# Supplementary material for: The First Myriapod Genome Sequence Reveals Conservative Arthropod Gene Content and Genome Organisation in the Centipede Strigamia maritima
Source: PLoS Biol. 2014 Nov 25;12(11):e1002005. doi: 10.1371/journal.pbio.1002005 (PMC4244043; doi:10.1371/journal.pbio.1002005)
Supplement: Table S1 — Detailed overview for the repetitive elements in S. maritima . For each group the number of elements (putative families), the number of their fragments or copies in the genome, the cumulative length, the proportion of the assembly, and some features are shown. This includes elements containing nested inserts of other elements (n), elements that appear to be complete (i.e., all typical structural and coding parts present, even if containing stop codons or frameshifts), elements with a RT or Tase domain detected (n), elements that potentially could be active as they contain an intact ORF with all the typical domains even though they could lack other structural features like terminal repeats, and elements that contain an intact ORF for the RT domain or parts of the Tase domain and could thus be partly active. The elements that could not be categorized or contained features of protein coding regions are shown at the bottom, whereby they probably do not belong to the transposable elements. (XLSX) [file pbio.1002005.s035.xlsx]

## Sheet: table
overview table	type of element(s)	n elements (plus n as chimeric/nested inserts)	n fragments (including n full length copies)	coverage (bp)	% of genome assembly (176.21 Mbp)	__________	elements with nested TE insert	complete element	RT/Tase domain present	active	maybe partially active
	repetitive DNA			86029981	48.8222
	non-interspersed repeats			11237450	6.37728
	SSR	229929	0	9903436	5.62022
	low complexity	19574	0	1334014	0.757056
	Satellite	0 (6)	0	0	0
	interspersed repeats	2821 (248)	171468 (3682)	74792531	42.4449		199	91	734	81	137
	class I - Retrotransposons	2352 (140)	146331 (2542)	66530489	37.7562		138	84	705	78	132
	LTR Retrotransposon	1033 (88)	52582 (1158)	38864231	22.0555		103	75	656	64	125
	Copia	658 (23)	30174 (727)	20657112	11.723		84	61	447	54	25
	Gypsy	325 (52)	20955 (372)	17167973	9.74286		18	6	198	2	100
	Bel-Pao	42 (8)	1177 (49)	818969	0.464767		1	8	8	8	0
	unclassified LTR retrotransposon	8 (5)	276 (10)	220177	0.124951		0	0	3	0	0
	DIRS retrotransposon	14 (3)	820 (21)	283494	0.160883		1	0	6	0	4
	Penelope retrotransposon	11 (9)	1342 (12)	612349	0.347509		3	2	2	2	0
	LINE (non-LTR) Retrotransposon	64 (39)	3550 (82)	1406630	0.798266		13	7	37	12	3
	R2 (NeSL, R2, R4, CRE)	3 (1)	249 (4)	87861	0.0498613		2	0	2	0	0
	RTE	31 (14)	1695 (39)	707253	0.401368		8	6	23	5	1
	Jockey (Rex,Jockey,Cr1,Kiri,L2,crack,Daphne)	6 (9)	181 (11)	82821	0.0470011		1	0	4	3	0
	L1 (Tx1, L1)	7 (4)	82 (9)	58202	0.0330298		1	0	5	3	1
	I (R1, I, Nimb, outcast, Tad, Loa)	16 (6)	1303 (18)	461579	0.261947		1	1	3	1	1
	unclassified LINE	1 (5)	40 (1)	8914	0.00505871		0	0	0	0	0
	SINE (unclassified/ putative)	8 (0)	92 (17)	26809	0.0152142		0	0	0	0	0
	unclassified Retrotransposon	39 (1)	3638 (40)	1509469	0.856627		2	0	1	0	0
	LARD	1008 (0)	80610 (1010)	22716437	12.8916		15	0	2	0	0
	TRIM	175 (0)	3697 (202)	1111070	0.630535		1	0	1	0	0
	class II - DNA Transposons	347 (104)	11469 (968)	4058860	2.30341		23	7	18	3	5
	TIR	176 (81)	6072 (430)	2289467	1.29928		18	7	5	3	5
	Tc1/Mariner	28 (39)	1186 (60)	502868	0.285379		3	7	3	3	5
	hAT	25 (15)	882 (37)	274734	0.155912		7	0	1	0	0
	Mutator/Rehavkus	34 (10)	1499 (54)	519104	0.294593		8	0	1	0	0
	Merlin	1 (0)	40 (1)	10948	0.00621301		0	0	0	0	0
	P	6 (3)	128 (11)	55084	0.0312603		0	0	0	0	0
	PIF-Harbinger	2 (1)	64 (3)	27090	0.0153736		0	0	0	0	0
	Ginger	1 (1)	22 (1)	8054	0.00457066		0	0	0	0	0
	Kolobok	1 (0)	14 (2)	15000	0.00851253		0	0	0	0	0
	Sola	0 (2)	0 (0)	0	0		0	0	0	0	0
	Novosib	0 (1)	0 (0)	0	0		0	0	0	0	0
	ISL2EU	1 (2)	4 (2)	3260	0.00185006		0	0	0	0	0
	unclassified TIR DNA Transposon	77 (7)	2233 (259)	873325	0.495614		0	0	0	0	0
	Helitron	11 (1)	536 (21)	221747	0.125842		1	0	9	0	0
	Maverick/Polinton	5 (4)	221 (6)	108004	0.0612925		1	0	2	0	0
	unclassified DNA-Transposon	3 (18)	367 (6)	144376	0.0819337		0	0	0	0	0
	MITE	152 (0)	4273 (505)	1295266	0.735066		3	0	2	0	0
	unclassified, putative element	122 (4)	13668 (172)	4203182	2.38531		38	0	11	0	0
	other DNA elements detected as repetitive	894 (0)	74454 (1174)	22975568	13.0387		32	0	10	0	0
	not categorized	125 (0)	4107 (289)	2348265	1.33265		0	0	0	0	0
	potential hostgene	769 (0)	70347 (885)	20627303	11.706		32	0	10	0	0

## Sheet: data
overview table	type of element(s)	n elements (n chimeric/nested insert)	n fragments (including n full length copies)	coverage / length occupied (bp)	% of genome (176 210 797 bp)							DATA	code	n	as nested	frags	fullLgthCopies	covg	proportion 176210797bp	elements containing nested TE insert	complete element	RT/Tase domain present	active	maybe partially active	meanLength	cvg of full L copies	prop of full L	avg n of full L copies per element
	repetitive DNA			86029981	48.8222
	non-interspersed repeats			11237450	6.37728
	SSR	229929	0	9903436	5.62022
	low complexity	19574	0	1334014	0.757056
	Satellite	0 (6)	0	0	0									0	6
	interspersed repeats	2821 (248)	171468 (3682)	74792531	42.4449									2821	248	171468	3682	74792531	42.4449	199	91	734	81	137	13174959	14375410	879.295	48.1488
	class I - Retrotransposons	2352 (140)	146331 (2542)	66530489	37.7562									2352	140	146331	2542	66530489	37.7562	138	84	705	78	132	11689130	12310858	377.649	20.3994
	LTR Retrotransposon	1033 (88)	52582 (1158)	38864231	22.0555									1033	88	52582	1158	38864231	22.0555	103	75	656	64	125	6162392	6659632	72.4843	4.66615
	Copia	658 (23)	30174 (727)	20657112	11.723								RLC	658	23	30174	727	20657112	11.723	84	61	447	54	25	3748059	4009835	19.4114	1.10486
	Gypsy	325 (52)	20955 (372)	17167973	9.74286								RLG	325	52	20955	372	17167973	9.74286	18	6	198	2	100	2225367	2440091	14.213	1.14462
	Bel-Pao	42 (8)	1177 (49)	818969	0.464767								RLB	42	8	1177	49	818969	0.464767	1	8	8	8	0	151562	169794	20.7327	1.16667
	unclassified LTR retrotransposon	8 (5)	276 (10)	220177	0.124951								RLX	8	5	276	10	220177	0.124951	0	0	3	0	0	37404	39912	18.1272	1.25
	DIRS retrotransposon	14 (3)	820 (21)	283494	0.160883								RYD	14	3	820	21	283494	0.160883	1	0	6	0	4	60429	76420	26.9565	1.5
	Penelope retrotransposon	11 (9)	1342 (12)	612349	0.347509								RPP	11	9	1342	12	612349	0.347509	3	2	2	2	0	65287	67163	10.9681	1.09091
	LINE (non-LTR) Retrotransposon	64 (39)	3550 (82)	1406630	0.798266									64	39	3550	82	1406630	0.798266	13	7	37	12	3	318367	378201	168.458	7.83545
	R2 (NeSL, R2, R4, CRE)	3 (1)	249 (4)	87861	0.0498613								RIR	3	1	249	4	87861	0.0498613	2	0	2	0	0	17988	19748	22.4764	1.33333
	RTE	31 (14)	1695 (39)	707253	0.401368								RIT	31	14	1695	39	707253	0.401368	8	6	23	5	1	157766	199554	28.2154	1.25806
	Jockey (Rex,Jockey,Cr1,Kiri,L2,crack,Daphne)	6 (9)	181 (11)	82821	0.0470011								RIJ	6	9	181	11	82821	0.0470011	1	0	4	3	0	13814	21025	25.3861	1.83333
	L1 (Tx1, L1)	7 (4)	82 (9)	58202	0.0330298								RIL	7	4	82	9	58202	0.0330298	1	0	5	3	1	24120	28509	48.9829	1.28571
	I (R1, I, Nimb, outcast, Tad, Loa)	16 (6)	1303 (18)	461579	0.261947								RII	16	6	1303	18	461579	0.261947	1	1	3	1	1	102888	107574	23.3057	1.125
	unclassified LINE	1 (5)	40 (1)	8914	0.00505871								RIX	1	5	40	1	8914	0.00505871	0	0	0	0	0	1791	1791	20.092	1
	SINE (unclassified/ putative)	8 (0)	92 (17)	26809	0.0152142								RSX	8	0	92	17	26809	0.0152142	0	0	0	0	0	4017	9220	34.3914	2.125
	unclassified Retrotransposon	39 (1)	3638 (40)	1509469	0.856627								RXX	39	1	3638	40	1509469	0.856627	2	0	1	0	0	232038	234030	15.5041	1.02564
	LARD	1008 (0)	80610 (1010)	22716437	12.8916								RXX-LARD	1008	0	80610	1010	22716437	12.8916	15	0	2	0	0	4562166	4566378	20.1016	1.00198
	TRIM	175 (0)	3697 (202)	1111070	0.630535								RXX-TRIM	175	0	3697	202	1111070	0.630535	1	0	1	0	0	284434	319814	28.7843	1.15429
	class II - DNA Transposons	347 (104)	11469 (968)	4058860	2.30341									347	104	11469	968	4058860	2.30341	23	7	18	3	5	609868	1137229	479.583	26.3395
	TIR	176 (81)	6072 (430)	2289467	1.29928									176	81	6072	430	2289467	1.29928	18	7	5	3	5	375311	668476	385.65	17.9081
	Tc1/Mariner	28 (39)	1186 (60)	502868	0.285379								DTT	28	39	1186	60	502868	0.285379	3	7	3	3	5	91859	138675	27.5768	2.14286
	hAT	25 (15)	882 (37)	274734	0.155912								DTA	25	15	882	37	274734	0.155912	7	0	1	0	0	54711	72481	26.3822	1.48
	Mutator/Rehavkus	34 (10)	1499 (54)	519104	0.294593								DTM	34	10	1499	54	519104	0.294593	8	0	1	0	0	89315	122043	23.5103	1.58824
	Merlin	1 (0)	40 (1)	10948	0.00621301								DTE	1	0	40	1	10948	0.00621301	0	0	0	0	0	2479	2479	22.6434	1
	P	6 (3)	128 (11)	55084	0.0312603								DTP	6	3	128	11	55084	0.0312603	0	0	0	0	0	17256	22974	41.7072	1.83333
	PIF-Harbinger	2 (1)	64 (3)	27090	0.0153736								DTH	2	1	64	3	27090	0.0153736	0	0	0	0	0	7521	9028	33.326	1.5
	Ginger	1 (1)	22 (1)	8054	0.00457066								DTG	1	1	22	1	8054	0.00457066	0	0	0	0	0	3781	3781	46.9456	1
	Kolobok	1 (0)	14 (2)	15000	0.00851253								DTK	1	0	14	2	15000	0.00851253	0	0	0	0	0	4177	8354	55.6933	2
	Sola	0 (2)	0 (0)	0	0								DTS	0	2	0	0	0	0	0	0	0	0	0	0	0	0	0
	Novosib	0 (1)	0 (0)	0	0								DTN	0	1	0	0	0	0	0	0	0	0	0	0	0	0	0
	ISL2EU	1 (2)	4 (2)	3260	0.00185006								DTI	1	2	4	2	3260	0.00185006	0	0	0	0	0	1224	2448	75.092	2
	unclassified TIR DNA Transposon	77 (7)	2233 (259)	873325	0.495614								DTX	77	7	2233	259	873325	0.495614	0	0	0	0	0	102988	286213	32.7728	3.36364
	Helitron	11 (1)	536 (21)	221747	0.125842								DHH	11	1	536	21	221747	0.125842	1	0	9	0	0	43266	55504	25.0303	1.90909
	Maverick/Polinton	5 (4)	221 (6)	108004	0.0612925								DMM	5	4	221	6	108004	0.0612925	1	0	2	0	0	24778	27845	25.7815	1.2
	unclassified DNA-Transposon	3 (18)	367 (6)	144376	0.0819337								DXX	3	18	367	6	144376	0.0819337	0	0	0	0	0	17247	21720	15.0441	2
	MITE	152 (0)	4273 (505)	1295266	0.735066								MITE	152	0	4273	505	1295266	0.735066	3	0	2	0	0	149266	363684	28.0779	3.32237
	unclassified, putative element	122 (4)	13668 (172)	4203182	2.38531								XXX	122	4	13668	172	4203182	2.38531	38	0	11	0	0	875961	927323	22.0624	1.40984
	other DNA elements	894 (0)	74454 (1174)	22975568	13.0387									894	0	74454	1174	22975568	13.0387	32	0	10	0	0	4725095	5092232	38.0119	3.46285
	not categorized	125 (0)	4107 (289)	2348265	1.33265								noCat	125	0	4107	289	2348265	1.33265	0	0	0	0	0	174481	353105	15.0368	2.312
	potential hostgene	769 (0)	70347 (885)	20627303	11.706								HG	769	0	70347	885	20627303	11.706	32	0	10	0	0	4550614	4739127	22.975	1.15085
not detected
I	Retrovirus	RLR
I	ERV	RLE
I	Ngara	RYN
I	SINE-5S	RSS
I	SINE-tRNA	RST
I	SINE-7SL	RSL
II	Transib	DTR
II	PiggyBac	DTB
II	CACTA (En/Spm)	DTC
II	Academ	DTD
II	Chapaev	DTV
II	Crypton	DYC

## Sheet: graph
class	code	Superfamily	covg	n	as nested	frags	fullLgthCopies	prop 176210797bp	elements w insert	complete	RT/Tase	active	maybeactive	meanLength	cvg of full L copies	prop of full L	avg n of full L copies per element
I	RLC	Copia	20657112	658	23	30174	727	11.723	84	61	447	54	25	3748059	4009835	19.4114	1.10486
I	RLG	Gypsy	17167973	325	52	20955	372	9.74286	18	6	198	2	100	2225367	2440091	14.213	1.14462
I	RLB	Bel-Pao	818969	42	8	1177	49	0.464767	1	8	8	8	0	151562	169794	20.7327	1.16667
I	RLX	LTR-Retrotransposon, unclassified	220177	8	5	276	10	0.124951	0	0	3	0	0	37404	39912	18.1272	1.25
I	RIR	R2	87861	3	1	249	4	0.0498613	2	0	2	0	0	17988	19748	22.4764	1.33333
I	RIT	RTE	707253	31	14	1695	39	0.401368	8	6	23	5	1	157766	199554	28.2154	1.25806
I	RIJ	Jockey	82821	6	9	181	11	0.0470011	1	0	4	3	0	13814	21025	25.3861	1.83333
I	RIL	L1	58202	7	4	82	9	0.0330298	1	0	5	3	1	24120	28509	48.9829	1.28571
I	RII	I	461579	16	6	1303	18	0.261947	1	1	3	1	1	102888	107574	23.3057	1.125
I	RIX	LINE, unclassified	8914	1	5	40	1	0.00505871	0	0	0	0	0	1791	1791	20.092	1
I	RYD	DIRS	283494	14	3	820	21	0.160883	1	0	6	0	4	60429	76420	26.9565	1.5
I	RPP	Penelope	612349	11	9	1342	12	0.347509	3	2	2	2	0	65287	67163	10.9681	1.09091
I	RSX	SINE, unclassified/putative	26809	8	0	92	17	0.0152142	0	0	0	0	0	4017	9220	34.3914	2.125
I	RXX	Retrotransposon, unclassified	1509469	39	1	3638	40	0.856627	2	0	1	0	0	232038	234030	15.5041	1.02564
Ia	RXX-LARD	LARD	22716437	1008	0	80610	1010	12.8916	15	0	2	0	0	4562166	4566378	20.1016	1.00198
Ia	RXX-TRIM	TRIM	1111070	175	0	3697	202	0.630535	1	0	1	0	0	284434	319814	28.7843	1.15429
II	DTT	Mariner	502868	28	39	1186	60	0.285379	3	7	3	3	5	91859	138675	27.5768	2.14286
II	DTA	hAT	274734	25	15	882	37	0.155912	7	0	1	0	0	54711	72481	26.3822	1.48
II	DTM	Mutator/Rehavkus	519104	34	10	1499	54	0.294593	8	0	1	0	0	89315	122043	23.5103	1.58824
II	DTE	Merlin	10948	1	0	40	1	0.00621301	0	0	0	0	0	2479	2479	22.6434	1
II	DTP	P	55084	6	3	128	11	0.0312603	0	0	0	0	0	17256	22974	41.7072	1.83333
II	DTH	PIF-Harbinger	27090	2	1	64	3	0.0153736	0	0	0	0	0	7521	9028	33.326	1.5
II	DTG	Ginger	8054	1	1	22	1	0.00457066	0	0	0	0	0	3781	3781	46.9456	1
II	DTK	Kolobok	15000	1	0	14	2	0.00851253	0	0	0	0	0	4177	8354	55.6933	2
II	DTS	Sola	0	0	2	0	0	0	0	0	0	0	0	0	0	0	0
II	DTN	Novosib	0	0	1	0	0	0	0	0	0	0	0	0	0	0	0
II	DTI	ISL2EU	3260	1	2	4	2	0.00185006	0	0	0	0	0	1224	2448	75.092	2
II	DTX	TIR-DNA-Transposon, unclassified	873325	77	7	2233	259	0.495614	0	0	0	0	0	102988	286213	32.7728	3.36364
II	DYC	Crypton
II	DHH	Helitron	221747	11	1	536	21	0.125842	1	0	9	0	0	43266	55504	25.0303	1.90909
II	DMM	Maverick	108004	5	4	221	6	0.0612925	1	0	2	0	0	24778	27845	25.7815	1.2
II	DXX	DXX, DNA-Transposon, unclassified	144376	3	18	367	6	0.0819337	0	0	0	0	0	17247	21720	15.0441	2
IIa	MITE	MITE	1295266	152	0	4273	505	0.735066	3	0	2	0	0	149266	363684	28.0779	3.32237
x	XXX	XXX, unclassified element	4203182	122	4	13668	172	2.38531	38	0	11	0	0	875961	927323	22.0624	1.40984
x	noCat	noCat, not categorized sequences	2348265	125	0	4107	289	1.33265	0	0	0	0	0	174481	353105	15.0368	2.312
y	HG	Potential Hostgene	20627303	769	0	70347	885	11.706	32	0	10	0	0	4550614	4739127	22.975	1.15085
