# Supplementary material for: The First Myriapod Genome Sequence Reveals Conservative Arthropod Gene Content and Genome Organisation in the Centipede Strigamia maritima
Source: PLoS Biol. 2014 Nov 25;12(11):e1002005. doi: 10.1371/journal.pbio.1002005 (PMC4244043; doi:10.1371/journal.pbio.1002005)
Supplement: Table S20 — A comparison between the D. melanogaster and S. maritima biogenic amine receptors. The orthologues are given next to each other. When there is no orthologue, a dash (–) is written instead. (XLSX) [file pbio.1002005.s054.xlsx]

## Sheet: Sheet1
Table S20. A comparison between the D. melanogaster and S. maritima biogenic amine receptors. The orthologues are given next to each other. When there is no orthologue, a dash (–) is written instead.
Receptor subtype	Drosophila homologue	S. maritima gene model number	S. maritima gene name
Octopamine-R	CG42244	–	–
	CG6989	–	–
	CG6919	013184	Sm-OctRbeta1
	CG3856	001036	Sm-Oamb
	–	005245	Sm-OctBetaRHKY
	–	001034	Sm-D1/OctBetaR
Octopamine/Tyramine-R	CG7485	006454	Sm-OctTyr1
Tyramine-R	CG7431	003398	Sm-Tyr2
Dopamine-R	CG18741	003308	Sm-DAMB
	CG9652	012831	Sm-Dop1R
	CG33517	006339	Sm-Dop2R
	CG18314	010558	Sm-DopEcR
5-HT-R	CG16720	–	–
	CG15113	009993	Sm-5HT1R
	CG1056	008761	Sm-5HT-2
	CG12073	005363	Sm-5HT-like A
mAChR-A	CG4356	008980	Sm-mAChR-like
mAChR-B	CG7918	000942	Sm-mAChR-like
	–	009979	Sm-mAChR-like
Adenosine-R	CG9753	007834	Sm-AdoR
Orphan-R	CG42796	008607	Sm-CG42796-like
	CG18208	004065	Sm-CG18208-like
	CG12796	–	–
	CG13579	–	–
	CG16766	–	–
Sum:	22	19
