# Supplementary material for: The First Myriapod Genome Sequence Reveals Conservative Arthropod Gene Content and Genome Organisation in the Centipede Strigamia maritima
Source: PLoS Biol. 2014 Nov 25;12(11):e1002005. doi: 10.1371/journal.pbio.1002005 (PMC4244043; doi:10.1371/journal.pbio.1002005)
Supplement: File S1 — One2One_GOTerms_GenomeIDs for Orthology-based functional annotation. (XLSX) [file pbio.1002005.s065.xlsx]

## Sheet: SI_file1_One2One_GOTerms_Genome
SMAR gene number	GO number	GO term	GO term	GO description
SMAR000015	GO:0006457	Biological process	protein folding	The process of assisting in the covalent and noncovalent assembly of single chain polypeptides or multisubunit complexes into the correct tertiary structure. [GOC:go_curators, GOC:rb]
SMAR000015	GO:0031072	Molecular function	heat shock protein binding	Interacting selectively and non-covalently with a heat shock protein, any protein synthesized or activated in response to heat shock. [GOC:mah, GOC:vw]
SMAR000015	GO:0045454	Biological process	cell redox homeostasis	Any process that maintains the redox environment of a cell or compartment within a cell. [GOC:ai, GOC:dph, GOC:tb]
SMAR000015	GO:0051082	Molecular function	unfolded protein binding	Interacting selectively and non-covalently with an unfolded protein. [GOC:ai]
SMAR000017	GO:0003676	Molecular function	nucleic acid binding	Interacting selectively and non-covalently with any nucleic acid. [GOC:jl]
SMAR000017	GO:0005622	Cellular component	intracellular	The living contents of a cell; the matter contained within (but not including) the plasma membrane, usually taken to exclude large vacuoles and masses of secretory or ingested material. In eukaryotes it includes the nucleus and cytoplasm. [ISBN:0198506732]
SMAR000017	GO:0008270	Molecular function	zinc ion binding	Interacting selectively and non-covalently with zinc (Zn) ions. [GOC:ai]
SMAR000018	GO:0004397	Molecular function	histidine ammonia-lyase activity	Catalysis of the reaction:L-histidine = urocanate + NH3. [EC:4.3.1.3]
SMAR000018	GO:0005737	Cellular component	cytoplasm	All of the contents of a cell excluding the plasma membrane and nucleus, but including other subcellular structures. [ISBN:0198547684]
SMAR000018	GO:0006548	Biological process	histidine catabolic process	The chemical reactions and pathways resulting in the breakdown of histidine, 2-amino-3-(1H-imidazol-4-yl)propanoic acid. [GOC:go_curators]
SMAR000018	GO:0009058	Biological process	biosynthetic process	The chemical reactions and pathways resulting in the formation of substances; typically the energy-requiring part of metabolism in which simpler substances are transformed into more complex ones. [GOC:curators, ISBN:0198547684]
SMAR000023	GO:0004044	Molecular function	amidophosphoribosyltransferase activity	Catalysis of the reaction:5-phospho-beta-D-ribosylamine + L-glutamate + diphosphate = 5-phospho-alpha-D-ribose 1-diphosphate + L-glutamine + H(2)O. [EC:2.4.2.14, RHEA:14908]
SMAR000023	GO:0006164	Biological process	purine nucleotide biosynthetic process	The chemical reactions and pathways resulting in the formation of a purine nucleotide, a compound consisting of nucleoside (a purine base linked to a deoxyribose or ribose sugar) esterified with a phosphate group at either the 3' or 5'-hydroxyl group of the sugar. [GOC:go_curators, ISBN:0198506732]
SMAR000023	GO:0009113	Biological process	purine nucleobase biosynthetic process	The chemical reactions and pathways resulting in the formation of purine nucleobases, one of the two classes of nitrogen-containing ring compounds found in DNA and RNA, which include adenine and guanine. [CHEBI:26386, GOC:go_curators, ISBN:0198506732]
SMAR000023	GO:0009116	Biological process	nucleoside metabolic process	The chemical reactions and pathways involving a nucleoside, a nucleobase linked to either beta-D-ribofuranose (a ribonucleoside) or 2-deoxy-beta-D-ribofuranose, (a deoxyribonucleoside), e.g. adenosine, guanosine, inosine, cytidine, uridine and deoxyadenosine, deoxyguanosine, deoxycytidine and thymidine (= deoxythymidine). [GOC:ma]
SMAR000023	GO:0046872	Molecular function	metal ion binding	Interacting selectively and non-covalently with any metal ion. [GOC:ai]
SMAR000023	GO:0051536	Molecular function	iron-sulfur cluster binding	Interacting selectively and non-covalently with an iron-sulfur cluster, a combination of iron and sulfur atoms. [GOC:ai]
SMAR000026	GO:0005215	Molecular function	transporter activity	Enables the directed movement of substances (such as macromolecules, small molecules, ions) into, out of or within a cell, or between cells. [GOC:ai, GOC:dgf]
SMAR000026	GO:0006814	Biological process	sodium ion transport	The directed movement of sodium ions (Na+) into, out of or within a cell, or between cells, by means of some agent such as a transporter or pore. [GOC:ai]
SMAR000026	GO:0016021	Cellular component	integral to membrane	Penetrating at least one phospholipid bilayer of a membrane. May also refer to the state of being buried in the bilayer with no exposure outside the bilayer. When used to describe a protein, indicates that all or part of the peptide sequence is embedded in the membrane. [GOC:go_curators]
SMAR000026	GO:0055085	Biological process	transmembrane transport	The process in which a solute is transported from one side of a membrane to the other. [GOC:dph, GOC:jid]
SMAR000050	GO:0003677	Molecular function	DNA binding	Any molecular function by which a gene product interacts selectively and non-covalently with DNA (deoxyribonucleic acid). [GOC:dph, GOC:jl, GOC:tb, GOC:vw]
SMAR000050	GO:0015074	Biological process	DNA integration	The process in which a segment of DNA is incorporated into another, usually larger, DNA molecule such as a chromosome. [GOC:mah]
SMAR000056	GO:0004144	Molecular function	diacylglycerol O-acyltransferase activity	Catalysis of the reaction:acyl-CoA + 1,2-diacylglycerol = CoA + triacylglycerol. [EC:2.3.1.20]
SMAR000059	GO:0007298	Biological process	border follicle cell migration	The directed movement of a border cell through the nurse cells to reach the oocyte. An example of this is found in Drosophila melanogaster. [GOC:mtg_sensu, PMID:10822261]
SMAR000059	GO:0007301	Biological process	female germline ring canal formation	Assembly of the intercellular bridges that connect the germ-line cells of a female cyst. [ISBN:0879694238]
SMAR000059	GO:0008360	Biological process	regulation of cell shape	Any process that modulates the surface configuration of a cell. [GOC:dph, GOC:go_curators, GOC:tb]
SMAR000059	GO:0043234	Cellular component	protein complex	Any macromolecular complex composed of two or more polypeptide subunits, which may or may not be identical. Protein complexes may have other associated non-protein prosthetic groups, such as nucleotides, metal ions or other small molecules. [GOC:go_curators]
SMAR000059	GO:0048260	Biological process	positive regulation of receptor-mediated endocytosis	Any process that activates or increases the frequency, rate or extent of receptor mediated endocytosis, the uptake of external materials by cells, utilizing receptors to ensure specificity of transport. [GOC:go_curators, GOC:tb]
SMAR000059	GO:0070064	Molecular function	proline-rich region binding	Interacting selectively and non-covalently with a proline-rich region, i.e. a region that contains a high proportion of proline residues, in a protein. [GOC:mah]
SMAR000059	GO:0070864	Cellular component	sperm individualization complex	A macromolecular complex that includes cytoskeletal components and part of the cell membrane. Forms at the nuclear end of a male germline syncytium, or cyst, and translocates the over the length of the syncytium in the course of sperm individualization. Each complex contains an array of 64 investment cones, one per nucleus, that move synchronously along the spermatogenic cyst. [GOC:sart, PMID:105…
SMAR000063	GO:0005634	Cellular component	nucleus	A membrane-bounded organelle of eukaryotic cells in which chromosomes are housed and replicated. In most cells, the nucleus contains all of the cell's chromosomes except the organellar chromosomes, and is the site of RNA synthesis and processing. In some species, or in specialized cell types, RNA metabolism or DNA replication may be absent. [GOC:go_curators]
SMAR000063	GO:0007049	Biological process	cell cycle	The progression of biochemical and morphological phases and events that occur in a cell during successive cell replication or nuclear replication events. Canonically, the cell cycle comprises the replication and segregation of genetic material followed by the division of the cell, but in endocycles or syncytial cells nuclear replication or nuclear division may not be followed by cell division. [G…
SMAR000063	GO:0051301	Biological process	cell division	The process resulting in the physical partitioning and separation of a cell into daughter cells. [GOC:go_curators]
SMAR000064	GO:0004370	Molecular function	glycerol kinase activity	Catalysis of the reaction:ATP + glycerol = sn-glycerol 3-phosphate + ADP + 2 H(+). [EC:2.7.1.30, RHEA:21647]
SMAR000064	GO:0005249	Molecular function	voltage-gated potassium channel activity	Catalysis of the transmembrane transfer of a potassium ion by a voltage-gated channel. A voltage-gated channel is a channel whose open state is dependent on the voltage across the membrane in which it is embedded. [GOC:mtg_transport, ISBN:0815340729]
SMAR000064	GO:0005515	Molecular function	protein binding	Interacting selectively and non-covalently with any protein or protein complex (a complex of two or more proteins that may include other nonprotein molecules). [GOC:go_curators]
SMAR000064	GO:0008076	Cellular component	voltage-gated potassium channel complex	A protein complex that forms a transmembrane channel through which potassium ions may cross a cell membrane in response to changes in membrane potential. [GOC:mah]
SMAR000064	GO:0035071	Biological process	salivary gland cell autophagic cell death	The stage-specific programmed cell death of salivary gland cells during salivary gland histolysis. [GOC:bf, PMID:10882130]
SMAR000064	GO:0042802	Molecular function	identical protein binding	Interacting selectively and non-covalently with an identical protein or proteins. [GOC:jl]
SMAR000065	GO:0005249	Molecular function	voltage-gated potassium channel activity	Catalysis of the transmembrane transfer of a potassium ion by a voltage-gated channel. A voltage-gated channel is a channel whose open state is dependent on the voltage across the membrane in which it is embedded. [GOC:mtg_transport, ISBN:0815340729]
SMAR000065	GO:0008076	Cellular component	voltage-gated potassium channel complex	A protein complex that forms a transmembrane channel through which potassium ions may cross a cell membrane in response to changes in membrane potential. [GOC:mah]
SMAR000067	GO:0001932	Biological process	regulation of protein phosphorylation	Any process that modulates the frequency, rate or extent of addition of phosphate groups into an amino acid in a protein. [GOC:hjd]
SMAR000067	GO:0004674	Molecular function	protein serine/threonine kinase activity	Catalysis of the reactions:ATP + protein serine = ADP + protein serine phosphate, and ATP + protein threonine = ADP + protein threonine phosphate. [GOC:bf]
SMAR000067	GO:0005524	Molecular function	ATP binding	Interacting selectively and non-covalently with ATP, adenosine 5'-triphosphate, a universally important coenzyme and enzyme regulator. [ISBN:0198506732]
SMAR000067	GO:0005952	Cellular component	cAMP-dependent protein kinase complex	An enzyme complex, composed of regulatory and catalytic subunits, that catalyzes protein phosphorylation. Inactive forms of the enzyme have two regulatory chains and two catalytic chains; activation by cAMP produces two active catalytic monomers and a regulatory dimer. [EC:2.7.11.11, ISBN:0198506732]
SMAR000067	GO:0006468	Biological process	protein phosphorylation	The process of introducing a phosphate group on to a protein. [GOC:hb]
SMAR000067	GO:0008603	Molecular function	cAMP-dependent protein kinase regulator activity	Modulation of the activity of the enzyme cAMP-dependent protein kinase. [GOC:ai]
SMAR000070	GO:0000166	Molecular function	nucleotide binding	Interacting selectively and non-covalently with a nucleotide, any compound consisting of a nucleoside that is esterified with (ortho)phosphate or an oligophosphate at any hydroxyl group on the ribose or deoxyribose. [GOC:mah, ISBN:0198547684]
SMAR000070	GO:0003676	Molecular function	nucleic acid binding	Interacting selectively and non-covalently with any nucleic acid. [GOC:jl]
SMAR000072	GO:0004591	Molecular function	oxoglutarate dehydrogenase (succinyl-transferring) activity	Catalysis of the reaction:2-oxoglutarate + lipoamide = S-succinyldihydrolipoamide + CO2. [EC:1.2.4.2]
SMAR000072	GO:0005515	Molecular function	protein binding	Interacting selectively and non-covalently with any protein or protein complex (a complex of two or more proteins that may include other nonprotein molecules). [GOC:go_curators]
SMAR000072	GO:0006096	Biological process	glycolysis	The chemical reactions and pathways resulting in the breakdown of a monosaccharide (generally glucose) into pyruvate, with the concomitant production of a small amount of ATP. Glycolysis begins with phosphorylation of a monosaccharide (generally glucose) on the sixth carbon by a hexokinase, and ends with the production of pyruvate. Pyruvate may be converted to ethanol, lactate, or other small mol…
SMAR000072	GO:0030976	Molecular function	thiamine pyrophosphate binding	Interacting selectively and non-covalently with thiamine pyrophosphate, the diphosphoric ester of thiamine. Acts as a coenzyme of several (de)carboxylases, transketolases, and alpha-oxoacid dehydrogenases. [CHEBI:45931, GOC:mlg]
SMAR000072	GO:0031966	Cellular component	mitochondrial membrane	Either of the lipid bilayers that surround the mitochondrion and form the mitochondrial envelope. [GOC:mah]
SMAR000072	GO:0055114	Biological process	oxidation-reduction process	A metabolic process that results in the removal or addition of one or more electrons to or from a substance, with or without the concomitant removal or addition of a proton or protons. [GOC:dhl, GOC:ecd, GOC:jh2, GOC:jid, GOC:mlg, GOC:rph]
SMAR000073	GO:0005488	Molecular function	binding	The selective, non-covalent, often stoichiometric, interaction of a molecule with one or more specific sites on another molecule. [GOC:ceb, GOC:mah, ISBN:0198506732]
SMAR000087	GO:0004930	Molecular function	G-protein coupled receptor activity	Combining with an extracellular signal and transmitting the signal across the membrane by activating an associated G-protein; promotes the exchange of GDP for GTP on the alpha subunit of a heterotrimeric G-protein complex. [GOC:bf, http://www.iuphar-db.org, Wikipedia:GPCR]
SMAR000087	GO:0005886	Cellular component	plasma membrane	The membrane surrounding a cell that separates the cell from its external environment. It consists of a phospholipid bilayer and associated proteins. [ISBN:0716731363]
SMAR000087	GO:0007200	Biological process	phospholipase C-activating G-protein coupled receptor signaling pathway	The series of molecular signals generated as a consequence of a G-protein coupled receptor binding to its physiological ligand, where the pathway proceeds with activation of phospholipase C (PLC) and a subsequent increase in the concentration of inositol trisphosphate (IP3) and diacylglycerol (DAG). [GOC:dph, GOC:mah, GOC:signaling, GOC:tb, ISBN:0815316194]
SMAR000087	GO:0008343	Biological process	adult feeding behavior	Feeding behavior in a fully developed and mature organism. [GOC:mah]
SMAR000087	GO:0016021	Cellular component	integral to membrane	Penetrating at least one phospholipid bilayer of a membrane. May also refer to the state of being buried in the bilayer with no exposure outside the bilayer. When used to describe a protein, indicates that all or part of the peptide sequence is embedded in the membrane. [GOC:go_curators]
SMAR000087	GO:0017085	Biological process	response to insecticide	Any process that results in a change in state or activity of a cell or an organism (in terms of movement, secretion, enzyme production, gene expression, etc.) as a result of an insecticide stimulus. Insecticides are chemicals used to kill insects. [GOC:curators]
SMAR000087	GO:0030425	Cellular component	dendrite	A neuron projection that has a short, tapering, often branched, morphology, receives and integrates signals from other neurons or from sensory stimuli, and conducts a nerve impulse towards the axon or the cell body. In most neurons, the impulse is conveyed from dendrites to axon via the cell body, but in some types of unipolar neuron, the impulse does not travel via the cell body. [GOC:dos, GOC:m…
SMAR000088	GO:0005089	Molecular function	Rho guanyl-nucleotide exchange factor activity	Stimulates the exchange of guanyl nucleotides associated with a GTPase of the Rho family. Under normal cellular physiological conditions, the concentration of GTP is higher than that of GDP, favoring the replacement of GDP by GTP in association with the GTPase. [GOC:mah]
SMAR000088	GO:0005622	Cellular component	intracellular	The living contents of a cell; the matter contained within (but not including) the plasma membrane, usually taken to exclude large vacuoles and masses of secretory or ingested material. In eukaryotes it includes the nucleus and cytoplasm. [ISBN:0198506732]
SMAR000088	GO:0035023	Biological process	regulation of Rho protein signal transduction	Any process that modulates the frequency, rate or extent of Rho protein signal transduction. [GOC:bf]
SMAR000105	GO:0005634	Cellular component	nucleus	A membrane-bounded organelle of eukaryotic cells in which chromosomes are housed and replicated. In most cells, the nucleus contains all of the cell's chromosomes except the organellar chromosomes, and is the site of RNA synthesis and processing. In some species, or in specialized cell types, RNA metabolism or DNA replication may be absent. [GOC:go_curators]
SMAR000105	GO:0042254	Biological process	ribosome biogenesis	A cellular process that results in the biosynthesis of constituent macromolecules, assembly, and arrangement of constituent parts of ribosome subunits; includes transport to the sites of protein synthesis. [GOC:ma]
SMAR000106	GO:0004871	Molecular function	signal transducer activity	Conveys a signal across a cell to trigger a change in cell function or state. A signal is a physical entity or change in state that is used to transfer information in order to trigger a response. [GOC:go_curators]
SMAR000106	GO:0005515	Molecular function	protein binding	Interacting selectively and non-covalently with any protein or protein complex (a complex of two or more proteins that may include other nonprotein molecules). [GOC:go_curators]
SMAR000106	GO:0007154	Biological process	cell communication	Any process that mediates interactions between a cell and its surroundings. Encompasses interactions such as signaling or attachment between one cell and another cell, between a cell and an extracellular matrix, or between a cell and any other aspect of its environment. [GOC:mah]
SMAR000106	GO:0035091	Molecular function	phosphatidylinositol binding	Interacting selectively and non-covalently with any inositol-containing glycerophospholipid, i.e. phosphatidylinositol (PtdIns) and its phosphorylated derivatives. [GOC:bf, ISBN:0198506732, PMID:11395417]
SMAR000107	GO:0005515	Molecular function	protein binding	Interacting selectively and non-covalently with any protein or protein complex (a complex of two or more proteins that may include other nonprotein molecules). [GOC:go_curators]
SMAR000107	GO:0005622	Cellular component	intracellular	The living contents of a cell; the matter contained within (but not including) the plasma membrane, usually taken to exclude large vacuoles and masses of secretory or ingested material. In eukaryotes it includes the nucleus and cytoplasm. [ISBN:0198506732]
SMAR000107	GO:0005737	Cellular component	cytoplasm	All of the contents of a cell excluding the plasma membrane and nucleus, but including other subcellular structures. [ISBN:0198547684]
SMAR000107	GO:0007165	Biological process	signal transduction	The cellular process in which a signal is conveyed to trigger a change in the activity or state of a cell. Signal transduction begins with reception of a signal (e.g. a ligand binding to a receptor or receptor activation by a stimulus such as light), or for signal transduction in the absence of ligand, signal-withdrawal or the activity of a constitutively active receptor. Signal transduction ends…
SMAR000111	GO:0005515	Molecular function	protein binding	Interacting selectively and non-covalently with any protein or protein complex (a complex of two or more proteins that may include other nonprotein molecules). [GOC:go_curators]
SMAR000111	GO:0005524	Molecular function	ATP binding	Interacting selectively and non-covalently with ATP, adenosine 5'-triphosphate, a universally important coenzyme and enzyme regulator. [ISBN:0198506732]
SMAR000111	GO:0005737	Cellular component	cytoplasm	All of the contents of a cell excluding the plasma membrane and nucleus, but including other subcellular structures. [ISBN:0198547684]
SMAR000111	GO:0005856	Cellular component	cytoskeleton	Any of the various filamentous elements that form the internal framework of cells, and typically remain after treatment of the cells with mild detergent to remove membrane constituents and soluble components of the cytoplasm. The term embraces intermediate filaments, microfilaments, microtubules, the microtrabecular lattice, and other structures characterized by a polymeric filamentous nature and…
SMAR000112	GO:0003777	Molecular function	microtubule motor activity	Catalysis of movement along a microtubule, coupled to the hydrolysis of a nucleoside triphosphate (usually ATP). [GOC:mah, ISBN:0815316194]
SMAR000112	GO:0005875	Cellular component	microtubule associated complex	Any multimeric complex connected to a microtubule. [GOC:jl]
SMAR000112	GO:0007017	Biological process	microtubule-based process	Any cellular process that depends upon or alters the microtubule cytoskeleton, that part of the cytoskeleton comprising microtubules and their associated proteins. [GOC:mah]
SMAR000112	GO:0016887	Molecular function	ATPase activity	Catalysis of the reaction:ATP + H2O = ADP + phosphate + 2 H+. May or may not be coupled to another reaction. [EC:3.6.1.3, GOC:jl]
SMAR000112	GO:0042624	Molecular function	ATPase activity, uncoupled	Catalysis of the reaction:ATP + H2O = ADP + phosphate; this reaction is not directly coupled to any other reaction. [EC:3.6.1.3]
SMAR000116	GO:0000786	Cellular component	nucleosome	A complex comprised of DNA wound around a multisubunit core and associated proteins, which forms the primary packing unit of DNA into higher order structures. [GOC:elh]
SMAR000116	GO:0003677	Molecular function	DNA binding	Any molecular function by which a gene product interacts selectively and non-covalently with DNA (deoxyribonucleic acid). [GOC:dph, GOC:jl, GOC:tb, GOC:vw]
SMAR000116	GO:0005634	Cellular component	nucleus	A membrane-bounded organelle of eukaryotic cells in which chromosomes are housed and replicated. In most cells, the nucleus contains all of the cell's chromosomes except the organellar chromosomes, and is the site of RNA synthesis and processing. In some species, or in specialized cell types, RNA metabolism or DNA replication may be absent. [GOC:go_curators]
SMAR000116	GO:0006334	Biological process	nucleosome assembly	The aggregation, arrangement and bonding together of a nucleosome, the beadlike structural units of eukaryotic chromatin composed of histones and DNA. [GOC:mah]
SMAR000118	GO:0004872	Molecular function	receptor activity	Combining with an extracellular or intracellular messenger to initiate a change in cell activity. [GOC:ceb, ISBN:0198506732]
SMAR000118	GO:0005509	Molecular function	calcium ion binding	Interacting selectively and non-covalently with calcium ions (Ca2+). [GOC:ai]
SMAR000118	GO:0006898	Biological process	receptor-mediated endocytosis	An endocytosis process in which cell surface receptors ensure specificity of transport. A specific receptor on the cell surface binds tightly to the extracellular macromolecule (the ligand) that it recognizes; the plasma-membrane region containing the receptor-ligand complex then undergoes endocytosis, forming a transport vesicle containing the receptor-ligand complex and excluding most other pla…
SMAR000118	GO:0007269	Biological process	neurotransmitter secretion	The regulated release of neurotransmitter into the synaptic cleft. A neurotransmitter is any of a group of substances that are released on excitation from the axon terminal of a presynaptic neuron of the central or peripheral nervous system and travel across the synaptic cleft to either excite or inhibit the target cell. Among the many substances that have the properties of a neurotransmitter are…
SMAR000118	GO:0008582	Biological process	regulation of synaptic growth at neuromuscular junction	Any process that modulates the frequency, rate or extent of synaptic growth at neuromuscular junctions. [GOC:go_curators]
SMAR000118	GO:0045746	Biological process	negative regulation of Notch signaling pathway	Any process that stops, prevents, or reduces the frequency, rate or extent of the Notch signaling pathway. [GOC:go_curators]
SMAR000118	GO:0048488	Biological process	synaptic vesicle endocytosis	An endocytosis process that results in the invagination of the axonal plasma membrane to create a membrane-bounded vesicle. This process takes up excess membrane that would otherwise accumulate at the presynaptic terminal due to fusion of vesicle membranes during neurotransmitter release. The vesicles created may subsequently be used for neurotransmitter storage and release. [GOC:jid, GOC:lmg, GO…
SMAR000119	GO:0016020	Cellular component	membrane	Double layer of lipid molecules that encloses all cells, and, in eukaryotes, many organelles; may be a single or double lipid bilayer; also includes associated proteins. [GOC:mah, ISBN:0815316194]
SMAR000121	GO:0003677	Molecular function	DNA binding	Any molecular function by which a gene product interacts selectively and non-covalently with DNA (deoxyribonucleic acid). [GOC:dph, GOC:jl, GOC:tb, GOC:vw]
SMAR000121	GO:0003899	Molecular function	DNA-directed RNA polymerase activity	Catalysis of the reaction:nucleoside triphosphate + RNA(n) = diphosphate + RNA(n+1). Utilizes a DNA template, i.e. the catalysis of DNA-template-directed extension of the 3'-end of an RNA strand by one nucleotide at a time. Can initiate a chain 'de novo'. [EC:2.7.7.6]
SMAR000121	GO:0005634	Cellular component	nucleus	A membrane-bounded organelle of eukaryotic cells in which chromosomes are housed and replicated. In most cells, the nucleus contains all of the cell's chromosomes except the organellar chromosomes, and is the site of RNA synthesis and processing. In some species, or in specialized cell types, RNA metabolism or DNA replication may be absent. [GOC:go_curators]
SMAR000121	GO:0006350	Biological process	transcription, DNA-dependent	The cellular synthesis of RNA on a template of DNA. [GOC:jl, GOC:txnOH]
SMAR000121	GO:0007095	Biological process	mitotic G2 DNA damage checkpoint	A mitotic cell cycle checkpoint that detects and negatively regulates progression through the G2/M transition of the cell cycle in response to DNA damage. [GOC:mtg_cell_cycle]
SMAR000122	GO:0008270	Molecular function	zinc ion binding	Interacting selectively and non-covalently with zinc (Zn) ions. [GOC:ai]
SMAR000124	GO:0003723	Molecular function	RNA binding	Interacting selectively and non-covalently with an RNA molecule or a portion thereof. [GOC:mah]
SMAR000124	GO:0005622	Cellular component	intracellular	The living contents of a cell; the matter contained within (but not including) the plasma membrane, usually taken to exclude large vacuoles and masses of secretory or ingested material. In eukaryotes it includes the nucleus and cytoplasm. [ISBN:0198506732]
SMAR000124	GO:0006396	Biological process	RNA processing	Any process involved in the conversion of one or more primary RNA transcripts into one or more mature RNA molecules. [GOC:mah]
SMAR000125	GO:0005515	Molecular function	protein binding	Interacting selectively and non-covalently with any protein or protein complex (a complex of two or more proteins that may include other nonprotein molecules). [GOC:go_curators]
SMAR000125	GO:0005634	Cellular component	nucleus	A membrane-bounded organelle of eukaryotic cells in which chromosomes are housed and replicated. In most cells, the nucleus contains all of the cell's chromosomes except the organellar chromosomes, and is the site of RNA synthesis and processing. In some species, or in specialized cell types, RNA metabolism or DNA replication may be absent. [GOC:go_curators]
SMAR000126	GO:0005515	Molecular function	protein binding	Interacting selectively and non-covalently with any protein or protein complex (a complex of two or more proteins that may include other nonprotein molecules). [GOC:go_curators]
SMAR000127	GO:0005515	Molecular function	protein binding	Interacting selectively and non-covalently with any protein or protein complex (a complex of two or more proteins that may include other nonprotein molecules). [GOC:go_curators]
SMAR000127	GO:0005739	Cellular component	mitochondrion	A semiautonomous, self replicating organelle that occurs in varying numbers, shapes, and sizes in the cytoplasm of virtually all eukaryotic cells. It is notably the site of tissue respiration. [ISBN:0198506732]
SMAR000127	GO:0006461	Biological process	protein complex assembly	The aggregation, arrangement and bonding together of a set of components to form a protein complex. [GOC:ai]
SMAR000133	GO:0001673	Cellular component	male germ cell nucleus	The nucleus of a male germ cell, a reproductive cell in males. [CL:0000015, GOC:hjd, GOC:mtg_sensu]
SMAR000133	GO:0001674	Cellular component	female germ cell nucleus	The nucleus of the female germ cell, a reproductive cell in females. [CL:0000021, GOC:hjd]
SMAR000133	GO:0005634	Cellular component	nucleus	A membrane-bounded organelle of eukaryotic cells in which chromosomes are housed and replicated. In most cells, the nucleus contains all of the cell's chromosomes except the organellar chromosomes, and is the site of RNA synthesis and processing. In some species, or in specialized cell types, RNA metabolism or DNA replication may be absent. [GOC:go_curators]
SMAR000133	GO:0007275	Biological process	multicellular organismal development	The biological process whose specific outcome is the progression of a multicellular organism over time from an initial condition (e.g. a zygote or a young adult) to a later condition (e.g. a multicellular animal or an aged adult). [GOC:dph, GOC:ems, GOC:isa_complete, GOC:tb]
SMAR000133	GO:0007283	Biological process	spermatogenesis	The process of formation of spermatozoa, including spermatocytogenesis and spermiogenesis. [GOC:jid, ISBN:9780878933846]
SMAR000133	GO:0008033	Biological process	tRNA processing	The process in which a pre-tRNA molecule is converted to a mature tRNA, ready for addition of an aminoacyl group. [GOC:jl, PMID:12533506]
SMAR000133	GO:0030154	Biological process	cell differentiation	The process in which relatively unspecialized cells, e.g. embryonic or regenerative cells, acquire specialized structural and/or functional features that characterize the cells, tissues, or organs of the mature organism or some other relatively stable phase of the organism's life history. Differentiation includes the processes involved in commitment of a cell to a specific fate and its subsequent…
SMAR000133	GO:0048477	Biological process	oogenesis	The complete process of formation and maturation of an ovum or female gamete from a primordial female germ cell. Examples of this process are found in Mus musculus and Drosophila melanogaster. [GOC:kmv, GOC:mtg_sensu]
SMAR000134	GO:0003993	Molecular function	acid phosphatase activity	Catalysis of the reaction:an orthophosphoric monoester + H2O = an alcohol + phosphate, with an acid pH optimum. [EC:3.1.3.2]
SMAR000134	GO:0004725	Molecular function	protein tyrosine phosphatase activity	Catalysis of the reaction:protein tyrosine phosphate + H2O = protein tyrosine + phosphate. [EC:3.1.3.48]
SMAR000134	GO:0004726	Molecular function	non-membrane spanning protein tyrosine phosphatase activity	Catalysis of the reaction:non-membrane spanning protein tyrosine phosphate + H2O = non-membrane spanning protein tyrosine + phosphate. [EC:3.1.3.48]
SMAR000134	GO:0005737	Cellular component	cytoplasm	All of the contents of a cell excluding the plasma membrane and nucleus, but including other subcellular structures. [ISBN:0198547684]
SMAR000134	GO:0006470	Biological process	protein dephosphorylation	The process of removing one or more phosphoric residues from a protein. [GOC:hb]
SMAR000136	GO:0000166	Molecular function	nucleotide binding	Interacting selectively and non-covalently with a nucleotide, any compound consisting of a nucleoside that is esterified with (ortho)phosphate or an oligophosphate at any hydroxyl group on the ribose or deoxyribose. [GOC:mah, ISBN:0198547684]
SMAR000136	GO:0003676	Molecular function	nucleic acid binding	Interacting selectively and non-covalently with any nucleic acid. [GOC:jl]
SMAR000170	GO:0016787	Molecular function	hydrolase activity	Catalysis of the hydrolysis of various bonds, e.g. C-O, C-N, C-C, phosphoric anhydride bonds, etc. Hydrolase is the systematic name for any enzyme of EC class 3. [ISBN:0198506732]
SMAR000182	GO:0005515	Molecular function	protein binding	Interacting selectively and non-covalently with any protein or protein complex (a complex of two or more proteins that may include other nonprotein molecules). [GOC:go_curators]
SMAR000182	GO:0008270	Molecular function	zinc ion binding	Interacting selectively and non-covalently with zinc (Zn) ions. [GOC:ai]
SMAR000182	GO:0016874	Molecular function	ligase activity	Catalysis of the joining of two substances, or two groups within a single molecule, with the concomitant hydrolysis of the diphosphate bond in ATP or a similar triphosphate. [EC:6, GOC:mah]
SMAR000186	GO:0005484	Molecular function	SNAP receptor activity	Acting as a marker to identify a membrane and interacting selectively with one or more SNAREs on another membrane to mediate membrane fusion. [GOC:mah, PMID:14570579]
SMAR000186	GO:0005515	Molecular function	protein binding	Interacting selectively and non-covalently with any protein or protein complex (a complex of two or more proteins that may include other nonprotein molecules). [GOC:go_curators]
SMAR000186	GO:0005769	Cellular component	early endosome	A membrane-bounded organelle that receives incoming material from primary endocytic vesicles that have been generated by clathrin-dependent and clathrin-independent endocytosis; vesicles fuse with the early endosome to deliver cargo for sorting into recycling or degradation pathways. [GOC:mah, PMID:19696797]
SMAR000186	GO:0005886	Cellular component	plasma membrane	The membrane surrounding a cell that separates the cell from its external environment. It consists of a phospholipid bilayer and associated proteins. [ISBN:0716731363]
SMAR000186	GO:0006886	Biological process	intracellular protein transport	The directed movement of proteins in a cell, including the movement of proteins between specific compartments or structures within a cell, such as organelles of a eukaryotic cell. [GOC:mah]
SMAR000186	GO:0007269	Biological process	neurotransmitter secretion	The regulated release of neurotransmitter into the synaptic cleft. A neurotransmitter is any of a group of substances that are released on excitation from the axon terminal of a presynaptic neuron of the central or peripheral nervous system and travel across the synaptic cleft to either excite or inhibit the target cell. Among the many substances that have the properties of a neurotransmitter are…
SMAR000186	GO:0008285	Biological process	negative regulation of cell proliferation	Any process that stops, prevents or reduces the rate or extent of cell proliferation. [GOC:go_curators]
SMAR000186	GO:0016020	Cellular component	membrane	Double layer of lipid molecules that encloses all cells, and, in eukaryotes, many organelles; may be a single or double lipid bilayer; also includes associated proteins. [GOC:mah, ISBN:0815316194]
SMAR000186	GO:0016192	Biological process	vesicle-mediated transport	A cellular transport process in which transported substances are moved in membrane-bounded vesicles; transported substances are enclosed in the vesicle lumen or located in the vesicle membrane. The process begins with a step that directs a substance to the forming vesicle, and includes vesicle budding and coating. Vesicles are then targeted to, and fuse with, an acceptor membrane. [GOC:ai, GOC:ma…
SMAR000186	GO:0034058	Biological process	endosomal vesicle fusion	The homotypic fusion of endocytic vesicles to form or add to an early endosome. [PMID:11964142, PMID:9422733]
SMAR000186	GO:0035088	Biological process	establishment or maintenance of apical/basal cell polarity	Any cellular process that results in the specification, formation or maintenance polarization of a cell's architecture along its apical/basal axis so that the apical and basal regions of the cell have different membrane, extracellular matrix and sub-membrane cellular components. [GOC:bf, GOC:mah, PMID:10934483]
SMAR000186	GO:0045807	Biological process	positive regulation of endocytosis	Any process that activates or increases the frequency, rate or extent of endocytosis. [GOC:go_curators]
SMAR000197	GO:0003676	Molecular function	nucleic acid binding	Interacting selectively and non-covalently with any nucleic acid. [GOC:jl]
SMAR000208	GO:0005319	Molecular function	lipid transporter activity	Enables the directed movement of lipids into, out of or within a cell, or between cells. [GOC:ai]
SMAR000212	GO:0002121	Biological process	inter-male aggressive behavior	Aggressive behavior based on competition between males of the same species over access to resources such as females, dominance, status, etc. and characterized by noise, threats, and is often less injurious. [GOC:hjd]
SMAR000212	GO:0005515	Molecular function	protein binding	Interacting selectively and non-covalently with any protein or protein complex (a complex of two or more proteins that may include other nonprotein molecules). [GOC:go_curators]
SMAR000212	GO:0005886	Cellular component	plasma membrane	The membrane surrounding a cell that separates the cell from its external environment. It consists of a phospholipid bilayer and associated proteins. [ISBN:0716731363]
SMAR000212	GO:0007156	Biological process	homophilic cell adhesion	The attachment of an adhesion molecule in one cell to an identical molecule in an adjacent cell. [ISBN:0198506732]
SMAR000212	GO:0007173	Biological process	epidermal growth factor receptor signaling pathway	A series of molecular signals initiated by binding of a ligand to the tyrosine kinase receptor EGFR (ERBB1) on the surface of a cell. The pathway ends with regulation of a downstream cellular process, e.g. transcription. [GOC:ceb, PR:000006933]
SMAR000212	GO:0007391	Biological process	dorsal closure	The process during Drosophila embryogenesis whereby the ectodermal cells of the lateral epithelium stretch in a coordinated fashion to internalize the amnioserosa cells and close the embryo dorsally. [PMID:9224720]
SMAR000212	GO:0007423	Biological process	sensory organ development	The process whose specific outcome is the progression of sensory organs over time, from its formation to the mature structure. [GOC:go_curators]
SMAR000212	GO:0007476	Biological process	imaginal disc-derived wing morphogenesis	The process in which the anatomical structures of the imaginal disc-derived wing are generated and organized. The wing is an appendage modified for flying. [GOC:bf, GOC:mtg_sensu]
SMAR000212	GO:0016319	Biological process	mushroom body development	The process whose specific outcome is the progression of the mushroom body over time, from its formation to the mature structure. The mushroom body is composed of the prominent neuropil structures of the insect central brain, thought to be crucial for olfactory associated learning. These consist mainly of a bulbous calyx and tightly packaged arrays of thin parallel fibers of the Kenyon cells. [PM…
SMAR000212	GO:0030038	Biological process	contractile actin filament bundle assembly	Assembly of actin filament bundles in which the filaments are loosely packed (approximately 30-60 nm apart) and arranged with opposing polarities; the loose packing allows myosin (usually myosin-II) to enter the bundle. [GOC:mah, ISBN:0815316194]
SMAR000212	GO:0032956	Biological process	regulation of actin cytoskeleton organization	Any process that modulates the frequency, rate or extent of the formation, arrangement of constituent parts, or disassembly of cytoskeletal structures comprising actin filaments and their associated proteins. [GOC:mah]
SMAR000212	GO:0042059	Biological process	negative regulation of epidermal growth factor receptor signaling pathway	Any process that stops, prevents, or reduces the frequency, rate or extent of epidermal growth factor receptor signaling pathway activity. [GOC:go_curators]
SMAR000212	GO:0046843	Biological process	dorsal appendage formation	Establishment of the dorsal filaments, elaborate specializations of the chorion that protrude from the anterior end of the egg and facilitate embryonic respiration. [ISBN:0879694238]
SMAR000212	GO:0048644	Biological process	muscle organ morphogenesis	The process in which the anatomical structures of muscle are generated and organized. [GOC:jid]
SMAR000212	GO:0050768	Biological process	negative regulation of neurogenesis	Any process that stops, prevents, or reduces the frequency, rate or extent of neurogenesis, the origin and formation of neurons. [GOC:ai]
SMAR000216	GO:0016021	Cellular component	integral to membrane	Penetrating at least one phospholipid bilayer of a membrane. May also refer to the state of being buried in the bilayer with no exposure outside the bilayer. When used to describe a protein, indicates that all or part of the peptide sequence is embedded in the membrane. [GOC:go_curators]
SMAR000216	GO:0055085	Biological process	transmembrane transport	The process in which a solute is transported from one side of a membrane to the other. [GOC:dph, GOC:jid]
SMAR000222	GO:0003735	Molecular function	structural constituent of ribosome	The action of a molecule that contributes to the structural integrity of the ribosome. [GOC:mah]
SMAR000222	GO:0005840	Cellular component	ribosome	An intracellular organelle, about 200 A in diameter, consisting of RNA and protein. It is the site of protein biosynthesis resulting from translation of messenger RNA (mRNA). It consists of two subunits, one large and one small, each containing only protein and RNA. Both the ribosome and its subunits are characterized by their sedimentation coefficients, expressed in Svedberg units (symbol:S). He…
SMAR000222	GO:0006412	Biological process	translation	The cellular metabolic process in which a protein is formed, using the sequence of a mature mRNA molecule to specify the sequence of amino acids in a polypeptide chain. Translation is mediated by the ribosome, and begins with the formation of a ternary complex between aminoacylated initiator methionine tRNA, GTP, and initiation factor 2, which subsequently associates with the small subunit of the…
SMAR000223	GO:0006457	Biological process	protein folding	The process of assisting in the covalent and noncovalent assembly of single chain polypeptides or multisubunit complexes into the correct tertiary structure. [GOC:go_curators, GOC:rb]
SMAR000223	GO:0006911	Biological process	phagocytosis, engulfment	The internalization of bacteria, immune complexes and other particulate matter or of an apoptotic cell by phagocytosis, including the membrane and cytoskeletal processes required, which involves one of three mechanisms:zippering of pseudopods around a target via repeated receptor-ligand interactions, sinking of the target directly into plasma membrane of the phagocytosing cell, or induced uptake …
SMAR000223	GO:0016272	Cellular component	prefoldin complex	A multisubunit chaperone that acts to delivers unfolded proteins to cytosolic chaperonin. In humans, the complex is a heterohexamer of two PFD-alpha and four PFD-beta type subunits. [GOC:jl, PMID:17384227, PMID:9630229]
SMAR000223	GO:0048477	Biological process	oogenesis	The complete process of formation and maturation of an ovum or female gamete from a primordial female germ cell. Examples of this process are found in Mus musculus and Drosophila melanogaster. [GOC:kmv, GOC:mtg_sensu]
SMAR000223	GO:0051082	Molecular function	unfolded protein binding	Interacting selectively and non-covalently with an unfolded protein. [GOC:ai]
SMAR000224	GO:0016021	Cellular component	integral to membrane	Penetrating at least one phospholipid bilayer of a membrane. May also refer to the state of being buried in the bilayer with no exposure outside the bilayer. When used to describe a protein, indicates that all or part of the peptide sequence is embedded in the membrane. [GOC:go_curators]
SMAR000224	GO:0055085	Biological process	transmembrane transport	The process in which a solute is transported from one side of a membrane to the other. [GOC:dph, GOC:jid]
SMAR000235	GO:0005488	Molecular function	binding	The selective, non-covalent, often stoichiometric, interaction of a molecule with one or more specific sites on another molecule. [GOC:ceb, GOC:mah, ISBN:0198506732]
SMAR000236	GO:0005515	Molecular function	protein binding	Interacting selectively and non-covalently with any protein or protein complex (a complex of two or more proteins that may include other nonprotein molecules). [GOC:go_curators]
SMAR000236	GO:0016021	Cellular component	integral to membrane	Penetrating at least one phospholipid bilayer of a membrane. May also refer to the state of being buried in the bilayer with no exposure outside the bilayer. When used to describe a protein, indicates that all or part of the peptide sequence is embedded in the membrane. [GOC:go_curators]
SMAR000243	GO:0005515	Molecular function	protein binding	Interacting selectively and non-covalently with any protein or protein complex (a complex of two or more proteins that may include other nonprotein molecules). [GOC:go_curators]
SMAR000275	GO:0008083	Molecular function	growth factor activity	The function that stimulates a cell to grow or proliferate. Most growth factors have other actions besides the induction of cell growth or proliferation. [ISBN:0815316194]
SMAR000275	GO:0040007	Biological process	growth	The increase in size or mass of an entire organism, a part of an organism or a cell. [GOC:bf, GOC:ma]
SMAR000278	GO:0004623	Molecular function	phospholipase A2 activity	Catalysis of the reaction:phosphatidylcholine + H2O = 1-acylglycerophosphocholine + a carboxylate. [EC:3.1.1.4]
SMAR000278	GO:0005509	Molecular function	calcium ion binding	Interacting selectively and non-covalently with calcium ions (Ca2+). [GOC:ai]
SMAR000278	GO:0005576	Cellular component	extracellular region	The space external to the outermost structure of a cell. For cells without external protective or external encapsulating structures this refers to space outside of the plasma membrane. This term covers the host cell environment outside an intracellular parasite. [GOC:go_curators]
SMAR000278	GO:0006644	Biological process	phospholipid metabolic process	The chemical reactions and pathways involving phospholipids, any lipid containing phosphoric acid as a mono- or diester. [ISBN:0198506732]
SMAR000278	GO:0007615	Biological process	anesthesia-resistant memory	The memory process that results in the formation of consolidated memory resistant to disruption of the patterned activity of the brain, without requiring protein synthesis. [PMID:15143285, PMID:17088531]
SMAR000278	GO:0008016	Biological process	regulation of heart contraction	Any process that modulates the frequency, rate or extent of heart contraction. Heart contraction is the process in which the heart decreases in volume in a characteristic way to propel blood through the body. [GOC:dph, GOC:go_curators, GOC:tb]
SMAR000278	GO:0008355	Biological process	olfactory learning	Any process in an organism in which a relatively long-lasting adaptive behavioral change occurs in response to (repeated) exposure to an olfactory cue. [ISBN:0582227089]
SMAR000278	GO:0016042	Biological process	lipid catabolic process	The chemical reactions and pathways resulting in the breakdown of lipids, compounds soluble in an organic solvent but not, or sparingly, in an aqueous solvent. [GOC:go_curators]
SMAR000281	GO:0004175	Molecular function	endopeptidase activity	Catalysis of the hydrolysis of internal, alpha-peptide bonds in a polypeptide chain. [http://merops.sanger.ac.uk/about/glossary.htm#ENDOPEPTIDASE]
SMAR000281	GO:0005515	Molecular function	protein binding	Interacting selectively and non-covalently with any protein or protein complex (a complex of two or more proteins that may include other nonprotein molecules). [GOC:go_curators]
SMAR000281	GO:0005524	Molecular function	ATP binding	Interacting selectively and non-covalently with ATP, adenosine 5'-triphosphate, a universally important coenzyme and enzyme regulator. [ISBN:0198506732]
SMAR000281	GO:0005737	Cellular component	cytoplasm	All of the contents of a cell excluding the plasma membrane and nucleus, but including other subcellular structures. [ISBN:0198547684]
SMAR000281	GO:0005838	Cellular component	proteasome regulatory particle	A multisubunit complex, which caps one or both ends of the proteasome core complex. This complex recognizes and unfolds ubiquitinated proteins, and translocates them to the proteasome core complex. [GOC:mtg_sensu, GOC:rb]
SMAR000281	GO:0006508	Biological process	proteolysis	The hydrolysis of proteins into smaller polypeptides and/or amino acids by cleavage of their peptide bonds. [GOC:bf, GOC:mah]
SMAR000281	GO:0006974	Biological process	response to DNA damage stimulus	Any process that results in a change in state or activity of a cell (in terms of movement, secretion, enzyme production, gene expression, etc.) as a result of a stimulus indicating damage to its DNA from environmental insults or errors during metabolism. [GOC:go_curators]
SMAR000281	GO:0016887	Molecular function	ATPase activity	Catalysis of the reaction:ATP + H2O = ADP + phosphate + 2 H+. May or may not be coupled to another reaction. [EC:3.6.1.3, GOC:jl]
SMAR000281	GO:0017111	Molecular function	nucleoside-triphosphatase activity	Catalysis of the reaction:a nucleoside triphosphate + H2O = nucleoside diphosphate + phosphate. [EC:3.6.1.15]
SMAR000281	GO:0030163	Biological process	protein catabolic process	The chemical reactions and pathways resulting in the breakdown of a protein by the destruction of the native, active configuration, with or without the hydrolysis of peptide bonds. [GOC:mah]
SMAR000281	GO:0042624	Molecular function	ATPase activity, uncoupled	Catalysis of the reaction:ATP + H2O = ADP + phosphate; this reaction is not directly coupled to any other reaction. [EC:3.6.1.3]
SMAR000282	GO:0000166	Molecular function	nucleotide binding	Interacting selectively and non-covalently with a nucleotide, any compound consisting of a nucleoside that is esterified with (ortho)phosphate or an oligophosphate at any hydroxyl group on the ribose or deoxyribose. [GOC:mah, ISBN:0198547684]
SMAR000282	GO:0000381	Biological process	regulation of alternative mRNA splicing, via spliceosome	Any process that modulates the frequency, rate or extent of alternative splicing of nuclear mRNAs. [GOC:krc]
SMAR000282	GO:0000398	Biological process	mRNA splicing, via spliceosome	The joining together of exons from one or more primary transcripts of messenger RNA (mRNA) and the excision of intron sequences, via a spliceosomal mechanism, so that mRNA consisting only of the joined exons is produced. [GOC:krc, ISBN:0198506732, ISBN:0879695897]
SMAR000282	GO:0003676	Molecular function	nucleic acid binding	Interacting selectively and non-covalently with any nucleic acid. [GOC:jl]
SMAR000282	GO:0003729	Molecular function	mRNA binding	Interacting selectively and non-covalently with messenger RNA (mRNA), an intermediate molecule between DNA and protein. mRNA includes UTR and coding sequences, but does not contain introns. [GOC:kmv, SO:0000234]
SMAR000282	GO:0005515	Molecular function	protein binding	Interacting selectively and non-covalently with any protein or protein complex (a complex of two or more proteins that may include other nonprotein molecules). [GOC:go_curators]
SMAR000282	GO:0007052	Biological process	mitotic spindle organization	A process that is carried out at the cellular level which results in the assembly, arrangement of constituent parts, or disassembly of the microtubule spindle during a mitotic cell cycle. [GOC:mah]
SMAR000282	GO:0030529	Cellular component	ribonucleoprotein complex	A macromolecular complex containing both protein and RNA molecules. [GOC:krc]
SMAR000282	GO:0048025	Biological process	negative regulation of mRNA splicing, via spliceosome	Any process that stops, prevents or reduces the rate or extent of mRNA splicing via a spliceosomal mechanism. [GOC:jid]
SMAR000282	GO:0071011	Cellular component	precatalytic spliceosome	A spliceosomal complex that is formed by the recruitment of a preassembled U5-containing tri-snRNP to the prespliceosome. Although all 5 snRNPs are present, the precatalytic spliceosome is catalytically inactive. The precatalytic spliceosome includes many proteins in addition to those found in the associated snRNPs. [GOC:ab, GOC:krc, GOC:mah, PMID:18322460, PMID:19239890]
SMAR000282	GO:0071013	Cellular component	catalytic step 2 spliceosome	A spliceosomal complex that contains three snRNPs, including U5, bound to a splicing intermediate in which the first catalytic cleavage of the 5' splice site has occurred. The precise subunit composition differs significantly from that of the catalytic step 1, or activated, spliceosome, and includes many proteins in addition to those found in the associated snRNPs. [GOC:ab, GOC:krc, GOC:mah, ISBN…
SMAR000283	GO:0003848	Molecular function	2-amino-4-hydroxy-6-hydroxymethyldihydropteridine diphosphokinase activity	Catalysis of the reaction:2-amino-4-hydroxy-6-hydroxymethyl-7,8-dihydropteridine + ATP = (2-amino-4-hydroxy-7,8-dihydropteridin-6-yl)methyl diphosphate + AMP + 2 H(+). [EC:2.7.6.3, RHEA:11415]
SMAR000283	GO:0004623	Molecular function	phospholipase A2 activity	Catalysis of the reaction:phosphatidylcholine + H2O = 1-acylglycerophosphocholine + a carboxylate. [EC:3.1.1.4]
SMAR000283	GO:0004872	Molecular function	receptor activity	Combining with an extracellular or intracellular messenger to initiate a change in cell activity. [GOC:ceb, ISBN:0198506732]
SMAR000283	GO:0005216	Molecular function	ion channel activity	Catalysis of facilitated diffusion of an ion (by an energy-independent process) by passage through a transmembrane aqueous pore or channel without evidence for a carrier-mediated mechanism. [GOC:cy, GOC:mtg_transport, ISBN:0815340729]
SMAR000283	GO:0005262	Molecular function	calcium channel activity	Catalysis of facilitated diffusion of a calcium ion (by an energy-independent process) involving passage through a transmembrane aqueous pore or channel without evidence for a carrier-mediated mechanism. [GOC:mtg_transport, GOC:pr, ISBN:0815340729]
SMAR000283	GO:0005929	Cellular component	cilium	A specialized eukaryotic organelle that consists of a filiform extrusion of the cell surface. Each cilium is bounded by an extrusion of the cytoplasmic membrane, and contains a regular longitudinal array of microtubules, anchored basally in a centriole. [GOC:kmv, ISBN:0198547684]
SMAR000283	GO:0007605	Biological process	sensory perception of sound	The series of events required for an organism to receive an auditory stimulus, convert it to a molecular signal, and recognize and characterize the signal. Sonic stimuli are detected in the form of vibrations and are processed to form a sound. [GOC:ai]
SMAR000283	GO:0007638	Biological process	mechanosensory behavior	Behavior that is dependent upon the sensation of a mechanical stimulus. [GOC:go_curators]
SMAR000283	GO:0008381	Molecular function	mechanically-gated ion channel activity	Catalysis of the transmembrane transfer of an ion by a channel that opens in response to a mechanical stress. [GOC:mtg_transport, ISBN:0815340729]
SMAR000283	GO:0016021	Cellular component	integral to membrane	Penetrating at least one phospholipid bilayer of a membrane. May also refer to the state of being buried in the bilayer with no exposure outside the bilayer. When used to describe a protein, indicates that all or part of the peptide sequence is embedded in the membrane. [GOC:go_curators]
SMAR000283	GO:0016740	Molecular function	transferase activity	Catalysis of the transfer of a group, e.g. a methyl group, glycosyl group, acyl group, phosphorus-containing, or other groups, from one compound (generally regarded as the donor) to another compound (generally regarded as the acceptor). Transferase is the systematic name for any enzyme of EC class 2. [ISBN:0198506732]
SMAR000283	GO:0030506	Molecular function	ankyrin binding	Interacting selectively and non-covalently with ankyrin, a 200 kDa cytoskeletal protein that attaches other cytoskeletal proteins to integral membrane proteins. [GOC:mah, ISBN:0198506732]
SMAR000283	GO:0032440	Molecular function	2-alkenal reductase [NAD(P)] activity	Catalysis of the reaction:n-alkanal + NAD(P)+ = alk-2-enal + NAD(P)H + H+. [EC:1.3.1.74, PMID:16299173]
SMAR000283	GO:0040011	Biological process	locomotion	Self-propelled movement of a cell or organism from one location to another. [GOC:dgh]
SMAR000283	GO:0050910	Biological process	detection of mechanical stimulus involved in sensory perception of sound	The series of events involved in the perception of sound vibration. The vibration is received by a cell and converted into a molecular signal. [GOC:ai]
SMAR000283	GO:0050974	Biological process	detection of mechanical stimulus involved in sensory perception	The series of events in which a sensory mechanical stimulus is received by a cell and converted into a molecular signal. [GOC:ai]
SMAR000285	GO:0001745	Biological process	compound eye morphogenesis	The morphogenetic process in which the anatomical structures of the compound eye are generated and organized. The adult compound eye is a precise assembly of 700-800 ommatidia. Each ommatidium is composed of 20 cells, identified by cell type and position. An example of compound eye morphogenesis is found in Drosophila melanogaster. [GOC:dph, GOC:mtg_sensu]
SMAR000285	GO:0005488	Molecular function	binding	The selective, non-covalent, often stoichiometric, interaction of a molecule with one or more specific sites on another molecule. [GOC:ceb, GOC:mah, ISBN:0198506732]
SMAR000285	GO:0005813	Cellular component	centrosome	A structure comprised of a core structure (in most organisms, a pair of centrioles) and peripheral material from which a microtubule-based structure, such as a spindle apparatus, is organized. Centrosomes occur close to the nucleus during interphase in many eukaryotic cells, though in animal cells it changes continually during the cell-division cycle. [GOC:mah, ISBN:0198547684]
SMAR000285	GO:0005912	Cellular component	adherens junction	A cell junction at which anchoring proteins (cadherins or integrins) extend through the plasma membrane and are attached to actin filaments. [GOC:mah, http://www.vivo.colostate.edu/hbooks/cmb/cells/pmemb/junctions_a.html, ISBN:0198506732]
SMAR000285	GO:0007155	Biological process	cell adhesion	The attachment of a cell, either to another cell or to an underlying substrate such as the extracellular matrix, via cell adhesion molecules. [GOC:hb, GOC:pf]
SMAR000285	GO:0034334	Biological process	adherens junction maintenance	The maintenance of an adherens junction. An adherens junction is a cell junction at which the cytoplasmic face of the plasma membrane is attached to actin filaments. [GOC:mah]
SMAR000292	GO:0005975	Biological process	carbohydrate metabolic process	The chemical reactions and pathways involving carbohydrates, any of a group of organic compounds based of the general formula Cx(H2O)y. Includes the formation of carbohydrate derivatives by the addition of a carbohydrate residue to another molecule. [GOC:mah, ISBN:0198506732]
SMAR000292	GO:0016810	Molecular function	hydrolase activity, acting on carbon-nitrogen (but not peptide) bonds	Catalysis of the hydrolysis of any carbon-nitrogen bond, C-N, with the exception of peptide bonds. [GOC:jl]
SMAR000298	GO:0004047	Molecular function	aminomethyltransferase activity	Catalysis of the reaction:(6S)-tetrahydrofolate + S-aminomethyldihydrolipoylprotein = (6R)-5,10-methylenetetrahydrofolate + NH3 + dihydrolipoylprotein. [EC:2.1.2.10]
SMAR000298	GO:0004741	Molecular function	[pyruvate dehydrogenase (lipoamide)] phosphatase activity	Catalysis of the reaction:[pyruvate dehydrogenase (lipoamide)] phosphate + H2O = [pyruvate dehydrogenase (lipoamide)] + phosphate. [EC:3.1.3.43]
SMAR000298	GO:0005737	Cellular component	cytoplasm	All of the contents of a cell excluding the plasma membrane and nucleus, but including other subcellular structures. [ISBN:0198547684]
SMAR000298	GO:0006546	Biological process	glycine catabolic process	The chemical reactions and pathways resulting in the breakdown of glycine, aminoethanoic acid. [GOC:go_curators]
SMAR000298	GO:0008480	Molecular function	sarcosine dehydrogenase activity	Catalysis of the reaction:sarcosine + H2O + electron-transfer flavoprotein = glycine + formaldehyde + reduced electron-transfer flavoprotein. [EC:1.5.8.3, RHEA:19796]
SMAR000298	GO:0016491	Molecular function	oxidoreductase activity	Catalysis of an oxidation-reduction (redox) reaction, a reversible chemical reaction in which the oxidation state of an atom or atoms within a molecule is altered. One substrate acts as a hydrogen or electron donor and becomes oxidized, while the other acts as hydrogen or electron acceptor and becomes reduced. [GOC:go_curators]
SMAR000298	GO:0055114	Biological process	oxidation-reduction process	A metabolic process that results in the removal or addition of one or more electrons to or from a substance, with or without the concomitant removal or addition of a proton or protons. [GOC:dhl, GOC:ecd, GOC:jh2, GOC:jid, GOC:mlg, GOC:rph]
SMAR000299	GO:0007414	Biological process	axonal defasciculation	Separation of axons away from a bundle of axons known as a fascicle. [GOC:dgh, ISBN:039751820X]
SMAR000299	GO:0016337	Biological process	cell-cell adhesion	The attachment of one cell to another cell via adhesion molecules. [GOC:hb]
SMAR000299	GO:0030011	Biological process	maintenance of cell polarity	The maintenance of established anisotropic intracellular organization or cell growth patterns. [GOC:mah]
SMAR000300	GO:0005875	Cellular component	microtubule associated complex	Any multimeric complex connected to a microtubule. [GOC:jl]
SMAR000300	GO:0042981	Biological process	regulation of apoptotic process	Any process that modulates the occurrence or rate of cell death by apoptotic process. [GOC:jl, GOC:mtg_apoptosis]
SMAR000301	GO:0005488	Molecular function	binding	The selective, non-covalent, often stoichiometric, interaction of a molecule with one or more specific sites on another molecule. [GOC:ceb, GOC:mah, ISBN:0198506732]
SMAR000303	GO:0005515	Molecular function	protein binding	Interacting selectively and non-covalently with any protein or protein complex (a complex of two or more proteins that may include other nonprotein molecules). [GOC:go_curators]
SMAR000303	GO:0005622	Cellular component	intracellular	The living contents of a cell; the matter contained within (but not including) the plasma membrane, usually taken to exclude large vacuoles and masses of secretory or ingested material. In eukaryotes it includes the nucleus and cytoplasm. [ISBN:0198506732]
SMAR000303	GO:0008270	Molecular function	zinc ion binding	Interacting selectively and non-covalently with zinc (Zn) ions. [GOC:ai]
SMAR000304	GO:0005515	Molecular function	protein binding	Interacting selectively and non-covalently with any protein or protein complex (a complex of two or more proteins that may include other nonprotein molecules). [GOC:go_curators]
SMAR000304	GO:0008137	Molecular function	NADH dehydrogenase (ubiquinone) activity	Catalysis of the reaction:NADH + H+ + ubiquinone = NAD+ + ubiquinol. [EC:1.6.5.3]
SMAR000304	GO:0019684	Biological process	photosynthesis, light reaction	The light reactions of photosynthesis, which take place in photosystems II and I. Light energy is harvested and used to power the transfer of electrons among a series of electron donors and acceptors. The final electron acceptor is NADP+, which is reduced to NADPH. NADPH generated from light reactions is used in sugar synthesis in dark reactions. Light reactions also generate a proton motive forc…
SMAR000304	GO:0055114	Biological process	oxidation-reduction process	A metabolic process that results in the removal or addition of one or more electrons to or from a substance, with or without the concomitant removal or addition of a proton or protons. [GOC:dhl, GOC:ecd, GOC:jh2, GOC:jid, GOC:mlg, GOC:rph]
SMAR000305	GO:0000398	Biological process	mRNA splicing, via spliceosome	The joining together of exons from one or more primary transcripts of messenger RNA (mRNA) and the excision of intron sequences, via a spliceosomal mechanism, so that mRNA consisting only of the joined exons is produced. [GOC:krc, ISBN:0198506732, ISBN:0879695897]
SMAR000305	GO:0004674	Molecular function	protein serine/threonine kinase activity	Catalysis of the reactions:ATP + protein serine = ADP + protein serine phosphate, and ATP + protein threonine = ADP + protein threonine phosphate. [GOC:bf]
SMAR000305	GO:0004693	Molecular function	cyclin-dependent protein serine/threonine kinase activity	Catalysis of the reactions:ATP + protein serine = ADP + protein serine phosphate, and ATP + protein threonine = ADP + protein threonine phosphate. This reaction requires the binding of a regulatory cyclin subunit and full activity requires stimulatory phosphorylation by a CDK-activating kinase (CAK). [GOC:pr, GOC:rn, PMID:7877684, PMID:9841670]
SMAR000305	GO:0005524	Molecular function	ATP binding	Interacting selectively and non-covalently with ATP, adenosine 5'-triphosphate, a universally important coenzyme and enzyme regulator. [ISBN:0198506732]
SMAR000305	GO:0006468	Biological process	protein phosphorylation	The process of introducing a phosphate group on to a protein. [GOC:hb]
SMAR000305	GO:0008353	Molecular function	RNA polymerase II carboxy-terminal domain kinase activity	Catalysis of the reaction:ATP + (DNA-directed RNA polymerase II) = ADP + phospho-(DNA-directed RNA polymerase II); phosphorylation occurs on residues in the carboxy-terminal domain (CTD) repeats. [EC:2.7.11.23, GOC:mah]
SMAR000305	GO:0071011	Cellular component	precatalytic spliceosome	A spliceosomal complex that is formed by the recruitment of a preassembled U5-containing tri-snRNP to the prespliceosome. Although all 5 snRNPs are present, the precatalytic spliceosome is catalytically inactive. The precatalytic spliceosome includes many proteins in addition to those found in the associated snRNPs. [GOC:ab, GOC:krc, GOC:mah, PMID:18322460, PMID:19239890]
SMAR000305	GO:0071013	Cellular component	catalytic step 2 spliceosome	A spliceosomal complex that contains three snRNPs, including U5, bound to a splicing intermediate in which the first catalytic cleavage of the 5' splice site has occurred. The precise subunit composition differs significantly from that of the catalytic step 1, or activated, spliceosome, and includes many proteins in addition to those found in the associated snRNPs. [GOC:ab, GOC:krc, GOC:mah, ISBN…
SMAR000306	GO:0000915	Biological process	cytokinesis, actomyosin contractile ring assembly	The process of assembly of a ring composed of actin, myosin, and associated proteins that will function in cytokinesis. [GOC:clt, GOC:dph, GOC:tb]
SMAR000306	GO:0003779	Molecular function	actin binding	Interacting selectively and non-covalently with monomeric or multimeric forms of actin, including actin filaments. [GOC:clt]
SMAR000306	GO:0003924	Molecular function	GTPase activity	Catalysis of the reaction:GTP + H2O = GDP + phosphate. [ISBN:0198547684]
SMAR000306	GO:0005525	Molecular function	GTP binding	Interacting selectively and non-covalently with GTP, guanosine triphosphate. [GOC:ai]
SMAR000306	GO:0005875	Cellular component	microtubule associated complex	Any multimeric complex connected to a microtubule. [GOC:jl]
SMAR000306	GO:0006903	Biological process	vesicle targeting	The process in which vesicles are directed to specific destination membranes. Targeting involves coordinated interactions among cytoskeletal elements (microtubules or actin filaments), motor proteins, molecules at the vesicle membrane and target membrane surfaces, and vesicle cargo. [GOC:mah, PMID:17335816]
SMAR000306	GO:0006904	Biological process	vesicle docking involved in exocytosis	The initial attachment of a vesicle membrane to a target membrane, mediated by proteins protruding from the membrane of the vesicle and the target membrane, that contributes to exocytosis. [GOC:jid]
SMAR000306	GO:0006915	Biological process	apoptotic process	A programmed cell death process which begins when a cell receives an internal (e.g. DNA damage) or external signal (e.g. an extracellular death ligand), and proceeds through a series of biochemical events (signaling pathways) which typically lead to rounding-up of the cell, retraction of pseudopodes, reduction of cellular volume (pyknosis), chromatin condensation, nuclear fragmentation (karyorrhe…
SMAR000306	GO:0007049	Biological process	cell cycle	The progression of biochemical and morphological phases and events that occur in a cell during successive cell replication or nuclear replication events. Canonically, the cell cycle comprises the replication and segregation of genetic material followed by the division of the cell, but in endocycles or syncytial cells nuclear replication or nuclear division may not be followed by cell division. [G…
SMAR000306	GO:0007349	Biological process	cellularization	The separation of a multi-nucleate cell or syncytium into individual cells. An example of this is found in Drosophila melanogaster embryo development. [GOC:go_curators, GOC:mtg_sensu, ISBN:0716731363]
SMAR000306	GO:0008017	Molecular function	microtubule binding	Interacting selectively and non-covalently with microtubules, filaments composed of tubulin monomers. [GOC:krc]
SMAR000306	GO:0016324	Cellular component	apical plasma membrane	The region of the plasma membrane located at the apical end of the cell. [GOC:curators]
SMAR000306	GO:0031105	Cellular component	septin complex	Any of several heterooligomeric complexes containing multiple septins. [GOC:mah, PMID:15385632]
SMAR000306	GO:0031625	Molecular function	ubiquitin protein ligase binding	Interacting selectively and non-covalently with a ubiquitin protein ligase enzyme, any of the E3 proteins. [GOC:vp]
SMAR000306	GO:0032154	Cellular component	cleavage furrow	In animal cells, the first sign of cleavage, or cytokinesis, is the appearance of a shallow groove in the cell surface near the old metaphase plate. A contractile ring containing actin and myosin is located just inside the plasma membrane at the location of the furrow. Ring contraction is associated with centripetal growth of the membrane that deepens the cleavage furrow and divides the cytoplasm…
SMAR000306	GO:0043065	Biological process	positive regulation of apoptotic process	Any process that activates or increases the frequency, rate or extent of cell death by apoptotic process. [GOC:jl, GOC:mtg_apoptosis]
SMAR000306	GO:0045172	Cellular component	germline ring canal	Germline specific intercellular bridge. During cyst formation in insects, ring canals interconnect the cells of the cyst, facilitating the passage of cytoplasmic components between cells. [GOC:mtg_sensu, PMID:9635420, PMID:9655801]
SMAR000311	GO:0000932	Cellular component	cytoplasmic mRNA processing body	A focus in the cytoplasm where mRNAs may become inactivated by decapping or some other mechanism. mRNA processing and binding proteins are localized to these foci. [GOC:clt, PMID:12730603]
SMAR000311	GO:0005515	Molecular function	protein binding	Interacting selectively and non-covalently with any protein or protein complex (a complex of two or more proteins that may include other nonprotein molecules). [GOC:go_curators]
SMAR000311	GO:0006402	Biological process	mRNA catabolic process	The chemical reactions and pathways resulting in the breakdown of mRNA, messenger RNA, which is responsible for carrying the coded genetic 'message', transcribed from DNA, to sites of protein assembly at the ribosomes. [ISBN:0198506732]
SMAR000311	GO:0033962	Biological process	cytoplasmic mRNA processing body assembly	The aggregation, arrangement and bonding together of proteins and RNA molecules to form a cytoplasmic mRNA processing body. [GOC:mah, PMID:17429074]
SMAR000314	GO:0003676	Molecular function	nucleic acid binding	Interacting selectively and non-covalently with any nucleic acid. [GOC:jl]
SMAR000314	GO:0005524	Molecular function	ATP binding	Interacting selectively and non-covalently with ATP, adenosine 5'-triphosphate, a universally important coenzyme and enzyme regulator. [ISBN:0198506732]
SMAR000314	GO:0008026	Molecular function	ATP-dependent helicase activity	Catalysis of the reaction:ATP + H2O = ADP + phosphate, to drive the unwinding of a DNA or RNA helix. [EC:3.6.1.3, GOC:jl]
SMAR000315	GO:0000287	Molecular function	magnesium ion binding	Interacting selectively and non-covalently with magnesium (Mg) ions. [GOC:ai]
SMAR000315	GO:0003676	Molecular function	nucleic acid binding	Interacting selectively and non-covalently with any nucleic acid. [GOC:jl]
SMAR000315	GO:0004824	Molecular function	lysine-tRNA ligase activity	Catalysis of the reaction:ATP + L-lysine + tRNA(Lys) = AMP + diphosphate + L-lysyl-tRNA(Lys). [EC:6.1.1.6]
SMAR000315	GO:0005524	Molecular function	ATP binding	Interacting selectively and non-covalently with ATP, adenosine 5'-triphosphate, a universally important coenzyme and enzyme regulator. [ISBN:0198506732]
SMAR000315	GO:0005737	Cellular component	cytoplasm	All of the contents of a cell excluding the plasma membrane and nucleus, but including other subcellular structures. [ISBN:0198547684]
SMAR000315	GO:0005875	Cellular component	microtubule associated complex	Any multimeric complex connected to a microtubule. [GOC:jl]
SMAR000315	GO:0006430	Biological process	lysyl-tRNA aminoacylation	The process of coupling lysine to lysyl-tRNA, catalyzed by lysyl-tRNA synthetase. In tRNA aminoacylation, the amino acid is first activated by linkage to AMP and then transferred to either the 2'- or the 3'-hydroxyl group of the 3'-adenosine residue of the tRNA. [GOC:mcc, ISBN:0716730510]
SMAR000317	GO:0004435	Molecular function	phosphatidylinositol phospholipase C activity	Catalysis of the reaction:1-phosphatidyl-1D-myo-inositol 4,5-bisphosphate + H(2)O = 1,2-diacylglycerol + 1D-myo-inositol 1,4,5-trisphosphate + H(+). [EC:3.1.4.11, RHEA:23915]
SMAR000317	GO:0004871	Molecular function	signal transducer activity	Conveys a signal across a cell to trigger a change in cell function or state. A signal is a physical entity or change in state that is used to transfer information in order to trigger a response. [GOC:go_curators]
SMAR000317	GO:0005509	Molecular function	calcium ion binding	Interacting selectively and non-covalently with calcium ions (Ca2+). [GOC:ai]
SMAR000317	GO:0005515	Molecular function	protein binding	Interacting selectively and non-covalently with any protein or protein complex (a complex of two or more proteins that may include other nonprotein molecules). [GOC:go_curators]
SMAR000317	GO:0006629	Biological process	lipid metabolic process	The chemical reactions and pathways involving lipids, compounds soluble in an organic solvent but not, or sparingly, in an aqueous solvent. Includes fatty acids; neutral fats, other fatty-acid esters, and soaps; long-chain (fatty) alcohols and waxes; sphingoids and other long-chain bases; glycolipids, phospholipids and sphingolipids; and carotenes, polyprenols, sterols, terpenes and other isopren…
SMAR000317	GO:0007298	Biological process	border follicle cell migration	The directed movement of a border cell through the nurse cells to reach the oocyte. An example of this is found in Drosophila melanogaster. [GOC:mtg_sensu, PMID:10822261]
SMAR000317	GO:0009395	Biological process	phospholipid catabolic process	The chemical reactions and pathways resulting in the breakdown of phospholipids, any lipid containing phosphoric acid as a mono- or diester. [ISBN:0198506732]
SMAR000317	GO:0035556	Biological process	intracellular signal transduction	The process in which a signal is passed on to downstream components within the cell, which become activated themselves to further propagate the signal and finally trigger a change in the function or state of the cell. [GOC:signaling, ISBN:3527303782]
SMAR000318	GO:0000049	Molecular function	tRNA binding	Interacting selectively and non-covalently with transfer RNA. [GOC:ai]
SMAR000318	GO:0003723	Molecular function	RNA binding	Interacting selectively and non-covalently with an RNA molecule or a portion thereof. [GOC:mah]
SMAR000318	GO:0005730	Cellular component	nucleolus	A small, dense body one or more of which are present in the nucleus of eukaryotic cells. It is rich in RNA and protein, is not bounded by a limiting membrane, and is not seen during mitosis. Its prime function is the transcription of the nucleolar DNA into 45S ribosomal-precursor RNA, the processing of this RNA into 5.8S, 18S, and 28S components of ribosomal RNA, and the association of these comp…
SMAR000318	GO:0005737	Cellular component	cytoplasm	All of the contents of a cell excluding the plasma membrane and nucleus, but including other subcellular structures. [ISBN:0198547684]
SMAR000318	GO:0008168	Molecular function	methyltransferase activity	Catalysis of the transfer of a methyl group to an acceptor molecule. [ISBN:0198506732]
SMAR000318	GO:0016428	Molecular function	tRNA (cytosine-5-)-methyltransferase activity	Catalysis of the reaction:S-adenosyl-L-methionine + tRNA = S-adenosyl-L-homocysteine + tRNA containing 5-methylcytosine. [EC:2.1.1.29]
SMAR000319	GO:0005515	Molecular function	protein binding	Interacting selectively and non-covalently with any protein or protein complex (a complex of two or more proteins that may include other nonprotein molecules). [GOC:go_curators]
SMAR000319	GO:0005622	Cellular component	intracellular	The living contents of a cell; the matter contained within (but not including) the plasma membrane, usually taken to exclude large vacuoles and masses of secretory or ingested material. In eukaryotes it includes the nucleus and cytoplasm. [ISBN:0198506732]
SMAR000319	GO:0006963	Biological process	positive regulation of antibacterial peptide biosynthetic process	Any process that activates or increases the frequency, rate, or extent of antibacterial peptide biosynthesis. [GOC:mah, PMID:10973475]
SMAR000319	GO:0007165	Biological process	signal transduction	The cellular process in which a signal is conveyed to trigger a change in the activity or state of a cell. Signal transduction begins with reception of a signal (e.g. a ligand binding to a receptor or receptor activation by a stimulus such as light), or for signal transduction in the absence of ligand, signal-withdrawal or the activity of a constitutively active receptor. Signal transduction ends…
SMAR000319	GO:0007399	Biological process	nervous system development	The process whose specific outcome is the progression of nervous tissue over time, from its formation to its mature state. [GOC:dgh]
SMAR000319	GO:0019731	Biological process	antibacterial humoral response	An immune response against bacteria mediated through a body fluid. Examples of this process are the antibacterial humoral responses in Mus musculus and Drosophila melanogaster. [GOC:go_curators, GOC:mtg_sensu]
SMAR000319	GO:0023034	Biological process	intracellular signal transduction	The process in which a signal is passed on to downstream components within the cell, which become activated themselves to further propagate the signal and finally trigger a change in the function or state of the cell. [GOC:signaling, ISBN:3527303782]
SMAR000319	GO:0035556	Biological process	intracellular signal transduction	The process in which a signal is passed on to downstream components within the cell, which become activated themselves to further propagate the signal and finally trigger a change in the function or state of the cell. [GOC:signaling, ISBN:3527303782]
SMAR000319	GO:0045087	Biological process	innate immune response	Innate immune responses are defense responses mediated by germline encoded components that directly recognize components of potential pathogens. [GO_REF:0000022, GOC:add, GOC:ebc, GOC:mtg_15nov05, GOC:mtg_sensu]
SMAR000319	GO:0045089	Biological process	positive regulation of innate immune response	Any process that activates or increases the frequency, rate or extent of the innate immune response, the organism's first line of defense against infection. [GOC:ebc]
SMAR000319	GO:0050829	Biological process	defense response to Gram-negative bacterium	Reactions triggered in response to the presence of a Gram-negative bacterium that act to protect the cell or organism. [GOC:ai]
SMAR000319	GO:0061057	Biological process	peptidoglycan recognition protein signaling pathway	A series of molecular signals initiated by binding of peptidoglycan to a receptor on the surface of the target cell and ending with regulation of a downstream cellular process. The main outcome of the Imd signaling is the production of antimicrobial peptides. [GOC:dph, PMID:18688280]
SMAR000319	GO:0070513	Molecular function	death domain binding	Interacting selectively and non-covalently with a death domain of a protein. The death domain (DD) is a homotypic protein interaction module composed of a bundle of six alpha-helices. DD bind each other forming oligomers. Some DD-containing proteins are involved in the regulation of apoptosis and inflammation through their activation of caspases and NF-kappaB. [GOC:BHF, GOC:rl, InterPro:IPR000488…
SMAR000341	GO:0006629	Biological process	lipid metabolic process	The chemical reactions and pathways involving lipids, compounds soluble in an organic solvent but not, or sparingly, in an aqueous solvent. Includes fatty acids; neutral fats, other fatty-acid esters, and soaps; long-chain (fatty) alcohols and waxes; sphingoids and other long-chain bases; glycolipids, phospholipids and sphingolipids; and carotenes, polyprenols, sterols, terpenes and other isopren…
SMAR000350	GO:0005886	Cellular component	plasma membrane	The membrane surrounding a cell that separates the cell from its external environment. It consists of a phospholipid bilayer and associated proteins. [ISBN:0716731363]
SMAR000350	GO:0007155	Biological process	cell adhesion	The attachment of a cell, either to another cell or to an underlying substrate such as the extracellular matrix, via cell adhesion molecules. [GOC:hb, GOC:pf]
SMAR000350	GO:0007156	Biological process	homophilic cell adhesion	The attachment of an adhesion molecule in one cell to an identical molecule in an adjacent cell. [ISBN:0198506732]
SMAR000350	GO:0007411	Biological process	axon guidance	The chemotaxis process that directs the migration of an axon growth cone to a specific target site in response to a combination of attractive and repulsive cues. [ISBN:0878932437]
SMAR000350	GO:0008038	Biological process	neuron recognition	The process in which a neuronal cell in a multicellular organism interprets its surroundings. [GOC:go_curators]
SMAR000350	GO:0016338	Biological process	calcium-independent cell-cell adhesion	The attachment of one cell to another cell via adhesion molecules that do not require the presence of calcium for the interaction. [GOC:hb]
SMAR000350	GO:0031225	Cellular component	anchored to membrane	Tethered to a membrane by a covalently attached anchor, such as a lipid group, that is embedded in the membrane. When used to describe a protein, indicates that none of the peptide sequence is embedded in the membrane. [GOC:mah]
SMAR000350	GO:0050839	Molecular function	cell adhesion molecule binding	Interacting selectively and non-covalently with a cell adhesion molecule. [GOC:ai]
SMAR000355	GO:0003677	Molecular function	DNA binding	Any molecular function by which a gene product interacts selectively and non-covalently with DNA (deoxyribonucleic acid). [GOC:dph, GOC:jl, GOC:tb, GOC:vw]
SMAR000357	GO:0000132	Biological process	establishment of mitotic spindle orientation	A cell cycle process that sets the alignment of mitotic spindle relative to other cellular structures. [GOC:ems]
SMAR000357	GO:0005096	Molecular function	GTPase activator activity	Increases the activity of a GTPase, an enzyme that catalyzes the hydrolysis of GTP. [GOC:mah]
SMAR000357	GO:0005488	Molecular function	binding	The selective, non-covalent, often stoichiometric, interaction of a molecule with one or more specific sites on another molecule. [GOC:ceb, GOC:mah, ISBN:0198506732]
SMAR000357	GO:0005515	Molecular function	protein binding	Interacting selectively and non-covalently with any protein or protein complex (a complex of two or more proteins that may include other nonprotein molecules). [GOC:go_curators]
SMAR000357	GO:0007165	Biological process	signal transduction	The cellular process in which a signal is conveyed to trigger a change in the activity or state of a cell. Signal transduction begins with reception of a signal (e.g. a ligand binding to a receptor or receptor activation by a stimulus such as light), or for signal transduction in the absence of ligand, signal-withdrawal or the activity of a constitutively active receptor. Signal transduction ends…
SMAR000357	GO:0007400	Biological process	neuroblast fate determination	The cell fate determination process in which a cell becomes capable of differentiating autonomously into a neuroblast cell regardless of its environment; upon determination, the cell fate cannot be reversed. An example of this process is found in Mus musculus. [GOC:go_curators]
SMAR000357	GO:0008356	Biological process	asymmetric cell division	The asymmetric division of cells to produce two daughter cells with different developmental potentials. It is of fundamental significance for the generation of cell diversity. [PMID:11672519]
SMAR000357	GO:0045167	Biological process	asymmetric protein localization involved in cell fate determination	Any process in which a protein is transported to, or maintained in, a specific asymmetric distribution, resulting in the formation of daughter cells of different types. [GOC:ai]
SMAR000357	GO:0045175	Biological process	basal protein localization	Any process in which a protein is transported to, or maintained in, basal regions of the cell. [GOC:bf]
SMAR000357	GO:0045179	Cellular component	apical cortex	The region that lies just beneath the plasma membrane on the apical edge of a cell. [GOC:bf]
SMAR000357	GO:0045185	Biological process	maintenance of protein location	Any process in which a protein is maintained in a location and prevented from moving elsewhere. These include sequestration, stabilization to prevent transport elsewhere and the active retrieval of proteins that do move away. [GOC:bf]
SMAR000357	GO:0055059	Biological process	asymmetric neuroblast division	The process resulting in the physical partitioning and separation of a neuroblast into two daughter cells with different developmental potentials. [GOC:dph]
SMAR000358	GO:0004601	Molecular function	peroxidase activity	Catalysis of the reaction:donor + hydrogen peroxide = oxidized donor + 2 H2O. [EC:1.11.1.7]
SMAR000358	GO:0004666	Molecular function	prostaglandin-endoperoxide synthase activity	Catalysis of the reaction:arachidonate + donor-H2 + 2 O2 = prostaglandin H2 + acceptor + H2O. [EC:1.14.99.1]
SMAR000358	GO:0006979	Biological process	response to oxidative stress	Any process that results in a change in state or activity of a cell or an organism (in terms of movement, secretion, enzyme production, gene expression, etc.) as a result of oxidative stress, a state often resulting from exposure to high levels of reactive oxygen species, e.g. superoxide anions, hydrogen peroxide (H2O2), and hydroxyl radicals. [GOC:jl, PMID:12115731]
SMAR000358	GO:0020037	Molecular function	heme binding	Interacting selectively and non-covalently with heme, any compound of iron complexed in a porphyrin (tetrapyrrole) ring. [CHEBI:30413, GOC:ai]
SMAR000359	GO:0000287	Molecular function	magnesium ion binding	Interacting selectively and non-covalently with magnesium (Mg) ions. [GOC:ai]
SMAR000359	GO:0004647	Molecular function	phosphoserine phosphatase activity	Catalysis of the reaction:L(or D)-O-phosphoserine + H2O = L(or D)-serine + phosphate. [EC:3.1.3.3]
SMAR000359	GO:0005509	Molecular function	calcium ion binding	Interacting selectively and non-covalently with calcium ions (Ca2+). [GOC:ai]
SMAR000359	GO:0006564	Biological process	L-serine biosynthetic process	The chemical reactions and pathways resulting in the formation of L-serine, the L-enantiomer of serine, i.e. (2S)-2-amino-3-hydroxypropanoic acid. [CHEBI:17115, GOC:ai, GOC:jsg]
SMAR000359	GO:0007411	Biological process	axon guidance	The chemotaxis process that directs the migration of an axon growth cone to a specific target site in response to a combination of attractive and repulsive cues. [ISBN:0878932437]
SMAR000359	GO:0007422	Biological process	peripheral nervous system development	The process whose specific outcome is the progression of the peripheral nervous system over time, from its formation to the mature structure. The peripheral nervous system is one of the two major divisions of the nervous system. Nerves in the PNS connect the central nervous system (CNS) with sensory organs, other organs, muscles, blood vessels and glands. [GOC:go_curators, UBERON:0000010]
SMAR000359	GO:0048149	Biological process	behavioral response to ethanol	Any process that results in a change in the behavior of an organism as a result of an ethanol stimulus. [GOC:jid]
SMAR000371	GO:0005509	Molecular function	calcium ion binding	Interacting selectively and non-covalently with calcium ions (Ca2+). [GOC:ai]
SMAR000371	GO:0005515	Molecular function	protein binding	Interacting selectively and non-covalently with any protein or protein complex (a complex of two or more proteins that may include other nonprotein molecules). [GOC:go_curators]
SMAR000386	GO:0005515	Molecular function	protein binding	Interacting selectively and non-covalently with any protein or protein complex (a complex of two or more proteins that may include other nonprotein molecules). [GOC:go_curators]
SMAR000386	GO:0045127	Molecular function	N-acetylglucosamine kinase activity	Catalysis of the reaction:N-acetyl-D-glucosamine + ATP = N-acetyl-D-glucosamine 6-phosphate + ADP + 2 H(+). [EC:2.7.1.59, RHEA:17420]
SMAR000389	GO:0001745	Biological process	compound eye morphogenesis	The morphogenetic process in which the anatomical structures of the compound eye are generated and organized. The adult compound eye is a precise assembly of 700-800 ommatidia. Each ommatidium is composed of 20 cells, identified by cell type and position. An example of compound eye morphogenesis is found in Drosophila melanogaster. [GOC:dph, GOC:mtg_sensu]
SMAR000389	GO:0004702	Molecular function	receptor signaling protein serine/threonine kinase activity	Conveys a signal from an upstream receptor or intracellular signal transducer by catalysis of the reaction:ATP protein serine = ADP + protein serine phosphate, and ATP + protein threonine = ADP + protein threonine phosphate. [EC:2.7.11.13, GOC:bf, GOC:mah]
SMAR000389	GO:0005024	Molecular function	transforming growth factor beta-activated receptor activity	Combining with a transforming growth factor beta (TGFbeta) and transmitting the signal from one side of the membrane to the other to initiate a change in cell activity by catalysis of the reaction:ATP protein serine = ADP + protein serine phosphate, and ATP + protein threonine = ADP + protein threonine phosphate. [GOC:mah, GOC:signaling]
SMAR000389	GO:0005026	Molecular function	transforming growth factor beta receptor activity, type II	Combining with transforming growth factor beta to initiate a change in cell activity; upon ligand binding, binds to and catalyzes the phosphorylation of a type I TGF-beta receptor. [GOC:mah, Reactome:REACT_6872.1]
SMAR000389	GO:0005524	Molecular function	ATP binding	Interacting selectively and non-covalently with ATP, adenosine 5'-triphosphate, a universally important coenzyme and enzyme regulator. [ISBN:0198506732]
SMAR000389	GO:0006468	Biological process	protein phosphorylation	The process of introducing a phosphate group on to a protein. [GOC:hb]
SMAR000389	GO:0007179	Biological process	transforming growth factor beta receptor signaling pathway	A series of molecular signals initiated by the binding of an extracellular ligand to a transforming growth factor beta receptor on the surface of a target cell, and ending with regulation of a downstream cellular process, e.g. transcription. [GOC:BHF, GOC:mah, GOC:signaling]
SMAR000389	GO:0007391	Biological process	dorsal closure	The process during Drosophila embryogenesis whereby the ectodermal cells of the lateral epithelium stretch in a coordinated fashion to internalize the amnioserosa cells and close the embryo dorsally. [PMID:9224720]
SMAR000389	GO:0007411	Biological process	axon guidance	The chemotaxis process that directs the migration of an axon growth cone to a specific target site in response to a combination of attractive and repulsive cues. [ISBN:0878932437]
SMAR000389	GO:0007428	Biological process	primary branching, open tracheal system	Formation of primary branches in the open tracheal system. These form from small groups of cells that migrate out at specific positions, organizing into tubes as they migrate. An example of this is found in Drosophila melanogaster. [GOC:mtg_sensu, http://cmgm.stanford.edu/krasnow/research.html]
SMAR000389	GO:0007443	Biological process	Malpighian tubule morphogenesis	The process in which the anatomical structures of the Malpighian tubule are generated and organized. This process takes place entirely during the embryonic phase. A Malpighian tubule is a fine, thin-walled excretory tubule in insects which leads into the posterior part of the gut. [GOC:bf, ISBN:0582227089]
SMAR000389	GO:0008258	Biological process	head involution	Movement of the anterior ectoderm to the interior of the embryo. [ISBN:08795694238]
SMAR000389	GO:0009953	Biological process	dorsal/ventral pattern formation	The regionalization process in which the areas along the dorsal/ventral axis are established that will lead to differences in cell differentiation. The dorsal/ventral axis is defined by a line that runs orthogonal to both the anterior/posterior and left/right axes. The dorsal end is defined by the upper or back side of an organism. The ventral end is defined by the lower or front side of an organ…
SMAR000389	GO:0016020	Cellular component	membrane	Double layer of lipid molecules that encloses all cells, and, in eukaryotes, many organelles; may be a single or double lipid bilayer; also includes associated proteins. [GOC:mah, ISBN:0815316194]
SMAR000389	GO:0016566
SMAR000389	GO:0017002	Molecular function	activin-activated receptor activity	Combining with activin and transmitting the signal from one side of the membrane to the other to initiate a change in cell activity. Activin is one of two gonadal glycoproteins related to transforming growth factor beta. [GOC:mah, GOC:signaling, ISBN:0198506732]
SMAR000389	GO:0030718	Biological process	germ-line stem cell maintenance	Any process involved in preventing uncommitted germ-line stem cells from differentiating as another cell type. [ISBN:0879694238]
SMAR000389	GO:0032924	Biological process	activin receptor signaling pathway	A series of molecular signals initiated by the binding of an extracellular ligand to an activin receptor on the surface of a target cell, and ending with regulation of a downstream cellular process, e.g. transcription. [GOC:rl, GOC:signaling]
SMAR000389	GO:0042078	Biological process	germ-line stem cell division	The self-renewing division of a germline stem cell to produce a daughter stem cell and a daughter germ cell, which will divide to form the gametes. [GOC:jid, PMID:2279698]
SMAR000389	GO:0045705	Biological process	negative regulation of salivary gland boundary specification	Any process that stops, prevents, or reduces the frequency, rate or extent of salivary gland determination. [GOC:go_curators, GOC:tb]
SMAR000389	GO:0048179	Cellular component	activin receptor complex	A protein complex that acts as an activin receptor. Heterodimeric activin receptors, comprising one Type I activin receptor and one Type II receptor polypeptide, and heterotrimeric receptors have been observed. [PMID:8307945, PMID:8622651]
SMAR000389	GO:0048185	Molecular function	activin binding	Interacting selectively and non-covalently with activin, a dimer of inhibin-beta subunits. [GOC:jid, GOC:mah]
SMAR000389	GO:0048813	Biological process	dendrite morphogenesis	The process in which the anatomical structures of a dendrite are generated and organized. A dendrite is a freely branching protoplasmic process of a nerve cell. [GOC:jl, ISBN:0198506732]
SMAR000402	GO:0000916	Biological process	actomyosin contractile ring contraction	The process of an actomyosin ring getting smaller in diameter, in the context of cytokinesis that takes place as part of a cell cycle. [GOC:clt, GOC:dph, GOC:mah, GOC:tb]
SMAR000402	GO:0004428
SMAR000402	GO:0004430	Molecular function	1-phosphatidylinositol 4-kinase activity	Catalysis of the reaction:1-phosphatidyl-1D-myo-inositol + ATP = 1-phosphatidyl-1D-myo-inositol 4-phosphate + ADP + 2 H(+). [EC:2.7.1.67, RHEA:19880]
SMAR000402	GO:0005488	Molecular function	binding	The selective, non-covalent, often stoichiometric, interaction of a molecule with one or more specific sites on another molecule. [GOC:ceb, GOC:mah, ISBN:0198506732]
SMAR000402	GO:0007110	Biological process	meiosis I cytokinesis	A cell cycle process that results in the division of the cytoplasm of a cell after meiosis I, resulting in the separation of the original cell into two daughter cells. [GOC:mtg_cell_cycle]
SMAR000402	GO:0007111	Biological process	meiosis II cytokinesis	A cell cycle process that results in the division of the cytoplasm of a cell after meiosis II, resulting in the separation of the original cell into two daughter cells. [GOC:mtg_cell_cycle]
SMAR000402	GO:0007112	Biological process	male meiosis cytokinesis	A cell cycle process that occurs as part of the male meiotic cell cycle and results in the division of the cytoplasm of a cell to produce two daughter cells. [GOC:ai]
SMAR000402	GO:0008340	Biological process	determination of adult lifespan	The control of viability and duration in the adult phase of the life-cycle. [GOC:ems]
SMAR000402	GO:0016773	Molecular function	phosphotransferase activity, alcohol group as acceptor	Catalysis of the transfer of a phosphorus-containing group from one compound (donor) to an alcohol group (acceptor). [GOC:jl]
SMAR000402	GO:0030726	Biological process	male germline ring canal formation	Formation of the intercellular bridges that connect the germ-line cells of a male cyst. [ISBN:0879694238]
SMAR000402	GO:0043147	Biological process	meiotic spindle stabilization	The cell cycle process in which spindle integrity is maintained during M phase of meiosis. [GOC:go_curators]
SMAR000402	GO:0046854	Biological process	phosphatidylinositol phosphorylation	The process of introducing one or more phosphate groups into a phosphatidylinositol, any glycerophosphoinositol having one phosphatidyl group esterified to one of the hydroxy groups of inositol. [ISBN:0198506732]
SMAR000402	GO:0048015	Biological process	phosphatidylinositol-mediated signaling	A series of molecular signals in which a cell uses a phosphatidylinositol-mediated signaling to convert a signal into a response. Phosphatidylinositols include phosphatidylinositol (PtdIns) and its phosphorylated derivatives. [GOC:bf, GOC:ceb, ISBN:0198506732]
SMAR000402	GO:0048137	Biological process	spermatocyte division	The meiotic divisions undergone by the primary and secondary spermatocytes to produce haploid spermatids. [GOC:jid, GOC:pr, ISBN:0879694238]
SMAR000403	GO:0004713	Molecular function	protein tyrosine kinase activity	Catalysis of the reaction:ATP + a protein tyrosine = ADP + protein tyrosine phosphate. [EC:2.7.10]
SMAR000403	GO:0004714	Molecular function	transmembrane receptor protein tyrosine kinase activity	Combining with a signal and transmitting the signal from one side of the membrane to the other to initiate a change in cell activity by catalysis of the reaction:ATP + a protein-L-tyrosine = ADP + a protein-L-tyrosine phosphate. [EC:2.7.10.1, GOC:mah]
SMAR000403	GO:0005509	Molecular function	calcium ion binding	Interacting selectively and non-covalently with calcium ions (Ca2+). [GOC:ai]
SMAR000403	GO:0005515	Molecular function	protein binding	Interacting selectively and non-covalently with any protein or protein complex (a complex of two or more proteins that may include other nonprotein molecules). [GOC:go_curators]
SMAR000403	GO:0005524	Molecular function	ATP binding	Interacting selectively and non-covalently with ATP, adenosine 5'-triphosphate, a universally important coenzyme and enzyme regulator. [ISBN:0198506732]
SMAR000403	GO:0006468	Biological process	protein phosphorylation	The process of introducing a phosphate group on to a protein. [GOC:hb]
SMAR000403	GO:0007156	Biological process	homophilic cell adhesion	The attachment of an adhesion molecule in one cell to an identical molecule in an adjacent cell. [ISBN:0198506732]
SMAR000403	GO:0016020	Cellular component	membrane	Double layer of lipid molecules that encloses all cells, and, in eukaryotes, many organelles; may be a single or double lipid bilayer; also includes associated proteins. [GOC:mah, ISBN:0815316194]
SMAR000403	GO:0016021	Cellular component	integral to membrane	Penetrating at least one phospholipid bilayer of a membrane. May also refer to the state of being buried in the bilayer with no exposure outside the bilayer. When used to describe a protein, indicates that all or part of the peptide sequence is embedded in the membrane. [GOC:go_curators]
SMAR000409	GO:0005515	Molecular function	protein binding	Interacting selectively and non-covalently with any protein or protein complex (a complex of two or more proteins that may include other nonprotein molecules). [GOC:go_curators]
SMAR000410	GO:0004872	Molecular function	receptor activity	Combining with an extracellular or intracellular messenger to initiate a change in cell activity. [GOC:ceb, ISBN:0198506732]
SMAR000410	GO:0005515	Molecular function	protein binding	Interacting selectively and non-covalently with any protein or protein complex (a complex of two or more proteins that may include other nonprotein molecules). [GOC:go_curators]
SMAR000410	GO:0007165	Biological process	signal transduction	The cellular process in which a signal is conveyed to trigger a change in the activity or state of a cell. Signal transduction begins with reception of a signal (e.g. a ligand binding to a receptor or receptor activation by a stimulus such as light), or for signal transduction in the absence of ligand, signal-withdrawal or the activity of a constitutively active receptor. Signal transduction ends…
SMAR000410	GO:0007432	Biological process	salivary gland boundary specification	Determination of where the salivary gland forms, the total number of salivary gland cells and how many cells are allocated to each of the specialised cell types within the salivary gland. [PMID:11598957]
SMAR000410	GO:0008045	Biological process	motor neuron axon guidance	The process in which the migration of an axon growth cone of a motor neuron is directed to a specific target site in response to a combination of attractive and repulsive cues. [CL:0000100, GOC:pr, ISBN:0878932437]
SMAR000410	GO:0008347	Biological process	glial cell migration	The orderly movement of a glial cell, non-neuronal cells that provide support and nutrition, maintain homeostasis, form myelin, and participate in signal transmission in the nervous system. [GOC:jl, GOC:mtg_sensu]
SMAR000410	GO:0016021	Cellular component	integral to membrane	Penetrating at least one phospholipid bilayer of a membrane. May also refer to the state of being buried in the bilayer with no exposure outside the bilayer. When used to describe a protein, indicates that all or part of the peptide sequence is embedded in the membrane. [GOC:go_curators]
SMAR000421	GO:0004091	Molecular function	carboxylesterase activity	Catalysis of the reaction:a carboxylic ester + H2O = an alcohol + a carboxylic anion. [EC:3.1.1.1]
SMAR000421	GO:0005918	Cellular component	septate junction	A cell-cell junction that forms a continuous band around each cell in an epithelium; within the septate junction the membranes of adjacent cells maintain a constant distance of approximately 15 nm; found in invertebrates. [ISBN:0815332181, PMID:11700298]
SMAR000421	GO:0008065	Biological process	establishment of blood-nerve barrier	The establishment of the barrier between the perineurium of peripheral nerves and the vascular endothelium of endoneurial capillaries. The perineurium acts as a diffusion barrier, but ion permeability at the blood-nerve barrier is still higher than at the blood-brain barrier. [GOC:dgh]
SMAR000421	GO:0016321	Biological process	female meiosis chromosome segregation	The cell cycle process in which genetic material, in the form of chromosomes, is organized and then physically separated and apportioned to two or more sets during the meiotic cell cycle in a female. [GOC:ai]
SMAR000421	GO:0019991	Biological process	septate junction assembly	The assembly of a septate junction, an intercellular junction found in invertebrate epithelia that is characterized by a ladder like appearance in electron micrographs and thought to provide structural strength and to provide a barrier to diffusion of solutes through the intercellular space. [GOC:ai, PMID:5272312]
SMAR000421	GO:0035151	Biological process	regulation of tube size, open tracheal system	Ensuring that an epithelial tube in an open tracheal system is of the correct length and diameter. Tracheal tubes undergo highly regulated tube-size increases during development, expanding up to 40 times their initial size by the end of larval life. Tube size appears to be controlled by regulation of apical membrane expansion and secretion, rather than by changes in cell number, size or shape. [G…
SMAR000421	GO:0035321	Biological process	maintenance of imaginal disc-derived wing hair orientation	Ensuring that hairs in the imaginal disc-derived wing continue to point distally during development, following the initial establishment of wing hair polarity. [GOC:mtg_sensu, PMID:15501220]
SMAR000421	GO:0080030	Molecular function	methyl indole-3-acetate esterase activity	Catalysis of the reaction:methyl indole-3-acetate + H2O = indole-3-acetate + methanol + H+. [MetaCyc:RXN-10711, PMID:18467465]
SMAR000421	GO:0080031	Molecular function	methyl salicylate esterase activity	Catalysis of the reaction:methyl salicylate + H2O = salicylic acid + methanol + H+. [MetaCyc:RXNQT-4366, PMID:18467465, PMID:18643994]
SMAR000421	GO:0080032	Molecular function	methyl jasmonate esterase activity	Catalysis of the reaction:a methyl jasmonate + H2O = a jasmonic acid + methanol. [PMID:15233793, PMID:18467465]
SMAR000422	GO:0004568	Molecular function	chitinase activity	Catalysis of the hydrolysis of (1->4)-beta linkages of N-acetyl-D-glucosamine (GlcNAc) polymers of chitin and chitodextrins. [EC:3.2.1.14, GOC:bf, GOC:kah, GOC:pde, PMID:11468293]
SMAR000422	GO:0006032	Biological process	chitin catabolic process	The chemical reactions and pathways resulting in the breakdown of chitin, a linear polysaccharide consisting of beta-(1->4)-linked N-acetyl-D-glucosamine residues. [GOC:jl, ISBN:0198506732]
SMAR000422	GO:0043169	Molecular function	cation binding	Interacting selectively and non-covalently with cations, charged atoms or groups of atoms with a net positive charge. [GOC:jl]
SMAR000423	GO:0003779	Molecular function	actin binding	Interacting selectively and non-covalently with monomeric or multimeric forms of actin, including actin filaments. [GOC:clt]
SMAR000423	GO:0030036	Biological process	actin cytoskeleton organization	A process that is carried out at the cellular level which results in the assembly, arrangement of constituent parts, or disassembly of cytoskeletal structures comprising actin filaments and their associated proteins. [GOC:dph, GOC:jl, GOC:mah]
SMAR000424	GO:0005267	Molecular function	potassium channel activity	Catalysis of facilitated diffusion of a potassium ion (by an energy-independent process) involving passage through a transmembrane aqueous pore or channel without evidence for a carrier-mediated mechanism. [GOC:BHF, GOC:mtg_transport, ISBN:0815340729]
SMAR000424	GO:0016021	Cellular component	integral to membrane	Penetrating at least one phospholipid bilayer of a membrane. May also refer to the state of being buried in the bilayer with no exposure outside the bilayer. When used to describe a protein, indicates that all or part of the peptide sequence is embedded in the membrane. [GOC:go_curators]
SMAR000426	GO:0003824	Molecular function	catalytic activity	Catalysis of a biochemical reaction at physiological temperatures. In biologically catalyzed reactions, the reactants are known as substrates, and the catalysts are naturally occurring macromolecular substances known as enzymes. Enzymes possess specific binding sites for substrates, and are usually composed wholly or largely of protein, but RNA that has catalytic activity (ribozyme) is often also…
SMAR000426	GO:0004300	Molecular function	enoyl-CoA hydratase activity	Catalysis of the reaction:(3S)-3-hydroxyacyl-CoA = trans-2-enoyl-CoA + H2O. [EC:4.2.1.17]
SMAR000428	GO:0005515	Molecular function	protein binding	Interacting selectively and non-covalently with any protein or protein complex (a complex of two or more proteins that may include other nonprotein molecules). [GOC:go_curators]
SMAR000428	GO:0007155	Biological process	cell adhesion	The attachment of a cell, either to another cell or to an underlying substrate such as the extracellular matrix, via cell adhesion molecules. [GOC:hb, GOC:pf]
SMAR000461	GO:0003777	Molecular function	microtubule motor activity	Catalysis of movement along a microtubule, coupled to the hydrolysis of a nucleoside triphosphate (usually ATP). [GOC:mah, ISBN:0815316194]
SMAR000461	GO:0005524	Molecular function	ATP binding	Interacting selectively and non-covalently with ATP, adenosine 5'-triphosphate, a universally important coenzyme and enzyme regulator. [ISBN:0198506732]
SMAR000461	GO:0007018	Biological process	microtubule-based movement	A microtubule-based process that is mediated by motor proteins and results in the movement of organelles, other microtubules, or other particles along microtubules. [GOC:cjm, ISBN:0815316194]
SMAR000461	GO:0007605	Biological process	sensory perception of sound	The series of events required for an organism to receive an auditory stimulus, convert it to a molecular signal, and recognize and characterize the signal. Sonic stimuli are detected in the form of vibrations and are processed to form a sound. [GOC:ai]
SMAR000461	GO:0007628	Biological process	adult walking behavior	The behavior of an adult relating to the progression of that organism along the ground by the process of lifting and setting down each leg. [GOC:jid, GOC:pr, ISBN:0198606907]
SMAR000461	GO:0016887	Molecular function	ATPase activity	Catalysis of the reaction:ATP + H2O = ADP + phosphate + 2 H+. May or may not be coupled to another reaction. [EC:3.6.1.3, GOC:jl]
SMAR000461	GO:0030286	Cellular component	dynein complex	Any of several large complexes that contain two or three dynein heavy chains and several light chains, and have microtubule motor activity. [ISBN:0815316194]
SMAR000461	GO:0031223	Biological process	auditory behavior	The behavior of an organism in response to a sound. [GOC:pr, GOC:rc]
SMAR000461	GO:0042624	Molecular function	ATPase activity, uncoupled	Catalysis of the reaction:ATP + H2O = ADP + phosphate; this reaction is not directly coupled to any other reaction. [EC:3.6.1.3]
SMAR000461	GO:0045433	Biological process	male courtship behavior, veined wing generated song production	The process during wing vibration where the male insect produces a species-specific acoustic signal called a love song. [GOC:mtg_sensu, PMID:11092827]
SMAR000495	GO:0003735	Molecular function	structural constituent of ribosome	The action of a molecule that contributes to the structural integrity of the ribosome. [GOC:mah]
SMAR000495	GO:0005515	Molecular function	protein binding	Interacting selectively and non-covalently with any protein or protein complex (a complex of two or more proteins that may include other nonprotein molecules). [GOC:go_curators]
SMAR000495	GO:0005739	Cellular component	mitochondrion	A semiautonomous, self replicating organelle that occurs in varying numbers, shapes, and sizes in the cytoplasm of virtually all eukaryotic cells. It is notably the site of tissue respiration. [ISBN:0198506732]
SMAR000495	GO:0005840	Cellular component	ribosome	An intracellular organelle, about 200 A in diameter, consisting of RNA and protein. It is the site of protein biosynthesis resulting from translation of messenger RNA (mRNA). It consists of two subunits, one large and one small, each containing only protein and RNA. Both the ribosome and its subunits are characterized by their sedimentation coefficients, expressed in Svedberg units (symbol:S). He…
SMAR000495	GO:0006412	Biological process	translation	The cellular metabolic process in which a protein is formed, using the sequence of a mature mRNA molecule to specify the sequence of amino acids in a polypeptide chain. Translation is mediated by the ribosome, and begins with the formation of a ternary complex between aminoacylated initiator methionine tRNA, GTP, and initiation factor 2, which subsequently associates with the small subunit of the…
SMAR000503	GO:0006457	Biological process	protein folding	The process of assisting in the covalent and noncovalent assembly of single chain polypeptides or multisubunit complexes into the correct tertiary structure. [GOC:go_curators, GOC:rb]
SMAR000507	GO:0005737	Cellular component	cytoplasm	All of the contents of a cell excluding the plasma membrane and nucleus, but including other subcellular structures. [ISBN:0198547684]
SMAR000507	GO:0007064	Biological process	mitotic sister chromatid cohesion	The cell cycle process in which the sister chromatids of a replicated chromosome are joined along the entire length of the chromosome, from their formation in S phase through metaphase during a mitotic cell cycle. This cohesion cycle is critical for high fidelity chromosome transmission. [GOC:ai, GOC:rn, PMID:10827941, PMID:11389843, PMID:14623866]
SMAR000507	GO:0008080	Molecular function	N-acetyltransferase activity	Catalysis of the transfer of an acetyl group to a nitrogen atom on the acceptor molecule. [GOC:ai]
SMAR000507	GO:0008280	Cellular component	cohesin core heterodimer	The core heterodimer of a cohesin complex; a structure required for sister chromatid cohesion in eukaryotes. [GOC:jl]
SMAR000507	GO:0008999	Molecular function	ribosomal-protein-alanine N-acetyltransferase activity	Catalysis of the reaction:acetyl-CoA + ribosomal-protein L-alanine = CoA + ribosomal-protein N-acetyl-L-alanine. [EC:2.3.1.128]
SMAR000507	GO:0031248	Cellular component	protein acetyltransferase complex	A complex that catalyzes the transfer of an acetyl group to a protein acceptor molecule. [GOC:bf]
SMAR000508	GO:0005524	Molecular function	ATP binding	Interacting selectively and non-covalently with ATP, adenosine 5'-triphosphate, a universally important coenzyme and enzyme regulator. [ISBN:0198506732]
SMAR000508	GO:0015986	Biological process	ATP synthesis coupled proton transport	The transport of protons across a membrane to generate an electrochemical gradient (proton-motive force) that powers ATP synthesis. [ISBN:0716731363]
SMAR000508	GO:0015991	Biological process	ATP hydrolysis coupled proton transport	The transport of protons against an electrochemical gradient, using energy from ATP hydrolysis. [GOC:mah, GOC:vw]
SMAR000508	GO:0033180	Cellular component	proton-transporting V-type ATPase, V1 domain	A protein complex that forms part of a proton-transporting V-type ATPase and catalyzes ATP hydrolysis. The V1 complex consists of:(1) a globular headpiece with three alternating copies of subunits A and B that form a ring, (2) a central rotational stalk composed of single copies of subunits D and F, and (3) a peripheral stalk made of subunits C, E, G and H. Subunits A and B mediate the hydrolysis…
SMAR000508	GO:0042777	Biological process	plasma membrane ATP synthesis coupled proton transport	The transport of protons across the plasma membrane to generate an electrochemical gradient (proton-motive force) that powers ATP synthesis. [GOC:mtg_sensu, ISBN:0716731363]
SMAR000508	GO:0046933	Molecular function	proton-transporting ATP synthase activity, rotational mechanism	Catalysis of the transfer of protons from one side of a membrane to the other according to the reaction:ADP + H2O + H+(in) = ATP + phosphate + H+(out), by a rotational mechanism. [EC:3.6.3.14, TC:3.A.2.1.1]
SMAR000508	GO:0046961	Molecular function	proton-transporting ATPase activity, rotational mechanism	Catalysis of the transfer of protons from one side of a membrane to the other according to the reaction:ATP + H2O + H+(in) = ADP + phosphate + H+(out), by a rotational mechanism. [EC:3.6.3.14]
SMAR000517	GO:0000077	Biological process	DNA damage checkpoint	A cell cycle checkpoint that regulates progression through the cell cycle in response to DNA damage. A DNA damage checkpoint may blocks cell cycle progression (in G1, G2 or metaphase) or slow the rate at which S phase proceeds. [GOC:mtg_cell_cycle]
SMAR000517	GO:0005515	Molecular function	protein binding	Interacting selectively and non-covalently with any protein or protein complex (a complex of two or more proteins that may include other nonprotein molecules). [GOC:go_curators]
SMAR000517	GO:0005634	Cellular component	nucleus	A membrane-bounded organelle of eukaryotic cells in which chromosomes are housed and replicated. In most cells, the nucleus contains all of the cell's chromosomes except the organellar chromosomes, and is the site of RNA synthesis and processing. In some species, or in specialized cell types, RNA metabolism or DNA replication may be absent. [GOC:go_curators]
SMAR000517	GO:0005694	Cellular component	chromosome	A structure composed of a very long molecule of DNA and associated proteins (e.g. histones) that carries hereditary information. [ISBN:0198547684]
SMAR000517	GO:0005737	Cellular component	cytoplasm	All of the contents of a cell excluding the plasma membrane and nucleus, but including other subcellular structures. [ISBN:0198547684]
SMAR000517	GO:0005875	Cellular component	microtubule associated complex	Any multimeric complex connected to a microtubule. [GOC:jl]
SMAR000517	GO:0007088	Biological process	regulation of mitosis	Any process that modulates the frequency, rate or extent of mitosis. [GOC:go_curators]
SMAR000517	GO:0007093	Biological process	mitotic cell cycle checkpoint	A cell cycle checkpoint that ensures accurate chromosome replication and segregation by preventing progression through a mitotic cell cycle until conditions are suitable for the cell to proceed to the next stage. [GOC:mtg_cell_cycle]
SMAR000517	GO:0007095	Biological process	mitotic G2 DNA damage checkpoint	A mitotic cell cycle checkpoint that detects and negatively regulates progression through the G2/M transition of the cell cycle in response to DNA damage. [GOC:mtg_cell_cycle]
SMAR000517	GO:0007294	Biological process	germarium-derived oocyte fate determination	The cell fate determination process in which a germarium-derived cell becomes capable of differentiating autonomously into an oocyte cell regardless of its environment; upon determination, the cell fate cannot be reversed. An example of this is found in Drosophila melanogaster. [GOC:mtg_sensu, ISBN:0879694238]
SMAR000517	GO:0008103	Biological process	oocyte microtubule cytoskeleton polarization	Establishment and maintenance of a specific axis of polarity of the oocyte microtubule network. The axis is set so that the minus and plus ends of the microtubules of the mid stage oocyte are positioned along the anterior cortex and at the posterior pole, respectively. An example of this is found in Drosophila melanogaster. [GOC:mtg_sensu, PMID:11807042]
SMAR000517	GO:0008340	Biological process	determination of adult lifespan	The control of viability and duration in the adult phase of the life-cycle. [GOC:ems]
SMAR000517	GO:0009411	Biological process	response to UV	Any process that results in a change in state or activity of a cell or an organism (in terms of movement, secretion, enzyme production, gene expression, etc.) as a result of an ultraviolet radiation (UV light) stimulus. Ultraviolet radiation is electromagnetic radiation with a wavelength in the range of 10 to 380 nanometers. [GOC:hb]
SMAR000517	GO:0019904	Molecular function	protein domain specific binding	Interacting selectively and non-covalently with a specific domain of a protein. [GOC:go_curators]
SMAR000517	GO:0045172	Cellular component	germline ring canal	Germline specific intercellular bridge. During cyst formation in insects, ring canals interconnect the cells of the cyst, facilitating the passage of cytoplasmic components between cells. [GOC:mtg_sensu, PMID:9635420, PMID:9655801]
SMAR000517	GO:0045927	Biological process	positive regulation of growth	Any process that activates or increases the rate or extent of growth, the increase in size or mass of all or part of an organism. [GOC:go_curators]
SMAR000517	GO:0046982	Molecular function	protein heterodimerization activity	Interacting selectively and non-covalently with a nonidentical protein to form a heterodimer. [GOC:ai]
SMAR000517	GO:0048190	Biological process	wing disc dorsal/ventral pattern formation	The establishment, maintenance and elaboration of the dorsal/ventral axis of the wing disc, a precursor to the adult wing. [GOC:jid]
SMAR000527	GO:0004129	Molecular function	cytochrome-c oxidase activity	Catalysis of the reaction:4 ferrocytochrome c + O2 + 4 H+ = 4 ferricytochrome c + 2 H2O. [EC:1.9.3.1]
SMAR000528	GO:0003924	Molecular function	GTPase activity	Catalysis of the reaction:GTP + H2O = GDP + phosphate. [ISBN:0198547684]
SMAR000528	GO:0004767	Molecular function	sphingomyelin phosphodiesterase activity	Catalysis of the reaction:H(2)O + sphingomyelin = ceramide + choline phosphate + H(+). [EC:3.1.4.12, RHEA:19256]
SMAR000528	GO:0005525	Molecular function	GTP binding	Interacting selectively and non-covalently with GTP, guanosine triphosphate. [GOC:ai]
SMAR000528	GO:0007264	Biological process	small GTPase mediated signal transduction	Any series of molecular signals in which a small monomeric GTPase relays one or more of the signals. [GOC:mah]
SMAR000528	GO:0016020	Cellular component	membrane	Double layer of lipid molecules that encloses all cells, and, in eukaryotes, many organelles; may be a single or double lipid bilayer; also includes associated proteins. [GOC:mah, ISBN:0815316194]
SMAR000551	GO:0005515	Molecular function	protein binding	Interacting selectively and non-covalently with any protein or protein complex (a complex of two or more proteins that may include other nonprotein molecules). [GOC:go_curators]
SMAR000562	GO:0004683	Molecular function	calmodulin-dependent protein kinase activity	Catalysis of the reactions:ATP + a protein serine = ADP + protein serine phosphate; and ATP + a protein threonine = ADP + protein threonine phosphate. These reactions require the presence of calcium-bound calmodulin. [GOC:mah, PMID:11264466]
SMAR000562	GO:0005524	Molecular function	ATP binding	Interacting selectively and non-covalently with ATP, adenosine 5'-triphosphate, a universally important coenzyme and enzyme regulator. [ISBN:0198506732]
SMAR000562	GO:0006468	Biological process	protein phosphorylation	The process of introducing a phosphate group on to a protein. [GOC:hb]
SMAR000567	GO:0005102	Molecular function	receptor binding	Interacting selectively and non-covalently with one or more specific sites on a receptor molecule, a macromolecule that undergoes combination with a hormone, neurotransmitter, drug or intracellular messenger to initiate a change in cell function. [GOC:bf, GOC:ceb, ISBN:0198506732]
SMAR000567	GO:0005615	Cellular component	extracellular space	That part of a multicellular organism outside the cells proper, usually taken to be outside the plasma membranes, and occupied by fluid. [ISBN:0198547684]
SMAR000567	GO:0007165	Biological process	signal transduction	The cellular process in which a signal is conveyed to trigger a change in the activity or state of a cell. Signal transduction begins with reception of a signal (e.g. a ligand binding to a receptor or receptor activation by a stimulus such as light), or for signal transduction in the absence of ligand, signal-withdrawal or the activity of a constitutively active receptor. Signal transduction ends…
SMAR000569	GO:0016020	Cellular component	membrane	Double layer of lipid molecules that encloses all cells, and, in eukaryotes, many organelles; may be a single or double lipid bilayer; also includes associated proteins. [GOC:mah, ISBN:0815316194]
SMAR000581	GO:0005524	Molecular function	ATP binding	Interacting selectively and non-covalently with ATP, adenosine 5'-triphosphate, a universally important coenzyme and enzyme regulator. [ISBN:0198506732]
SMAR000581	GO:0006298	Biological process	mismatch repair	A system for the correction of errors in which an incorrect base, which cannot form hydrogen bonds with the corresponding base in the parent strand, is incorporated into the daughter strand. The mismatch repair system promotes genomic fidelity by repairing base-base mismatches, insertion-deletion loops and heterologies generated during DNA replication and recombination. [ISBN:0198506732, PMID:116…
SMAR000581	GO:0030983	Molecular function	mismatched DNA binding	Interacting selectively and non-covalently with double-stranded DNA containing one or more mismatches. [GOC:mah]
SMAR000584	GO:0004402	Molecular function	histone acetyltransferase activity	Catalysis of the reaction:acetyl-CoA + histone = CoA + acetyl-histone. [EC:2.3.1.48]
SMAR000584	GO:0005515	Molecular function	protein binding	Interacting selectively and non-covalently with any protein or protein complex (a complex of two or more proteins that may include other nonprotein molecules). [GOC:go_curators]
SMAR000584	GO:0007154	Biological process	cell communication	Any process that mediates interactions between a cell and its surroundings. Encompasses interactions such as signaling or attachment between one cell and another cell, between a cell and an extracellular matrix, or between a cell and any other aspect of its environment. [GOC:mah]
SMAR000584	GO:0007165	Biological process	signal transduction	The cellular process in which a signal is conveyed to trigger a change in the activity or state of a cell. Signal transduction begins with reception of a signal (e.g. a ligand binding to a receptor or receptor activation by a stimulus such as light), or for signal transduction in the absence of ligand, signal-withdrawal or the activity of a constitutively active receptor. Signal transduction ends…
SMAR000584	GO:0035005	Molecular function	1-phosphatidylinositol-4-phosphate 3-kinase activity	Catalysis of the reaction:1-phosphatidyl-1D-myo-inositol 4-phosphate + ATP = 1-phosphatidyl-1D-myo-inositol 3,4-bisphosphate + ADP + 2 H(+). [EC:2.7.1.154, RHEA:18376]
SMAR000584	GO:0035091	Molecular function	phosphatidylinositol binding	Interacting selectively and non-covalently with any inositol-containing glycerophospholipid, i.e. phosphatidylinositol (PtdIns) and its phosphorylated derivatives. [GOC:bf, ISBN:0198506732, PMID:11395417]
SMAR000587	GO:0005488	Molecular function	binding	The selective, non-covalent, often stoichiometric, interaction of a molecule with one or more specific sites on another molecule. [GOC:ceb, GOC:mah, ISBN:0198506732]
SMAR000587	GO:0005515	Molecular function	protein binding	Interacting selectively and non-covalently with any protein or protein complex (a complex of two or more proteins that may include other nonprotein molecules). [GOC:go_curators]
SMAR000592	GO:0003735	Molecular function	structural constituent of ribosome	The action of a molecule that contributes to the structural integrity of the ribosome. [GOC:mah]
SMAR000592	GO:0005515	Molecular function	protein binding	Interacting selectively and non-covalently with any protein or protein complex (a complex of two or more proteins that may include other nonprotein molecules). [GOC:go_curators]
SMAR000592	GO:0005840	Cellular component	ribosome	An intracellular organelle, about 200 A in diameter, consisting of RNA and protein. It is the site of protein biosynthesis resulting from translation of messenger RNA (mRNA). It consists of two subunits, one large and one small, each containing only protein and RNA. Both the ribosome and its subunits are characterized by their sedimentation coefficients, expressed in Svedberg units (symbol:S). He…
SMAR000592	GO:0006412	Biological process	translation	The cellular metabolic process in which a protein is formed, using the sequence of a mature mRNA molecule to specify the sequence of amino acids in a polypeptide chain. Translation is mediated by the ribosome, and begins with the formation of a ternary complex between aminoacylated initiator methionine tRNA, GTP, and initiation factor 2, which subsequently associates with the small subunit of the…
SMAR000593	GO:0005488	Molecular function	binding	The selective, non-covalent, often stoichiometric, interaction of a molecule with one or more specific sites on another molecule. [GOC:ceb, GOC:mah, ISBN:0198506732]
SMAR000595	GO:0002805	Biological process	regulation of antimicrobial peptide biosynthetic process	Any process that modulates the frequency, rate, or extent of antimicrobial peptide biosynthesis. [GOC:add]
SMAR000595	GO:0004930	Molecular function	G-protein coupled receptor activity	Combining with an extracellular signal and transmitting the signal across the membrane by activating an associated G-protein; promotes the exchange of GDP for GTP on the alpha subunit of a heterotrimeric G-protein complex. [GOC:bf, http://www.iuphar-db.org, Wikipedia:GPCR]
SMAR000595	GO:0016021	Cellular component	integral to membrane	Penetrating at least one phospholipid bilayer of a membrane. May also refer to the state of being buried in the bilayer with no exposure outside the bilayer. When used to describe a protein, indicates that all or part of the peptide sequence is embedded in the membrane. [GOC:go_curators]
SMAR000598	GO:0004674	Molecular function	protein serine/threonine kinase activity	Catalysis of the reactions:ATP + protein serine = ADP + protein serine phosphate, and ATP + protein threonine = ADP + protein threonine phosphate. [GOC:bf]
SMAR000598	GO:0005089	Molecular function	Rho guanyl-nucleotide exchange factor activity	Stimulates the exchange of guanyl nucleotides associated with a GTPase of the Rho family. Under normal cellular physiological conditions, the concentration of GTP is higher than that of GDP, favoring the replacement of GDP by GTP in association with the GTPase. [GOC:mah]
SMAR000598	GO:0005524	Molecular function	ATP binding	Interacting selectively and non-covalently with ATP, adenosine 5'-triphosphate, a universally important coenzyme and enzyme regulator. [ISBN:0198506732]
SMAR000598	GO:0005622	Cellular component	intracellular	The living contents of a cell; the matter contained within (but not including) the plasma membrane, usually taken to exclude large vacuoles and masses of secretory or ingested material. In eukaryotes it includes the nucleus and cytoplasm. [ISBN:0198506732]
SMAR000598	GO:0006468	Biological process	protein phosphorylation	The process of introducing a phosphate group on to a protein. [GOC:hb]
SMAR000598	GO:0007527	Biological process	adult somatic muscle development	The process whose specific outcome is the progression of the adult somatic muscle over time, from its formation to the mature structure. [GOC:jid]
SMAR000598	GO:0035023	Biological process	regulation of Rho protein signal transduction	Any process that modulates the frequency, rate or extent of Rho protein signal transduction. [GOC:bf]
SMAR000598	GO:0045214	Biological process	sarcomere organization	The myofibril assembly process that results in the organization of muscle actomyosin into sarcomeres. The sarcomere is the repeating unit of a myofibril in a muscle cell, composed of an array of overlapping thick and thin filaments between two adjacent Z discs. [GOC:bf]
SMAR000603	GO:0005488	Molecular function	binding	The selective, non-covalent, often stoichiometric, interaction of a molecule with one or more specific sites on another molecule. [GOC:ceb, GOC:mah, ISBN:0198506732]
SMAR000603	GO:0006886	Biological process	intracellular protein transport	The directed movement of proteins in a cell, including the movement of proteins between specific compartments or structures within a cell, such as organelles of a eukaryotic cell. [GOC:mah]
SMAR000603	GO:0016192	Biological process	vesicle-mediated transport	A cellular transport process in which transported substances are moved in membrane-bounded vesicles; transported substances are enclosed in the vesicle lumen or located in the vesicle membrane. The process begins with a step that directs a substance to the forming vesicle, and includes vesicle budding and coating. Vesicles are then targeted to, and fuse with, an acceptor membrane. [GOC:ai, GOC:ma…
SMAR000603	GO:0030117	Cellular component	membrane coat	Any of several different proteinaceous coats that can associate with membranes. Membrane coats include those formed by clathrin plus an adaptor complex, the COPI and COPII complexes, and possibly others. They are found associated with membranes on many vesicles as well as other membrane features such as pits and perhaps tubules. [GOC:mah]
SMAR000604	GO:0016905	Molecular function	myosin heavy chain kinase activity	Catalysis of the reaction:ATP + myosin-heavy-chain = ADP + myosin-heavy-chain phosphate. [EC:2.7.11.7]
SMAR000604	GO:0034511	Molecular function	U3 snoRNA binding	Interacting selectively and non-covalently with U3 small nucleolar RNA. [GOC:mah]
SMAR000612	GO:0003735	Molecular function	structural constituent of ribosome	The action of a molecule that contributes to the structural integrity of the ribosome. [GOC:mah]
SMAR000612	GO:0005515	Molecular function	protein binding	Interacting selectively and non-covalently with any protein or protein complex (a complex of two or more proteins that may include other nonprotein molecules). [GOC:go_curators]
SMAR000612	GO:0005739	Cellular component	mitochondrion	A semiautonomous, self replicating organelle that occurs in varying numbers, shapes, and sizes in the cytoplasm of virtually all eukaryotic cells. It is notably the site of tissue respiration. [ISBN:0198506732]
SMAR000612	GO:0006412	Biological process	translation	The cellular metabolic process in which a protein is formed, using the sequence of a mature mRNA molecule to specify the sequence of amino acids in a polypeptide chain. Translation is mediated by the ribosome, and begins with the formation of a ternary complex between aminoacylated initiator methionine tRNA, GTP, and initiation factor 2, which subsequently associates with the small subunit of the…
SMAR000612	GO:0015934	Cellular component	large ribosomal subunit	The larger of the two subunits of a ribosome. Two sites on the ribosomal large subunit are involved in translation, namely the aminoacyl site (A site) and peptidyl site (P site). [ISBN:0198506732]
SMAR000614	GO:0004571	Molecular function	mannosyl-oligosaccharide 1,2-alpha-mannosidase activity	Catalysis of the hydrolysis of the terminal (1->2)-linked alpha-D-mannose residues in the oligo-mannose oligosaccharide Man(9)(GlcNAc)(2). [EC:3.2.1.113]
SMAR000614	GO:0005509	Molecular function	calcium ion binding	Interacting selectively and non-covalently with calcium ions (Ca2+). [GOC:ai]
SMAR000614	GO:0016020	Cellular component	membrane	Double layer of lipid molecules that encloses all cells, and, in eukaryotes, many organelles; may be a single or double lipid bilayer; also includes associated proteins. [GOC:mah, ISBN:0815316194]
SMAR000619	GO:0000090	Biological process	mitotic anaphase	The cell cycle phase during which chromosomes separate and migrate towards the poles of the spindle the as part of a mitotic cell cycle. [GOC:mtg_cell_cycle]
SMAR000619	GO:0000159	Cellular component	protein phosphatase type 2A complex	A protein complex that has protein serine/threonine phosphatase activity that is polycation-stimulated (PCS), being directly stimulated by protamine, polylysine, or histone H1; it constitutes a subclass of several enzymes activated by different histones and polylysine, and consists of catalytic, scaffolding, and regulatory subunits. The catalytic and scaffolding subunits form the core enzyme, and…
SMAR000619	GO:0001700	Biological process	embryonic development via the syncytial blastoderm	The process whose specific outcome is the progression of the embryo over time, from zygote formation through syncytial blastoderm to the hatching of the first instar larva. An example of this process is found in Drosophila melanogaster. [GOC:go_curators, GOC:mtg_sensu]
SMAR000619	GO:0004722	Molecular function	protein serine/threonine phosphatase activity	Catalysis of the reaction:protein serine phosphate + H2O = protein serine + phosphate, and protein threonine phosphate + H2O = protein threonine + phosphate. [GOC:bf]
SMAR000619	GO:0005515	Molecular function	protein binding	Interacting selectively and non-covalently with any protein or protein complex (a complex of two or more proteins that may include other nonprotein molecules). [GOC:go_curators]
SMAR000619	GO:0005634	Cellular component	nucleus	A membrane-bounded organelle of eukaryotic cells in which chromosomes are housed and replicated. In most cells, the nucleus contains all of the cell's chromosomes except the organellar chromosomes, and is the site of RNA synthesis and processing. In some species, or in specialized cell types, RNA metabolism or DNA replication may be absent. [GOC:go_curators]
SMAR000619	GO:0005737	Cellular component	cytoplasm	All of the contents of a cell excluding the plasma membrane and nucleus, but including other subcellular structures. [ISBN:0198547684]
SMAR000619	GO:0005875	Cellular component	microtubule associated complex	Any multimeric complex connected to a microtubule. [GOC:jl]
SMAR000619	GO:0006470	Biological process	protein dephosphorylation	The process of removing one or more phosphoric residues from a protein. [GOC:hb]
SMAR000619	GO:0007165	Biological process	signal transduction	The cellular process in which a signal is conveyed to trigger a change in the activity or state of a cell. Signal transduction begins with reception of a signal (e.g. a ligand binding to a receptor or receptor activation by a stimulus such as light), or for signal transduction in the absence of ligand, signal-withdrawal or the activity of a constitutively active receptor. Signal transduction ends…
SMAR000619	GO:0007406	Biological process	negative regulation of neuroblast proliferation	Any process that stops, prevents, or reduces the frequency, rate or extent of the proliferation of neuroblasts. [GOC:ai]
SMAR000619	GO:0007423	Biological process	sensory organ development	The process whose specific outcome is the progression of sensory organs over time, from its formation to the mature structure. [GOC:go_curators]
SMAR000619	GO:0007447	Biological process	imaginal disc pattern formation	The regionalization process that results in defined areas of the imaginal disc that will undergo specific cell differentaiton. Imaginal discs are epithelial infoldings in the larvae of holometabolous insects that develop into adult appendages (legs, antennae, wings, etc.) during metamorphosis from larval to adult form. [GOC:dph, GOC:isa_complete, GOC:jid]
SMAR000619	GO:0008601	Molecular function	protein phosphatase type 2A regulator activity	Modulation of the activity of the enzyme protein phosphatase type 2A. [GOC:ai]
SMAR000619	GO:0016055	Biological process	Wnt receptor signaling pathway	The series of molecular signals initiated by binding of a Wnt protein to a frizzled family receptor on the surface of the target cell and ending with a change in cell state. [GOC:dph, GOC:go_curators, PMID:11532397]
SMAR000619	GO:0030071	Biological process	regulation of mitotic metaphase/anaphase transition	Any process that modulates the frequency, rate or extent of the onset of anaphase (chromosome movement) in the mitotic cell cycle. [GOC:mah]
SMAR000619	GO:0045201	Biological process	maintenance of neuroblast polarity	The maintenance of the apicobasal polarity of a neuroblast cell, a progenitor of the central nervous system. [GOC:bf, GOC:mtg_sensu]
SMAR000622	GO:0016772	Molecular function	transferase activity, transferring phosphorus-containing groups	Catalysis of the transfer of a phosphorus-containing group from one compound (donor) to another (acceptor). [GOC:jl, ISBN:0198506732]
SMAR000626	GO:0000381	Biological process	regulation of alternative mRNA splicing, via spliceosome	Any process that modulates the frequency, rate or extent of alternative splicing of nuclear mRNAs. [GOC:krc]
SMAR000626	GO:0003723	Molecular function	RNA binding	Interacting selectively and non-covalently with an RNA molecule or a portion thereof. [GOC:mah]
SMAR000626	GO:0005622	Cellular component	intracellular	The living contents of a cell; the matter contained within (but not including) the plasma membrane, usually taken to exclude large vacuoles and masses of secretory or ingested material. In eukaryotes it includes the nucleus and cytoplasm. [ISBN:0198506732]
SMAR000626	GO:0005634	Cellular component	nucleus	A membrane-bounded organelle of eukaryotic cells in which chromosomes are housed and replicated. In most cells, the nucleus contains all of the cell's chromosomes except the organellar chromosomes, and is the site of RNA synthesis and processing. In some species, or in specialized cell types, RNA metabolism or DNA replication may be absent. [GOC:go_curators]
SMAR000626	GO:0006396	Biological process	RNA processing	Any process involved in the conversion of one or more primary RNA transcripts into one or more mature RNA molecules. [GOC:mah]
SMAR000626	GO:0006397	Biological process	mRNA processing	Any process involved in the conversion of a primary mRNA transcript into one or more mature mRNA(s) prior to translation into polypeptide. [GOC:mah]
SMAR000627	GO:0007623	Biological process	circadian rhythm	Any biological process in an organism that recurs with a regularity of approximately 24 hours. [GOC:bf, GOC:go_curators]
SMAR000628	GO:0005515	Molecular function	protein binding	Interacting selectively and non-covalently with any protein or protein complex (a complex of two or more proteins that may include other nonprotein molecules). [GOC:go_curators]
SMAR000628	GO:0005634	Cellular component	nucleus	A membrane-bounded organelle of eukaryotic cells in which chromosomes are housed and replicated. In most cells, the nucleus contains all of the cell's chromosomes except the organellar chromosomes, and is the site of RNA synthesis and processing. In some species, or in specialized cell types, RNA metabolism or DNA replication may be absent. [GOC:go_curators]
SMAR000628	GO:0008270	Molecular function	zinc ion binding	Interacting selectively and non-covalently with zinc (Zn) ions. [GOC:ai]
SMAR000628	GO:0016881	Molecular function	acid-amino acid ligase activity	Catalysis of the ligation of an acid to an amino acid via a carbon-nitrogen bond, with the concomitant hydrolysis of the diphosphate bond in ATP or a similar triphosphate. [GOC:jl, GOC:mah]
SMAR000628	GO:0042393	Molecular function	histone binding	Interacting selectively and non-covalently with a histone, any of a group of water-soluble proteins found in association with the DNA of plant and animal chromosomes. They are involved in the condensation and coiling of chromosomes during cell division and have also been implicated in nonspecific suppression of gene activity. [GOC:jl]
SMAR000631	GO:0005515	Molecular function	protein binding	Interacting selectively and non-covalently with any protein or protein complex (a complex of two or more proteins that may include other nonprotein molecules). [GOC:go_curators]
SMAR000638	GO:0005794	Cellular component	Golgi apparatus	A compound membranous cytoplasmic organelle of eukaryotic cells, consisting of flattened, ribosome-free vesicles arranged in a more or less regular stack. The Golgi apparatus differs from the endoplasmic reticulum in often having slightly thicker membranes, appearing in sections as a characteristic shallow semicircle so that the convex side (cis or entry face) abuts the endoplasmic reticulum, sec…
SMAR000638	GO:0008270	Molecular function	zinc ion binding	Interacting selectively and non-covalently with zinc (Zn) ions. [GOC:ai]
SMAR000638	GO:0032440	Molecular function	2-alkenal reductase [NAD(P)] activity	Catalysis of the reaction:n-alkanal + NAD(P)+ = alk-2-enal + NAD(P)H + H+. [EC:1.3.1.74, PMID:16299173]
SMAR000639	GO:0031305	Cellular component	integral to mitochondrial inner membrane	Located such that some or all of the gene product itself penetrates at least one phospholipid bilayer of the mitochondrial inner membrane. May also refer to the state of being buried in the bilayer with no exposure outside the bilayer. [GOC:mah]
SMAR000643	GO:0016787	Molecular function	hydrolase activity	Catalysis of the hydrolysis of various bonds, e.g. C-O, C-N, C-C, phosphoric anhydride bonds, etc. Hydrolase is the systematic name for any enzyme of EC class 3. [ISBN:0198506732]
SMAR000644	GO:0003743	Molecular function	translation initiation factor activity	Functions in the initiation of ribosome-mediated translation of mRNA into a polypeptide. [ISBN:0198506732]
SMAR000644	GO:0005515	Molecular function	protein binding	Interacting selectively and non-covalently with any protein or protein complex (a complex of two or more proteins that may include other nonprotein molecules). [GOC:go_curators]
SMAR000644	GO:0005634	Cellular component	nucleus	A membrane-bounded organelle of eukaryotic cells in which chromosomes are housed and replicated. In most cells, the nucleus contains all of the cell's chromosomes except the organellar chromosomes, and is the site of RNA synthesis and processing. In some species, or in specialized cell types, RNA metabolism or DNA replication may be absent. [GOC:go_curators]
SMAR000644	GO:0005667	Cellular component	transcription factor complex	A protein complex, distinct from RNA polymerase, that associates with DNA at promoters or at cis-acting regulatory sequences, by direct binding or by interaction with other DNA-binding polypeptides or complexes, and regulates transcription. [GOC:mah]
SMAR000644	GO:0006352	Biological process	DNA-dependent transcription, initiation	Any process involved in the assembly of the RNA polymerase preinitiation complex (PIC) at the core promoter region of a DNA template, resulting in the subsequent synthesis of RNA from that promoter. The initiation phase includes PIC assembly and the formation of the first few bonds in the RNA chain, including abortive initiation, which occurs when the first few nucleotides are repeatedly synthesi…
SMAR000644	GO:0006355	Biological process	regulation of transcription, DNA-dependent	Any process that modulates the frequency, rate or extent of cellular DNA-dependent transcription. [GOC:go_curators, GOC:txnOH]
SMAR000644	GO:0006359	Biological process	regulation of transcription from RNA polymerase III promoter	Any process that modulates the frequency, rate or extent of transcription from an RNA ploymerase III promoter. [GOC:go_curators]
SMAR000644	GO:0008134	Molecular function	transcription factor binding	Interacting selectively and non-covalently with a transcription factor, any protein required to initiate or regulate transcription. [ISBN:0198506732]
SMAR000644	GO:0008270	Molecular function	zinc ion binding	Interacting selectively and non-covalently with zinc (Zn) ions. [GOC:ai]
SMAR000644	GO:0016563
SMAR000644	GO:0045893	Biological process	positive regulation of transcription, DNA-dependent	Any process that activates or increases the frequency, rate or extent of cellular DNA-dependent transcription. [GOC:go_curators, GOC:txnOH]
SMAR000645	GO:0005515	Molecular function	protein binding	Interacting selectively and non-covalently with any protein or protein complex (a complex of two or more proteins that may include other nonprotein molecules). [GOC:go_curators]
SMAR000645	GO:0016853	Molecular function	isomerase activity	Catalysis of the geometric or structural changes within one molecule. Isomerase is the systematic name for any enzyme of EC class 5. [ISBN:0198506732]
SMAR000645	GO:0022008	Biological process	neurogenesis	Generation of cells within the nervous system. [GO_REF:0000021, GOC:cls, GOC:curators, GOC:dgh, GOC:dph, GOC:jid, GOC:mtg_15jun06]
SMAR000648	GO:0003746	Molecular function	translation elongation factor activity	Functions in chain elongation during polypeptide synthesis at the ribosome. [ISBN:0198506732]
SMAR000648	GO:0003924	Molecular function	GTPase activity	Catalysis of the reaction:GTP + H2O = GDP + phosphate. [ISBN:0198547684]
SMAR000648	GO:0005525	Molecular function	GTP binding	Interacting selectively and non-covalently with GTP, guanosine triphosphate. [GOC:ai]
SMAR000648	GO:0005739	Cellular component	mitochondrion	A semiautonomous, self replicating organelle that occurs in varying numbers, shapes, and sizes in the cytoplasm of virtually all eukaryotic cells. It is notably the site of tissue respiration. [ISBN:0198506732]
SMAR000648	GO:0032543	Biological process	mitochondrial translation	The chemical reactions and pathways resulting in the formation of a protein in a mitochondrion. This is a ribosome-mediated process in which the information in messenger RNA (mRNA) is used to specify the sequence of amino acids in the protein; the mitochondrion has its own ribosomes and transfer RNAs, and uses a genetic code that differs from the nuclear code. [GOC:go_curators]
SMAR000648	GO:0032790	Biological process	ribosome disassembly	The disaggregation of a ribosome into its constituent components; includes the dissociation of ribosomal subunits. [GOC:mah, GOC:vk]
SMAR000650	GO:0005509	Molecular function	calcium ion binding	Interacting selectively and non-covalently with calcium ions (Ca2+). [GOC:ai]
SMAR000652	GO:0004177	Molecular function	aminopeptidase activity	Catalysis of the hydrolysis of N-terminal amino acid residues from in a polypeptide chain. [GOC:jl, ISBN:0198506732]
SMAR000652	GO:0005737	Cellular component	cytoplasm	All of the contents of a cell excluding the plasma membrane and nucleus, but including other subcellular structures. [ISBN:0198547684]
SMAR000652	GO:0005829	Cellular component	cytosol	The part of the cytoplasm that does not contain organelles but which does contain other particulate matter, such as protein complexes. [GOC:hgd, GOC:jl]
SMAR000652	GO:0005886	Cellular component	plasma membrane	The membrane surrounding a cell that separates the cell from its external environment. It consists of a phospholipid bilayer and associated proteins. [ISBN:0716731363]
SMAR000652	GO:0006508	Biological process	proteolysis	The hydrolysis of proteins into smaller polypeptides and/or amino acids by cleavage of their peptide bonds. [GOC:bf, GOC:mah]
SMAR000652	GO:0007165	Biological process	signal transduction	The cellular process in which a signal is conveyed to trigger a change in the activity or state of a cell. Signal transduction begins with reception of a signal (e.g. a ligand binding to a receptor or receptor activation by a stimulus such as light), or for signal transduction in the absence of ligand, signal-withdrawal or the activity of a constitutively active receptor. Signal transduction ends…
SMAR000652	GO:0008237	Molecular function	metallopeptidase activity	Catalysis of the hydrolysis of peptide bonds by a mechanism in which water acts as a nucleophile, one or two metal ions hold the water molecule in place, and charged amino acid side chains are ligands for the metal ions. [GOC:mah, http://merops.sanger.ac.uk/about/glossary.htm#CATTYPE]
SMAR000652	GO:0008239	Molecular function	dipeptidyl-peptidase activity	Catalysis of the hydrolysis of N-terminal dipeptides from a polypeptide chain. [GOC:mb]
SMAR000652	GO:0016021	Cellular component	integral to membrane	Penetrating at least one phospholipid bilayer of a membrane. May also refer to the state of being buried in the bilayer with no exposure outside the bilayer. When used to describe a protein, indicates that all or part of the peptide sequence is embedded in the membrane. [GOC:go_curators]
SMAR000652	GO:0046872	Molecular function	metal ion binding	Interacting selectively and non-covalently with any metal ion. [GOC:ai]
SMAR000653	GO:0000075	Biological process	cell cycle checkpoint	A cell cycle process that controls cell cycle progression by monitoring the integrity of specific cell cycle events. A cell cycle checkpoint begins with detection of deficiencies or defects and ends with signal transduction. [GOC:mtg_cell_cycle]
SMAR000653	GO:0003684	Molecular function	damaged DNA binding	Interacting selectively and non-covalently with damaged DNA. [GOC:jl]
SMAR000653	GO:0005515	Molecular function	protein binding	Interacting selectively and non-covalently with any protein or protein complex (a complex of two or more proteins that may include other nonprotein molecules). [GOC:go_curators]
SMAR000653	GO:0005524	Molecular function	ATP binding	Interacting selectively and non-covalently with ATP, adenosine 5'-triphosphate, a universally important coenzyme and enzyme regulator. [ISBN:0198506732]
SMAR000653	GO:0005634	Cellular component	nucleus	A membrane-bounded organelle of eukaryotic cells in which chromosomes are housed and replicated. In most cells, the nucleus contains all of the cell's chromosomes except the organellar chromosomes, and is the site of RNA synthesis and processing. In some species, or in specialized cell types, RNA metabolism or DNA replication may be absent. [GOC:go_curators]
SMAR000653	GO:0006281	Biological process	DNA repair	The process of restoring DNA after damage. Genomes are subject to damage by chemical and physical agents in the environment (e.g. UV and ionizing radiations, chemical mutagens, fungal and bacterial toxins, etc.) and by free radicals or alkylating agents endogenously generated in metabolism. DNA is also damaged because of errors during its replication. A variety of different DNA repair pathways ha…
SMAR000653	GO:0007143	Biological process	female meiosis	A cell cycle process comprising the steps by which a cell progresses through the nuclear division phase of a meiotic cell cycle in the female germline. [GOC:dph, GOC:ems, GOC:mah]
SMAR000653	GO:0007294	Biological process	germarium-derived oocyte fate determination	The cell fate determination process in which a germarium-derived cell becomes capable of differentiating autonomously into an oocyte cell regardless of its environment; upon determination, the cell fate cannot be reversed. An example of this is found in Drosophila melanogaster. [GOC:mtg_sensu, ISBN:0879694238]
SMAR000653	GO:0008094	Molecular function	DNA-dependent ATPase activity	Catalysis of the reaction:ATP + H2O = ADP + phosphate; this reaction requires the presence of single- or double-stranded DNA, and it drives another reaction. [EC:3.6.1.3, GOC:jl]
SMAR000653	GO:0008298	Biological process	intracellular mRNA localization	Any process in which mRNA is transported to, or maintained in, a specific location within the cell. [GOC:ai]
SMAR000653	GO:0009949	Biological process	polarity specification of anterior/posterior axis	Any process resulting in the establishment of polarity along the anterior/posterior axis. [GOC:go_curators]
SMAR000653	GO:0009951	Biological process	polarity specification of dorsal/ventral axis	Any process resulting in the establishment of polarity along the dorsal/ventral axis. [GOC:go_curators]
SMAR000653	GO:0016740	Molecular function	transferase activity	Catalysis of the transfer of a group, e.g. a methyl group, glycosyl group, acyl group, phosphorus-containing, or other groups, from one compound (generally regarded as the donor) to another compound (generally regarded as the acceptor). Transferase is the systematic name for any enzyme of EC class 2. [ISBN:0198506732]
SMAR000653	GO:0030717	Biological process	karyosome formation	The chromosome organization process in which meiotic chromosomes in the oocyte nucleus cluster together to form a compact spherical structure called the karyosome. [PMID:11700288, PMID:18039935]
SMAR000653	GO:0045003	Biological process	double-strand break repair via synthesis-dependent strand annealing	SDSA is a major mechanism of double-strand break repair in mitosis which allows for the error-free repair of a double-strand break without the exchange of adjacent sequences. The broken DNA searches for and base pairs with a homologous region in an intact chromosome. DNA synthesis initiates from the 3' end of the invading DNA strand, using the intact chromosome as the template. Newly synthesized …
SMAR000656	GO:0003973	Molecular function	(S)-2-hydroxy-acid oxidase activity	Catalysis of the reaction:(S)-2-hydroxy-acid + O2 = 2-oxo acid + hydrogen peroxide. [EC:1.1.3.15]
SMAR000656	GO:0010181	Molecular function	FMN binding	Interacting selectively and non-covalently with FMN, flavin mononucleotide, the coenzyme or the prosthetic group of various flavoprotein oxidoreductase enzymes. [GOC:tb]
SMAR000656	GO:0016491	Molecular function	oxidoreductase activity	Catalysis of an oxidation-reduction (redox) reaction, a reversible chemical reaction in which the oxidation state of an atom or atoms within a molecule is altered. One substrate acts as a hydrogen or electron donor and becomes oxidized, while the other acts as hydrogen or electron acceptor and becomes reduced. [GOC:go_curators]
SMAR000656	GO:0055114	Biological process	oxidation-reduction process	A metabolic process that results in the removal or addition of one or more electrons to or from a substance, with or without the concomitant removal or addition of a proton or protons. [GOC:dhl, GOC:ecd, GOC:jh2, GOC:jid, GOC:mlg, GOC:rph]
SMAR000657	GO:0005515	Molecular function	protein binding	Interacting selectively and non-covalently with any protein or protein complex (a complex of two or more proteins that may include other nonprotein molecules). [GOC:go_curators]
SMAR000657	GO:0008967	Molecular function	phosphoglycolate phosphatase activity	Catalysis of the reaction:2-phosphoglycolate + H(2)O = glycolate + phosphate. [EC:3.1.3.18, RHEA:14372]
SMAR000659	GO:0003824	Molecular function	catalytic activity	Catalysis of a biochemical reaction at physiological temperatures. In biologically catalyzed reactions, the reactants are known as substrates, and the catalysts are naturally occurring macromolecular substances known as enzymes. Enzymes possess specific binding sites for substrates, and are usually composed wholly or largely of protein, but RNA that has catalytic activity (ribozyme) is often also…
SMAR000659	GO:0004300	Molecular function	enoyl-CoA hydratase activity	Catalysis of the reaction:(3S)-3-hydroxyacyl-CoA = trans-2-enoyl-CoA + H2O. [EC:4.2.1.17]
SMAR000659	GO:0005875	Cellular component	microtubule associated complex	Any multimeric complex connected to a microtubule. [GOC:jl]
SMAR000660	GO:0004674	Molecular function	protein serine/threonine kinase activity	Catalysis of the reactions:ATP + protein serine = ADP + protein serine phosphate, and ATP + protein threonine = ADP + protein threonine phosphate. [GOC:bf]
SMAR000660	GO:0005083	Molecular function	small GTPase regulator activity	Modulates the rate of GTP hydrolysis by a small monomeric GTPase. [GOC:mah]
SMAR000660	GO:0005524	Molecular function	ATP binding	Interacting selectively and non-covalently with ATP, adenosine 5'-triphosphate, a universally important coenzyme and enzyme regulator. [ISBN:0198506732]
SMAR000660	GO:0006468	Biological process	protein phosphorylation	The process of introducing a phosphate group on to a protein. [GOC:hb]
SMAR000664	GO:0000155	Molecular function	phosphorelay sensor kinase activity	Catalysis of the phosphorylation of a histidine residue in response to detection of an extracellular signal such as a chemical ligand or change in environment, to initiate a change in cell state or activity. The two-component sensor is a histidine kinase that autophosphorylates a histidine residue in its active site. The phosphate is then transferred to an aspartate residue in a downstream respon…
SMAR000664	GO:0000160	Biological process	phosphorelay signal transduction system	A conserved series of molecular signals found in prokaryotes and eukaryotes; involves autophosphorylation of a histidine kinase and the transfer of the phosphate group to an aspartate that then acts as a phospho-donor to response regulator proteins. [PMID:9191038]
SMAR000664	GO:0005249	Molecular function	voltage-gated potassium channel activity	Catalysis of the transmembrane transfer of a potassium ion by a voltage-gated channel. A voltage-gated channel is a channel whose open state is dependent on the voltage across the membrane in which it is embedded. [GOC:mtg_transport, ISBN:0815340729]
SMAR000664	GO:0005515	Molecular function	protein binding	Interacting selectively and non-covalently with any protein or protein complex (a complex of two or more proteins that may include other nonprotein molecules). [GOC:go_curators]
SMAR000664	GO:0006355	Biological process	regulation of transcription, DNA-dependent	Any process that modulates the frequency, rate or extent of cellular DNA-dependent transcription. [GOC:go_curators, GOC:txnOH]
SMAR000664	GO:0007608	Biological process	sensory perception of smell	The series of events required for an organism to receive an olfactory stimulus, convert it to a molecular signal, and recognize and characterize the signal. Olfaction involves the detection of chemical composition of an organism's ambient medium by chemoreceptors. This is a neurological process. [GOC:ai, http://www.onelook.com/]
SMAR000664	GO:0007611	Biological process	learning or memory	The acquisition and processing of information and/or the storage and retrieval of this information over time. [GOC:jid, PMID:8938125]
SMAR000664	GO:0007612	Biological process	learning	Any process in an organism in which a relatively long-lasting adaptive behavioral change occurs as the result of experience. [ISBN:0582227089, ISBN:0721662544]
SMAR000664	GO:0007619	Biological process	courtship behavior	The behavioral interactions between organisms for the purpose of attracting sexual partners. [GOC:ai, GOC:dph]
SMAR000664	GO:0007629	Biological process	flight behavior	The response to external or internal stimuli that results in the locomotory process of flight. Flight is the self-propelled movement of an organism through the air. [GOC:jid, ISBN:0198606907]
SMAR000664	GO:0008016	Biological process	regulation of heart contraction	Any process that modulates the frequency, rate or extent of heart contraction. Heart contraction is the process in which the heart decreases in volume in a characteristic way to propel blood through the body. [GOC:dph, GOC:go_curators, GOC:tb]
SMAR000664	GO:0008076	Cellular component	voltage-gated potassium channel complex	A protein complex that forms a transmembrane channel through which potassium ions may cross a cell membrane in response to changes in membrane potential. [GOC:mah]
SMAR000664	GO:0016021	Cellular component	integral to membrane	Penetrating at least one phospholipid bilayer of a membrane. May also refer to the state of being buried in the bilayer with no exposure outside the bilayer. When used to describe a protein, indicates that all or part of the peptide sequence is embedded in the membrane. [GOC:go_curators]
SMAR000664	GO:0042066	Biological process	perineurial glial growth	Glial cell growth that occurs in the perineurium, a cell layer that ensheaths projections of peripheral nerves, such as motor axons. [GOC:mah, PMID:11517334, PMID:18176560]
SMAR000664	GO:0048150	Biological process	behavioral response to ether	Any process that results in a change in the behavior of an organism as a result of an ether stimulus. [GOC:jid]
SMAR000666	GO:0003677	Molecular function	DNA binding	Any molecular function by which a gene product interacts selectively and non-covalently with DNA (deoxyribonucleic acid). [GOC:dph, GOC:jl, GOC:tb, GOC:vw]
SMAR000666	GO:0005515	Molecular function	protein binding	Interacting selectively and non-covalently with any protein or protein complex (a complex of two or more proteins that may include other nonprotein molecules). [GOC:go_curators]
SMAR000666	GO:0005524	Molecular function	ATP binding	Interacting selectively and non-covalently with ATP, adenosine 5'-triphosphate, a universally important coenzyme and enzyme regulator. [ISBN:0198506732]
SMAR000666	GO:0006259	Biological process	DNA metabolic process	Any cellular metabolic process involving deoxyribonucleic acid. This is one of the two main types of nucleic acid, consisting of a long, unbranched macromolecule formed from one, or more commonly, two, strands of linked deoxyribonucleotides. [ISBN:0198506732]
SMAR000666	GO:0006302	Biological process	double-strand break repair	The repair of double-strand breaks in DNA via homologous and nonhomologous mechanisms to reform a continuous DNA helix. [GOC:elh]
SMAR000666	GO:0006417	Biological process	regulation of translation	Any process that modulates the frequency, rate or extent of the chemical reactions and pathways resulting in the formation of proteins by the translation of mRNA. [GOC:isa_complete]
SMAR000666	GO:0007131	Biological process	reciprocal meiotic recombination	The cell cycle process in which double strand breaks are formed and repaired through a double Holliday junction intermediate. This results in the equal exchange of genetic material between non-sister chromatids in a pair of homologous chromosomes. These reciprocal recombinant products ensure the proper segregation of homologous chromosomes during meiosis I and create genetic diversity. [PMID:2087…
SMAR000666	GO:0007294	Biological process	germarium-derived oocyte fate determination	The cell fate determination process in which a germarium-derived cell becomes capable of differentiating autonomously into an oocyte cell regardless of its environment; upon determination, the cell fate cannot be reversed. An example of this is found in Drosophila melanogaster. [GOC:mtg_sensu, ISBN:0879694238]
SMAR000666	GO:0008094	Molecular function	DNA-dependent ATPase activity	Catalysis of the reaction:ATP + H2O = ADP + phosphate; this reaction requires the presence of single- or double-stranded DNA, and it drives another reaction. [EC:3.6.1.3, GOC:jl]
SMAR000666	GO:0008298	Biological process	intracellular mRNA localization	Any process in which mRNA is transported to, or maintained in, a specific location within the cell. [GOC:ai]
SMAR000666	GO:0009949	Biological process	polarity specification of anterior/posterior axis	Any process resulting in the establishment of polarity along the anterior/posterior axis. [GOC:go_curators]
SMAR000666	GO:0009951	Biological process	polarity specification of dorsal/ventral axis	Any process resulting in the establishment of polarity along the dorsal/ventral axis. [GOC:go_curators]
SMAR000666	GO:0030261	Biological process	chromosome condensation	The progressive compaction of dispersed interphase chromatin into threadlike chromosomes prior to mitotic or meiotic nuclear division, or during apoptosis, in eukaryotic cells. [GOC:mah, ISBN:0815316194]
SMAR000666	GO:0030717	Biological process	karyosome formation	The chromosome organization process in which meiotic chromosomes in the oocyte nucleus cluster together to form a compact spherical structure called the karyosome. [PMID:11700288, PMID:18039935]
SMAR000666	GO:0042624	Molecular function	ATPase activity, uncoupled	Catalysis of the reaction:ATP + H2O = ADP + phosphate; this reaction is not directly coupled to any other reaction. [EC:3.6.1.3]
SMAR000667	GO:0003774	Molecular function	motor activity	Catalysis of movement along a polymeric molecule such as a microfilament or microtubule, coupled to the hydrolysis of a nucleoside triphosphate. [GOC:mah, ISBN:0815316194]
SMAR000667	GO:0005524	Molecular function	ATP binding	Interacting selectively and non-covalently with ATP, adenosine 5'-triphosphate, a universally important coenzyme and enzyme regulator. [ISBN:0198506732]
SMAR000667	GO:0007165	Biological process	signal transduction	The cellular process in which a signal is conveyed to trigger a change in the activity or state of a cell. Signal transduction begins with reception of a signal (e.g. a ligand binding to a receptor or receptor activation by a stimulus such as light), or for signal transduction in the absence of ligand, signal-withdrawal or the activity of a constitutively active receptor. Signal transduction ends…
SMAR000667	GO:0016459	Cellular component	myosin complex	A protein complex, formed of one or more myosin heavy chains plus associated light chains and other proteins, that functions as a molecular motor; uses the energy of ATP hydrolysis to move actin filaments or to move vesicles or other cargo on fixed actin filaments; has magnesium-ATPase activity and binds actin. Myosin classes are distinguished based on sequence features of the motor, or head, dom…
SMAR000667	GO:0016887	Molecular function	ATPase activity	Catalysis of the reaction:ATP + H2O = ADP + phosphate + 2 H+. May or may not be coupled to another reaction. [EC:3.6.1.3, GOC:jl]
SMAR000667	GO:0042624	Molecular function	ATPase activity, uncoupled	Catalysis of the reaction:ATP + H2O = ADP + phosphate; this reaction is not directly coupled to any other reaction. [EC:3.6.1.3]
SMAR000675	GO:0004674	Molecular function	protein serine/threonine kinase activity	Catalysis of the reactions:ATP + protein serine = ADP + protein serine phosphate, and ATP + protein threonine = ADP + protein threonine phosphate. [GOC:bf]
SMAR000675	GO:0005524	Molecular function	ATP binding	Interacting selectively and non-covalently with ATP, adenosine 5'-triphosphate, a universally important coenzyme and enzyme regulator. [ISBN:0198506732]
SMAR000675	GO:0006468	Biological process	protein phosphorylation	The process of introducing a phosphate group on to a protein. [GOC:hb]
SMAR000675	GO:0050321	Molecular function	tau-protein kinase activity	Catalysis of the reaction:ATP + tau-protein = ADP + O-phospho-tau-protein. [EC:2.7.11.26, MetaCyc:TAU-PROTEIN-KINASE-RXN]
SMAR000676	GO:0004721	Molecular function	phosphoprotein phosphatase activity	Catalysis of the reaction:a phosphoprotein + H2O = a protein + phosphate. Together with protein kinases, these enzymes control the state of phosphorylation of cell proteins and thereby provide an important mechanism for regulating cellular activity. [EC:3.1.3.16, ISBN:0198547684]
SMAR000676	GO:0005515	Molecular function	protein binding	Interacting selectively and non-covalently with any protein or protein complex (a complex of two or more proteins that may include other nonprotein molecules). [GOC:go_curators]
SMAR000677	GO:0004370	Molecular function	glycerol kinase activity	Catalysis of the reaction:ATP + glycerol = sn-glycerol 3-phosphate + ADP + 2 H(+). [EC:2.7.1.30, RHEA:21647]
SMAR000677	GO:0006072	Biological process	glycerol-3-phosphate metabolic process	The chemical reactions and pathways involving glycerol-3-phosphate, a phosphoric monoester of glycerol. [GOC:go_curators, ISBN:0198506732]
SMAR000678	GO:0005515	Molecular function	protein binding	Interacting selectively and non-covalently with any protein or protein complex (a complex of two or more proteins that may include other nonprotein molecules). [GOC:go_curators]
SMAR000694	GO:0000062	Molecular function	fatty-acyl-CoA binding	Interacting selectively and non-covalently with acyl-CoA, any derivative of coenzyme A in which the sulfhydryl group is in thiolester linkage with a fatty acyl group. [GOC:jl, ISBN:0198506732]
SMAR000694	GO:0004491	Molecular function	methylmalonate-semialdehyde dehydrogenase (acylating) activity	Catalysis of the reaction:2-methyl-3-oxopropanoate + CoA + NAD+ = propanoyl-CoA + CO2 + NADH + H+. [EC:1.2.1.27]
SMAR000694	GO:0005515	Molecular function	protein binding	Interacting selectively and non-covalently with any protein or protein complex (a complex of two or more proteins that may include other nonprotein molecules). [GOC:go_curators]
SMAR000694	GO:0005739	Cellular component	mitochondrion	A semiautonomous, self replicating organelle that occurs in varying numbers, shapes, and sizes in the cytoplasm of virtually all eukaryotic cells. It is notably the site of tissue respiration. [ISBN:0198506732]
SMAR000694	GO:0006573	Biological process	valine metabolic process	The chemical reactions and pathways involving valine, 2-amino-3-methylbutanoic acid. [GOC:ai]
SMAR000694	GO:0018478	Molecular function	malonate-semialdehyde dehydrogenase (acetylating) activity	Catalysis of the reaction:3-oxopropanoate + CoA + NADP+ = acetyl-CoA + CO2 + NADPH + H+. [EC:1.2.1.18]
SMAR000694	GO:0019859	Biological process	thymine metabolic process	The chemical reactions and pathways involving thymine, 5-methyluracil, one of the two major pyrimidine bases present (as thymidine) in DNA but not found in RNA other than (as ribothymidine) in transfer RNA, where it is a minor base. [GOC:go_curators]
SMAR000694	GO:0055114	Biological process	oxidation-reduction process	A metabolic process that results in the removal or addition of one or more electrons to or from a substance, with or without the concomitant removal or addition of a proton or protons. [GOC:dhl, GOC:ecd, GOC:jh2, GOC:jid, GOC:mlg, GOC:rph]
SMAR000698	GO:0004871	Molecular function	signal transducer activity	Conveys a signal across a cell to trigger a change in cell function or state. A signal is a physical entity or change in state that is used to transfer information in order to trigger a response. [GOC:go_curators]
SMAR000698	GO:0005834	Cellular component	heterotrimeric G-protein complex	Any of a family of heterotrimeric GTP-binding and hydrolyzing proteins; they belong to a superfamily of GTPases that includes monomeric proteins such as EF-Tu and RAS. Heterotrimeric G-proteins consist of three subunits; the alpha subunit contains the guanine nucleotide binding site and possesses GTPase activity; the beta and gamma subunits are tightly associated and function as a beta-gamma hete…
SMAR000698	GO:0007186	Biological process	G-protein coupled receptor signaling pathway	A series of molecular signals that proceeds with an activated receptor promoting the exchange of GDP for GTP on the alpha-subunit of an associated heterotrimeric G-protein complex. The GTP-bound activated alpha-G-protein then dissociates from the beta- and gamma-subunits to further transmit the signal within the cell. The pathway begins with receptor-ligand interaction, or for basal GPCR signalin…
SMAR000698	GO:0035556	Biological process	intracellular signal transduction	The process in which a signal is passed on to downstream components within the cell, which become activated themselves to further propagate the signal and finally trigger a change in the function or state of the cell. [GOC:signaling, ISBN:3527303782]
SMAR000699	GO:0008270	Molecular function	zinc ion binding	Interacting selectively and non-covalently with zinc (Zn) ions. [GOC:ai]
SMAR000700	GO:0005215	Molecular function	transporter activity	Enables the directed movement of substances (such as macromolecules, small molecules, ions) into, out of or within a cell, or between cells. [GOC:ai, GOC:dgf]
SMAR000700	GO:0005488	Molecular function	binding	The selective, non-covalent, often stoichiometric, interaction of a molecule with one or more specific sites on another molecule. [GOC:ceb, GOC:mah, ISBN:0198506732]
SMAR000700	GO:0005739	Cellular component	mitochondrion	A semiautonomous, self replicating organelle that occurs in varying numbers, shapes, and sizes in the cytoplasm of virtually all eukaryotic cells. It is notably the site of tissue respiration. [ISBN:0198506732]
SMAR000700	GO:0005743	Cellular component	mitochondrial inner membrane	The inner, i.e. lumen-facing, lipid bilayer of the mitochondrial envelope. It is highly folded to form cristae. [GOC:ai]
SMAR000700	GO:0006810	Biological process	transport	The directed movement of substances (such as macromolecules, small molecules, ions) into, out of or within a cell, or between cells, or within a multicellular organism by means of some agent such as a transporter or pore. [GOC:dph, GOC:jl, GOC:mah]
SMAR000700	GO:0006839	Biological process	mitochondrial transport	Transport of substances into, out of or within a mitochondrion. [GOC:ai]
SMAR000700	GO:0016021	Cellular component	integral to membrane	Penetrating at least one phospholipid bilayer of a membrane. May also refer to the state of being buried in the bilayer with no exposure outside the bilayer. When used to describe a protein, indicates that all or part of the peptide sequence is embedded in the membrane. [GOC:go_curators]
SMAR000700	GO:0055085	Biological process	transmembrane transport	The process in which a solute is transported from one side of a membrane to the other. [GOC:dph, GOC:jid]
SMAR000709	GO:0005769	Cellular component	early endosome	A membrane-bounded organelle that receives incoming material from primary endocytic vesicles that have been generated by clathrin-dependent and clathrin-independent endocytosis; vesicles fuse with the early endosome to deliver cargo for sorting into recycling or degradation pathways. [GOC:mah, PMID:19696797]
SMAR000709	GO:0005886	Cellular component	plasma membrane	The membrane surrounding a cell that separates the cell from its external environment. It consists of a phospholipid bilayer and associated proteins. [ISBN:0716731363]
SMAR000709	GO:0006457	Biological process	protein folding	The process of assisting in the covalent and noncovalent assembly of single chain polypeptides or multisubunit complexes into the correct tertiary structure. [GOC:go_curators, GOC:rb]
SMAR000709	GO:0006897	Biological process	endocytosis	A vesicle-mediated transport process in which cells take up external materials or membrane constituents by the invagination of a small region of the plasma membrane to form a new membrane-bounded vesicle. [GOC:mah, ISBN:0198506732, ISBN:0716731363]
SMAR000709	GO:0030198	Biological process	extracellular matrix organization	A process that is carried out at the cellular level which results in the assembly, arrangement of constituent parts, or disassembly of an extracellular matrix. [GOC:mah]
SMAR000709	GO:0031072	Molecular function	heat shock protein binding	Interacting selectively and non-covalently with a heat shock protein, any protein synthesized or activated in response to heat shock. [GOC:mah, GOC:vw]
SMAR000709	GO:0031410	Cellular component	cytoplasmic vesicle	A vesicle formed of membrane or protein, found in the cytoplasm of a cell. [GOC:mah]
SMAR000709	GO:0035002	Biological process	liquid clearance, open tracheal system	The clearance of liquid from the epithelial tubes of an open tracheal system, shortly before the emergence of the larva, to generate an air-filled tubule system. [GOC:mtg_sensu, PMID:12571352]
SMAR000709	GO:0035159	Biological process	regulation of tube length, open tracheal system	Ensuring that a tube in an open tracheal system is of the correct length. [GOC:bf, GOC:mtg_sensu]
SMAR000709	GO:0051082	Molecular function	unfolded protein binding	Interacting selectively and non-covalently with an unfolded protein. [GOC:ai]
SMAR000737	GO:0000398	Biological process	mRNA splicing, via spliceosome	The joining together of exons from one or more primary transcripts of messenger RNA (mRNA) and the excision of intron sequences, via a spliceosomal mechanism, so that mRNA consisting only of the joined exons is produced. [GOC:krc, ISBN:0198506732, ISBN:0879695897]
SMAR000737	GO:0005515	Molecular function	protein binding	Interacting selectively and non-covalently with any protein or protein complex (a complex of two or more proteins that may include other nonprotein molecules). [GOC:go_curators]
SMAR000737	GO:0071011	Cellular component	precatalytic spliceosome	A spliceosomal complex that is formed by the recruitment of a preassembled U5-containing tri-snRNP to the prespliceosome. Although all 5 snRNPs are present, the precatalytic spliceosome is catalytically inactive. The precatalytic spliceosome includes many proteins in addition to those found in the associated snRNPs. [GOC:ab, GOC:krc, GOC:mah, PMID:18322460, PMID:19239890]
SMAR000742	GO:0008270	Molecular function	zinc ion binding	Interacting selectively and non-covalently with zinc (Zn) ions. [GOC:ai]
SMAR000742	GO:0046592	Molecular function	polyamine oxidase activity	Catalysis of the oxidative degradation or interconversion of polyamines. [EC:1.5.3.11, PMID:1567380]
SMAR000747	GO:0004221	Molecular function	ubiquitin thiolesterase activity	Catalysis of the reaction:ubiquitin C-terminal thiolester + H2O = ubiquitin + a thiol. Hydrolysis of esters, including those formed between thiols such as dithiothreitol or glutathione and the C-terminal glycine residue of the polypeptide ubiquitin, and AMP-ubiquitin. [EC:3.1.2.15, GOC:jh2]
SMAR000747	GO:0005515	Molecular function	protein binding	Interacting selectively and non-covalently with any protein or protein complex (a complex of two or more proteins that may include other nonprotein molecules). [GOC:go_curators]
SMAR000747	GO:0005622	Cellular component	intracellular	The living contents of a cell; the matter contained within (but not including) the plasma membrane, usually taken to exclude large vacuoles and masses of secretory or ingested material. In eukaryotes it includes the nucleus and cytoplasm. [ISBN:0198506732]
SMAR000747	GO:0008234	Molecular function	cysteine-type peptidase activity	Catalysis of the hydrolysis of peptide bonds in a polypeptide chain by a mechanism in which the sulfhydryl group of a cysteine residue at the active center acts as a nucleophile. [GOC:mah, http://merops.sanger.ac.uk/about/glossary.htm#CATTYPE]
SMAR000747	GO:0008270	Molecular function	zinc ion binding	Interacting selectively and non-covalently with zinc (Zn) ions. [GOC:ai]
SMAR000747	GO:0016055	Biological process	Wnt receptor signaling pathway	The series of molecular signals initiated by binding of a Wnt protein to a frizzled family receptor on the surface of the target cell and ending with a change in cell state. [GOC:dph, GOC:go_curators, PMID:11532397]
SMAR000747	GO:0030177	Biological process	positive regulation of Wnt receptor signaling pathway	Any process that activates or increases the frequency, rate or extent of Wnt receptor signaling pathway activity. [GOC:dph, GOC:go_curators, GOC:tb]
SMAR000747	GO:0070536	Biological process	protein K63-linked deubiquitination	A protein deubiquitination process in which a K63-linked ubiquitin chain, i.e. a polymer of ubiquitin formed by linkages between lysine residues at position 63 of the ubiquitin monomers, is removed from a protein. [GOC:mah, PMID:19202061, PMID:19214193]
SMAR000749	GO:0005524	Molecular function	ATP binding	Interacting selectively and non-covalently with ATP, adenosine 5'-triphosphate, a universally important coenzyme and enzyme regulator. [ISBN:0198506732]
SMAR000749	GO:0005737	Cellular component	cytoplasm	All of the contents of a cell excluding the plasma membrane and nucleus, but including other subcellular structures. [ISBN:0198547684]
SMAR000749	GO:0005875	Cellular component	microtubule associated complex	Any multimeric complex connected to a microtubule. [GOC:jl]
SMAR000749	GO:0006457	Biological process	protein folding	The process of assisting in the covalent and noncovalent assembly of single chain polypeptides or multisubunit complexes into the correct tertiary structure. [GOC:go_curators, GOC:rb]
SMAR000749	GO:0007052	Biological process	mitotic spindle organization	A process that is carried out at the cellular level which results in the assembly, arrangement of constituent parts, or disassembly of the microtubule spindle during a mitotic cell cycle. [GOC:mah]
SMAR000749	GO:0016887	Molecular function	ATPase activity	Catalysis of the reaction:ATP + H2O = ADP + phosphate + 2 H+. May or may not be coupled to another reaction. [EC:3.6.1.3, GOC:jl]
SMAR000749	GO:0031122	Biological process	cytoplasmic microtubule organization	A process that is carried out at the cellular level which results in the assembly, arrangement of constituent parts, or disassembly of structures formed of microtubules and associated proteins in the cytoplasm of a cell. [GOC:mah]
SMAR000749	GO:0042624	Molecular function	ATPase activity, uncoupled	Catalysis of the reaction:ATP + H2O = ADP + phosphate; this reaction is not directly coupled to any other reaction. [EC:3.6.1.3]
SMAR000749	GO:0051082	Molecular function	unfolded protein binding	Interacting selectively and non-covalently with an unfolded protein. [GOC:ai]
SMAR000750	GO:0000309	Molecular function	nicotinamide-nucleotide adenylyltransferase activity	Catalysis of the reaction:ATP + nicotinamide nucleotide = diphosphate + NAD+. [EC:2.7.7.1]
SMAR000750	GO:0005515	Molecular function	protein binding	Interacting selectively and non-covalently with any protein or protein complex (a complex of two or more proteins that may include other nonprotein molecules). [GOC:go_curators]
SMAR000750	GO:0009435	Biological process	NAD biosynthetic process	The chemical reactions and pathways resulting in the formation of nicotinamide adenine dinucleotide, a coenzyme present in most living cells and derived from the B vitamin nicotinic acid; biosynthesis may be of either the oxidized form, NAD, or the reduced form, NADH. [GOC:jl, ISBN:0618254153]
SMAR000750	GO:0016779	Molecular function	nucleotidyltransferase activity	Catalysis of the transfer of a nucleotidyl group to a reactant. [ISBN:0198506732]
SMAR000750	GO:0045494	Biological process	photoreceptor cell maintenance	Any process preventing the degeneration of the photoreceptor, a specialized cell type that is sensitive to light. [CL:0000210, GOC:bf, GOC:rl]
SMAR000751	GO:0003723	Molecular function	RNA binding	Interacting selectively and non-covalently with an RNA molecule or a portion thereof. [GOC:mah]
SMAR000751	GO:0003746	Molecular function	translation elongation factor activity	Functions in chain elongation during polypeptide synthesis at the ribosome. [ISBN:0198506732]
SMAR000751	GO:0005694	Cellular component	chromosome	A structure composed of a very long molecule of DNA and associated proteins (e.g. histones) that carries hereditary information. [ISBN:0198547684]
SMAR000751	GO:0006350	Biological process	transcription, DNA-dependent	The cellular synthesis of RNA on a template of DNA. [GOC:jl, GOC:txnOH]
SMAR000751	GO:0006351	Biological process	transcription, DNA-dependent	The cellular synthesis of RNA on a template of DNA. [GOC:jl, GOC:txnOH]
SMAR000751	GO:0007070	Biological process	negative regulation of transcription from RNA polymerase II promoter during mitosis	Any process that stops, prevents, or reduces the frequency, rate or extent of transcription from an RNA polymerase II promoter during mitosis. [GOC:go_curators]
SMAR000751	GO:0007275	Biological process	multicellular organismal development	The biological process whose specific outcome is the progression of a multicellular organism over time from an initial condition (e.g. a zygote or a young adult) to a later condition (e.g. a multicellular animal or an aged adult). [GOC:dph, GOC:ems, GOC:isa_complete, GOC:tb]
SMAR000751	GO:0017053	Cellular component	transcriptional repressor complex	A protein complex that possesses activity that prevents or downregulates transcription. [GOC:mah]
SMAR000755	GO:0000145	Cellular component	exocyst	A protein complex peripherally associated with the plasma membrane that determines where vesicles dock and fuse. At least eight complex components are conserved between yeast and mammals. [PMID:9700152]
SMAR000755	GO:0005768	Cellular component	endosome	A membrane-bounded organelle to which materials ingested by endocytosis are delivered. [ISBN:0198506732, PMID:19696797]
SMAR000755	GO:0006904	Biological process	vesicle docking involved in exocytosis	The initial attachment of a vesicle membrane to a target membrane, mediated by proteins protruding from the membrane of the vesicle and the target membrane, that contributes to exocytosis. [GOC:jid]
SMAR000755	GO:0007298	Biological process	border follicle cell migration	The directed movement of a border cell through the nurse cells to reach the oocyte. An example of this is found in Drosophila melanogaster. [GOC:mtg_sensu, PMID:10822261]
SMAR000755	GO:0007411	Biological process	axon guidance	The chemotaxis process that directs the migration of an axon growth cone to a specific target site in response to a combination of attractive and repulsive cues. [ISBN:0878932437]
SMAR000755	GO:0015031	Biological process	protein transport	The directed movement of proteins into, out of or within a cell, or between cells, by means of some agent such as a transporter or pore. [GOC:ai]
SMAR000755	GO:0016080	Biological process	synaptic vesicle targeting	The process in which synaptic vesicles are directed to specific destination membranes, mediated by molecules at the vesicle membrane and target membrane surfaces. [GOC:mah]
SMAR000755	GO:0016081	Biological process	synaptic vesicle docking involved in exocytosis	The initial attachment of a synaptic vesicle membrane to the presynaptic membrane, mediated by proteins protruding from the membrane of the synaptic vesicle and the target membrane. [PMID:15217342]
SMAR000755	GO:0022416	Biological process	chaeta development	The process whose specific outcome is the progression of a chaeta over time, from its formation to the mature structure. A chaeta is a sensory multicellular cuticular outgrowth of a specifically differentiated cell. [FBbt:00005177, GOC:bf, GOC:cjm, GOC:dos, GOC:isa_complete]
SMAR000755	GO:0031410	Cellular component	cytoplasmic vesicle	A vesicle formed of membrane or protein, found in the cytoplasm of a cell. [GOC:mah]
SMAR000755	GO:0032456	Biological process	endocytic recycling	The directed movement of membrane-bounded vesicles from recycling endosomes back to the plasma membrane where they are recycled for further rounds of transport. [GOC:ecd, PMID:16473635]
SMAR000755	GO:0042331	Biological process	phototaxis	The directed movement of a motile cell or organism in response to light. [GOC:jl, ISBN:0192800981]
SMAR000758	GO:0001752	Biological process	compound eye photoreceptor fate commitment	The process in which the developmental fate of a cell becomes restricted such that it will develop into a compound eye photoreceptor cell. A photoreceptor cell is a cell that responds to incident electromagnetic radiation. Different classes of photoreceptor have different spectral sensitivities and express different photosensitive pigments. [GOC:mtg_sensu]
SMAR000758	GO:0003676	Molecular function	nucleic acid binding	Interacting selectively and non-covalently with any nucleic acid. [GOC:jl]
SMAR000758	GO:0003677	Molecular function	DNA binding	Any molecular function by which a gene product interacts selectively and non-covalently with DNA (deoxyribonucleic acid). [GOC:dph, GOC:jl, GOC:tb, GOC:vw]
SMAR000758	GO:0005622	Cellular component	intracellular	The living contents of a cell; the matter contained within (but not including) the plasma membrane, usually taken to exclude large vacuoles and masses of secretory or ingested material. In eukaryotes it includes the nucleus and cytoplasm. [ISBN:0198506732]
SMAR000758	GO:0005634	Cellular component	nucleus	A membrane-bounded organelle of eukaryotic cells in which chromosomes are housed and replicated. In most cells, the nucleus contains all of the cell's chromosomes except the organellar chromosomes, and is the site of RNA synthesis and processing. In some species, or in specialized cell types, RNA metabolism or DNA replication may be absent. [GOC:go_curators]
SMAR000758	GO:0006350	Biological process	transcription, DNA-dependent	The cellular synthesis of RNA on a template of DNA. [GOC:jl, GOC:txnOH]
SMAR000758	GO:0006351	Biological process	transcription, DNA-dependent	The cellular synthesis of RNA on a template of DNA. [GOC:jl, GOC:txnOH]
SMAR000758	GO:0006355	Biological process	regulation of transcription, DNA-dependent	Any process that modulates the frequency, rate or extent of cellular DNA-dependent transcription. [GOC:go_curators, GOC:txnOH]
SMAR000758	GO:0007601	Biological process	visual perception	The series of events required for an organism to receive a visual stimulus, convert it to a molecular signal, and recognize and characterize the signal. Visual stimuli are detected in the form of photons and are processed to form an image. [GOC:ai]
SMAR000758	GO:0008270	Molecular function	zinc ion binding	Interacting selectively and non-covalently with zinc (Zn) ions. [GOC:ai]
SMAR000758	GO:0010114	Biological process	response to red light	Any process that results in a change in state or activity of a cell or an organism (in terms of movement, secretion, enzyme production, gene expression, etc.) as a result of a red light stimulus. Red light is electromagnetic radiation of wavelength of 580-700nm. An example of this response is seen at the beginning of many plant species developmental stages. These include germination, and the poin…
SMAR000758	GO:0035271	Biological process	ring gland development	Progression of the ring gland over time, from its formation to a mature structure. The ring gland is a neuroendocrine organ found in higher Dipterans, which is composed of the prothoracic gland, the corpus allatum, and the corpora cardiacum. The ring gland is the site of production and release of ecdysteroids and juvenile hormones. [GOC:bf, PMID:11223816, PMID:9584098]
SMAR000758	GO:0043153	Biological process	entrainment of circadian clock by photoperiod	The synchronization of a circadian rhythm to photoperiod, the intermittent cycle of light (day) and dark (night). [GOC:jl]
SMAR000759	GO:0000776	Cellular component	kinetochore	A multisubunit complex that is located at the centromeric region of DNA and provides an attachment point for the spindle microtubules. [GOC:elh]
SMAR000759	GO:0004402	Molecular function	histone acetyltransferase activity	Catalysis of the reaction:acetyl-CoA + histone = CoA + acetyl-histone. [EC:2.3.1.48]
SMAR000759	GO:0005515	Molecular function	protein binding	Interacting selectively and non-covalently with any protein or protein complex (a complex of two or more proteins that may include other nonprotein molecules). [GOC:go_curators]
SMAR000759	GO:0005654	Cellular component	nucleoplasm	That part of the nuclear content other than the chromosomes or the nucleolus. [GOC:ma, ISBN:0124325653]
SMAR000759	GO:0005875	Cellular component	microtubule associated complex	Any multimeric complex connected to a microtubule. [GOC:jl]
SMAR000759	GO:0007052	Biological process	mitotic spindle organization	A process that is carried out at the cellular level which results in the assembly, arrangement of constituent parts, or disassembly of the microtubule spindle during a mitotic cell cycle. [GOC:mah]
SMAR000759	GO:0007094	Biological process	mitotic spindle assembly checkpoint	A cell cycle checkpoint that delays the metaphase/anaphase transition of a mitotic nuclear division until the spindle is correctly assembled and chromosomes are attached to the spindle. [GOC:mtg_cell_cycle, PMID:12360190]
SMAR000761	GO:0008270	Molecular function	zinc ion binding	Interacting selectively and non-covalently with zinc (Zn) ions. [GOC:ai]
SMAR000764	GO:0005515	Molecular function	protein binding	Interacting selectively and non-covalently with any protein or protein complex (a complex of two or more proteins that may include other nonprotein molecules). [GOC:go_curators]
SMAR000764	GO:0005938	Cellular component	cell cortex	The region of a cell that lies just beneath the plasma membrane and often, but not always, contains a network of actin filaments and associated proteins. [GOC:mah, ISBN:0815316194]
SMAR000764	GO:0007274	Biological process	neuromuscular synaptic transmission	The process of communication from a neuron to a muscle, across a synapse. [GOC:jl, MeSH:D009435]
SMAR000764	GO:0007528	Biological process	neuromuscular junction development	A process that is carried out at the cellular level which results in the assembly, arrangement of constituent parts, or disassembly of a neuromuscular junction. [GOC:mtg_OBO2OWL_2013]
SMAR000764	GO:0016020	Cellular component	membrane	Double layer of lipid molecules that encloses all cells, and, in eukaryotes, many organelles; may be a single or double lipid bilayer; also includes associated proteins. [GOC:mah, ISBN:0815316194]
SMAR000764	GO:0016192	Biological process	vesicle-mediated transport	A cellular transport process in which transported substances are moved in membrane-bounded vesicles; transported substances are enclosed in the vesicle lumen or located in the vesicle membrane. The process begins with a step that directs a substance to the forming vesicle, and includes vesicle budding and coating. Vesicles are then targeted to, and fuse with, an acceptor membrane. [GOC:ai, GOC:ma…
SMAR000764	GO:0031594	Cellular component	neuromuscular junction	The junction between the axon of a motor neuron and a muscle fiber. In response to the arrival of action potentials, the presynaptic button releases molecules of neurotransmitters into the synaptic cleft. These diffuse across the cleft and transmit the signal to the postsynaptic membrane of the muscle fiber, leading to a post-synaptic potential responsible of the muscle contraction. [GOC:nln]
SMAR000766	GO:0000910	Biological process	cytokinesis	The division of the cytoplasm and the plasma membrane of a cell and its separation into two daughter cells. [GOC:mtg_cell_cycle]
SMAR000766	GO:0004674	Molecular function	protein serine/threonine kinase activity	Catalysis of the reactions:ATP + protein serine = ADP + protein serine phosphate, and ATP + protein threonine = ADP + protein threonine phosphate. [GOC:bf]
SMAR000766	GO:0004702	Molecular function	receptor signaling protein serine/threonine kinase activity	Conveys a signal from an upstream receptor or intracellular signal transducer by catalysis of the reaction:ATP protein serine = ADP + protein serine phosphate, and ATP + protein threonine = ADP + protein threonine phosphate. [EC:2.7.11.13, GOC:bf, GOC:mah]
SMAR000766	GO:0005524	Molecular function	ATP binding	Interacting selectively and non-covalently with ATP, adenosine 5'-triphosphate, a universally important coenzyme and enzyme regulator. [ISBN:0198506732]
SMAR000766	GO:0006468	Biological process	protein phosphorylation	The process of introducing a phosphate group on to a protein. [GOC:hb]
SMAR000766	GO:0008283	Biological process	cell proliferation	The multiplication or reproduction of cells, resulting in the expansion of a cell population. [GOC:mah, GOC:mb]
SMAR000766	GO:0010800	Biological process	positive regulation of peptidyl-threonine phosphorylation	Any process that increases the frequency, rate or extent of peptidyl-threonine phosphorylation. Peptidyl-threonine phosphorylation is the phosphorylation of peptidyl-threonine to form peptidyl-O-phospho-L-threonine. [GOC:dph, GOC:tb]
SMAR000766	GO:0032879	Biological process	regulation of localization	Any process that modulates the frequency, rate or extent of any process in which a cell, a substance, or a cellular entity is transported to, or maintained in, a specific location. [GOC:mah]
SMAR000767	GO:0004930	Molecular function	G-protein coupled receptor activity	Combining with an extracellular signal and transmitting the signal across the membrane by activating an associated G-protein; promotes the exchange of GDP for GTP on the alpha subunit of a heterotrimeric G-protein complex. [GOC:bf, http://www.iuphar-db.org, Wikipedia:GPCR]
SMAR000767	GO:0005886	Cellular component	plasma membrane	The membrane surrounding a cell that separates the cell from its external environment. It consists of a phospholipid bilayer and associated proteins. [ISBN:0716731363]
SMAR000767	GO:0016021	Cellular component	integral to membrane	Penetrating at least one phospholipid bilayer of a membrane. May also refer to the state of being buried in the bilayer with no exposure outside the bilayer. When used to describe a protein, indicates that all or part of the peptide sequence is embedded in the membrane. [GOC:go_curators]
SMAR000768	GO:0005515	Molecular function	protein binding	Interacting selectively and non-covalently with any protein or protein complex (a complex of two or more proteins that may include other nonprotein molecules). [GOC:go_curators]
SMAR000768	GO:0008270	Molecular function	zinc ion binding	Interacting selectively and non-covalently with zinc (Zn) ions. [GOC:ai]
SMAR000768	GO:0018024	Molecular function	histone-lysine N-methyltransferase activity	Catalysis of the reaction:S-adenosyl-L-methionine + histone L-lysine = S-adenosyl-L-homocysteine + histone N6-methyl-L-lysine. The methylation of peptidyl-lysine in histones forms N6-methyl-L-lysine, N6,N6-dimethyl-L-lysine and N6,N6,N6-trimethyl-L-lysine derivatives. [EC:2.1.1.43, RESID:AA0074, RESID:AA0075, RESID:AA0076]
SMAR000769	GO:0003924	Molecular function	GTPase activity	Catalysis of the reaction:GTP + H2O = GDP + phosphate. [ISBN:0198547684]
SMAR000769	GO:0005515	Molecular function	protein binding	Interacting selectively and non-covalently with any protein or protein complex (a complex of two or more proteins that may include other nonprotein molecules). [GOC:go_curators]
SMAR000769	GO:0005525	Molecular function	GTP binding	Interacting selectively and non-covalently with GTP, guanosine triphosphate. [GOC:ai]
SMAR000770	GO:0015171	Molecular function	amino acid transmembrane transporter activity	Catalysis of the transfer of amino acids from one side of a membrane to the other. Amino acids are organic molecules that contain an amino group and a carboxyl group. [GOC:ai, GOC:mtg_transport, ISBN:0815340729]
SMAR000770	GO:0016021	Cellular component	integral to membrane	Penetrating at least one phospholipid bilayer of a membrane. May also refer to the state of being buried in the bilayer with no exposure outside the bilayer. When used to describe a protein, indicates that all or part of the peptide sequence is embedded in the membrane. [GOC:go_curators]
SMAR000771	GO:0005216	Molecular function	ion channel activity	Catalysis of facilitated diffusion of an ion (by an energy-independent process) by passage through a transmembrane aqueous pore or channel without evidence for a carrier-mediated mechanism. [GOC:cy, GOC:mtg_transport, ISBN:0815340729]
SMAR000771	GO:0007605	Biological process	sensory perception of sound	The series of events required for an organism to receive an auditory stimulus, convert it to a molecular signal, and recognize and characterize the signal. Sonic stimuli are detected in the form of vibrations and are processed to form a sound. [GOC:ai]
SMAR000771	GO:0009270	Biological process	response to humidity	Any process that results in a change in state or activity of a cell or an organism (in terms of movement, secretion, enzyme production, gene expression, etc.) as a result of a humidity stimulus, moisture in the atmosphere. [GOC:jl]
SMAR000771	GO:0016021	Cellular component	integral to membrane	Penetrating at least one phospholipid bilayer of a membrane. May also refer to the state of being buried in the bilayer with no exposure outside the bilayer. When used to describe a protein, indicates that all or part of the peptide sequence is embedded in the membrane. [GOC:go_curators]
SMAR000771	GO:0048060	Biological process	negative gravitaxis	The directed movement of a motile cell or organism away from the source of gravity. [GOC:jid]
SMAR000771	GO:0050974	Biological process	detection of mechanical stimulus involved in sensory perception	The series of events in which a sensory mechanical stimulus is received by a cell and converted into a molecular signal. [GOC:ai]
SMAR000772	GO:0000076	Biological process	DNA replication checkpoint	A cell cycle checkpoint that prevents the initiation of nuclear division until DNA replication is complete, thereby ensuring that progeny inherit a full complement of the genome. [GOC:curators, GOC:rn, PMID:11728327, PMID:12537518]
SMAR000772	GO:0000910	Biological process	cytokinesis	The division of the cytoplasm and the plasma membrane of a cell and its separation into two daughter cells. [GOC:mtg_cell_cycle]
SMAR000772	GO:0005515	Molecular function	protein binding	Interacting selectively and non-covalently with any protein or protein complex (a complex of two or more proteins that may include other nonprotein molecules). [GOC:go_curators]
SMAR000772	GO:0005657	Cellular component	replication fork	The Y-shaped region of a replicating DNA molecule, resulting from the separation of the DNA strands and in which the synthesis of new strands takes place. Also includes associated protein complexes. [GOC:mah, ISBN:0198547684]
SMAR000772	GO:0005664	Cellular component	nuclear origin of replication recognition complex	A multisubunit complex that is located at the replication origins of a chromosome in the nucleus. [GOC:elh]
SMAR000772	GO:0005737	Cellular component	cytoplasm	All of the contents of a cell excluding the plasma membrane and nucleus, but including other subcellular structures. [ISBN:0198547684]
SMAR000772	GO:0007307	Biological process	eggshell chorion gene amplification	Amplification by up to 60-fold of the loci containing the chorion gene clusters. Amplification is necessary for the rapid synthesis of chorion proteins by the follicle cells, and occurs by repeated firing of one or more origins located within each gene cluster. [GOC:mtg_sensu, PMID:11157771]
SMAR000772	GO:0019730	Biological process	antimicrobial humoral response	An immune response against microbes mediated through a body fluid. Examples of this process are seen in the antimicrobial humoral response of Drosophila melanogaster and Mus musculus. [GOC:go_curators, GOC:mtg_sensu]
SMAR000772	GO:0042023	Biological process	DNA endoreduplication	Regulated re-replication of DNA within a single cell cycle, resulting in an increased cell ploidy. An example of this process occurs in the synthesis of Drosophila salivary gland cell polytene chromosomes. [GOC:jl]
SMAR000772	GO:0051298	Biological process	centrosome duplication	The replication of a centrosome, a structure comprised of a pair of centrioles and peri-centriolar material from which a microtubule spindle apparatus is organized. [GOC:ai]
SMAR000772	GO:0051306	Biological process	mitotic sister chromatid separation	The process in which sister chromatids are physically detached from each other during mitosis. [GOC:ai]
SMAR000775	GO:0005515	Molecular function	protein binding	Interacting selectively and non-covalently with any protein or protein complex (a complex of two or more proteins that may include other nonprotein molecules). [GOC:go_curators]
SMAR000776	GO:0004430	Molecular function	1-phosphatidylinositol 4-kinase activity	Catalysis of the reaction:1-phosphatidyl-1D-myo-inositol + ATP = 1-phosphatidyl-1D-myo-inositol 4-phosphate + ADP + 2 H(+). [EC:2.7.1.67, RHEA:19880]
SMAR000776	GO:0016301	Molecular function	kinase activity	Catalysis of the transfer of a phosphate group, usually from ATP, to a substrate molecule. [ISBN:0198506732]
SMAR000776	GO:0016773	Molecular function	phosphotransferase activity, alcohol group as acceptor	Catalysis of the transfer of a phosphorus-containing group from one compound (donor) to an alcohol group (acceptor). [GOC:jl]
SMAR000778	GO:0005215	Molecular function	transporter activity	Enables the directed movement of substances (such as macromolecules, small molecules, ions) into, out of or within a cell, or between cells. [GOC:ai, GOC:dgf]
SMAR000778	GO:0005515	Molecular function	protein binding	Interacting selectively and non-covalently with any protein or protein complex (a complex of two or more proteins that may include other nonprotein molecules). [GOC:go_curators]
SMAR000778	GO:0016020	Cellular component	membrane	Double layer of lipid molecules that encloses all cells, and, in eukaryotes, many organelles; may be a single or double lipid bilayer; also includes associated proteins. [GOC:mah, ISBN:0815316194]
SMAR000778	GO:0016021	Cellular component	integral to membrane	Penetrating at least one phospholipid bilayer of a membrane. May also refer to the state of being buried in the bilayer with no exposure outside the bilayer. When used to describe a protein, indicates that all or part of the peptide sequence is embedded in the membrane. [GOC:go_curators]
SMAR000778	GO:0048477	Biological process	oogenesis	The complete process of formation and maturation of an ovum or female gamete from a primordial female germ cell. Examples of this process are found in Mus musculus and Drosophila melanogaster. [GOC:kmv, GOC:mtg_sensu]
SMAR000778	GO:0055085	Biological process	transmembrane transport	The process in which a solute is transported from one side of a membrane to the other. [GOC:dph, GOC:jid]
SMAR000782	GO:0004970	Molecular function	ionotropic glutamate receptor activity	Catalysis of the transmembrane transfer of an ion by a channel that opens when glutamate has been bound by the channel complex or one of its constituent parts. [ISBN:0198506732]
SMAR000782	GO:0005234	Molecular function	extracellular-glutamate-gated ion channel activity	Catalysis of the transmembrane transfer of an ion by a channel that opens when extracellular glutamate has been bound by the channel complex or one of its constituent parts. [GOC:mtg_transport, ISBN:0815340729]
SMAR000782	GO:0005929	Cellular component	cilium	A specialized eukaryotic organelle that consists of a filiform extrusion of the cell surface. Each cilium is bounded by an extrusion of the cytoplasmic membrane, and contains a regular longitudinal array of microtubules, anchored basally in a centriole. [GOC:kmv, ISBN:0198547684]
SMAR000782	GO:0007608	Biological process	sensory perception of smell	The series of events required for an organism to receive an olfactory stimulus, convert it to a molecular signal, and recognize and characterize the signal. Olfaction involves the detection of chemical composition of an organism's ambient medium by chemoreceptors. This is a neurological process. [GOC:ai, http://www.onelook.com/]
SMAR000782	GO:0016021	Cellular component	integral to membrane	Penetrating at least one phospholipid bilayer of a membrane. May also refer to the state of being buried in the bilayer with no exposure outside the bilayer. When used to describe a protein, indicates that all or part of the peptide sequence is embedded in the membrane. [GOC:go_curators]
SMAR000782	GO:0030054	Cellular component	cell junction	A cellular component that forms a specialized region of connection between two cells or between a cell and the extracellular matrix. At a cell junction, anchoring proteins extend through the plasma membrane to link cytoskeletal proteins in one cell to cytoskeletal proteins in neighboring cells or to proteins in the extracellular matrix. [GOC:mah, http://www.vivo.colostate.edu/hbooks/cmb/cells/pme…
SMAR000782	GO:0030288	Cellular component	outer membrane-bounded periplasmic space	The region between the inner (cytoplasmic or plasma) membrane and outer membrane of organisms with two membranes such as Gram negative bacteria. These periplasmic spaces are relatively thick and contain a thin cell wall. [GOC:mlg, GOC:mtg_sensu]
SMAR000782	GO:0045211	Cellular component	postsynaptic membrane	A specialized area of membrane facing the presynaptic membrane on the tip of the nerve ending and separated from it by a minute cleft (the synaptic cleft). Neurotransmitters across the synaptic cleft and transmit the signal to the postsynaptic membrane. [ISBN:0198506732]
SMAR000784	GO:0005524	Molecular function	ATP binding	Interacting selectively and non-covalently with ATP, adenosine 5'-triphosphate, a universally important coenzyme and enzyme regulator. [ISBN:0198506732]
SMAR000784	GO:0005875	Cellular component	microtubule associated complex	Any multimeric complex connected to a microtubule. [GOC:jl]
SMAR000784	GO:0006457	Biological process	protein folding	The process of assisting in the covalent and noncovalent assembly of single chain polypeptides or multisubunit complexes into the correct tertiary structure. [GOC:go_curators, GOC:rb]
SMAR000784	GO:0006950	Biological process	response to stress	Any process that results in a change in state or activity of a cell or an organism (in terms of movement, secretion, enzyme production, gene expression, etc.) as a result of a disturbance in organismal or cellular homeostasis, usually, but not necessarily, exogenous (e.g. temperature, humidity, ionizing radiation). [GOC:mah]
SMAR000784	GO:0032440	Molecular function	2-alkenal reductase [NAD(P)] activity	Catalysis of the reaction:n-alkanal + NAD(P)+ = alk-2-enal + NAD(P)H + H+. [EC:1.3.1.74, PMID:16299173]
SMAR000784	GO:0051082	Molecular function	unfolded protein binding	Interacting selectively and non-covalently with an unfolded protein. [GOC:ai]
SMAR000785	GO:0003676	Molecular function	nucleic acid binding	Interacting selectively and non-covalently with any nucleic acid. [GOC:jl]
SMAR000785	GO:0005622	Cellular component	intracellular	The living contents of a cell; the matter contained within (but not including) the plasma membrane, usually taken to exclude large vacuoles and masses of secretory or ingested material. In eukaryotes it includes the nucleus and cytoplasm. [ISBN:0198506732]
SMAR000785	GO:0008270	Molecular function	zinc ion binding	Interacting selectively and non-covalently with zinc (Zn) ions. [GOC:ai]
SMAR000789	GO:0005515	Molecular function	protein binding	Interacting selectively and non-covalently with any protein or protein complex (a complex of two or more proteins that may include other nonprotein molecules). [GOC:go_curators]
SMAR000790	GO:0003677	Molecular function	DNA binding	Any molecular function by which a gene product interacts selectively and non-covalently with DNA (deoxyribonucleic acid). [GOC:dph, GOC:jl, GOC:tb, GOC:vw]
SMAR000790	GO:0005622	Cellular component	intracellular	The living contents of a cell; the matter contained within (but not including) the plasma membrane, usually taken to exclude large vacuoles and masses of secretory or ingested material. In eukaryotes it includes the nucleus and cytoplasm. [ISBN:0198506732]
SMAR000790	GO:0005634	Cellular component	nucleus	A membrane-bounded organelle of eukaryotic cells in which chromosomes are housed and replicated. In most cells, the nucleus contains all of the cell's chromosomes except the organellar chromosomes, and is the site of RNA synthesis and processing. In some species, or in specialized cell types, RNA metabolism or DNA replication may be absent. [GOC:go_curators]
SMAR000790	GO:0008270	Molecular function	zinc ion binding	Interacting selectively and non-covalently with zinc (Zn) ions. [GOC:ai]
SMAR000791	GO:0005488	Molecular function	binding	The selective, non-covalent, often stoichiometric, interaction of a molecule with one or more specific sites on another molecule. [GOC:ceb, GOC:mah, ISBN:0198506732]
SMAR000792	GO:0003878	Molecular function	ATP citrate synthase activity	Catalysis of the reaction:acetyl-CoA + ADP + H(+) + oxaloacetate + phosphate = ATP + citrate + CoA. [EC:2.3.3.8, RHEA:21163]
SMAR000792	GO:0004775	Molecular function	succinate-CoA ligase (ADP-forming) activity	Catalysis of the reaction:ATP + succinate + CoA = ADP + succinyl-CoA + phosphate. [EC:6.2.1.5]
SMAR000792	GO:0004776	Molecular function	succinate-CoA ligase (GDP-forming) activity	Catalysis of the reaction:GTP + succinate + CoA = GDP + succinyl-CoA + phosphate. [EC:6.2.1.4]
SMAR000792	GO:0005488	Molecular function	binding	The selective, non-covalent, often stoichiometric, interaction of a molecule with one or more specific sites on another molecule. [GOC:ceb, GOC:mah, ISBN:0198506732]
SMAR000792	GO:0006099	Biological process	tricarboxylic acid cycle	A nearly universal metabolic pathway in which the acetyl group of acetyl coenzyme A is effectively oxidized to two CO2 and four pairs of electrons are transferred to coenzymes. The acetyl group combines with oxaloacetate to form citrate, which undergoes successive transformations to isocitrate, 2-oxoglutarate, succinyl-CoA, succinate, fumarate, malate, and oxaloacetate again, thus completing the …
SMAR000793	GO:0000910	Biological process	cytokinesis	The division of the cytoplasm and the plasma membrane of a cell and its separation into two daughter cells. [GOC:mtg_cell_cycle]
SMAR000793	GO:0004594	Molecular function	pantothenate kinase activity	Catalysis of the reaction:ATP + pantothenate = ADP + D-4'-phosphopantothenate. [EC:2.7.1.33]
SMAR000793	GO:0005524	Molecular function	ATP binding	Interacting selectively and non-covalently with ATP, adenosine 5'-triphosphate, a universally important coenzyme and enzyme regulator. [ISBN:0198506732]
SMAR000793	GO:0005737	Cellular component	cytoplasm	All of the contents of a cell excluding the plasma membrane and nucleus, but including other subcellular structures. [ISBN:0198547684]
SMAR000793	GO:0005819	Cellular component	spindle	The array of microtubules and associated molecules that forms between opposite poles of a eukaryotic cell during mitosis or meiosis and serves to move the duplicated chromosomes apart. [ISBN:0198547684]
SMAR000793	GO:0005886	Cellular component	plasma membrane	The membrane surrounding a cell that separates the cell from its external environment. It consists of a phospholipid bilayer and associated proteins. [ISBN:0716731363]
SMAR000793	GO:0007059	Biological process	chromosome segregation	The process in which genetic material, in the form of chromosomes, is organized into specific structures and then physically separated and apportioned to two or more sets. In eukaryotes, chromosome segregation begins with the alignment of chromosomes at the metaphase plate, includes chromosome separation, and ends when chromosomes have completed movement to the spindle poles. [GOC:ai, GOC:mah]
SMAR000793	GO:0007067	Biological process	mitosis	A cell cycle process comprising the steps by which the nucleus of a eukaryotic cell divides; the process involves condensation of chromosomal DNA into a highly compacted form. Canonically, mitosis produces two daughter nuclei whose chromosome complement is identical to that of the mother cell. [GOC:dph, GOC:ma, GOC:mah, ISBN:0198547684]
SMAR000793	GO:0007126	Biological process	meiosis	A cell cycle process comprising the steps by which a cell progresses through the nuclear division phase of a meiotic cell cycle. A meiotic cell cycle is the specialized nuclear and cell division in which a single diploid cell undergoes two nuclear divisions following a single round of DNA replication in order to produce four daughter cells that contain half the number of chromosomes as the diploi…
SMAR000793	GO:0007283	Biological process	spermatogenesis	The process of formation of spermatozoa, including spermatocytogenesis and spermiogenesis. [GOC:jid, ISBN:9780878933846]
SMAR000793	GO:0015937	Biological process	coenzyme A biosynthetic process	The chemical reactions and pathways resulting in the formation of coenzyme A, 3'-phosphoadenosine-(5')diphospho(4')pantatheine, an acyl carrier in many acylation and acyl-transfer reactions in which the intermediate is a thiol ester. [ISBN:0198547684]
SMAR000793	GO:0016044	Biological process	cellular membrane organization	A process that is carried out at the cellular level which results in the assembly, arrangement of constituent parts, or disassembly of a membrane. A membrane is a double layer of lipid molecules that encloses all cells, and, in eukaryotes, many organelles; may be a single or double lipid bilayer; also includes associated proteins. [GOC:ai, GOC:dph, GOC:jl, GOC:mah]
SMAR000793	GO:0040011	Biological process	locomotion	Self-propelled movement of a cell or organism from one location to another. [GOC:dgh]
SMAR000793	GO:0070328	Biological process	triglyceride homeostasis	Any process involved in the maintenance of an internal steady state of triglyceride within an organism or cell. [GOC:BHF, GOC:mah]
SMAR000794	GO:0005515	Molecular function	protein binding	Interacting selectively and non-covalently with any protein or protein complex (a complex of two or more proteins that may include other nonprotein molecules). [GOC:go_curators]
SMAR000795	GO:0005515	Molecular function	protein binding	Interacting selectively and non-covalently with any protein or protein complex (a complex of two or more proteins that may include other nonprotein molecules). [GOC:go_curators]
SMAR000795	GO:0005737	Cellular component	cytoplasm	All of the contents of a cell excluding the plasma membrane and nucleus, but including other subcellular structures. [ISBN:0198547684]
SMAR000795	GO:0007224	Biological process	smoothened signaling pathway	A series of molecular signals generated as a consequence of activation of the transmembrane protein Smoothened. [GOC:mah, PMID:15205520]
SMAR000795	GO:0016149	Molecular function	translation release factor activity, codon specific	A translation release factor that is specific for one or more particular termination codons; acts at the ribosomal A-site and require polypeptidyl-tRNA at the P-site. [ISBN:0198547684]
SMAR000795	GO:0035071	Biological process	salivary gland cell autophagic cell death	The stage-specific programmed cell death of salivary gland cells during salivary gland histolysis. [GOC:bf, PMID:10882130]
SMAR000797	GO:0008415	Molecular function	transferase activity, transferring acyl groups	Catalysis of the transfer of an acyl group from one compound (donor) to another (acceptor). [GOC:jl, ISBN:0198506732]
SMAR000798	GO:0016021	Cellular component	integral to membrane	Penetrating at least one phospholipid bilayer of a membrane. May also refer to the state of being buried in the bilayer with no exposure outside the bilayer. When used to describe a protein, indicates that all or part of the peptide sequence is embedded in the membrane. [GOC:go_curators]
SMAR000799	GO:0005515	Molecular function	protein binding	Interacting selectively and non-covalently with any protein or protein complex (a complex of two or more proteins that may include other nonprotein molecules). [GOC:go_curators]
SMAR000799	GO:0006911	Biological process	phagocytosis, engulfment	The internalization of bacteria, immune complexes and other particulate matter or of an apoptotic cell by phagocytosis, including the membrane and cytoskeletal processes required, which involves one of three mechanisms:zippering of pseudopods around a target via repeated receptor-ligand interactions, sinking of the target directly into plasma membrane of the phagocytosing cell, or induced uptake …
SMAR000799	GO:0015031	Biological process	protein transport	The directed movement of proteins into, out of or within a cell, or between cells, by means of some agent such as a transporter or pore. [GOC:ai]
SMAR000800	GO:0005576	Cellular component	extracellular region	The space external to the outermost structure of a cell. For cells without external protective or external encapsulating structures this refers to space outside of the plasma membrane. This term covers the host cell environment outside an intracellular parasite. [GOC:go_curators]
SMAR000800	GO:0006826	Biological process	iron ion transport	The directed movement of iron (Fe) ions into, out of or within a cell, or between cells, by means of some agent such as a transporter or pore. [GOC:ai]
SMAR000800	GO:0006879	Biological process	cellular iron ion homeostasis	Any process involved in the maintenance of an internal steady state of iron ions at the level of a cell. [GOC:ai, GOC:mah]
SMAR000800	GO:0008199	Molecular function	ferric iron binding	Interacting selectively and non-covalently with ferric iron, Fe(III). [GOC:ai]
SMAR000803	GO:0004402	Molecular function	histone acetyltransferase activity	Catalysis of the reaction:acetyl-CoA + histone = CoA + acetyl-histone. [EC:2.3.1.48]
SMAR000803	GO:0005875	Cellular component	microtubule associated complex	Any multimeric complex connected to a microtubule. [GOC:jl]
SMAR000805	GO:0003677	Molecular function	DNA binding	Any molecular function by which a gene product interacts selectively and non-covalently with DNA (deoxyribonucleic acid). [GOC:dph, GOC:jl, GOC:tb, GOC:vw]
SMAR000805	GO:0006281	Biological process	DNA repair	The process of restoring DNA after damage. Genomes are subject to damage by chemical and physical agents in the environment (e.g. UV and ionizing radiations, chemical mutagens, fungal and bacterial toxins, etc.) and by free radicals or alkylating agents endogenously generated in metabolism. DNA is also damaged because of errors during its replication. A variety of different DNA repair pathways ha…
SMAR000805	GO:0008324	Molecular function	cation transmembrane transporter activity	Catalysis of the transfer of cation from one side of the membrane to the other. [GOC:dgf, GOC:mtg_transport, ISBN:0815340729]
SMAR000805	GO:0016020	Cellular component	membrane	Double layer of lipid molecules that encloses all cells, and, in eukaryotes, many organelles; may be a single or double lipid bilayer; also includes associated proteins. [GOC:mah, ISBN:0815316194]
SMAR000806	GO:0005525	Molecular function	GTP binding	Interacting selectively and non-covalently with GTP, guanosine triphosphate. [GOC:ai]
SMAR000806	GO:0005622	Cellular component	intracellular	The living contents of a cell; the matter contained within (but not including) the plasma membrane, usually taken to exclude large vacuoles and masses of secretory or ingested material. In eukaryotes it includes the nucleus and cytoplasm. [ISBN:0198506732]
SMAR000806	GO:0005737	Cellular component	cytoplasm	All of the contents of a cell excluding the plasma membrane and nucleus, but including other subcellular structures. [ISBN:0198547684]
SMAR000806	GO:0007264	Biological process	small GTPase mediated signal transduction	Any series of molecular signals in which a small monomeric GTPase relays one or more of the signals. [GOC:mah]
SMAR000806	GO:0035147	Biological process	branch fusion, open tracheal system	Fusing of specific tracheal branches in an open tracheal system to branches from neighboring hemisegments to form a continuous tracheal network. Branch fusion is mediated by individual cells at the tip of each branch, which contact a similar cell and undergo a coordinated series of morphogenetic events that create a bicellular fusion joint. [GOC:mtg_sensu, PMID:14570584]
SMAR000807	GO:0004683	Molecular function	calmodulin-dependent protein kinase activity	Catalysis of the reactions:ATP + a protein serine = ADP + protein serine phosphate; and ATP + a protein threonine = ADP + protein threonine phosphate. These reactions require the presence of calcium-bound calmodulin. [GOC:mah, PMID:11264466]
SMAR000807	GO:0005524	Molecular function	ATP binding	Interacting selectively and non-covalently with ATP, adenosine 5'-triphosphate, a universally important coenzyme and enzyme regulator. [ISBN:0198506732]
SMAR000807	GO:0006468	Biological process	protein phosphorylation	The process of introducing a phosphate group on to a protein. [GOC:hb]
SMAR000808	GO:0005488	Molecular function	binding	The selective, non-covalent, often stoichiometric, interaction of a molecule with one or more specific sites on another molecule. [GOC:ceb, GOC:mah, ISBN:0198506732]
SMAR000809	GO:0004660	Molecular function	protein farnesyltransferase activity	Catalysis of the reaction:farnesyl diphosphate + protein-cysteine = S-farnesyl protein + diphosphate. [EC:2.5.1.58, PMID:8621375]
SMAR000809	GO:0004662	Molecular function	CAAX-protein geranylgeranyltransferase activity	Catalysis of the reaction:geranylgeranyl diphosphate + protein-cysteine = S-geranylgeranyl-protein + diphosphate. This reaction is the formation of a thioether linkage between the C-1 atom of the geranylgeranyl group and a cysteine residue fourth from the C-terminus of the protein. The protein substrates have the C-terminal sequence CA1A2X, where the terminal residue, X, is preferably leucine and…
SMAR000809	GO:0008318	Molecular function	protein prenyltransferase activity	Catalysis of the covalent addition of an isoprenoid group such as a farnesyl or geranylgeranyl group via thioether linkages to a cysteine residue in a protein. [GOC:mah]
SMAR000809	GO:0018342	Biological process	protein prenylation	The covalent attachment of a prenyl group to a protein; geranyl, farnesyl, or geranylgeranyl groups may be added. [GOC:di, ISBN:0198506732]
SMAR000809	GO:0018346	Biological process	protein prenylation	The covalent attachment of a prenyl group to a protein; geranyl, farnesyl, or geranylgeranyl groups may be added. [GOC:di, ISBN:0198506732]
SMAR000810	GO:0003824	Molecular function	catalytic activity	Catalysis of a biochemical reaction at physiological temperatures. In biologically catalyzed reactions, the reactants are known as substrates, and the catalysts are naturally occurring macromolecular substances known as enzymes. Enzymes possess specific binding sites for substrates, and are usually composed wholly or largely of protein, but RNA that has catalytic activity (ribozyme) is often also…
SMAR000810	GO:0016051	Biological process	carbohydrate biosynthetic process	The chemical reactions and pathways resulting in the formation of carbohydrates, any of a group of organic compounds based of the general formula Cx(H2O)y. [ISBN:0198506732]
SMAR000810	GO:0047444	Molecular function	N-acylneuraminate-9-phosphate synthase activity	Catalysis of the reaction:H2O + phosphoenolpyruvate + N-acyl-D-mannosamine 6-phosphate = phosphate + N-acylneuraminate 9-phosphate. [EC:2.5.1.57, MetaCyc:4.1.3.20-RXN]
SMAR000811	GO:0000902	Biological process	cell morphogenesis	The developmental process in which the size or shape of a cell is generated and organized. [GOC:clt, GOC:dph, GOC:go_curators, GOC:tb]
SMAR000811	GO:0001726	Cellular component	ruffle	Projection at the leading edge of a crawling cell; the protrusions are supported by a microfilament meshwork. [ISBN:0124325653]
SMAR000811	GO:0005085	Molecular function	guanyl-nucleotide exchange factor activity	Stimulates the exchange of guanyl nucleotides associated with a GTPase. Under normal cellular physiological conditions, the concentration of GTP is higher than that of GDP, favoring the replacement of GDP by GTP in association with the GTPase. [GOC:kd, GOC:mah]
SMAR000811	GO:0005525	Molecular function	GTP binding	Interacting selectively and non-covalently with GTP, guanosine triphosphate. [GOC:ai]
SMAR000811	GO:0007391	Biological process	dorsal closure	The process during Drosophila embryogenesis whereby the ectodermal cells of the lateral epithelium stretch in a coordinated fashion to internalize the amnioserosa cells and close the embryo dorsally. [PMID:9224720]
SMAR000811	GO:0007519	Biological process	skeletal muscle tissue development	The developmental sequence of events leading to the formation of adult muscle that occurs in the anima. In vertebrate skeletal muscle the main events are:the fusion of myoblasts to form myotubes that increase in size by further fusion to them of myoblasts, the formation of myofibrils within their cytoplasm and the establishment of functional neuromuscular junctions with motor neurons. At this sta…
SMAR000811	GO:0007520	Biological process	myoblast fusion	A process in which non-proliferating myoblasts fuse to existing fibers or to myotubes to form new fibers. A myoblast is a mononucleate cell type that, by fusion with other myoblasts, gives rise to the myotubes that eventually develop into skeletal muscle fibers. [CL:0000056, GOC:mtg_muscle]
SMAR000811	GO:0007523	Biological process	larval visceral muscle development	The process whose specific outcome is the progression of the larval visceral muscle over time, from its formation to the mature structure. [GOC:jid]
SMAR000811	GO:0030036	Biological process	actin cytoskeleton organization	A process that is carried out at the cellular level which results in the assembly, arrangement of constituent parts, or disassembly of cytoskeletal structures comprising actin filaments and their associated proteins. [GOC:dph, GOC:jl, GOC:mah]
SMAR000811	GO:0035212	Biological process	cell competition in a multicellular organism	Competitive interactions within multicellular organisms between cell populations that differ in growth rates, leading to the elimination of the slowest-growing cells. [GOC:bf, PMID:1116643, PMID:15066286]
SMAR000811	GO:0051020	Molecular function	GTPase binding	Interacting selectively and non-covalently with a GTPase, any enzyme that catalyzes the hydrolysis of GTP. [GOC:ai]
SMAR000812	GO:0004720	Molecular function	protein-lysine 6-oxidase activity	Catalysis of the reaction:peptidyl-L-lysyl-peptide + H2O + O2 = peptidyl-allysyl-peptide + NH3 + hydrogen peroxide. [EC:1.4.3.13]
SMAR000812	GO:0005044	Molecular function	scavenger receptor activity	Combining with any modified low-density lipoprotein (LDL) or other polyanionic ligand and delivering the ligand into the cell via endocytosis. Ligands include acetylated and oxidized LDL, Gram-positive and Gram-negative bacteria, apoptotic cells, beta-amyloid fibrils, and advanced glycation end products (AGEs). [GOC:bf, PMID:11790542, PMID:12379907, PMID:12621157, PMID:20981357]
SMAR000812	GO:0005507	Molecular function	copper ion binding	Interacting selectively and non-covalently with copper (Cu) ions. [GOC:ai]
SMAR000812	GO:0016020	Cellular component	membrane	Double layer of lipid molecules that encloses all cells, and, in eukaryotes, many organelles; may be a single or double lipid bilayer; also includes associated proteins. [GOC:mah, ISBN:0815316194]
SMAR000812	GO:0016641	Molecular function	oxidoreductase activity, acting on the CH-NH2 group of donors, oxygen as acceptor	Catalysis of an oxidation-reduction (redox) reaction in which a CH-NH2 group acts as a hydrogen or electron donor and reduces an oxygen molecule. [GOC:ai]
SMAR000812	GO:0055114	Biological process	oxidation-reduction process	A metabolic process that results in the removal or addition of one or more electrons to or from a substance, with or without the concomitant removal or addition of a proton or protons. [GOC:dhl, GOC:ecd, GOC:jh2, GOC:jid, GOC:mlg, GOC:rph]
SMAR000814	GO:0003677	Molecular function	DNA binding	Any molecular function by which a gene product interacts selectively and non-covalently with DNA (deoxyribonucleic acid). [GOC:dph, GOC:jl, GOC:tb, GOC:vw]
SMAR000815	GO:0000796	Cellular component	condensin complex	A multisubunit protein complex that plays a central role in chromosome condensation. [GOC:elh]
SMAR000815	GO:0002009	Biological process	morphogenesis of an epithelium	The process in which the anatomical structures of epithelia are generated and organized. An epithelium consists of closely packed cells arranged in one or more layers, that covers the outer surfaces of the body or lines any internal cavity or tube. [GOC:dph, GOC:jl, GOC:tb, ISBN:0198506732]
SMAR000815	GO:0005634	Cellular component	nucleus	A membrane-bounded organelle of eukaryotic cells in which chromosomes are housed and replicated. In most cells, the nucleus contains all of the cell's chromosomes except the organellar chromosomes, and is the site of RNA synthesis and processing. In some species, or in specialized cell types, RNA metabolism or DNA replication may be absent. [GOC:go_curators]
SMAR000815	GO:0006099	Biological process	tricarboxylic acid cycle	A nearly universal metabolic pathway in which the acetyl group of acetyl coenzyme A is effectively oxidized to two CO2 and four pairs of electrons are transferred to coenzymes. The acetyl group combines with oxaloacetate to form citrate, which undergoes successive transformations to isocitrate, 2-oxoglutarate, succinyl-CoA, succinate, fumarate, malate, and oxaloacetate again, thus completing the …
SMAR000815	GO:0007052	Biological process	mitotic spindle organization	A process that is carried out at the cellular level which results in the assembly, arrangement of constituent parts, or disassembly of the microtubule spindle during a mitotic cell cycle. [GOC:mah]
SMAR000815	GO:0007076	Biological process	mitotic chromosome condensation	The cell cycle process in which chromatin structure is compacted prior to and during mitosis in eukaryotic cells. [GOC:mah, ISBN:0815316194]
SMAR000815	GO:0007422	Biological process	peripheral nervous system development	The process whose specific outcome is the progression of the peripheral nervous system over time, from its formation to the mature structure. The peripheral nervous system is one of the two major divisions of the nervous system. Nerves in the PNS connect the central nervous system (CNS) with sensory organs, other organs, muscles, blood vessels and glands. [GOC:go_curators, UBERON:0000010]
SMAR000815	GO:0007424	Biological process	open tracheal system development	The process whose specific outcome is the progression of an open tracheal system over time, from its formation to the mature structure. An open tracheal system is a respiratory system, a branched network of epithelial tubes that supplies oxygen to target tissues via spiracles. An example of this is found in Drosophila melanogaster. [GOC:mtg_sensu, PMID:8625828]
SMAR000815	GO:0007443	Biological process	Malpighian tubule morphogenesis	The process in which the anatomical structures of the Malpighian tubule are generated and organized. This process takes place entirely during the embryonic phase. A Malpighian tubule is a fine, thin-walled excretory tubule in insects which leads into the posterior part of the gut. [GOC:bf, ISBN:0582227089]
SMAR000815	GO:0008258	Biological process	head involution	Movement of the anterior ectoderm to the interior of the embryo. [ISBN:08795694238]
SMAR000815	GO:0048567	Biological process	ectodermal digestive tract morphogenesis	The process in which the anatomical structures of the ectodermal digestive tract are generated and organized. The ectodermal digestive tract includes those portions of the digestive tract that are derived from ectoderm. [GOC:jid]
SMAR000815	GO:0051301	Biological process	cell division	The process resulting in the physical partitioning and separation of a cell into daughter cells. [GOC:go_curators]
SMAR000816	GO:0000166	Molecular function	nucleotide binding	Interacting selectively and non-covalently with a nucleotide, any compound consisting of a nucleoside that is esterified with (ortho)phosphate or an oligophosphate at any hydroxyl group on the ribose or deoxyribose. [GOC:mah, ISBN:0198547684]
SMAR000816	GO:0003676	Molecular function	nucleic acid binding	Interacting selectively and non-covalently with any nucleic acid. [GOC:jl]
SMAR000817	GO:0005737	Cellular component	cytoplasm	All of the contents of a cell excluding the plasma membrane and nucleus, but including other subcellular structures. [ISBN:0198547684]
SMAR000820	GO:0005515	Molecular function	protein binding	Interacting selectively and non-covalently with any protein or protein complex (a complex of two or more proteins that may include other nonprotein molecules). [GOC:go_curators]
SMAR000820	GO:0016874	Molecular function	ligase activity	Catalysis of the joining of two substances, or two groups within a single molecule, with the concomitant hydrolysis of the diphosphate bond in ATP or a similar triphosphate. [EC:6, GOC:mah]
SMAR000825	GO:0000145	Cellular component	exocyst	A protein complex peripherally associated with the plasma membrane that determines where vesicles dock and fuse. At least eight complex components are conserved between yeast and mammals. [PMID:9700152]
SMAR000825	GO:0005515	Molecular function	protein binding	Interacting selectively and non-covalently with any protein or protein complex (a complex of two or more proteins that may include other nonprotein molecules). [GOC:go_curators]
SMAR000825	GO:0005886	Cellular component	plasma membrane	The membrane surrounding a cell that separates the cell from its external environment. It consists of a phospholipid bilayer and associated proteins. [ISBN:0716731363]
SMAR000825	GO:0006904	Biological process	vesicle docking involved in exocytosis	The initial attachment of a vesicle membrane to a target membrane, mediated by proteins protruding from the membrane of the vesicle and the target membrane, that contributes to exocytosis. [GOC:jid]
SMAR000825	GO:0015031	Biological process	protein transport	The directed movement of proteins into, out of or within a cell, or between cells, by means of some agent such as a transporter or pore. [GOC:ai]
SMAR000825	GO:0016028	Cellular component	rhabdomere	The specialized microvilli-containing organelle on the apical surfaces of a photoreceptor cell containing the visual pigment rhodopsin and most of the proteins involved in phototransduction. [GOC:hb, GOC:sart, PMID:8646774]
SMAR000825	GO:0016080	Biological process	synaptic vesicle targeting	The process in which synaptic vesicles are directed to specific destination membranes, mediated by molecules at the vesicle membrane and target membrane surfaces. [GOC:mah]
SMAR000825	GO:0016081	Biological process	synaptic vesicle docking involved in exocytosis	The initial attachment of a synaptic vesicle membrane to the presynaptic membrane, mediated by proteins protruding from the membrane of the synaptic vesicle and the target membrane. [PMID:15217342]
SMAR000825	GO:0050803	Biological process	regulation of synapse structure and activity	Any process that modulates the physical form or the activity of a synapse, the junction between a neuron and a target (neuron, muscle, or secretory cell). [GOC:ai]
SMAR000830	GO:0003723	Molecular function	RNA binding	Interacting selectively and non-covalently with an RNA molecule or a portion thereof. [GOC:mah]
SMAR000830	GO:0008270	Molecular function	zinc ion binding	Interacting selectively and non-covalently with zinc (Zn) ions. [GOC:ai]
SMAR000831	GO:0005515	Molecular function	protein binding	Interacting selectively and non-covalently with any protein or protein complex (a complex of two or more proteins that may include other nonprotein molecules). [GOC:go_curators]
SMAR000831	GO:0005643	Cellular component	nuclear pore	Any of the numerous similar discrete openings in the nuclear envelope of a eukaryotic cell, where the inner and outer nuclear membranes are joined. [ISBN:0198547684]
SMAR000831	GO:0006810	Biological process	transport	The directed movement of substances (such as macromolecules, small molecules, ions) into, out of or within a cell, or between cells, or within a multicellular organism by means of some agent such as a transporter or pore. [GOC:dph, GOC:jl, GOC:mah]
SMAR000831	GO:0007184	Biological process	SMAD protein import into nucleus	The directed movement of a SMAD proteins from the cytoplasm into the nucleus. Pathway-restricted SMAD proteins and common-partner SMAD proteins are involved in the transforming growth factor beta receptor signaling pathways. [GOC:dph]
SMAR000832	GO:0004415	Molecular function	hyalurononglucosaminidase activity	Catalysis of the random hydrolysis of (1->4) linkages between N-acetyl-beta-D-glucosamine and D-glucuronate residues in hyaluronate. [EC:3.2.1.35]
SMAR000832	GO:0008080	Molecular function	N-acetyltransferase activity	Catalysis of the transfer of an acetyl group to a nitrogen atom on the acceptor molecule. [GOC:ai]
SMAR000833	GO:0008253	Molecular function	5'-nucleotidase activity	Catalysis of the reaction:a 5'-ribonucleotide + H2O = a ribonucleoside + phosphate. [EC:3.1.3.5]
SMAR000833	GO:0046872	Molecular function	metal ion binding	Interacting selectively and non-covalently with any metal ion. [GOC:ai]
SMAR000834	GO:0003012	Biological process	muscle system process	A organ system process carried out at the level of a muscle. Muscle tissue is composed of contractile cells or fibers. [GOC:mtg_cardio]
SMAR000834	GO:0003774	Molecular function	motor activity	Catalysis of movement along a polymeric molecule such as a microfilament or microtubule, coupled to the hydrolysis of a nucleoside triphosphate. [GOC:mah, ISBN:0815316194]
SMAR000834	GO:0005509	Molecular function	calcium ion binding	Interacting selectively and non-covalently with calcium ions (Ca2+). [GOC:ai]
SMAR000834	GO:0005515	Molecular function	protein binding	Interacting selectively and non-covalently with any protein or protein complex (a complex of two or more proteins that may include other nonprotein molecules). [GOC:go_curators]
SMAR000834	GO:0016459	Cellular component	myosin complex	A protein complex, formed of one or more myosin heavy chains plus associated light chains and other proteins, that functions as a molecular motor; uses the energy of ATP hydrolysis to move actin filaments or to move vesicles or other cargo on fixed actin filaments; has magnesium-ATPase activity and binds actin. Myosin classes are distinguished based on sequence features of the motor, or head, dom…
SMAR000835	GO:0003676	Molecular function	nucleic acid binding	Interacting selectively and non-covalently with any nucleic acid. [GOC:jl]
SMAR000835	GO:0008168	Molecular function	methyltransferase activity	Catalysis of the transfer of a methyl group to an acceptor molecule. [ISBN:0198506732]
SMAR000835	GO:0008270	Molecular function	zinc ion binding	Interacting selectively and non-covalently with zinc (Zn) ions. [GOC:ai]
SMAR000837	GO:0000022	Biological process	mitotic spindle elongation	Lengthening of the distance between poles of the mitotic spindle. [GOC:mah]
SMAR000837	GO:0003743	Molecular function	translation initiation factor activity	Functions in the initiation of ribosome-mediated translation of mRNA into a polypeptide. [ISBN:0198506732]
SMAR000837	GO:0005515	Molecular function	protein binding	Interacting selectively and non-covalently with any protein or protein complex (a complex of two or more proteins that may include other nonprotein molecules). [GOC:go_curators]
SMAR000837	GO:0005852	Cellular component	eukaryotic translation initiation factor 3 complex	A complex of several polypeptides that plays at least two important roles in protein synthesis:First, eIF3 binds to the 40S ribosome and facilitates loading of the Met-tRNA/eIF2.GTP ternary complex to form the 43S preinitiation complex. Subsequently, eIF3 apparently assists eIF4 in recruiting mRNAs to the 43S complex. The eIF3 complex contains five conserved core subunits, and may contain several…
SMAR000837	GO:0006446	Biological process	regulation of translational initiation	Any process that modulates the frequency, rate or extent of translational initiation. [GOC:go_curators]
SMAR000839	GO:0005515	Molecular function	protein binding	Interacting selectively and non-covalently with any protein or protein complex (a complex of two or more proteins that may include other nonprotein molecules). [GOC:go_curators]
SMAR000840	GO:0005515	Molecular function	protein binding	Interacting selectively and non-covalently with any protein or protein complex (a complex of two or more proteins that may include other nonprotein molecules). [GOC:go_curators]
SMAR000840	GO:0005524	Molecular function	ATP binding	Interacting selectively and non-covalently with ATP, adenosine 5'-triphosphate, a universally important coenzyme and enzyme regulator. [ISBN:0198506732]
SMAR000840	GO:0005769	Cellular component	early endosome	A membrane-bounded organelle that receives incoming material from primary endocytic vesicles that have been generated by clathrin-dependent and clathrin-independent endocytosis; vesicles fuse with the early endosome to deliver cargo for sorting into recycling or degradation pathways. [GOC:mah, PMID:19696797]
SMAR000840	GO:0008553	Molecular function	hydrogen-exporting ATPase activity, phosphorylative mechanism	Catalysis of the transfer of protons from one side of a membrane to the other according to the reaction:ATP + H2O + H+(in) -> ADP + phosphate + H+(out). These transporters use a phosphorylative mechanism, which have a phosphorylated intermediate state during the ion transport cycle. [EC:3.6.3.6]
SMAR000840	GO:0015986	Biological process	ATP synthesis coupled proton transport	The transport of protons across a membrane to generate an electrochemical gradient (proton-motive force) that powers ATP synthesis. [ISBN:0716731363]
SMAR000840	GO:0015991	Biological process	ATP hydrolysis coupled proton transport	The transport of protons against an electrochemical gradient, using energy from ATP hydrolysis. [GOC:mah, GOC:vw]
SMAR000840	GO:0033178	Cellular component	proton-transporting two-sector ATPase complex, catalytic domain	A protein complex that forms part of a proton-transporting two-sector ATPase complex and catalyzes ATP hydrolysis or synthesis. The catalytic domain (F1, V1, or A1) comprises a hexameric catalytic core and a central stalk, and is peripherally associated with the membrane when the two-sector ATPase is assembled. [GOC:mah, PMID:10838056]
SMAR000840	GO:0033180	Cellular component	proton-transporting V-type ATPase, V1 domain	A protein complex that forms part of a proton-transporting V-type ATPase and catalyzes ATP hydrolysis. The V1 complex consists of:(1) a globular headpiece with three alternating copies of subunits A and B that form a ring, (2) a central rotational stalk composed of single copies of subunits D and F, and (3) a peripheral stalk made of subunits C, E, G and H. Subunits A and B mediate the hydrolysis…
SMAR000840	GO:0042777	Biological process	plasma membrane ATP synthesis coupled proton transport	The transport of protons across the plasma membrane to generate an electrochemical gradient (proton-motive force) that powers ATP synthesis. [GOC:mtg_sensu, ISBN:0716731363]
SMAR000840	GO:0046933	Molecular function	proton-transporting ATP synthase activity, rotational mechanism	Catalysis of the transfer of protons from one side of a membrane to the other according to the reaction:ADP + H2O + H+(in) = ATP + phosphate + H+(out), by a rotational mechanism. [EC:3.6.3.14, TC:3.A.2.1.1]
SMAR000840	GO:0046961	Molecular function	proton-transporting ATPase activity, rotational mechanism	Catalysis of the transfer of protons from one side of a membrane to the other according to the reaction:ATP + H2O + H+(in) = ADP + phosphate + H+(out), by a rotational mechanism. [EC:3.6.3.14]
SMAR000841	GO:0003677	Molecular function	DNA binding	Any molecular function by which a gene product interacts selectively and non-covalently with DNA (deoxyribonucleic acid). [GOC:dph, GOC:jl, GOC:tb, GOC:vw]
SMAR000841	GO:0005634	Cellular component	nucleus	A membrane-bounded organelle of eukaryotic cells in which chromosomes are housed and replicated. In most cells, the nucleus contains all of the cell's chromosomes except the organellar chromosomes, and is the site of RNA synthesis and processing. In some species, or in specialized cell types, RNA metabolism or DNA replication may be absent. [GOC:go_curators]
SMAR000841	GO:0006350	Biological process	transcription, DNA-dependent	The cellular synthesis of RNA on a template of DNA. [GOC:jl, GOC:txnOH]
SMAR000841	GO:0006351	Biological process	transcription, DNA-dependent	The cellular synthesis of RNA on a template of DNA. [GOC:jl, GOC:txnOH]
SMAR000841	GO:0006355	Biological process	regulation of transcription, DNA-dependent	Any process that modulates the frequency, rate or extent of cellular DNA-dependent transcription. [GOC:go_curators, GOC:txnOH]
SMAR000841	GO:0007275	Biological process	multicellular organismal development	The biological process whose specific outcome is the progression of a multicellular organism over time from an initial condition (e.g. a zygote or a young adult) to a later condition (e.g. a multicellular animal or an aged adult). [GOC:dph, GOC:ems, GOC:isa_complete, GOC:tb]
SMAR000841	GO:0030528
SMAR000841	GO:0046872	Molecular function	metal ion binding	Interacting selectively and non-covalently with any metal ion. [GOC:ai]
SMAR000842	GO:0003677	Molecular function	DNA binding	Any molecular function by which a gene product interacts selectively and non-covalently with DNA (deoxyribonucleic acid). [GOC:dph, GOC:jl, GOC:tb, GOC:vw]
SMAR000842	GO:0005634	Cellular component	nucleus	A membrane-bounded organelle of eukaryotic cells in which chromosomes are housed and replicated. In most cells, the nucleus contains all of the cell's chromosomes except the organellar chromosomes, and is the site of RNA synthesis and processing. In some species, or in specialized cell types, RNA metabolism or DNA replication may be absent. [GOC:go_curators]
SMAR000842	GO:0006351	Biological process	transcription, DNA-dependent	The cellular synthesis of RNA on a template of DNA. [GOC:jl, GOC:txnOH]
SMAR000842	GO:0006355	Biological process	regulation of transcription, DNA-dependent	Any process that modulates the frequency, rate or extent of cellular DNA-dependent transcription. [GOC:go_curators, GOC:txnOH]
SMAR000842	GO:0007275	Biological process	multicellular organismal development	The biological process whose specific outcome is the progression of a multicellular organism over time from an initial condition (e.g. a zygote or a young adult) to a later condition (e.g. a multicellular animal or an aged adult). [GOC:dph, GOC:ems, GOC:isa_complete, GOC:tb]
SMAR000842	GO:0046872	Molecular function	metal ion binding	Interacting selectively and non-covalently with any metal ion. [GOC:ai]
SMAR000846	GO:0000176	Cellular component	nuclear exosome (RNase complex)	Complex of 3'-5' exoribonucleases found in the nucleus. [PMID:10465791]
SMAR000846	GO:0005515	Molecular function	protein binding	Interacting selectively and non-covalently with any protein or protein complex (a complex of two or more proteins that may include other nonprotein molecules). [GOC:go_curators]
SMAR000846	GO:0005700	Cellular component	polytene chromosome	A type of chromosome in a polyploid cell, formed when multiple copies of homologous chromosomes are aligned side by side to give a giant chromosome in which distinct chromosome bands are readily visible. [ISBN:0198506732]
SMAR000846	GO:0005737	Cellular component	cytoplasm	All of the contents of a cell excluding the plasma membrane and nucleus, but including other subcellular structures. [ISBN:0198547684]
SMAR000846	GO:0016787	Molecular function	hydrolase activity	Catalysis of the hydrolysis of various bonds, e.g. C-O, C-N, C-C, phosphoric anhydride bonds, etc. Hydrolase is the systematic name for any enzyme of EC class 3. [ISBN:0198506732]
SMAR000848	GO:0005794	Cellular component	Golgi apparatus	A compound membranous cytoplasmic organelle of eukaryotic cells, consisting of flattened, ribosome-free vesicles arranged in a more or less regular stack. The Golgi apparatus differs from the endoplasmic reticulum in often having slightly thicker membranes, appearing in sections as a characteristic shallow semicircle so that the convex side (cis or entry face) abuts the endoplasmic reticulum, sec…
SMAR000848	GO:0008270	Molecular function	zinc ion binding	Interacting selectively and non-covalently with zinc (Zn) ions. [GOC:ai]
SMAR000848	GO:0032440	Molecular function	2-alkenal reductase [NAD(P)] activity	Catalysis of the reaction:n-alkanal + NAD(P)+ = alk-2-enal + NAD(P)H + H+. [EC:1.3.1.74, PMID:16299173]
SMAR000858	GO:0003723	Molecular function	RNA binding	Interacting selectively and non-covalently with an RNA molecule or a portion thereof. [GOC:mah]
SMAR000858	GO:0003964	Molecular function	RNA-directed DNA polymerase activity	Catalysis of the reaction:deoxynucleoside triphosphate + DNA(n) = diphosphate + DNA(n+1). Catalyzes RNA-template-directed extension of the 3'- end of a DNA strand by one deoxynucleotide at a time. [EC:2.7.7.49]
SMAR000858	GO:0006278	Biological process	RNA-dependent DNA replication	A DNA replication process that uses RNA as a template for RNA-dependent DNA polymerases (e.g. reverse transcriptase) that synthesize the new strands. [GOC:mah, ISBN:0198506732]
SMAR000861	GO:0015171	Molecular function	amino acid transmembrane transporter activity	Catalysis of the transfer of amino acids from one side of a membrane to the other. Amino acids are organic molecules that contain an amino group and a carboxyl group. [GOC:ai, GOC:mtg_transport, ISBN:0815340729]
SMAR000861	GO:0016021	Cellular component	integral to membrane	Penetrating at least one phospholipid bilayer of a membrane. May also refer to the state of being buried in the bilayer with no exposure outside the bilayer. When used to describe a protein, indicates that all or part of the peptide sequence is embedded in the membrane. [GOC:go_curators]
SMAR000861	GO:0060356	Biological process	leucine import	The directed movement of leucine into a cell or organelle. [GOC:dph, GOC:tb]
SMAR000862	GO:0005789	Cellular component	endoplasmic reticulum membrane	The lipid bilayer surrounding the endoplasmic reticulum. [GOC:mah]
SMAR000862	GO:0006515	Biological process	misfolded or incompletely synthesized protein catabolic process	The chemical reactions and pathways resulting in the breakdown of misfolded or attenuated proteins. [GOC:jl]
SMAR000862	GO:0006950	Biological process	response to stress	Any process that results in a change in state or activity of a cell or an organism (in terms of movement, secretion, enzyme production, gene expression, etc.) as a result of a disturbance in organismal or cellular homeostasis, usually, but not necessarily, exogenous (e.g. temperature, humidity, ionizing radiation). [GOC:mah]
SMAR000862	GO:0008233	Molecular function	peptidase activity	Catalysis of the hydrolysis of a peptide bond. A peptide bond is a covalent bond formed when the carbon atom from the carboxyl group of one amino acid shares electrons with the nitrogen atom from the amino group of a second amino acid. [GOC:jl, ISBN:0815332181]
SMAR000862	GO:0016021	Cellular component	integral to membrane	Penetrating at least one phospholipid bilayer of a membrane. May also refer to the state of being buried in the bilayer with no exposure outside the bilayer. When used to describe a protein, indicates that all or part of the peptide sequence is embedded in the membrane. [GOC:go_curators]
SMAR000862	GO:0030433	Biological process	ER-associated protein catabolic process	The chemical reactions and pathways resulting in the breakdown of proteins transported from the endoplasmic reticulum and targeted to cytoplasmic proteasomes for degradation. This process acts on misfolded proteins as well as in the regulated degradation of correctly folded proteins. [GOC:mah, GOC:rb, PMID:14607247, PMID:19520858]
SMAR000863	GO:0005215	Molecular function	transporter activity	Enables the directed movement of substances (such as macromolecules, small molecules, ions) into, out of or within a cell, or between cells. [GOC:ai, GOC:dgf]
SMAR000863	GO:0006811	Biological process	ion transport	The directed movement of charged atoms or small charged molecules into, out of or within a cell, or between cells, by means of some agent such as a transporter or pore. [GOC:ai]
SMAR000863	GO:0006814	Biological process	sodium ion transport	The directed movement of sodium ions (Na+) into, out of or within a cell, or between cells, by means of some agent such as a transporter or pore. [GOC:ai]
SMAR000863	GO:0007638	Biological process	mechanosensory behavior	Behavior that is dependent upon the sensation of a mechanical stimulus. [GOC:go_curators]
SMAR000863	GO:0015377	Molecular function	cation	Catalysis of the transfer of a solute or solutes from one side of a membrane to the other according to the reaction:cation(out) + Cl-(out) = cation(in) + Cl-(in). [TC:2.A.30.-.-]
SMAR000863	GO:0015379	Molecular function	potassium	Catalysis of the transfer of a solute or solutes from one side of a membrane to the other according to the reaction:K+(out) + Cl-(out) = K+(in) + Cl-(in). [TC:2.A.30.5.-]
SMAR000863	GO:0016020	Cellular component	membrane	Double layer of lipid molecules that encloses all cells, and, in eukaryotes, many organelles; may be a single or double lipid bilayer; also includes associated proteins. [GOC:mah, ISBN:0815316194]
SMAR000863	GO:0016021	Cellular component	integral to membrane	Penetrating at least one phospholipid bilayer of a membrane. May also refer to the state of being buried in the bilayer with no exposure outside the bilayer. When used to describe a protein, indicates that all or part of the peptide sequence is embedded in the membrane. [GOC:go_curators]
SMAR000863	GO:0055085	Biological process	transmembrane transport	The process in which a solute is transported from one side of a membrane to the other. [GOC:dph, GOC:jid]
SMAR000864	GO:0004683	Molecular function	calmodulin-dependent protein kinase activity	Catalysis of the reactions:ATP + a protein serine = ADP + protein serine phosphate; and ATP + a protein threonine = ADP + protein threonine phosphate. These reactions require the presence of calcium-bound calmodulin. [GOC:mah, PMID:11264466]
SMAR000864	GO:0004713	Molecular function	protein tyrosine kinase activity	Catalysis of the reaction:ATP + a protein tyrosine = ADP + protein tyrosine phosphate. [EC:2.7.10]
SMAR000864	GO:0005524	Molecular function	ATP binding	Interacting selectively and non-covalently with ATP, adenosine 5'-triphosphate, a universally important coenzyme and enzyme regulator. [ISBN:0198506732]
SMAR000864	GO:0006468	Biological process	protein phosphorylation	The process of introducing a phosphate group on to a protein. [GOC:hb]
SMAR000867	GO:0005515	Molecular function	protein binding	Interacting selectively and non-covalently with any protein or protein complex (a complex of two or more proteins that may include other nonprotein molecules). [GOC:go_curators]
SMAR000867	GO:0005524	Molecular function	ATP binding	Interacting selectively and non-covalently with ATP, adenosine 5'-triphosphate, a universally important coenzyme and enzyme regulator. [ISBN:0198506732]
SMAR000867	GO:0008568	Molecular function	microtubule-severing ATPase activity	Catalysis of the reaction:ATP + H2O = ADP + phosphate. Catalysis of the severing of a microtubule at a specific spot along its length, coupled to the hydrolysis of ATP. [EC:3.6.4.3, PMID:10910766]
SMAR000867	GO:0017111	Molecular function	nucleoside-triphosphatase activity	Catalysis of the reaction:a nucleoside triphosphate + H2O = nucleoside diphosphate + phosphate. [EC:3.6.1.15]
SMAR000868	GO:0004872	Molecular function	receptor activity	Combining with an extracellular or intracellular messenger to initiate a change in cell activity. [GOC:ceb, ISBN:0198506732]
SMAR000868	GO:0005515	Molecular function	protein binding	Interacting selectively and non-covalently with any protein or protein complex (a complex of two or more proteins that may include other nonprotein molecules). [GOC:go_curators]
SMAR000869	GO:0003700	Molecular function	sequence-specific DNA binding transcription factor activity	Interacting selectively and non-covalently with a specific DNA sequence in order to modulate transcription. The transcription factor may or may not also interact selectively with a protein or macromolecular complex. [GOC:curators, GOC:txnOH]
SMAR000869	GO:0005634	Cellular component	nucleus	A membrane-bounded organelle of eukaryotic cells in which chromosomes are housed and replicated. In most cells, the nucleus contains all of the cell's chromosomes except the organellar chromosomes, and is the site of RNA synthesis and processing. In some species, or in specialized cell types, RNA metabolism or DNA replication may be absent. [GOC:go_curators]
SMAR000869	GO:0006355	Biological process	regulation of transcription, DNA-dependent	Any process that modulates the frequency, rate or extent of cellular DNA-dependent transcription. [GOC:go_curators, GOC:txnOH]
SMAR000869	GO:0043565	Molecular function	sequence-specific DNA binding	Interacting selectively and non-covalently with DNA of a specific nucleotide composition, e.g. GC-rich DNA binding, or with a specific sequence motif or type of DNA e.g. promotor binding or rDNA binding. [GOC:jl]
SMAR000869	GO:0046983	Molecular function	protein dimerization activity	The formation of a protein dimer, a macromolecular structure consists of two noncovalently associated identical or nonidentical subunits. [ISBN:0198506732]
SMAR000870	GO:0004842	Molecular function	ubiquitin-protein ligase activity	Catalysis of the reaction:ATP + ubiquitin + protein lysine = AMP + diphosphate + protein N-ubiquityllysine. [EC:6.3.2.19, GOC:jh2, PMID:9635407]
SMAR000870	GO:0005515	Molecular function	protein binding	Interacting selectively and non-covalently with any protein or protein complex (a complex of two or more proteins that may include other nonprotein molecules). [GOC:go_curators]
SMAR000870	GO:0008270	Molecular function	zinc ion binding	Interacting selectively and non-covalently with zinc (Zn) ions. [GOC:ai]
SMAR000870	GO:0042802	Molecular function	identical protein binding	Interacting selectively and non-covalently with an identical protein or proteins. [GOC:jl]
SMAR000871	GO:0005515	Molecular function	protein binding	Interacting selectively and non-covalently with any protein or protein complex (a complex of two or more proteins that may include other nonprotein molecules). [GOC:go_curators]
SMAR000872	GO:0003950	Molecular function	NAD+ ADP-ribosyltransferase activity	Catalysis of the reaction:NAD+ + (ADP-D-ribosyl)(n)-acceptor = nicotinamide + (ADP-D-ribosyl)(n+1)-acceptor. [EC:2.4.2.30]
SMAR000872	GO:0006471	Biological process	protein ADP-ribosylation	The transfer, from NAD, of ADP-ribose to protein amino acids. [GOC:pr, RESID:AA0040, RESID:AA0168, RESID:AA0169, RESID:AA0231, RESID:AA0237, RESID:AA0295]
SMAR000874	GO:0016787	Molecular function	hydrolase activity	Catalysis of the hydrolysis of various bonds, e.g. C-O, C-N, C-C, phosphoric anhydride bonds, etc. Hydrolase is the systematic name for any enzyme of EC class 3. [ISBN:0198506732]
SMAR000875	GO:0000139	Cellular component	Golgi membrane	The lipid bilayer surrounding any of the compartments of the Golgi apparatus. [GOC:mah]
SMAR000875	GO:0005515	Molecular function	protein binding	Interacting selectively and non-covalently with any protein or protein complex (a complex of two or more proteins that may include other nonprotein molecules). [GOC:go_curators]
SMAR000875	GO:0015031	Biological process	protein transport	The directed movement of proteins into, out of or within a cell, or between cells, by means of some agent such as a transporter or pore. [GOC:ai]
SMAR000877	GO:0003884	Molecular function	D-amino-acid oxidase activity	Catalysis of the reaction:a D-amino acid + H2O + O2 = a 2-oxo acid + NH3 + hydrogen peroxide. [EC:1.4.3.3]
SMAR000877	GO:0005488	Molecular function	binding	The selective, non-covalent, often stoichiometric, interaction of a molecule with one or more specific sites on another molecule. [GOC:ceb, GOC:mah, ISBN:0198506732]
SMAR000877	GO:0008445	Molecular function	D-aspartate oxidase activity	Catalysis of the reaction:D-aspartate + H2O + O2 = oxaloacetate + NH3 + hydrogen peroxide. [EC:1.4.3.1]
SMAR000877	GO:0016491	Molecular function	oxidoreductase activity	Catalysis of an oxidation-reduction (redox) reaction, a reversible chemical reaction in which the oxidation state of an atom or atoms within a molecule is altered. One substrate acts as a hydrogen or electron donor and becomes oxidized, while the other acts as hydrogen or electron acceptor and becomes reduced. [GOC:go_curators]
SMAR000877	GO:0016641	Molecular function	oxidoreductase activity, acting on the CH-NH2 group of donors, oxygen as acceptor	Catalysis of an oxidation-reduction (redox) reaction in which a CH-NH2 group acts as a hydrogen or electron donor and reduces an oxygen molecule. [GOC:ai]
SMAR000877	GO:0055114	Biological process	oxidation-reduction process	A metabolic process that results in the removal or addition of one or more electrons to or from a substance, with or without the concomitant removal or addition of a proton or protons. [GOC:dhl, GOC:ecd, GOC:jh2, GOC:jid, GOC:mlg, GOC:rph]
SMAR000878	GO:0001104	Molecular function	RNA polymerase II transcription cofactor activity	Interacting selectively and non-covalently with an RNA polymerase II (RNAP II) regulatory transcription factor and also with the RNAP II basal transcription machinery in order to modulate transcription. Cofactors generally do not bind DNA, but rather mediate protein-protein interactions between regulatory transcription factors and the basal RNAP II transcription machinery. [GOC:txnOH, PMID:102136…
SMAR000878	GO:0005515	Molecular function	protein binding	Interacting selectively and non-covalently with any protein or protein complex (a complex of two or more proteins that may include other nonprotein molecules). [GOC:go_curators]
SMAR000878	GO:0006350	Biological process	transcription, DNA-dependent	The cellular synthesis of RNA on a template of DNA. [GOC:jl, GOC:txnOH]
SMAR000878	GO:0006351	Biological process	transcription, DNA-dependent	The cellular synthesis of RNA on a template of DNA. [GOC:jl, GOC:txnOH]
SMAR000878	GO:0006357	Biological process	regulation of transcription from RNA polymerase II promoter	Any process that modulates the frequency, rate or extent of transcription from an RNA polymerase II promoter. [GOC:go_curators, GOC:txnOH]
SMAR000878	GO:0006366	Biological process	transcription from RNA polymerase II promoter	The synthesis of RNA from a DNA template by RNA polymerase II, originating at an RNA polymerase II promoter. Includes transcription of messenger RNA (mRNA) and certain small nuclear RNAs (snRNAs). [GOC:jl, GOC:txnOH, ISBN:0321000382]
SMAR000878	GO:0016455	Molecular function	RNA polymerase II transcription cofactor activity	Interacting selectively and non-covalently with an RNA polymerase II (RNAP II) regulatory transcription factor and also with the RNAP II basal transcription machinery in order to modulate transcription. Cofactors generally do not bind DNA, but rather mediate protein-protein interactions between regulatory transcription factors and the basal RNAP II transcription machinery. [GOC:txnOH, PMID:102136…
SMAR000878	GO:0016592	Cellular component	mediator complex	A protein complex that interacts with the carboxy-terminal domain of the largest subunit of RNA polymerase II and plays an active role in transducing the signal from a transcription factor to the transcriptional machinery. The mediator complex is required for activation of transcription of most protein-coding genes, but can also act as a transcriptional corepressor. The Saccharomyces complex cont…
SMAR000879	GO:0016021	Cellular component	integral to membrane	Penetrating at least one phospholipid bilayer of a membrane. May also refer to the state of being buried in the bilayer with no exposure outside the bilayer. When used to describe a protein, indicates that all or part of the peptide sequence is embedded in the membrane. [GOC:go_curators]
SMAR000880	GO:0003676	Molecular function	nucleic acid binding	Interacting selectively and non-covalently with any nucleic acid. [GOC:jl]
SMAR000880	GO:0004812	Molecular function	aminoacyl-tRNA ligase activity	Catalysis of the formation of aminoacyl-tRNA from ATP, amino acid, and tRNA with the release of diphosphate and AMP. [ISBN:0198506732]
SMAR000880	GO:0005524	Molecular function	ATP binding	Interacting selectively and non-covalently with ATP, adenosine 5'-triphosphate, a universally important coenzyme and enzyme regulator. [ISBN:0198506732]
SMAR000880	GO:0006412	Biological process	translation	The cellular metabolic process in which a protein is formed, using the sequence of a mature mRNA molecule to specify the sequence of amino acids in a polypeptide chain. Translation is mediated by the ribosome, and begins with the formation of a ternary complex between aminoacylated initiator methionine tRNA, GTP, and initiation factor 2, which subsequently associates with the small subunit of the…
SMAR000883	GO:0004222	Molecular function	metalloendopeptidase activity	Catalysis of the hydrolysis of internal, alpha-peptide bonds in a polypeptide chain by a mechanism in which water acts as a nucleophile, one or two metal ions hold the water molecule in place, and charged amino acid side chains are ligands for the metal ions. [GOC:mah, http://merops.sanger.ac.uk/about/glossary.htm#CATTYPE, http://merops.sanger.ac.uk/about/glossary.htm#ENDOPEPTIDASE]
SMAR000883	GO:0005515	Molecular function	protein binding	Interacting selectively and non-covalently with any protein or protein complex (a complex of two or more proteins that may include other nonprotein molecules). [GOC:go_curators]
SMAR000883	GO:0005524	Molecular function	ATP binding	Interacting selectively and non-covalently with ATP, adenosine 5'-triphosphate, a universally important coenzyme and enzyme regulator. [ISBN:0198506732]
SMAR000883	GO:0006508	Biological process	proteolysis	The hydrolysis of proteins into smaller polypeptides and/or amino acids by cleavage of their peptide bonds. [GOC:bf, GOC:mah]
SMAR000883	GO:0008270	Molecular function	zinc ion binding	Interacting selectively and non-covalently with zinc (Zn) ions. [GOC:ai]
SMAR000883	GO:0016021	Cellular component	integral to membrane	Penetrating at least one phospholipid bilayer of a membrane. May also refer to the state of being buried in the bilayer with no exposure outside the bilayer. When used to describe a protein, indicates that all or part of the peptide sequence is embedded in the membrane. [GOC:go_curators]
SMAR000883	GO:0016887	Molecular function	ATPase activity	Catalysis of the reaction:ATP + H2O = ADP + phosphate + 2 H+. May or may not be coupled to another reaction. [EC:3.6.1.3, GOC:jl]
SMAR000883	GO:0017111	Molecular function	nucleoside-triphosphatase activity	Catalysis of the reaction:a nucleoside triphosphate + H2O = nucleoside diphosphate + phosphate. [EC:3.6.1.15]
SMAR000883	GO:0030163	Biological process	protein catabolic process	The chemical reactions and pathways resulting in the breakdown of a protein by the destruction of the native, active configuration, with or without the hydrolysis of peptide bonds. [GOC:mah]
SMAR000883	GO:0042624	Molecular function	ATPase activity, uncoupled	Catalysis of the reaction:ATP + H2O = ADP + phosphate; this reaction is not directly coupled to any other reaction. [EC:3.6.1.3]
SMAR000884	GO:0005488	Molecular function	binding	The selective, non-covalent, often stoichiometric, interaction of a molecule with one or more specific sites on another molecule. [GOC:ceb, GOC:mah, ISBN:0198506732]
SMAR000884	GO:0005515	Molecular function	protein binding	Interacting selectively and non-covalently with any protein or protein complex (a complex of two or more proteins that may include other nonprotein molecules). [GOC:go_curators]
SMAR000885	GO:0000226	Biological process	microtubule cytoskeleton organization	A process that is carried out at the cellular level which results in the assembly, arrangement of constituent parts, or disassembly of cytoskeletal structures comprising microtubules and their associated proteins. [GOC:mah]
SMAR000885	GO:0005667	Cellular component	transcription factor complex	A protein complex, distinct from RNA polymerase, that associates with DNA at promoters or at cis-acting regulatory sequences, by direct binding or by interaction with other DNA-binding polypeptides or complexes, and regulates transcription. [GOC:mah]
SMAR000885	GO:0005875	Cellular component	microtubule associated complex	Any multimeric complex connected to a microtubule. [GOC:jl]
SMAR000885	GO:0030036	Biological process	actin cytoskeleton organization	A process that is carried out at the cellular level which results in the assembly, arrangement of constituent parts, or disassembly of cytoskeletal structures comprising actin filaments and their associated proteins. [GOC:dph, GOC:jl, GOC:mah]
SMAR000885	GO:0045169	Cellular component	fusome	A large intracellular spectrin-rich structure that has been found in insect germline cells and mammalian hematopoietic cells. The fusome is an elongated, branched structure, formed from the spherical spectrosome organelle. [GOC:bf, PMID:12655376]
SMAR000889	GO:0000166	Molecular function	nucleotide binding	Interacting selectively and non-covalently with a nucleotide, any compound consisting of a nucleoside that is esterified with (ortho)phosphate or an oligophosphate at any hydroxyl group on the ribose or deoxyribose. [GOC:mah, ISBN:0198547684]
SMAR000889	GO:0009190	Biological process	cyclic nucleotide biosynthetic process	The chemical reactions and pathways resulting in the formation of a cyclic nucleotide, a nucleotide in which the phosphate group is in diester linkage to two positions on the sugar residue. [GOC:go_curators, ISBN:0198506732]
SMAR000889	GO:0016849	Molecular function	phosphorus-oxygen lyase activity	Catalysis of the cleavage of a phosphorus-oxygen bond by other means than by hydrolysis or oxidation, or conversely adding a group to a double bond. [GOC:jl]
SMAR000889	GO:0035556	Biological process	intracellular signal transduction	The process in which a signal is passed on to downstream components within the cell, which become activated themselves to further propagate the signal and finally trigger a change in the function or state of the cell. [GOC:signaling, ISBN:3527303782]
SMAR000892	GO:0005506	Molecular function	iron ion binding	Interacting selectively and non-covalently with iron (Fe) ions. [GOC:ai]
SMAR000892	GO:0006412	Biological process	translation	The cellular metabolic process in which a protein is formed, using the sequence of a mature mRNA molecule to specify the sequence of amino acids in a polypeptide chain. Translation is mediated by the ribosome, and begins with the formation of a ternary complex between aminoacylated initiator methionine tRNA, GTP, and initiation factor 2, which subsequently associates with the small subunit of the…
SMAR000892	GO:0042586	Molecular function	peptide deformylase activity	Catalysis of the reaction:formyl-L-methionyl peptide + H2O = formate + methionyl peptide. [EC:3.5.1.88, GOC:jl]
SMAR000893	GO:0005488	Molecular function	binding	The selective, non-covalent, often stoichiometric, interaction of a molecule with one or more specific sites on another molecule. [GOC:ceb, GOC:mah, ISBN:0198506732]
SMAR000893	GO:0006886	Biological process	intracellular protein transport	The directed movement of proteins in a cell, including the movement of proteins between specific compartments or structures within a cell, such as organelles of a eukaryotic cell. [GOC:mah]
SMAR000893	GO:0008565	Molecular function	protein transporter activity	Enables the directed movement of proteins into, out of or within a cell, or between cells. [ISBN:0198506732]
SMAR000902	GO:0004970	Molecular function	ionotropic glutamate receptor activity	Catalysis of the transmembrane transfer of an ion by a channel that opens when glutamate has been bound by the channel complex or one of its constituent parts. [ISBN:0198506732]
SMAR000902	GO:0005234	Molecular function	extracellular-glutamate-gated ion channel activity	Catalysis of the transmembrane transfer of an ion by a channel that opens when extracellular glutamate has been bound by the channel complex or one of its constituent parts. [GOC:mtg_transport, ISBN:0815340729]
SMAR000902	GO:0007268	Biological process	synaptic transmission	The process of communication from a neuron to a target (neuron, muscle, or secretory cell) across a synapse. [GOC:jl, MeSH:D009435]
SMAR000902	GO:0016020	Cellular component	membrane	Double layer of lipid molecules that encloses all cells, and, in eukaryotes, many organelles; may be a single or double lipid bilayer; also includes associated proteins. [GOC:mah, ISBN:0815316194]
SMAR000902	GO:0016021	Cellular component	integral to membrane	Penetrating at least one phospholipid bilayer of a membrane. May also refer to the state of being buried in the bilayer with no exposure outside the bilayer. When used to describe a protein, indicates that all or part of the peptide sequence is embedded in the membrane. [GOC:go_curators]
SMAR000902	GO:0030054	Cellular component	cell junction	A cellular component that forms a specialized region of connection between two cells or between a cell and the extracellular matrix. At a cell junction, anchoring proteins extend through the plasma membrane to link cytoskeletal proteins in one cell to cytoskeletal proteins in neighboring cells or to proteins in the extracellular matrix. [GOC:mah, http://www.vivo.colostate.edu/hbooks/cmb/cells/pme…
SMAR000902	GO:0030288	Cellular component	outer membrane-bounded periplasmic space	The region between the inner (cytoplasmic or plasma) membrane and outer membrane of organisms with two membranes such as Gram negative bacteria. These periplasmic spaces are relatively thick and contain a thin cell wall. [GOC:mlg, GOC:mtg_sensu]
SMAR000902	GO:0031594	Cellular component	neuromuscular junction	The junction between the axon of a motor neuron and a muscle fiber. In response to the arrival of action potentials, the presynaptic button releases molecules of neurotransmitters into the synaptic cleft. These diffuse across the cleft and transmit the signal to the postsynaptic membrane of the muscle fiber, leading to a post-synaptic potential responsible of the muscle contraction. [GOC:nln]
SMAR000902	GO:0045184	Biological process	establishment of protein localization	The directed movement of a protein to a specific location. [GOC:bf]
SMAR000902	GO:0045211	Cellular component	postsynaptic membrane	A specialized area of membrane facing the presynaptic membrane on the tip of the nerve ending and separated from it by a minute cleft (the synaptic cleft). Neurotransmitters across the synaptic cleft and transmit the signal to the postsynaptic membrane. [ISBN:0198506732]
SMAR000909	GO:0005097	Molecular function	Rab GTPase activator activity	Increases the rate of GTP hydrolysis by a GTPase of the Rab family. [GOC:mah]
SMAR000909	GO:0005622	Cellular component	intracellular	The living contents of a cell; the matter contained within (but not including) the plasma membrane, usually taken to exclude large vacuoles and masses of secretory or ingested material. In eukaryotes it includes the nucleus and cytoplasm. [ISBN:0198506732]
SMAR000909	GO:0032313	Biological process	regulation of Rab GTPase activity	Any process that modulates the activity of a GTPase of the Rab family. [GOC:mah]
SMAR000910	GO:0004553	Molecular function	hydrolase activity, hydrolyzing O-glycosyl compounds	Catalysis of the hydrolysis of any O-glycosyl bond. [GOC:mah]
SMAR000910	GO:0004558	Molecular function	alpha-glucosidase activity	Catalysis of the hydrolysis of terminal, non-reducing alpha-(1->4)-linked alpha-D-glucose residues with release of alpha-D-glucose. [EC:3.2.1.20]
SMAR000910	GO:0005975	Biological process	carbohydrate metabolic process	The chemical reactions and pathways involving carbohydrates, any of a group of organic compounds based of the general formula Cx(H2O)y. Includes the formation of carbohydrate derivatives by the addition of a carbohydrate residue to another molecule. [GOC:mah, ISBN:0198506732]
SMAR000910	GO:0032450	Molecular function	maltose alpha-glucosidase activity	Catalysis of the reaction:alpha-maltose + H2O = 2 alpha-D-glucose. [MetaCyc:RXN-2141]
SMAR000911	GO:0005515	Molecular function	protein binding	Interacting selectively and non-covalently with any protein or protein complex (a complex of two or more proteins that may include other nonprotein molecules). [GOC:go_curators]
SMAR000911	GO:0005634	Cellular component	nucleus	A membrane-bounded organelle of eukaryotic cells in which chromosomes are housed and replicated. In most cells, the nucleus contains all of the cell's chromosomes except the organellar chromosomes, and is the site of RNA synthesis and processing. In some species, or in specialized cell types, RNA metabolism or DNA replication may be absent. [GOC:go_curators]
SMAR000911	GO:0005737	Cellular component	cytoplasm	All of the contents of a cell excluding the plasma membrane and nucleus, but including other subcellular structures. [ISBN:0198547684]
SMAR000911	GO:0007165	Biological process	signal transduction	The cellular process in which a signal is conveyed to trigger a change in the activity or state of a cell. Signal transduction begins with reception of a signal (e.g. a ligand binding to a receptor or receptor activation by a stimulus such as light), or for signal transduction in the absence of ligand, signal-withdrawal or the activity of a constitutively active receptor. Signal transduction ends…
SMAR000911	GO:0016564
SMAR000914	GO:0005488	Molecular function	binding	The selective, non-covalent, often stoichiometric, interaction of a molecule with one or more specific sites on another molecule. [GOC:ceb, GOC:mah, ISBN:0198506732]
SMAR000915	GO:0003700	Molecular function	sequence-specific DNA binding transcription factor activity	Interacting selectively and non-covalently with a specific DNA sequence in order to modulate transcription. The transcription factor may or may not also interact selectively with a protein or macromolecular complex. [GOC:curators, GOC:txnOH]
SMAR000915	GO:0005634	Cellular component	nucleus	A membrane-bounded organelle of eukaryotic cells in which chromosomes are housed and replicated. In most cells, the nucleus contains all of the cell's chromosomes except the organellar chromosomes, and is the site of RNA synthesis and processing. In some species, or in specialized cell types, RNA metabolism or DNA replication may be absent. [GOC:go_curators]
SMAR000915	GO:0006355	Biological process	regulation of transcription, DNA-dependent	Any process that modulates the frequency, rate or extent of cellular DNA-dependent transcription. [GOC:go_curators, GOC:txnOH]
SMAR000915	GO:0008270	Molecular function	zinc ion binding	Interacting selectively and non-covalently with zinc (Zn) ions. [GOC:ai]
SMAR000915	GO:0043565	Molecular function	sequence-specific DNA binding	Interacting selectively and non-covalently with DNA of a specific nucleotide composition, e.g. GC-rich DNA binding, or with a specific sequence motif or type of DNA e.g. promotor binding or rDNA binding. [GOC:jl]
SMAR000916	GO:0003676	Molecular function	nucleic acid binding	Interacting selectively and non-covalently with any nucleic acid. [GOC:jl]
SMAR000916	GO:0005622	Cellular component	intracellular	The living contents of a cell; the matter contained within (but not including) the plasma membrane, usually taken to exclude large vacuoles and masses of secretory or ingested material. In eukaryotes it includes the nucleus and cytoplasm. [ISBN:0198506732]
SMAR000916	GO:0008270	Molecular function	zinc ion binding	Interacting selectively and non-covalently with zinc (Zn) ions. [GOC:ai]
SMAR000920	GO:0004672	Molecular function	protein kinase activity	Catalysis of the phosphorylation of an amino acid residue in a protein, usually according to the reaction:a protein + ATP = a phosphoprotein + ADP. [MetaCyc:PROTEIN-KINASE-RXN]
SMAR000920	GO:0005524	Molecular function	ATP binding	Interacting selectively and non-covalently with ATP, adenosine 5'-triphosphate, a universally important coenzyme and enzyme regulator. [ISBN:0198506732]
SMAR000920	GO:0006468	Biological process	protein phosphorylation	The process of introducing a phosphate group on to a protein. [GOC:hb]
SMAR000929	GO:0001558	Biological process	regulation of cell growth	Any process that modulates the frequency, rate, extent or direction of cell growth. [GOC:go_curators]
SMAR000929	GO:0005520	Molecular function	insulin-like growth factor binding	Interacting selectively and non-covalently with an insulin-like growth factor, any member of a group of polypeptides that are structurally homologous to insulin and share many of its biological activities, but are immunologically distinct from it. [ISBN:0198506732]
SMAR000929	GO:0005576	Cellular component	extracellular region	The space external to the outermost structure of a cell. For cells without external protective or external encapsulating structures this refers to space outside of the plasma membrane. This term covers the host cell environment outside an intracellular parasite. [GOC:go_curators]
SMAR000929	GO:0008233	Molecular function	peptidase activity	Catalysis of the hydrolysis of a peptide bond. A peptide bond is a covalent bond formed when the carbon atom from the carboxyl group of one amino acid shares electrons with the nitrogen atom from the amino group of a second amino acid. [GOC:jl, ISBN:0815332181]
SMAR000931	GO:0000224	Molecular function	peptide-N4-(N-acetyl-beta-glucosaminyl)asparagine amidase activity	Catalysis of the reaction:4-N-(N-acetyl-D-glucosaminyl)-protein + H2O = N-acetyl-beta-D-glucosaminylamine + peptide L-aspartate. This reaction is the hydrolysis of an N4-(acetyl-beta-D-glucosaminyl)asparagine residue in which the N-acetyl-D-glucosamine residue may be further glycosylated, to yield a (substituted) N-acetyl-beta-D-glucosaminylamine and the peptide containing an aspartic residue. [E…
SMAR000931	GO:0005515	Molecular function	protein binding	Interacting selectively and non-covalently with any protein or protein complex (a complex of two or more proteins that may include other nonprotein molecules). [GOC:go_curators]
SMAR000931	GO:0005737	Cellular component	cytoplasm	All of the contents of a cell excluding the plasma membrane and nucleus, but including other subcellular structures. [ISBN:0198547684]
SMAR000931	GO:0005829	Cellular component	cytosol	The part of the cytoplasm that does not contain organelles but which does contain other particulate matter, such as protein complexes. [GOC:hgd, GOC:jl]
SMAR000931	GO:0006516	Biological process	glycoprotein catabolic process	The chemical reactions and pathways resulting in the breakdown of glycoproteins, any protein that contains covalently bound glycose (i.e. monosaccharide) residues; the glycose occurs most commonly as oligosaccharide or fairly small polysaccharide but occasionally as monosaccharide. [GOC:go_curators, ISBN:0198506732]
SMAR000931	GO:0030246	Molecular function	carbohydrate binding	Interacting selectively and non-covalently with any carbohydrate, which includes monosaccharides, oligosaccharides and polysaccharides as well as substances derived from monosaccharides by reduction of the carbonyl group (alditols), by oxidation of one or more hydroxy groups to afford the corresponding aldehydes, ketones, or carboxylic acids, or by replacement of one or more hydroxy group(s) by a…
SMAR000931	GO:0046872	Molecular function	metal ion binding	Interacting selectively and non-covalently with any metal ion. [GOC:ai]
SMAR000934	GO:0003723	Molecular function	RNA binding	Interacting selectively and non-covalently with an RNA molecule or a portion thereof. [GOC:mah]
SMAR000934	GO:0008859	Molecular function	exoribonuclease II activity	Catalysis of the reaction:RNA + H2O = 5'-phosphomononucleotides. Cleaves RNA in the 3' to 5' direction. [EC:3.1.13.1, ISBN:0198547684]
SMAR000941	GO:0005515	Molecular function	protein binding	Interacting selectively and non-covalently with any protein or protein complex (a complex of two or more proteins that may include other nonprotein molecules). [GOC:go_curators]
SMAR000941	GO:0005789	Cellular component	endoplasmic reticulum membrane	The lipid bilayer surrounding the endoplasmic reticulum. [GOC:mah]
SMAR000941	GO:0005886	Cellular component	plasma membrane	The membrane surrounding a cell that separates the cell from its external environment. It consists of a phospholipid bilayer and associated proteins. [ISBN:0716731363]
SMAR000941	GO:0008105	Biological process	asymmetric protein localization	Any process in which a protein is transported to, or maintained in, a specific location such that it is distributed asymmetrically. [GOC:ma]
SMAR000941	GO:0008355	Biological process	olfactory learning	Any process in an organism in which a relatively long-lasting adaptive behavioral change occurs in response to (repeated) exposure to an olfactory cue. [ISBN:0582227089]
SMAR000941	GO:0015031	Biological process	protein transport	The directed movement of proteins into, out of or within a cell, or between cells, by means of some agent such as a transporter or pore. [GOC:ai]
SMAR000941	GO:0016021	Cellular component	integral to membrane	Penetrating at least one phospholipid bilayer of a membrane. May also refer to the state of being buried in the bilayer with no exposure outside the bilayer. When used to describe a protein, indicates that all or part of the peptide sequence is embedded in the membrane. [GOC:go_curators]
SMAR000941	GO:0045178	Cellular component	basal part of cell	The region of a cell situated near the base. For example, in a polarized epithelial cell, the basal surface rests on the basal lamina that separates the epithelium from other tissue. [GOC:mah, ISBN:0185316194]
SMAR000942	GO:0004715	Molecular function	non-membrane spanning protein tyrosine kinase activity	Catalysis of the reaction:ATP + a non-membrane spanning protein L-tyrosine = ADP + a non-membrane spanning protein L-tyrosine phosphate. [EC:2.7.10.2]
SMAR000942	GO:0004930	Molecular function	G-protein coupled receptor activity	Combining with an extracellular signal and transmitting the signal across the membrane by activating an associated G-protein; promotes the exchange of GDP for GTP on the alpha subunit of a heterotrimeric G-protein complex. [GOC:bf, http://www.iuphar-db.org, Wikipedia:GPCR]
SMAR000942	GO:0016021	Cellular component	integral to membrane	Penetrating at least one phospholipid bilayer of a membrane. May also refer to the state of being buried in the bilayer with no exposure outside the bilayer. When used to describe a protein, indicates that all or part of the peptide sequence is embedded in the membrane. [GOC:go_curators]
SMAR000944	GO:0005515	Molecular function	protein binding	Interacting selectively and non-covalently with any protein or protein complex (a complex of two or more proteins that may include other nonprotein molecules). [GOC:go_curators]
SMAR000944	GO:0008270	Molecular function	zinc ion binding	Interacting selectively and non-covalently with zinc (Zn) ions. [GOC:ai]
SMAR000956	GO:0003676	Molecular function	nucleic acid binding	Interacting selectively and non-covalently with any nucleic acid. [GOC:jl]
SMAR000956	GO:0005622	Cellular component	intracellular	The living contents of a cell; the matter contained within (but not including) the plasma membrane, usually taken to exclude large vacuoles and masses of secretory or ingested material. In eukaryotes it includes the nucleus and cytoplasm. [ISBN:0198506732]
SMAR000956	GO:0006457	Biological process	protein folding	The process of assisting in the covalent and noncovalent assembly of single chain polypeptides or multisubunit complexes into the correct tertiary structure. [GOC:go_curators, GOC:rb]
SMAR000956	GO:0008270	Molecular function	zinc ion binding	Interacting selectively and non-covalently with zinc (Zn) ions. [GOC:ai]
SMAR000956	GO:0031072	Molecular function	heat shock protein binding	Interacting selectively and non-covalently with a heat shock protein, any protein synthesized or activated in response to heat shock. [GOC:mah, GOC:vw]
SMAR000956	GO:0051082	Molecular function	unfolded protein binding	Interacting selectively and non-covalently with an unfolded protein. [GOC:ai]
SMAR000960	GO:0005515	Molecular function	protein binding	Interacting selectively and non-covalently with any protein or protein complex (a complex of two or more proteins that may include other nonprotein molecules). [GOC:go_curators]
SMAR000960	GO:0005524	Molecular function	ATP binding	Interacting selectively and non-covalently with ATP, adenosine 5'-triphosphate, a universally important coenzyme and enzyme regulator. [ISBN:0198506732]
SMAR000960	GO:0005622	Cellular component	intracellular	The living contents of a cell; the matter contained within (but not including) the plasma membrane, usually taken to exclude large vacuoles and masses of secretory or ingested material. In eukaryotes it includes the nucleus and cytoplasm. [ISBN:0198506732]
SMAR000960	GO:0008270	Molecular function	zinc ion binding	Interacting selectively and non-covalently with zinc (Zn) ions. [GOC:ai]
SMAR000960	GO:0008559	Molecular function	xenobiotic-transporting ATPase activity	Catalysis of the reaction:ATP + H2O + xenobiotic(in) = ADP + phosphate + xenobiotic(out). [EC:3.6.3.44]
SMAR000964	GO:0000166	Molecular function	nucleotide binding	Interacting selectively and non-covalently with a nucleotide, any compound consisting of a nucleoside that is esterified with (ortho)phosphate or an oligophosphate at any hydroxyl group on the ribose or deoxyribose. [GOC:mah, ISBN:0198547684]
SMAR000964	GO:0003676	Molecular function	nucleic acid binding	Interacting selectively and non-covalently with any nucleic acid. [GOC:jl]
SMAR000964	GO:0003887	Molecular function	DNA-directed DNA polymerase activity	Catalysis of the reaction:deoxynucleoside triphosphate + DNA(n) = diphosphate + DNA(n+1); the synthesis of DNA from deoxyribonucleotide triphosphates in the presence of a DNA template and primer. [EC:2.7.7.7, ISBN:0198547684]
SMAR000964	GO:0006139	Biological process	nucleobase-containing compound metabolic process	Any cellular metabolic process involving nucleobases, nucleosides, nucleotides and nucleic acids. [GOC:ai]
SMAR000982	GO:0003777	Molecular function	microtubule motor activity	Catalysis of movement along a microtubule, coupled to the hydrolysis of a nucleoside triphosphate (usually ATP). [GOC:mah, ISBN:0815316194]
SMAR000982	GO:0005524	Molecular function	ATP binding	Interacting selectively and non-covalently with ATP, adenosine 5'-triphosphate, a universally important coenzyme and enzyme regulator. [ISBN:0198506732]
SMAR000982	GO:0005737	Cellular component	cytoplasm	All of the contents of a cell excluding the plasma membrane and nucleus, but including other subcellular structures. [ISBN:0198547684]
SMAR000982	GO:0005874	Cellular component	microtubule	Any of the long, generally straight, hollow tubes of internal diameter 12-15 nm and external diameter 24 nm found in a wide variety of eukaryotic cells; each consists (usually) of 13 protofilaments of polymeric tubulin, staggered in such a manner that the tubulin monomers are arranged in a helical pattern on the microtubular surface, and with the alpha/beta axes of the tubulin subunits parallel t…
SMAR000982	GO:0005875	Cellular component	microtubule associated complex	Any multimeric complex connected to a microtubule. [GOC:jl]
SMAR000982	GO:0007018	Biological process	microtubule-based movement	A microtubule-based process that is mediated by motor proteins and results in the movement of organelles, other microtubules, or other particles along microtubules. [GOC:cjm, ISBN:0815316194]
SMAR000982	GO:0007411	Biological process	axon guidance	The chemotaxis process that directs the migration of an axon growth cone to a specific target site in response to a combination of attractive and repulsive cues. [ISBN:0878932437]
SMAR000982	GO:0007528	Biological process	neuromuscular junction development	A process that is carried out at the cellular level which results in the assembly, arrangement of constituent parts, or disassembly of a neuromuscular junction. [GOC:mtg_OBO2OWL_2013]
SMAR000982	GO:0008345	Biological process	larval locomotory behavior	Locomotory behavior in a larval (immature) organism. [GOC:ai]
SMAR000982	GO:0016188	Biological process	synaptic vesicle maturation	Steps required to form an initiated synaptic vesicle into a fully formed and transmissible synaptic vesicle. [GOC:curators, PMID:10099709]
SMAR000982	GO:0047496	Biological process	vesicle transport along microtubule	The directed movement of a vesicle along a microtubule, mediated by motor proteins. This process begins with the attachment of a vesicle to a microtubule, and ends when the vesicle reaches its final destination. [GOC:ecd, GOC:rl]
SMAR000982	GO:0048489	Biological process	synaptic vesicle transport	The directed movement of substances in synaptic membrane-bounded vesicles within the neuron along the cytoskeleton either toward or away from the neuronal cell body. [GOC:jid, GOC:lmg, GOC:pr]
SMAR000982	GO:0048490	Biological process	anterograde synaptic vesicle transport	The directed movement of substances in synaptic membrane-bounded vesicles within the neuron, along the cytoskeleton, away from the neuronal cell body. [GOC:jid, GOC:lmg]
SMAR000983	GO:0008013	Molecular function	beta-catenin binding	Interacting selectively and non-covalently with the beta subunit of the catenin complex. [GOC:bf]
SMAR000984	GO:0000338	Biological process	protein deneddylation	The removal of a ubiquitin-like protein of the NEDD8 type from a protein. [GOC:krc]
SMAR000984	GO:0005515	Molecular function	protein binding	Interacting selectively and non-covalently with any protein or protein complex (a complex of two or more proteins that may include other nonprotein molecules). [GOC:go_curators]
SMAR000984	GO:0005737	Cellular component	cytoplasm	All of the contents of a cell excluding the plasma membrane and nucleus, but including other subcellular structures. [ISBN:0198547684]
SMAR000984	GO:0007095	Biological process	mitotic G2 DNA damage checkpoint	A mitotic cell cycle checkpoint that detects and negatively regulates progression through the G2/M transition of the cell cycle in response to DNA damage. [GOC:mtg_cell_cycle]
SMAR000984	GO:0007275	Biological process	multicellular organismal development	The biological process whose specific outcome is the progression of a multicellular organism over time from an initial condition (e.g. a zygote or a young adult) to a later condition (e.g. a multicellular animal or an aged adult). [GOC:dph, GOC:ems, GOC:isa_complete, GOC:tb]
SMAR000984	GO:0008180	Cellular component	COP9 signalosome	A protein complex that catalyzes the deneddylation of proteins, including the cullin component of SCF ubiquitin E3 ligase; deneddylation increases the activity of cullin family ubiquitin ligases. The signalosome is involved in many regulatory process, including some which control development, in many species; also regulates photomorphogenesis in plants; in many species its subunits are highly sim…
SMAR000984	GO:0019781	Molecular function	NEDD8 activating enzyme activity	Catalysis of the initiation of the NEDD8 (RUB1) conjugation cascade. [PMID:12646924]
SMAR000984	GO:0030154	Biological process	cell differentiation	The process in which relatively unspecialized cells, e.g. embryonic or regenerative cells, acquire specialized structural and/or functional features that characterize the cells, tissues, or organs of the mature organism or some other relatively stable phase of the organism's life history. Differentiation includes the processes involved in commitment of a cell to a specific fate and its subsequent…
SMAR000984	GO:0048477	Biological process	oogenesis	The complete process of formation and maturation of an ovum or female gamete from a primordial female germ cell. Examples of this process are found in Mus musculus and Drosophila melanogaster. [GOC:kmv, GOC:mtg_sensu]
SMAR000984	GO:0050821	Biological process	protein stabilization	Any process involved in maintaining the structure and integrity of a protein and preventing it from degradation or aggregation. [GOC:ai]
SMAR000985	GO:0016905	Molecular function	myosin heavy chain kinase activity	Catalysis of the reaction:ATP + myosin-heavy-chain = ADP + myosin-heavy-chain phosphate. [EC:2.7.11.7]
SMAR000988	GO:0004058	Molecular function	aromatic-L-amino-acid decarboxylase activity	Catalysis of the reaction:L-tryptophan = tryptamine + CO2. [EC:4.1.1.28]
SMAR000988	GO:0006520	Biological process	cellular amino acid metabolic process	The chemical reactions and pathways involving amino acids, carboxylic acids containing one or more amino groups, as carried out by individual cells. [CHEBI:33709, GOC:curators, ISBN:0198506732]
SMAR000988	GO:0030170	Molecular function	pyridoxal phosphate binding	Interacting selectively and non-covalently with pyridoxal 5' phosphate, 3-hydroxy-5-(hydroxymethyl)-2-methyl4-pyridine carboxaldehyde 5' phosphate, the biologically active form of vitamin B6. [GOC:mah, ISBN:0198506732]
SMAR000991	GO:0004579	Molecular function	dolichyl-diphosphooligosaccharide-protein glycotransferase activity	Catalysis of the reaction:dolichyl diphosphooligosaccharide + protein L-asparagine = dolichyl diphosphate + a glycoprotein with the oligosaccharide chain attached by glycosylamine linkage to protein L-asparagine. [EC:2.4.1.119]
SMAR000991	GO:0005789	Cellular component	endoplasmic reticulum membrane	The lipid bilayer surrounding the endoplasmic reticulum. [GOC:mah]
SMAR000991	GO:0005811	Cellular component	lipid particle	Any particle of coalesced lipids in the cytoplasm of a cell. May include associated proteins. [GOC:mah]
SMAR000991	GO:0007030	Biological process	Golgi organization	A process that is carried out at the cellular level which results in the assembly, arrangement of constituent parts, or disassembly of the Golgi apparatus. [GOC:dph, GOC:jl, GOC:mah]
SMAR000991	GO:0016021	Cellular component	integral to membrane	Penetrating at least one phospholipid bilayer of a membrane. May also refer to the state of being buried in the bilayer with no exposure outside the bilayer. When used to describe a protein, indicates that all or part of the peptide sequence is embedded in the membrane. [GOC:go_curators]
SMAR000991	GO:0018279	Biological process	protein N-linked glycosylation via asparagine	The glycosylation of protein via the N4 atom of peptidyl-asparagine forming N4-glycosyl-L-asparagine; the most common form is N-acetylglucosaminyl asparagine; N-acetylgalactosaminyl asparagine and N4 glucosyl asparagine also occur. This modification typically occurs in extracellular peptides with an N-X-(ST) motif. Partial modification has been observed to occur with cysteine, rather than serine …
SMAR000991	GO:0034389	Biological process	lipid particle organization	A process that is carried out at the cellular level which results in the assembly, arrangement of constituent parts, or disassembly of a lipid particle. [GOC:dph, GOC:jl, GOC:mah, PMID:18093937, PMID:18250201]
SMAR000992	GO:0005737	Cellular component	cytoplasm	All of the contents of a cell excluding the plasma membrane and nucleus, but including other subcellular structures. [ISBN:0198547684]
SMAR000992	GO:0008168	Molecular function	methyltransferase activity	Catalysis of the transfer of a methyl group to an acceptor molecule. [ISBN:0198506732]
SMAR000992	GO:0008276	Molecular function	protein methyltransferase activity	Catalysis of the transfer of a methyl group (CH3-) to a protein. [GOC:jl, ISBN:0198506732]
SMAR000993	GO:0035556	Biological process	intracellular signal transduction	The process in which a signal is passed on to downstream components within the cell, which become activated themselves to further propagate the signal and finally trigger a change in the function or state of the cell. [GOC:signaling, ISBN:3527303782]
SMAR000996	GO:0005515	Molecular function	protein binding	Interacting selectively and non-covalently with any protein or protein complex (a complex of two or more proteins that may include other nonprotein molecules). [GOC:go_curators]
SMAR000997	GO:0000166	Molecular function	nucleotide binding	Interacting selectively and non-covalently with a nucleotide, any compound consisting of a nucleoside that is esterified with (ortho)phosphate or an oligophosphate at any hydroxyl group on the ribose or deoxyribose. [GOC:mah, ISBN:0198547684]
SMAR000997	GO:0004383	Molecular function	guanylate cyclase activity	Catalysis of the reaction:GTP = 3',5'-cyclic GMP + diphosphate. [EC:4.6.1.2]
SMAR000997	GO:0009190	Biological process	cyclic nucleotide biosynthetic process	The chemical reactions and pathways resulting in the formation of a cyclic nucleotide, a nucleotide in which the phosphate group is in diester linkage to two positions on the sugar residue. [GOC:go_curators, ISBN:0198506732]
SMAR000997	GO:0016849	Molecular function	phosphorus-oxygen lyase activity	Catalysis of the cleavage of a phosphorus-oxygen bond by other means than by hydrolysis or oxidation, or conversely adding a group to a double bond. [GOC:jl]
SMAR000997	GO:0035556	Biological process	intracellular signal transduction	The process in which a signal is passed on to downstream components within the cell, which become activated themselves to further propagate the signal and finally trigger a change in the function or state of the cell. [GOC:signaling, ISBN:3527303782]
SMAR000998	GO:0004930	Molecular function	G-protein coupled receptor activity	Combining with an extracellular signal and transmitting the signal across the membrane by activating an associated G-protein; promotes the exchange of GDP for GTP on the alpha subunit of a heterotrimeric G-protein complex. [GOC:bf, http://www.iuphar-db.org, Wikipedia:GPCR]
SMAR000998	GO:0016021	Cellular component	integral to membrane	Penetrating at least one phospholipid bilayer of a membrane. May also refer to the state of being buried in the bilayer with no exposure outside the bilayer. When used to describe a protein, indicates that all or part of the peptide sequence is embedded in the membrane. [GOC:go_curators]
SMAR001000	GO:0004872	Molecular function	receptor activity	Combining with an extracellular or intracellular messenger to initiate a change in cell activity. [GOC:ceb, ISBN:0198506732]
SMAR001000	GO:0005525	Molecular function	GTP binding	Interacting selectively and non-covalently with GTP, guanosine triphosphate. [GOC:ai]
SMAR001000	GO:0007040	Biological process	lysosome organization	A process that is carried out at the cellular level which results in the assembly, arrangement of constituent parts, or disassembly of a lysosome. A lysosome is a cytoplasmic, membrane-bounded organelle that is found in most animal cells and that contains a variety of hydrolases. [GOC:mah]
SMAR001000	GO:0010507	Biological process	negative regulation of autophagy	Any process that stops, prevents, or reduces the frequency, rate or extent of autophagy. Autophagy is the process in which cells digest parts of their own cytoplasm. [GOC:dph, GOC:tb]
SMAR001000	GO:0030968	Biological process	endoplasmic reticulum unfolded protein response	The series of molecular signals generated as a consequence of the presence of unfolded proteins in the endoplasmic reticulum (ER) or other ER-related stress; results in changes in the regulation of transcription and translation. [GOC:mah, PMID:12042763]
SMAR001000	GO:0035293	Biological process	chitin-based larval cuticle pattern formation	The process that gives rise to the patterns of cell differentiation in the chitin-based larval cuticle. An example of this is found in Drosophila melanogaster. [GOC:bf, GOC:mtg_sensu]
SMAR001002	GO:0005811	Cellular component	lipid particle	Any particle of coalesced lipids in the cytoplasm of a cell. May include associated proteins. [GOC:mah]
SMAR001002	GO:0016020	Cellular component	membrane	Double layer of lipid molecules that encloses all cells, and, in eukaryotes, many organelles; may be a single or double lipid bilayer; also includes associated proteins. [GOC:mah, ISBN:0815316194]
SMAR001022	GO:0005578	Cellular component	proteinaceous extracellular matrix	A layer consisting mainly of proteins (especially collagen) and glycosaminoglycans (mostly as proteoglycans) that forms a sheet underlying or overlying cells such as endothelial and epithelial cells. The proteins are secreted by cells in the vicinity. An example of this component is found in Mus musculus. [GOC:mtg_sensu, ISBN:0198547684]
SMAR001022	GO:0007223	Biological process	Wnt receptor signaling pathway, calcium modulating pathway	The series of molecular signals initiated by binding of a Wnt protein to a receptor on the surface of the target cell where activated receptors leads to an increase in intracellular calcium and activation of protein kinase C (PKC). [GOC:bf, GOC:dph, GOC:go_curators, PMID:11532397]
SMAR001022	GO:0007275	Biological process	multicellular organismal development	The biological process whose specific outcome is the progression of a multicellular organism over time from an initial condition (e.g. a zygote or a young adult) to a later condition (e.g. a multicellular animal or an aged adult). [GOC:dph, GOC:ems, GOC:isa_complete, GOC:tb]
SMAR001035	GO:0005515	Molecular function	protein binding	Interacting selectively and non-covalently with any protein or protein complex (a complex of two or more proteins that may include other nonprotein molecules). [GOC:go_curators]
SMAR001035	GO:0005730	Cellular component	nucleolus	A small, dense body one or more of which are present in the nucleus of eukaryotic cells. It is rich in RNA and protein, is not bounded by a limiting membrane, and is not seen during mitosis. Its prime function is the transcription of the nucleolar DNA into 45S ribosomal-precursor RNA, the processing of this RNA into 5.8S, 18S, and 28S components of ribosomal RNA, and the association of these comp…
SMAR001035	GO:0006364	Biological process	rRNA processing	Any process involved in the conversion of a primary ribosomal RNA (rRNA) transcript into one or more mature rRNA molecules. [GOC:curators]
SMAR001035	GO:0030515	Molecular function	snoRNA binding	Interacting selectively and non-covalently with small nucleolar RNA. [GOC:mah]
SMAR001035	GO:0042274	Biological process	ribosomal small subunit biogenesis	A cellular process that results in the biosynthesis of constituent macromolecules, assembly, and arrangement of constituent parts of a small ribosomal subunit; includes transport to the sites of protein synthesis. [GOC:jl]
SMAR001036	GO:0004715	Molecular function	non-membrane spanning protein tyrosine kinase activity	Catalysis of the reaction:ATP + a non-membrane spanning protein L-tyrosine = ADP + a non-membrane spanning protein L-tyrosine phosphate. [EC:2.7.10.2]
SMAR001036	GO:0004930	Molecular function	G-protein coupled receptor activity	Combining with an extracellular signal and transmitting the signal across the membrane by activating an associated G-protein; promotes the exchange of GDP for GTP on the alpha subunit of a heterotrimeric G-protein complex. [GOC:bf, http://www.iuphar-db.org, Wikipedia:GPCR]
SMAR001036	GO:0004935	Molecular function	adrenergic receptor activity	Combining with epinephrine or norepinephrine and transmitting the signal across the membrane by activating the alpha-subunit of an associated heterotrimeric G-protein complex. [GOC:bf, GOC:mah, IUPHAR_GPCR:1274]
SMAR001036	GO:0004989	Molecular function	octopamine receptor activity	Combining with the biogenic amine octopamine to initiate a change in cell activity. Octopamine is found in both vertebrates and invertebrates and can have properties both of a hormone and a neurotransmitter and acts as an adrenergic agonist. [CHEBI:17134, GOC:ai]
SMAR001036	GO:0005886	Cellular component	plasma membrane	The membrane surrounding a cell that separates the cell from its external environment. It consists of a phospholipid bilayer and associated proteins. [ISBN:0716731363]
SMAR001036	GO:0005887	Cellular component	integral to plasma membrane	Penetrating at least one phospholipid bilayer of a plasma membrane. May also refer to the state of being buried in the bilayer with no exposure outside the bilayer. [GOC:go_curators]
SMAR001036	GO:0016021	Cellular component	integral to membrane	Penetrating at least one phospholipid bilayer of a membrane. May also refer to the state of being buried in the bilayer with no exposure outside the bilayer. When used to describe a protein, indicates that all or part of the peptide sequence is embedded in the membrane. [GOC:go_curators]
SMAR001036	GO:0030728	Biological process	ovulation	The release of a mature ovum/oocyte from an ovary. [GOC:bf, ISBN:0878932437]
SMAR001036	GO:0051482	Biological process	elevation of cytosolic calcium ion concentration involved in phospholipase C-activating G-protein coupled signaling pathway	Any process that increases the concentration of calcium ions in the cytosol that occurs as part of a PLC-activating G-protein coupled receptor signaling pathway. G-protein-activated PLC hydrolyses phosphatidylinositol-bisphosphate (PIP2) to release diacylglycerol (DAG) and inositol trisphosphate (IP3). IP3 then binds to calcium release channels in the endoplasmic reticulum (ER) to trigger calcium…
SMAR001037	GO:0004935	Molecular function	adrenergic receptor activity	Combining with epinephrine or norepinephrine and transmitting the signal across the membrane by activating the alpha-subunit of an associated heterotrimeric G-protein complex. [GOC:bf, GOC:mah, IUPHAR_GPCR:1274]
SMAR001037	GO:0005886	Cellular component	plasma membrane	The membrane surrounding a cell that separates the cell from its external environment. It consists of a phospholipid bilayer and associated proteins. [ISBN:0716731363]
SMAR001037	GO:0016021	Cellular component	integral to membrane	Penetrating at least one phospholipid bilayer of a membrane. May also refer to the state of being buried in the bilayer with no exposure outside the bilayer. When used to describe a protein, indicates that all or part of the peptide sequence is embedded in the membrane. [GOC:go_curators]
SMAR001049	GO:0004222	Molecular function	metalloendopeptidase activity	Catalysis of the hydrolysis of internal, alpha-peptide bonds in a polypeptide chain by a mechanism in which water acts as a nucleophile, one or two metal ions hold the water molecule in place, and charged amino acid side chains are ligands for the metal ions. [GOC:mah, http://merops.sanger.ac.uk/about/glossary.htm#CATTYPE, http://merops.sanger.ac.uk/about/glossary.htm#ENDOPEPTIDASE]
SMAR001049	GO:0006508	Biological process	proteolysis	The hydrolysis of proteins into smaller polypeptides and/or amino acids by cleavage of their peptide bonds. [GOC:bf, GOC:mah]
SMAR001049	GO:0008270	Molecular function	zinc ion binding	Interacting selectively and non-covalently with zinc (Zn) ions. [GOC:ai]
SMAR001051	GO:0005198	Molecular function	structural molecule activity	The action of a molecule that contributes to the structural integrity of a complex or assembly within or outside a cell. [GOC:mah]
SMAR001051	GO:0005524	Molecular function	ATP binding	Interacting selectively and non-covalently with ATP, adenosine 5'-triphosphate, a universally important coenzyme and enzyme regulator. [ISBN:0198506732]
SMAR001051	GO:0005581	Cellular component	collagen	Any of the various assemblies in which collagen chains form a left-handed triple helix; may assemble into higher order structures. [GOC:mah, ISBN:0721639976]
SMAR001051	GO:0007155	Biological process	cell adhesion	The attachment of a cell, either to another cell or to an underlying substrate such as the extracellular matrix, via cell adhesion molecules. [GOC:hb, GOC:pf]
SMAR001051	GO:0017111	Molecular function	nucleoside-triphosphatase activity	Catalysis of the reaction:a nucleoside triphosphate + H2O = nucleoside diphosphate + phosphate. [EC:3.6.1.15]
SMAR001058	GO:0000166	Molecular function	nucleotide binding	Interacting selectively and non-covalently with a nucleotide, any compound consisting of a nucleoside that is esterified with (ortho)phosphate or an oligophosphate at any hydroxyl group on the ribose or deoxyribose. [GOC:mah, ISBN:0198547684]
SMAR001058	GO:0003677	Molecular function	DNA binding	Any molecular function by which a gene product interacts selectively and non-covalently with DNA (deoxyribonucleic acid). [GOC:dph, GOC:jl, GOC:tb, GOC:vw]
SMAR001058	GO:0003887	Molecular function	DNA-directed DNA polymerase activity	Catalysis of the reaction:deoxynucleoside triphosphate + DNA(n) = diphosphate + DNA(n+1); the synthesis of DNA from deoxyribonucleotide triphosphates in the presence of a DNA template and primer. [EC:2.7.7.7, ISBN:0198547684]
SMAR001058	GO:0005622	Cellular component	intracellular	The living contents of a cell; the matter contained within (but not including) the plasma membrane, usually taken to exclude large vacuoles and masses of secretory or ingested material. In eukaryotes it includes the nucleus and cytoplasm. [ISBN:0198506732]
SMAR001058	GO:0006260	Biological process	DNA replication	The cellular metabolic process in which a cell duplicates one or more molecules of DNA. DNA replication begins when specific sequences, known as origins of replication, are recognized and bound by initiation proteins, and ends when the original DNA molecule has been completely duplicated and the copies topologically separated. The unit of replication usually corresponds to the genome of the cell,…
SMAR001058	GO:0008270	Molecular function	zinc ion binding	Interacting selectively and non-covalently with zinc (Zn) ions. [GOC:ai]
SMAR001058	GO:0008408	Molecular function	3'-5' exonuclease activity	Catalysis of the hydrolysis of ester linkages within nucleic acids by removing nucleotide residues from the 3' end. [GOC:ai]
SMAR001081	GO:0005634	Cellular component	nucleus	A membrane-bounded organelle of eukaryotic cells in which chromosomes are housed and replicated. In most cells, the nucleus contains all of the cell's chromosomes except the organellar chromosomes, and is the site of RNA synthesis and processing. In some species, or in specialized cell types, RNA metabolism or DNA replication may be absent. [GOC:go_curators]
SMAR001081	GO:0006260	Biological process	DNA replication	The cellular metabolic process in which a cell duplicates one or more molecules of DNA. DNA replication begins when specific sequences, known as origins of replication, are recognized and bound by initiation proteins, and ends when the original DNA molecule has been completely duplicated and the copies topologically separated. The unit of replication usually corresponds to the genome of the cell,…
SMAR001081	GO:0016321	Biological process	female meiosis chromosome segregation	The cell cycle process in which genetic material, in the form of chromosomes, is organized and then physically separated and apportioned to two or more sets during the meiotic cell cycle in a female. [GOC:ai]
SMAR001081	GO:0030261	Biological process	chromosome condensation	The progressive compaction of dispersed interphase chromatin into threadlike chromosomes prior to mitotic or meiotic nuclear division, or during apoptosis, in eukaryotic cells. [GOC:mah, ISBN:0815316194]
SMAR001081	GO:0042023	Biological process	DNA endoreduplication	Regulated re-replication of DNA within a single cell cycle, resulting in an increased cell ploidy. An example of this process occurs in the synthesis of Drosophila salivary gland cell polytene chromosomes. [GOC:jl]
SMAR001081	GO:0042802	Molecular function	identical protein binding	Interacting selectively and non-covalently with an identical protein or proteins. [GOC:jl]
SMAR001081	GO:0046872	Molecular function	metal ion binding	Interacting selectively and non-covalently with any metal ion. [GOC:ai]
SMAR001081	GO:0070868	Biological process	heterochromatin organization involved in chromatin silencing	Any process that results in the specification, formation or maintenance of the physical structure of eukaryotic heterochromatin and contributes to chromatin silencing. [GOC:mah]
SMAR001082	GO:0003678	Molecular function	DNA helicase activity	Catalysis of the reaction:NTP + H2O = NDP + phosphate, to drive the unwinding of a DNA helix. [GOC:jl, GOC:mah]
SMAR001082	GO:0003713	Molecular function	transcription coactivator activity	Interacting selectively and non-covalently with a activating transcription factor and also with the basal transcription machinery in order to increase the frequency, rate or extent of transcription. Cofactors generally do not bind DNA, but rather mediate protein-protein interactions between activating transcription factors and the basal transcription machinery. [GOC:txnOH, PMID:10213677, PMID:168…
SMAR001082	GO:0005515	Molecular function	protein binding	Interacting selectively and non-covalently with any protein or protein complex (a complex of two or more proteins that may include other nonprotein molecules). [GOC:go_curators]
SMAR001082	GO:0005524	Molecular function	ATP binding	Interacting selectively and non-covalently with ATP, adenosine 5'-triphosphate, a universally important coenzyme and enzyme regulator. [ISBN:0198506732]
SMAR001082	GO:0005875	Cellular component	microtubule associated complex	Any multimeric complex connected to a microtubule. [GOC:jl]
SMAR001082	GO:0006350	Biological process	transcription, DNA-dependent	The cellular synthesis of RNA on a template of DNA. [GOC:jl, GOC:txnOH]
SMAR001082	GO:0006351	Biological process	transcription, DNA-dependent	The cellular synthesis of RNA on a template of DNA. [GOC:jl, GOC:txnOH]
SMAR001082	GO:0006355	Biological process	regulation of transcription, DNA-dependent	Any process that modulates the frequency, rate or extent of cellular DNA-dependent transcription. [GOC:go_curators, GOC:txnOH]
SMAR001082	GO:0007049	Biological process	cell cycle	The progression of biochemical and morphological phases and events that occur in a cell during successive cell replication or nuclear replication events. Canonically, the cell cycle comprises the replication and segregation of genetic material followed by the division of the cell, but in endocycles or syncytial cells nuclear replication or nuclear division may not be followed by cell division. [G…
SMAR001082	GO:0007095	Biological process	mitotic G2 DNA damage checkpoint	A mitotic cell cycle checkpoint that detects and negatively regulates progression through the G2/M transition of the cell cycle in response to DNA damage. [GOC:mtg_cell_cycle]
SMAR001082	GO:0010628	Biological process	positive regulation of gene expression	Any process that increases the frequency, rate or extent of gene expression. Gene expression is the process in which a gene's coding sequence is converted into a mature gene product or products (proteins or RNA). This includes the production of an RNA transcript as well as any processing to produce a mature RNA product or an mRNA (for protein-coding genes) and the translation of that mRNA into pr…
SMAR001082	GO:0016573	Biological process	histone acetylation	The modification of a histone by the addition of an acetyl group. [GOC:ai]
SMAR001082	GO:0030111	Biological process	regulation of Wnt receptor signaling pathway	Any process that modulates the frequency, rate or extent of the activity of the Wnt receptor mediated signal transduction pathway. [GOC:dph, GOC:mah, GOC:tb]
SMAR001082	GO:0031011	Cellular component	Ino80 complex	A multisubunit protein complex that contains the Ino80p ATPase; exhibits chromatin remodeling activity and 3' to 5' DNA helicase activity. [GOC:jh, GOC:rb, PMID:19355820]
SMAR001082	GO:0035060	Cellular component	brahma complex	A SWI/SNF-type complex that contains the ATPase product of the Drosophila brahma gene, or an ortholog thereof. [GOC:bf, PMID:10809665, PMID:12482982]
SMAR001082	GO:0035267	Cellular component	NuA4 histone acetyltransferase complex	A complex having histone acetylase activity on chromatin, as well as ATPase, DNA helicase and structural DNA binding activities. The complex is thought to be involved in double-strand DNA break repair. Subunits of the human complex include HTATIP/TIP60, TRRAP, RUVBL1, BUVBL2, beta-actin and BAF53/ACTL6A. In yeast, the complex has 13 subunits, including the catalytic subunit Esa1 (homologous to hu…
SMAR001082	GO:0042127	Biological process	regulation of cell proliferation	Any process that modulates the frequency, rate or extent of cell proliferation. [GOC:jl]
SMAR001082	GO:0043486	Biological process	histone exchange	The replacement, within chromatin, of resident histones or histone subunits with alternative, sometimes variant, histones or subunits. [GOC:jl, PMID:11735001, PMID:15066277]
SMAR001082	GO:0051301	Biological process	cell division	The process resulting in the physical partitioning and separation of a cell into daughter cells. [GOC:go_curators]
SMAR001082	GO:0090307	Biological process	spindle assembly involved in mitosis	The aggregation, arrangement and bonding together of a set of components to form the spindle that contributes to the process of mitosis. [GOC:tb, GOC:vw]
SMAR001083	GO:0000009	Molecular function	alpha-1,6-mannosyltransferase activity	Catalysis of the transfer of a mannose residue to an oligosaccharide, forming an alpha-(1->6) linkage. [GOC:mcc, PMID:2644248]
SMAR001083	GO:0006488	Biological process	dolichol-linked oligosaccharide biosynthetic process	The chemical reactions and pathways resulting in the formation of dolichol-linked oligosaccharide, usually by a stepwise addition of glycosyl chains to endoplasmic reticulum membrane-bound dolichol-P. [GOC:jl, ISBN:0471331309]
SMAR001083	GO:0006506	Biological process	GPI anchor biosynthetic process	The chemical reactions and pathways resulting in the formation of a glycosylphosphatidylinositol (GPI) anchor that attaches some membrane proteins to the lipid bilayer of the cell membrane. The phosphatidylinositol group is linked via the C-6 hydroxyl residue of inositol to a carbohydrate chain which is itself linked to the protein via an ethanolamine phosphate group, its amino group forming an a…
SMAR001083	GO:0016021	Cellular component	integral to membrane	Penetrating at least one phospholipid bilayer of a membrane. May also refer to the state of being buried in the bilayer with no exposure outside the bilayer. When used to describe a protein, indicates that all or part of the peptide sequence is embedded in the membrane. [GOC:go_curators]
SMAR001083	GO:0016757	Molecular function	transferase activity, transferring glycosyl groups	Catalysis of the transfer of a glycosyl group from one compound (donor) to another (acceptor). [GOC:jl, ISBN:0198506732]
SMAR001083	GO:0031227	Cellular component	intrinsic to endoplasmic reticulum membrane	Located in the endoplasmic reticulum membrane such that some covalently attached portion of the gene product, for example part of a peptide sequence or some other covalently attached group such as a GPI anchor, spans or is embedded in one or both leaflets of the membrane. [GOC:mah]
SMAR001085	GO:0005737	Cellular component	cytoplasm	All of the contents of a cell excluding the plasma membrane and nucleus, but including other subcellular structures. [ISBN:0198547684]
SMAR001085	GO:0008469	Molecular function	histone-arginine N-methyltransferase activity	Catalysis of the reaction:S-adenosyl-L-methionine + (histone)-arginine = S-adenosyl-L-homocysteine + (histone)-N-methyl-arginine. [EC:2.1.1.125]
SMAR001086	GO:0000184	Biological process	nuclear-transcribed mRNA catabolic process, nonsense-mediated decay	The nonsense-mediated decay pathway for nuclear-transcribed mRNAs degrades mRNAs in which an amino-acid codon has changed to a nonsense codon; this prevents the translation of such mRNAs into truncated, and potentially harmful, proteins. [GOC:krc, GOC:ma, PMID:10025395]
SMAR001086	GO:0005488	Molecular function	binding	The selective, non-covalent, often stoichiometric, interaction of a molecule with one or more specific sites on another molecule. [GOC:ceb, GOC:mah, ISBN:0198506732]
SMAR001086	GO:0005515	Molecular function	protein binding	Interacting selectively and non-covalently with any protein or protein complex (a complex of two or more proteins that may include other nonprotein molecules). [GOC:go_curators]
SMAR001086	GO:0016070	Biological process	RNA metabolic process	The cellular chemical reactions and pathways involving RNA, ribonucleic acid, one of the two main type of nucleic acid, consisting of a long, unbranched macromolecule formed from ribonucleotides joined in 3',5'-phosphodiester linkage. [ISBN:0198506732]
SMAR001087	GO:0005515	Molecular function	protein binding	Interacting selectively and non-covalently with any protein or protein complex (a complex of two or more proteins that may include other nonprotein molecules). [GOC:go_curators]
SMAR001087	GO:0005524	Molecular function	ATP binding	Interacting selectively and non-covalently with ATP, adenosine 5'-triphosphate, a universally important coenzyme and enzyme regulator. [ISBN:0198506732]
SMAR001087	GO:0006464	Biological process	cellular protein modification process	The covalent alteration of one or more amino acids occurring in proteins, peptides and nascent polypeptides (co-translational, post-translational modifications) occurring at the level of an individual cell. Includes the modification of charged tRNAs that are destined to occur in a protein (pre-translation modification). [GOC:go_curators]
SMAR001087	GO:0008283	Biological process	cell proliferation	The multiplication or reproduction of cells, resulting in the expansion of a cell population. [GOC:mah, GOC:mb]
SMAR001087	GO:0008641	Molecular function	small protein activating enzyme activity	Catalysis of the activation of small proteins, such as ubiquitin or ubiquitin-like proteins, through the formation of an ATP-dependent high-energy thiolester bond. [GOC:jl, GOC:mah]
SMAR001087	GO:0016319	Biological process	mushroom body development	The process whose specific outcome is the progression of the mushroom body over time, from its formation to the mature structure. The mushroom body is composed of the prominent neuropil structures of the insect central brain, thought to be crucial for olfactory associated learning. These consist mainly of a bulbous calyx and tightly packaged arrays of thin parallel fibers of the Kenyon cells. [PM…
SMAR001087	GO:0016322	Biological process	neuron remodeling	The developmentally regulated remodeling of neuronal projections such as pruning to eliminate the extra dendrites and axons projections set up in early stages of nervous system development. [GOC:hb]
SMAR001087	GO:0016567	Biological process	protein ubiquitination	The process in which one or more ubiquitin groups are added to a protein. [GOC:ai]
SMAR001087	GO:0016874	Molecular function	ligase activity	Catalysis of the joining of two substances, or two groups within a single molecule, with the concomitant hydrolysis of the diphosphate bond in ATP or a similar triphosphate. [EC:6, GOC:mah]
SMAR001087	GO:0019915	Biological process	lipid storage	The accumulation and maintenance in cells or tissues of lipids, compounds soluble in organic solvents but insoluble or sparingly soluble in aqueous solvents. Lipid reserves can be accumulated during early developmental stages for mobilization and utilization at later stages of development. [GOC:dph, GOC:mah, GOC:tb, PMID:11102830]
SMAR001087	GO:0030425	Cellular component	dendrite	A neuron projection that has a short, tapering, often branched, morphology, receives and integrates signals from other neurons or from sensory stimuli, and conducts a nerve impulse towards the axon or the cell body. In most neurons, the impulse is conveyed from dendrites to axon via the cell body, but in some types of unipolar neuron, the impulse does not travel via the cell body. [GOC:dos, GOC:m…
SMAR001087	GO:0046578	Biological process	regulation of Ras protein signal transduction	Any process that modulates the frequency, rate or extent of Ras protein signal transduction. [GOC:bf]
SMAR001088	GO:0005515	Molecular function	protein binding	Interacting selectively and non-covalently with any protein or protein complex (a complex of two or more proteins that may include other nonprotein molecules). [GOC:go_curators]
SMAR001088	GO:0008146	Molecular function	sulfotransferase activity	Catalysis of the transfer of a sulfate group from 3'-phosphoadenosine 5'-phosphosulfate to the hydroxyl group of an acceptor, producing the sulfated derivative and 3'-phosphoadenosine 5'-phosphate. [EC:2.8.2, GOC:curators]
SMAR001088	GO:0016021	Cellular component	integral to membrane	Penetrating at least one phospholipid bilayer of a membrane. May also refer to the state of being buried in the bilayer with no exposure outside the bilayer. When used to describe a protein, indicates that all or part of the peptide sequence is embedded in the membrane. [GOC:go_curators]
SMAR001088	GO:0016051	Biological process	carbohydrate biosynthetic process	The chemical reactions and pathways resulting in the formation of carbohydrates, any of a group of organic compounds based of the general formula Cx(H2O)y. [ISBN:0198506732]
SMAR001088	GO:0047756	Molecular function	chondroitin 4-sulfotransferase activity	Catalysis of the reaction:3'-phosphoadenosine 5'-phosphosulfate + chondroitin = adenosine 3',5'-bisphosphate + chondroitin 4'-sulfate. [EC:2.8.2.5, MetaCyc:CHONDROITIN-4-SULFOTRANSFERASE-RXN]
SMAR001089	GO:0004571	Molecular function	mannosyl-oligosaccharide 1,2-alpha-mannosidase activity	Catalysis of the hydrolysis of the terminal (1->2)-linked alpha-D-mannose residues in the oligo-mannose oligosaccharide Man(9)(GlcNAc)(2). [EC:3.2.1.113]
SMAR001089	GO:0005509	Molecular function	calcium ion binding	Interacting selectively and non-covalently with calcium ions (Ca2+). [GOC:ai]
SMAR001089	GO:0016020	Cellular component	membrane	Double layer of lipid molecules that encloses all cells, and, in eukaryotes, many organelles; may be a single or double lipid bilayer; also includes associated proteins. [GOC:mah, ISBN:0815316194]
SMAR001092	GO:0003713	Molecular function	transcription coactivator activity	Interacting selectively and non-covalently with a activating transcription factor and also with the basal transcription machinery in order to increase the frequency, rate or extent of transcription. Cofactors generally do not bind DNA, but rather mediate protein-protein interactions between activating transcription factors and the basal transcription machinery. [GOC:txnOH, PMID:10213677, PMID:168…
SMAR001092	GO:0007049	Biological process	cell cycle	The progression of biochemical and morphological phases and events that occur in a cell during successive cell replication or nuclear replication events. Canonically, the cell cycle comprises the replication and segregation of genetic material followed by the division of the cell, but in endocycles or syncytial cells nuclear replication or nuclear division may not be followed by cell division. [G…
SMAR001092	GO:0035065	Biological process	regulation of histone acetylation	Any process that modulates the frequency, rate or extent of the addition of an acetyl group to a histone protein. [GOC:bf]
SMAR001092	GO:0043189	Cellular component	H4/H2A histone acetyltransferase complex	A multisubunit complex that catalyzes the acetylation of histones H4 and H2A. [GOC:mah, GOC:rb]
SMAR001092	GO:0045893	Biological process	positive regulation of transcription, DNA-dependent	Any process that activates or increases the frequency, rate or extent of cellular DNA-dependent transcription. [GOC:go_curators, GOC:txnOH]
SMAR001092	GO:0045927	Biological process	positive regulation of growth	Any process that activates or increases the rate or extent of growth, the increase in size or mass of all or part of an organism. [GOC:go_curators]
SMAR001093	GO:0000287	Molecular function	magnesium ion binding	Interacting selectively and non-covalently with magnesium (Mg) ions. [GOC:ai]
SMAR001093	GO:0004449	Molecular function	isocitrate dehydrogenase (NAD+) activity	Catalysis of the reaction:isocitrate + NAD+ = 2-oxoglutarate + CO2 + NADH + H+. [EC:1.1.1.41]
SMAR001093	GO:0006099	Biological process	tricarboxylic acid cycle	A nearly universal metabolic pathway in which the acetyl group of acetyl coenzyme A is effectively oxidized to two CO2 and four pairs of electrons are transferred to coenzymes. The acetyl group combines with oxaloacetate to form citrate, which undergoes successive transformations to isocitrate, 2-oxoglutarate, succinyl-CoA, succinate, fumarate, malate, and oxaloacetate again, thus completing the …
SMAR001093	GO:0051287	Molecular function	NAD binding	Interacting selectively and non-covalently with nicotinamide adenine dinucleotide, a coenzyme involved in many redox and biosynthetic reactions; binding may be to either the oxidized form, NAD+, or the reduced form, NADH. [GOC:ai]
SMAR001095	GO:0016021	Cellular component	integral to membrane	Penetrating at least one phospholipid bilayer of a membrane. May also refer to the state of being buried in the bilayer with no exposure outside the bilayer. When used to describe a protein, indicates that all or part of the peptide sequence is embedded in the membrane. [GOC:go_curators]
SMAR001096	GO:0005515	Molecular function	protein binding	Interacting selectively and non-covalently with any protein or protein complex (a complex of two or more proteins that may include other nonprotein molecules). [GOC:go_curators]
SMAR001096	GO:0016905	Molecular function	myosin heavy chain kinase activity	Catalysis of the reaction:ATP + myosin-heavy-chain = ADP + myosin-heavy-chain phosphate. [EC:2.7.11.7]
SMAR001107	GO:0005515	Molecular function	protein binding	Interacting selectively and non-covalently with any protein or protein complex (a complex of two or more proteins that may include other nonprotein molecules). [GOC:go_curators]
SMAR001118	GO:0003700	Molecular function	sequence-specific DNA binding transcription factor activity	Interacting selectively and non-covalently with a specific DNA sequence in order to modulate transcription. The transcription factor may or may not also interact selectively with a protein or macromolecular complex. [GOC:curators, GOC:txnOH]
SMAR001118	GO:0005515	Molecular function	protein binding	Interacting selectively and non-covalently with any protein or protein complex (a complex of two or more proteins that may include other nonprotein molecules). [GOC:go_curators]
SMAR001118	GO:0005634	Cellular component	nucleus	A membrane-bounded organelle of eukaryotic cells in which chromosomes are housed and replicated. In most cells, the nucleus contains all of the cell's chromosomes except the organellar chromosomes, and is the site of RNA synthesis and processing. In some species, or in specialized cell types, RNA metabolism or DNA replication may be absent. [GOC:go_curators]
SMAR001118	GO:0006350	Biological process	transcription, DNA-dependent	The cellular synthesis of RNA on a template of DNA. [GOC:jl, GOC:txnOH]
SMAR001118	GO:0006355	Biological process	regulation of transcription, DNA-dependent	Any process that modulates the frequency, rate or extent of cellular DNA-dependent transcription. [GOC:go_curators, GOC:txnOH]
SMAR001118	GO:0007444	Biological process	imaginal disc development	The process whose specific outcome is the progression of the imaginal disc over time, from its formation to the metamorphosis to form adult structures. Imaginal discs are epithelial infoldings in the larvae of holometabolous insects that develop into adult structures (legs, antennae, wings, etc.). [GOC:bf, ISBN:0879694238]
SMAR001118	GO:0008270	Molecular function	zinc ion binding	Interacting selectively and non-covalently with zinc (Zn) ions. [GOC:ai]
SMAR001118	GO:0043565	Molecular function	sequence-specific DNA binding	Interacting selectively and non-covalently with DNA of a specific nucleotide composition, e.g. GC-rich DNA binding, or with a specific sequence motif or type of DNA e.g. promotor binding or rDNA binding. [GOC:jl]
SMAR001119	GO:0005112	Molecular function	Notch binding	Interacting selectively and non-covalently with the Notch (N) protein, a surface receptor. [GOC:ceb]
SMAR001119	GO:0005783	Cellular component	endoplasmic reticulum	The irregular network of unit membranes, visible only by electron microscopy, that occurs in the cytoplasm of many eukaryotic cells. The membranes form a complex meshwork of tubular channels, which are often expanded into slitlike cavities called cisternae. The ER takes two forms, rough (or granular), with ribosomes adhering to the outer surface, and smooth (with no ribosomes attached). [ISBN:019…
SMAR001119	GO:0006004	Biological process	fucose metabolic process	The chemical reactions and pathways involving fucose, or 6-deoxygalactose, which has two enantiomers, D-fucose and L-fucose. [ISBN:0198506732]
SMAR001119	GO:0006355	Biological process	regulation of transcription, DNA-dependent	Any process that modulates the frequency, rate or extent of cellular DNA-dependent transcription. [GOC:go_curators, GOC:txnOH]
SMAR001119	GO:0006897	Biological process	endocytosis	A vesicle-mediated transport process in which cells take up external materials or membrane constituents by the invagination of a small region of the plasma membrane to form a new membrane-bounded vesicle. [GOC:mah, ISBN:0198506732, ISBN:0716731363]
SMAR001119	GO:0007219	Biological process	Notch signaling pathway	A series of molecular signals initiated by the binding of an extracellular ligand to the receptor Notch on the surface of a target cell, and ending with regulation of a downstream cellular process, e.g. transcription. [GOC:go_curators, GOC:signaling]
SMAR001119	GO:0009790	Biological process	embryo development	The process whose specific outcome is the progression of an embryo from its formation until the end of its embryonic life stage. The end of the embryonic stage is organism-specific. For example, for mammals, the process would begin with zygote formation and end with birth. For insects, the process would begin at zygote formation and end with larval hatching. For plant zygotic embryos, this would …
SMAR001119	GO:0016266	Biological process	O-glycan processing	The stepwise addition of carbohydrate or carbohydrate derivative residues to the initially added O-linked residue (usually GalNAc) to form a core O-glycan structure. [GOC:mah, GOC:pr, PMID:10580130]
SMAR001119	GO:0016337	Biological process	cell-cell adhesion	The attachment of one cell to another cell via adhesion molecules. [GOC:hb]
SMAR001119	GO:0016757	Molecular function	transferase activity, transferring glycosyl groups	Catalysis of the transfer of a glycosyl group from one compound (donor) to another (acceptor). [GOC:jl, ISBN:0198506732]
SMAR001119	GO:0030163	Biological process	protein catabolic process	The chemical reactions and pathways resulting in the breakdown of a protein by the destruction of the native, active configuration, with or without the hydrolysis of peptide bonds. [GOC:mah]
SMAR001119	GO:0031410	Cellular component	cytoplasmic vesicle	A vesicle formed of membrane or protein, found in the cytoplasm of a cell. [GOC:mah]
SMAR001119	GO:0045449	Biological process	regulation of transcription, DNA-dependent	Any process that modulates the frequency, rate or extent of cellular DNA-dependent transcription. [GOC:go_curators, GOC:txnOH]
SMAR001119	GO:0045746	Biological process	negative regulation of Notch signaling pathway	Any process that stops, prevents, or reduces the frequency, rate or extent of the Notch signaling pathway. [GOC:go_curators]
SMAR001119	GO:0046922	Molecular function	peptide-O-fucosyltransferase activity	Catalysis of the transfer of an alpha-L-fucosyl residue from GDP- beta-L-fucose to the serine hydroxy group of a protein acceptor. [EC:2.4.1.221]
SMAR001122	GO:0004872	Molecular function	receptor activity	Combining with an extracellular or intracellular messenger to initiate a change in cell activity. [GOC:ceb, ISBN:0198506732]
SMAR001123	GO:0003755	Molecular function	peptidyl-prolyl cis-trans isomerase activity	Catalysis of the reaction:peptidyl-proline (omega=180) = peptidyl-proline (omega=0). [EC:5.2.1.8]
SMAR001123	GO:0019211	Molecular function	phosphatase activator activity	Increases the activity of a phosphatase, an enzyme which catalyzes of the removal of a phosphate group from a substrate molecule. [GOC:ai]
SMAR001124	GO:0004102	Molecular function	choline O-acetyltransferase activity	Catalysis of the reaction:acetyl-CoA + choline = acetylcholine + CoA. [EC:2.3.1.6, RHEA:18824]
SMAR001124	GO:0008415	Molecular function	transferase activity, transferring acyl groups	Catalysis of the transfer of an acyl group from one compound (donor) to another (acceptor). [GOC:jl, ISBN:0198506732]
SMAR001126	GO:0005198	Molecular function	structural molecule activity	The action of a molecule that contributes to the structural integrity of a complex or assembly within or outside a cell. [GOC:mah]
SMAR001126	GO:0005515	Molecular function	protein binding	Interacting selectively and non-covalently with any protein or protein complex (a complex of two or more proteins that may include other nonprotein molecules). [GOC:go_curators]
SMAR001126	GO:0007275	Biological process	multicellular organismal development	The biological process whose specific outcome is the progression of a multicellular organism over time from an initial condition (e.g. a zygote or a young adult) to a later condition (e.g. a multicellular animal or an aged adult). [GOC:dph, GOC:ems, GOC:isa_complete, GOC:tb]
SMAR001126	GO:0016600	Cellular component	flotillin complex	A protein complex that contains flotillin-1 and flotillin-2, and may contain associated proteins. Flotillins associate into membrane microdomains resembling caveolae. [PMID:17206938, PMID:17600709]
SMAR001128	GO:0003700	Molecular function	sequence-specific DNA binding transcription factor activity	Interacting selectively and non-covalently with a specific DNA sequence in order to modulate transcription. The transcription factor may or may not also interact selectively with a protein or macromolecular complex. [GOC:curators, GOC:txnOH]
SMAR001128	GO:0004000	Molecular function	adenosine deaminase activity	Catalysis of the reaction:adenosine + H2O = inosine + NH3. [EC:3.5.4.4]
SMAR001128	GO:0005634	Cellular component	nucleus	A membrane-bounded organelle of eukaryotic cells in which chromosomes are housed and replicated. In most cells, the nucleus contains all of the cell's chromosomes except the organellar chromosomes, and is the site of RNA synthesis and processing. In some species, or in specialized cell types, RNA metabolism or DNA replication may be absent. [GOC:go_curators]
SMAR001128	GO:0006355	Biological process	regulation of transcription, DNA-dependent	Any process that modulates the frequency, rate or extent of cellular DNA-dependent transcription. [GOC:go_curators, GOC:txnOH]
SMAR001128	GO:0043565	Molecular function	sequence-specific DNA binding	Interacting selectively and non-covalently with DNA of a specific nucleotide composition, e.g. GC-rich DNA binding, or with a specific sequence motif or type of DNA e.g. promotor binding or rDNA binding. [GOC:jl]
SMAR001129	GO:0003676	Molecular function	nucleic acid binding	Interacting selectively and non-covalently with any nucleic acid. [GOC:jl]
SMAR001129	GO:0003723	Molecular function	RNA binding	Interacting selectively and non-covalently with an RNA molecule or a portion thereof. [GOC:mah]
SMAR001129	GO:0005515	Molecular function	protein binding	Interacting selectively and non-covalently with any protein or protein complex (a complex of two or more proteins that may include other nonprotein molecules). [GOC:go_curators]
SMAR001129	GO:0005524	Molecular function	ATP binding	Interacting selectively and non-covalently with ATP, adenosine 5'-triphosphate, a universally important coenzyme and enzyme regulator. [ISBN:0198506732]
SMAR001129	GO:0008026	Molecular function	ATP-dependent helicase activity	Catalysis of the reaction:ATP + H2O = ADP + phosphate, to drive the unwinding of a DNA or RNA helix. [EC:3.6.1.3, GOC:jl]
SMAR001134	GO:0005525	Molecular function	GTP binding	Interacting selectively and non-covalently with GTP, guanosine triphosphate. [GOC:ai]
SMAR001134	GO:0005622	Cellular component	intracellular	The living contents of a cell; the matter contained within (but not including) the plasma membrane, usually taken to exclude large vacuoles and masses of secretory or ingested material. In eukaryotes it includes the nucleus and cytoplasm. [ISBN:0198506732]
SMAR001134	GO:0016787	Molecular function	hydrolase activity	Catalysis of the hydrolysis of various bonds, e.g. C-O, C-N, C-C, phosphoric anhydride bonds, etc. Hydrolase is the systematic name for any enzyme of EC class 3. [ISBN:0198506732]
SMAR001136	GO:0019799	Molecular function	tubulin N-acetyltransferase activity	Catalysis of the reaction:acetyl-CoA + (alpha-tubulin) L-lysine = CoA + (alpha-tubulin) N6-acetyl-L-lysine. [EC:2.3.1.108]
SMAR001137	GO:0003723	Molecular function	RNA binding	Interacting selectively and non-covalently with an RNA molecule or a portion thereof. [GOC:mah]
SMAR001137	GO:0005515	Molecular function	protein binding	Interacting selectively and non-covalently with any protein or protein complex (a complex of two or more proteins that may include other nonprotein molecules). [GOC:go_curators]
SMAR001137	GO:0005622	Cellular component	intracellular	The living contents of a cell; the matter contained within (but not including) the plasma membrane, usually taken to exclude large vacuoles and masses of secretory or ingested material. In eukaryotes it includes the nucleus and cytoplasm. [ISBN:0198506732]
SMAR001137	GO:0019843	Molecular function	rRNA binding	Interacting selectively and non-covalently with ribosomal RNA. [GOC:jl]
SMAR001137	GO:0030529	Cellular component	ribonucleoprotein complex	A macromolecular complex containing both protein and RNA molecules. [GOC:krc]
SMAR001138	GO:0000122	Biological process	negative regulation of transcription from RNA polymerase II promoter	Any process that stops, prevents, or reduces the frequency, rate or extent of transcription from an RNA polymerase II promoter. [GOC:go_curators, GOC:txnOH]
SMAR001138	GO:0004623	Molecular function	phospholipase A2 activity	Catalysis of the reaction:phosphatidylcholine + H2O = 1-acylglycerophosphocholine + a carboxylate. [EC:3.1.1.4]
SMAR001138	GO:0004714	Molecular function	transmembrane receptor protein tyrosine kinase activity	Combining with a signal and transmitting the signal from one side of the membrane to the other to initiate a change in cell activity by catalysis of the reaction:ATP + a protein-L-tyrosine = ADP + a protein-L-tyrosine phosphate. [EC:2.7.10.1, GOC:mah]
SMAR001138	GO:0004888	Molecular function	transmembrane signaling receptor activity	Combining with an extracellular or intracellular signal and transmitting the signal from one side of the membrane to the other to initiate a change in cell activity. [GOC:go_curators, Wikipedia:Transmembrane_receptor]
SMAR001138	GO:0005509	Molecular function	calcium ion binding	Interacting selectively and non-covalently with calcium ions (Ca2+). [GOC:ai]
SMAR001138	GO:0005515	Molecular function	protein binding	Interacting selectively and non-covalently with any protein or protein complex (a complex of two or more proteins that may include other nonprotein molecules). [GOC:go_curators]
SMAR001138	GO:0005634	Cellular component	nucleus	A membrane-bounded organelle of eukaryotic cells in which chromosomes are housed and replicated. In most cells, the nucleus contains all of the cell's chromosomes except the organellar chromosomes, and is the site of RNA synthesis and processing. In some species, or in specialized cell types, RNA metabolism or DNA replication may be absent. [GOC:go_curators]
SMAR001138	GO:0005654	Cellular component	nucleoplasm	That part of the nuclear content other than the chromosomes or the nucleolus. [GOC:ma, ISBN:0124325653]
SMAR001138	GO:0005829	Cellular component	cytosol	The part of the cytoplasm that does not contain organelles but which does contain other particulate matter, such as protein complexes. [GOC:hgd, GOC:jl]
SMAR001138	GO:0005912	Cellular component	adherens junction	A cell junction at which anchoring proteins (cadherins or integrins) extend through the plasma membrane and are attached to actin filaments. [GOC:mah, http://www.vivo.colostate.edu/hbooks/cmb/cells/pmemb/junctions_a.html, ISBN:0198506732]
SMAR001138	GO:0006350	Biological process	transcription, DNA-dependent	The cellular synthesis of RNA on a template of DNA. [GOC:jl, GOC:txnOH]
SMAR001138	GO:0006351	Biological process	transcription, DNA-dependent	The cellular synthesis of RNA on a template of DNA. [GOC:jl, GOC:txnOH]
SMAR001138	GO:0007015	Biological process	actin filament organization	A process that is carried out at the cellular level which results in the assembly, arrangement of constituent parts, or disassembly of cytoskeletal structures comprising actin filaments. Includes processes that control the spatial distribution of actin filaments, such as organizing filaments into meshworks, bundles, or other structures, as by cross-linking. [GOC:mah]
SMAR001138	GO:0007157	Biological process	heterophilic cell-cell adhesion	The attachment of an adhesion molecule in one cell to a nonidentical adhesion molecule in an adjacent cell. [ISBN:0198506732]
SMAR001138	GO:0007219	Biological process	Notch signaling pathway	A series of molecular signals initiated by the binding of an extracellular ligand to the receptor Notch on the surface of a target cell, and ending with regulation of a downstream cellular process, e.g. transcription. [GOC:go_curators, GOC:signaling]
SMAR001138	GO:0007275	Biological process	multicellular organismal development	The biological process whose specific outcome is the progression of a multicellular organism over time from an initial condition (e.g. a zygote or a young adult) to a later condition (e.g. a multicellular animal or an aged adult). [GOC:dph, GOC:ems, GOC:isa_complete, GOC:tb]
SMAR001138	GO:0007298	Biological process	border follicle cell migration	The directed movement of a border cell through the nurse cells to reach the oocyte. An example of this is found in Drosophila melanogaster. [GOC:mtg_sensu, PMID:10822261]
SMAR001138	GO:0007314	Biological process	oocyte anterior/posterior axis specification	Polarization of the oocyte along its anterior-posterior axis. An example of this is found in Drosophila melanogaster. [GOC:dph, GOC:mtg_sensu, GOC:tb, ISBN:0879694238]
SMAR001138	GO:0007391	Biological process	dorsal closure	The process during Drosophila embryogenesis whereby the ectodermal cells of the lateral epithelium stretch in a coordinated fashion to internalize the amnioserosa cells and close the embryo dorsally. [PMID:9224720]
SMAR001138	GO:0007398	Biological process	ectoderm development	The process whose specific outcome is the progression of the ectoderm over time, from its formation to the mature structure. In animal embryos, the ectoderm is the outer germ layer of the embryo, formed during gastrulation. [GOC:dph, GOC:tb]
SMAR001138	GO:0007403	Biological process	glial cell fate determination	The cell fate determination process in which a cell becomes capable of differentiating autonomously into a glial cell regardless of its environment; upon determination, the cell fate cannot be reversed. [GOC:go_curators, GOC:mtg_sensu]
SMAR001138	GO:0007411	Biological process	axon guidance	The chemotaxis process that directs the migration of an axon growth cone to a specific target site in response to a combination of attractive and repulsive cues. [ISBN:0878932437]
SMAR001138	GO:0007419	Biological process	ventral cord development	The process whose specific outcome is the progression of the ventral cord over time, from its formation to the mature structure. The ventral cord is one of the distinguishing traits of the central nervous system of all arthropods (such as insects, crustaceans and arachnids) as well as many other invertebrates, such as the annelid worms. [GOC:bf, GOC:go_curators, http://users.rcn.com/jkimball.ma.u…
SMAR001138	GO:0007422	Biological process	peripheral nervous system development	The process whose specific outcome is the progression of the peripheral nervous system over time, from its formation to the mature structure. The peripheral nervous system is one of the two major divisions of the nervous system. Nerves in the PNS connect the central nervous system (CNS) with sensory organs, other organs, muscles, blood vessels and glands. [GOC:go_curators, UBERON:0000010]
SMAR001138	GO:0007440	Biological process	foregut morphogenesis	The process in which the anatomical structures of the foregut are generated and organized. [GOC:jid]
SMAR001138	GO:0007446	Biological process	imaginal disc growth	The increase in mass of imaginal discs by cell proliferation prior to metamorphosis. Imaginal discs are epithelial infoldings in the larvae of holometabolous insects that develop into adult structures (legs, antennae, wings, etc.) during metamorphosis from larval to adult form. [GOC:bf, GOC:jid, PMID:10679387]
SMAR001138	GO:0007451	Biological process	dorsal/ventral lineage restriction, imaginal disc	Formation and/or maintenance of a lineage boundary between dorsal and ventral compartments that cells cannot cross, thus separating the populations of cells in each compartment. [GOC:bf, PMID:10625531, PMID:9374402]
SMAR001138	GO:0007460	Biological process	R8 cell fate commitment	The process in which the R8 photoreceptor commits to its cell fate. The R8 receptor contributes the central part of the rhabdomere in the basal parts of the ommatidium. [PMID:3076112, PMID:3937883]
SMAR001138	GO:0007464	Biological process	R3/R4 cell fate commitment	The process in which the R3/R4 photoreceptors commit to their cell fate. R3 and R4 are paired photoreceptors which contribute the outer rhabdomeres. [PMID:3076112, PMID:3937883]
SMAR001138	GO:0007473	Biological process	wing disc proximal/distal pattern formation	The establishment, maintenance and elaboration of the proximal/distal axis of the wing disc, a precursor to the adult wing. [GOC:bf]
SMAR001138	GO:0007474	Biological process	imaginal disc-derived wing vein specification	The regionalization process in which the area of a imaginal disc-derived wing that will form a wing vein is specified. [GOC:dph, GOC:isa_complete, GOC:mtg_sensu]
SMAR001138	GO:0007478	Biological process	leg disc morphogenesis	The process in which the anatomical structures derived from the leg disc are generated and organized. This includes the transformation of a leg imaginal disc from a monolayered epithelium in the larvae of holometabolous insects into recognizable adult structures including the leg, coxa and ventral thoracic pleura. [GOC:bf, ISBN:0879694238]
SMAR001138	GO:0007498	Biological process	mesoderm development	The process whose specific outcome is the progression of the mesoderm over time, from its formation to the mature structure. The mesoderm is the middle germ layer that develops into muscle, bone, cartilage, blood and connective tissue. [GOC:dph, GOC:tb]
SMAR001138	GO:0007519	Biological process	skeletal muscle tissue development	The developmental sequence of events leading to the formation of adult muscle that occurs in the anima. In vertebrate skeletal muscle the main events are:the fusion of myoblasts to form myotubes that increase in size by further fusion to them of myoblasts, the formation of myofibrils within their cytoplasm and the establishment of functional neuromuscular junctions with motor neurons. At this sta…
SMAR001138	GO:0007521	Biological process	muscle cell fate determination	The cell fate determination process in which a cell becomes capable of differentiating autonomously into a muscle cell regardless of its environment; upon determination, the cell fate cannot be reversed. [CL:0000187, GOC:go_curators]
SMAR001138	GO:0007616	Biological process	long-term memory	The memory process that deals with the storage, retrieval and modification of information a long time (typically weeks, months or years) after receiving that information. This type of memory is typically dependent on gene transcription regulated by second messenger activation. [http://hebb.mit.edu/courses/9.03/lecture4.html, ISBN:0582227089]
SMAR001138	GO:0008284	Biological process	positive regulation of cell proliferation	Any process that activates or increases the rate or extent of cell proliferation. [GOC:go_curators]
SMAR001138	GO:0008347	Biological process	glial cell migration	The orderly movement of a glial cell, non-neuronal cells that provide support and nutrition, maintain homeostasis, form myelin, and participate in signal transmission in the nervous system. [GOC:jl, GOC:mtg_sensu]
SMAR001138	GO:0008356	Biological process	asymmetric cell division	The asymmetric division of cells to produce two daughter cells with different developmental potentials. It is of fundamental significance for the generation of cell diversity. [PMID:11672519]
SMAR001138	GO:0008407	Biological process	chaeta morphogenesis	The process in which the anatomical structures of the chaeta are generated and organized. A chaeta is a sensory multicellular cuticular outgrowth of a specifically differentiated cell. [FBbt:00005177, GOC:bf, GOC:cjm, GOC:dos, GOC:go_curators]
SMAR001138	GO:0008587	Biological process	imaginal disc-derived wing margin morphogenesis	The process in which the anatomical structures of the imaginal disc-derived wing margin are generated and organized. The wing margin is a strip of cells in the third instar disc at the boundary between the presumptive dorsal and ventral surfaces of the wing blade. [GOC:bf, GOC:mtg_sensu, ISBN:0879694238]
SMAR001138	GO:0009608	Biological process	response to symbiont	Any process that results in a change in state or activity of a cell or an organism (in terms of movement, secretion, enzyme production, gene expression, etc.) as a result of a stimulus from a symbiont, an organism living with an organism of a different species in close physical association. The symbiont is defined as the smaller of the organisms involved in a symbiotic interaction. [GOC:hb, ISBN:…
SMAR001138	GO:0010552	Biological process	positive regulation of transcription from RNA polymerase II promoter	Any process that activates or increases the frequency, rate or extent of transcription from an RNA polymerase II promoter. [GOC:go_curators, GOC:txnOH]
SMAR001138	GO:0016021	Cellular component	integral to membrane	Penetrating at least one phospholipid bilayer of a membrane. May also refer to the state of being buried in the bilayer with no exposure outside the bilayer. When used to describe a protein, indicates that all or part of the peptide sequence is embedded in the membrane. [GOC:go_curators]
SMAR001138	GO:0016330	Biological process	second mitotic wave involved in compound eye morphogenesis	A discrete cell cycle in the third instar eye imaginal disc after progression of the morphogenetic furrow that contributes to compound eye morphogenesis. It is essential for generation of a sufficient pool of uncommitted cells to develop complete ommatidia. [PMID:11257224]
SMAR001138	GO:0016563
SMAR001138	GO:0016566
SMAR001138	GO:0016787	Molecular function	hydrolase activity	Catalysis of the hydrolysis of various bonds, e.g. C-O, C-N, C-C, phosphoric anhydride bonds, etc. Hydrolase is the systematic name for any enzyme of EC class 3. [ISBN:0198506732]
SMAR001138	GO:0030154	Biological process	cell differentiation	The process in which relatively unspecialized cells, e.g. embryonic or regenerative cells, acquire specialized structural and/or functional features that characterize the cells, tissues, or organs of the mature organism or some other relatively stable phase of the organism's life history. Differentiation includes the processes involved in commitment of a cell to a specific fate and its subsequent…
SMAR001138	GO:0030708	Biological process	germarium-derived female germ-line cyst encapsulation	Formation of a single follicular epithelium around the germ-line derived cells of a cyst formed in the germarium. An example of this process is found in Drosophila melanogaster. [GOC:mtg_sensu, PMID:11591336]
SMAR001138	GO:0030713	Biological process	ovarian follicle cell stalk formation	Development of ovarian follicle cells to create the interfollicular stalks that connect the egg chambers of progressive developmental stages. An example of this process is found in Drosophila melanogaster. [GOC:mtg_sensu, PMID:10822261]
SMAR001138	GO:0030718	Biological process	germ-line stem cell maintenance	Any process involved in preventing uncommitted germ-line stem cells from differentiating as another cell type. [ISBN:0879694238]
SMAR001138	GO:0030720	Biological process	oocyte localization involved in germarium-derived egg chamber formation	Directed movement of the oocyte, following its specification, from its original central position in the cyst to a posterior position relative to the nurse cells of the egg chamber, and its maintenance in this posterior location. This is the first sign of anterior-posterior asymmetry in the developing egg chamber. [GOC:mtg_sensu, PMID:10449356]
SMAR001138	GO:0032440	Molecular function	2-alkenal reductase [NAD(P)] activity	Catalysis of the reaction:n-alkanal + NAD(P)+ = alk-2-enal + NAD(P)H + H+. [EC:1.3.1.74, PMID:16299173]
SMAR001138	GO:0035003	Cellular component	subapical complex	The most apical region of the lateral plasma membrane of an invertebrate epithelial cell. The subapical complex lies above the zonula adherens and the septate junction, and is comparable to the position of the tight junction of vertebrate cells. [PMID:11752566, PMID:12500938]
SMAR001138	GO:0035111
SMAR001138	GO:0035153	Biological process	epithelial cell type specification, open tracheal system	Allocation of epithelial cells within each migrating branch in an open tracheal system to distinct tracheal cell fates. During the migration phase each branch forms a well-defined number of cell types (including fusion cells, terminal cells and branch cells) at precise positions. [GOC:mtg_sensu, PMID:10684581, PMID:11063940]
SMAR001138	GO:0035155	Biological process	negative regulation of terminal cell fate specification, open tracheal system	Any process that restricts, stops or prevents a cell from adopting a terminal cell fate in an open tracheal system. Once the terminal and fusion fates have been correctly induced, inhibitory feedback loops prevent the remaining branch cells from assuming similar fates. [GOC:mtg_sensu, PMID:10684581]
SMAR001138	GO:0035157	Biological process	negative regulation of fusion cell fate specification	Any process that restricts, stops or prevents a cell from adopting a fusion cell fate. Once the terminal and fusion fates have been correctly induced, inhibitory feedback loops prevent the remaining branch cells from assuming similar fates. [PMID:10684581]
SMAR001138	GO:0035165	Biological process	embryonic crystal cell differentiation	The process in which an embryonic mesoderm-derived hemocyte precursor cell acquires the specialized features of a crystal cell. Crystal cells are a class of cells that contain crystalline inclusions and are involved in the melanization of pathogenic material in the hemolymph. [GOC:bf, http://sdb.bio.purdue.edu/fly/gene/serpent3.htm]
SMAR001138	GO:0035170	Biological process	lymph gland crystal cell differentiation	The process in which a relatively unspecialized larval lymph gland-derived hemocyte precursor cell acquires the specialized features of a crystal cell. Crystal cells are a class of cells that contain crystalline inclusions and are involved in the melanization of pathogenic material in the hemolymph. [GOC:bf, http://sdb.bio.purdue.edu/fly/gene/serpent3.htm]
SMAR001138	GO:0035171	Biological process	lamellocyte differentiation	The process in which a relatively unspecialized hemocyte precursor cell acquires the specialized features of a lamellocyte. Lamellocytes are a hemocyte lineage that exists only in larvae, but are seldom observed in healthy animals. Lamellocytes differentiate massively in the lymph glands after parasitization and are large flat cells devoted to encapsulation of invaders too large to be phagocytose…
SMAR001138	GO:0035172	Biological process	hemocyte proliferation	The multiplication or reproduction of hemocytes, resulting in the expansion of the cell population. Hemocytes are blood cells associated with a hemocoel (the cavity containing most of the major organs of the arthropod body) which are involved in defense and clotting of hemolymph, but not involved in transport of oxygen. [GOC:bf, GOC:mtg_sensu]
SMAR001138	GO:0035214	Biological process	eye-antennal disc development	Progression of the eye-antennal imaginal disc over time, from its initial formation through to its metamorphosis to form adult structures including the eye, antenna, head capsule and maxillary palps. [GOC:bf, ISBN:0879694238]
SMAR001138	GO:0040008	Biological process	regulation of growth	Any process that modulates the frequency, rate or extent of the growth of all or part of an organism so that it occurs at its proper speed, either globally or in a specific part of the organism's development. [GOC:ems, GOC:mah]
SMAR001138	GO:0042676	Biological process	compound eye cone cell fate commitment	The process in which the cone cells of the compound eye, the lens-secreting cells in the ommatidia, adopt pathways of differentiation that lead to the establishment of their distinct cell type. [GOC:mtg_sensu]
SMAR001138	GO:0042686	Biological process	regulation of cardioblast cell fate specification	Any process that mediates the specification of a cell into a cardioblast. A cardioblast is a cardiac precursor cell. It is a cell that has been committed to a cardiac fate, but will undergo more cell division rather than terminally differentiating. [GOC:go_curators]
SMAR001138	GO:0042689	Biological process	regulation of crystal cell differentiation	Any process that modulates the frequency, rate or extent of crystal cell differentiation. [GOC:go_curators]
SMAR001138	GO:0043234	Cellular component	protein complex	Any macromolecular complex composed of two or more polypeptide subunits, which may or may not be identical. Protein complexes may have other associated non-protein prosthetic groups, such as nucleotides, metal ions or other small molecules. [GOC:go_curators]
SMAR001138	GO:0045316	Biological process	negative regulation of compound eye photoreceptor development	Any process that stops, prevents, or reduces the frequency, rate or extent of compound eye photoreceptor development. [GOC:bf]
SMAR001138	GO:0045463	Biological process	R8 cell development	The process whose specific outcome is the progression of the R8 photoreceptor over time, from its formation to the mature structure. The R8 photoreceptor is the founding receptor of each ommatidium. [PMID:11880339]
SMAR001138	GO:0045466	Biological process	R7 cell differentiation	The process in which a relatively unspecialized cell acquires the specialized features of the R7 photoreceptor. [PMID:11880339]
SMAR001138	GO:0045468	Biological process	regulation of R8 cell spacing in compound eye	Any process that ensures that the R8 cells are selected in a precise progressive pattern so that they are evenly spaced throughout the eye disc. [GOC:dph, GOC:tb, PMID:11880339]
SMAR001138	GO:0045747	Biological process	positive regulation of Notch signaling pathway	Any process that activates or increases the frequency, rate or extent of the Notch signaling pathway. [GOC:go_curators]
SMAR001138	GO:0045750
SMAR001138	GO:0046329	Biological process	negative regulation of JNK cascade	Any process that stops, prevents, or reduces the frequency, rate or extent of signal transduction mediated by the JNK cascade. [GOC:bf]
SMAR001138	GO:0046331	Biological process	lateral inhibition	Signaling between cells of equivalent developmental potential that results in these cells adopting different developmental fates. An example is the suppression by cells with a particular fate of the adoption of the same fate by surrounding cells. [GOC:bf, GOC:kmv]
SMAR001138	GO:0046667	Biological process	compound eye retinal cell programmed cell death	Programmed cell death that occurs in the retina to remove excess cells between ommatidia, thus resulting in a hexagonal lattice, precise with respect to cell number and position surrounding each ommatidium. [PMID:12006672]
SMAR001138	GO:0046843	Biological process	dorsal appendage formation	Establishment of the dorsal filaments, elaborate specializations of the chorion that protrude from the anterior end of the egg and facilitate embryonic respiration. [ISBN:0879694238]
SMAR001138	GO:0048052	Biological process	R1/R6 cell differentiation	The process in which relatively unspecialized cells acquire the specialized features of R1 and R6 photoreceptors. An example of this process is found in Drosophila melanogaster. [GOC:jid]
SMAR001138	GO:0048190	Biological process	wing disc dorsal/ventral pattern formation	The establishment, maintenance and elaboration of the dorsal/ventral axis of the wing disc, a precursor to the adult wing. [GOC:jid]
SMAR001138	GO:0050768	Biological process	negative regulation of neurogenesis	Any process that stops, prevents, or reduces the frequency, rate or extent of neurogenesis, the origin and formation of neurons. [GOC:ai]
SMAR001138	GO:0050793	Biological process	regulation of developmental process	Any process that modulates the frequency, rate or extent of development, the biological process whose specific outcome is the progression of a multicellular organism over time from an initial condition (e.g. a zygote, or a young adult) to a later condition (e.g. a multicellular animal or an aged adult). [GOC:go_curators]
SMAR001139	GO:0005680	Cellular component	anaphase-promoting complex	A ubiquitin ligase complex that degrades mitotic cyclins and anaphase inhibitory protein, thereby triggering sister chromatid separation and exit from mitosis. Substrate recognition by APC occurs through degradation signals, the most common of which is termed the Dbox degradation motif, originally discovered in cyclin B. [GOC:jh, GOC:vw, PMID:10465783, PMID:10611969]
SMAR001139	GO:0009055	Molecular function	electron carrier activity	Any molecular entity that serves as an electron acceptor and electron donor in an electron transport chain. An electron transport chain is a process in which a series of electron carriers operate together to transfer electrons from donors to any of several different terminal electron acceptors to generate a transmembrane electrochemical gradient. [ISBN:0198506732]
SMAR001139	GO:0020037	Molecular function	heme binding	Interacting selectively and non-covalently with heme, any compound of iron complexed in a porphyrin (tetrapyrrole) ring. [CHEBI:30413, GOC:ai]
SMAR001139	GO:0030071	Biological process	regulation of mitotic metaphase/anaphase transition	Any process that modulates the frequency, rate or extent of the onset of anaphase (chromosome movement) in the mitotic cell cycle. [GOC:mah]
SMAR001139	GO:0031145	Biological process	anaphase-promoting complex-dependent proteasomal ubiquitin-dependent protein catabolic process	The chemical reactions and pathways resulting in the breakdown of a protein or peptide by hydrolysis of its peptide bonds, initiated by the covalent attachment of ubiquitin, with ubiquitin-protein ligation catalyzed by the anaphase-promoting complex, and mediated by the proteasome. [PMID:15380083]
SMAR001141	GO:0006629	Biological process	lipid metabolic process	The chemical reactions and pathways involving lipids, compounds soluble in an organic solvent but not, or sparingly, in an aqueous solvent. Includes fatty acids; neutral fats, other fatty-acid esters, and soaps; long-chain (fatty) alcohols and waxes; sphingoids and other long-chain bases; glycolipids, phospholipids and sphingolipids; and carotenes, polyprenols, sterols, terpenes and other isopren…
SMAR001141	GO:0007165	Biological process	signal transduction	The cellular process in which a signal is conveyed to trigger a change in the activity or state of a cell. Signal transduction begins with reception of a signal (e.g. a ligand binding to a receptor or receptor activation by a stimulus such as light), or for signal transduction in the absence of ligand, signal-withdrawal or the activity of a constitutively active receptor. Signal transduction ends…
SMAR001141	GO:0007584	Biological process	response to nutrient	Any process that results in a change in state or activity of a cell or an organism (in terms of movement, secretion, enzyme production, gene expression, etc.) as a result of a nutrient stimulus. [GOC:go_curators]
SMAR001141	GO:0008285	Biological process	negative regulation of cell proliferation	Any process that stops, prevents or reduces the rate or extent of cell proliferation. [GOC:go_curators]
SMAR001141	GO:0008286	Biological process	insulin receptor signaling pathway	The series of molecular signals generated as a consequence of the insulin receptor binding to insulin. [GOC:ceb]
SMAR001141	GO:0008340	Biological process	determination of adult lifespan	The control of viability and duration in the adult phase of the life-cycle. [GOC:ems]
SMAR001141	GO:0019900	Molecular function	kinase binding	Interacting selectively and non-covalently with a kinase, any enzyme that catalyzes the transfer of a phosphate group. [GOC:jl]
SMAR001141	GO:0030308	Biological process	negative regulation of cell growth	Any process that stops, prevents, or reduces the frequency, rate, extent or direction of cell growth. [GOC:go_curators]
SMAR001141	GO:0046621	Biological process	negative regulation of organ growth	Any process that stops, prevents, or reduces the frequency, rate or extent of growth of an organ of an organism. [GOC:bf, GOC:tb]
SMAR001141	GO:0046627	Biological process	negative regulation of insulin receptor signaling pathway	Any process that stops, prevents, or reduces the frequency, rate or extent of insulin receptor signaling. [GOC:bf]
SMAR001141	GO:0048505	Biological process	regulation of timing of cell differentiation	The process controlling the activation and/or rate at which relatively unspecialized cells acquire specialized features. Any process that modulates the rate, frequency or extent of the XXX at a consistent predetermined time point during its development. [GOC:bf, GOC:dph, GOC:jid, GOC:tb]
SMAR001141	GO:0051726	Biological process	regulation of cell cycle	Any process that modulates the rate or extent of progression through the cell cycle. [GOC:ai, GOC:dph, GOC:tb]
SMAR001141	GO:0071456	Biological process	cellular response to hypoxia	Any process that results in a change in state or activity of a cell (in terms of movement, secretion, enzyme production, gene expression, etc.) as a result of a stimulus indicating lowered oxygen tension. Hypoxia, defined as a decline in O2 levels below normoxic levels of 20.8 - 20.95%, results in metabolic adaptation at both the cellular and organismal level. [GOC:mah]
SMAR001141	GO:2000377	Biological process	regulation of reactive oxygen species metabolic process	Any process that modulates the frequency, rate or extent of reactive oxygen species metabolic process. [GOC:mah]
SMAR001143	GO:0004298	Molecular function	threonine-type endopeptidase activity	Catalysis of the hydrolysis of internal peptide bonds in a polypeptide chain by a mechanism in which the hydroxyl group of a threonine residue at the active center acts as a nucleophile. [GOC:mah, http://merops.sanger.ac.uk/about/glossary.htm#CATTYPE, http://merops.sanger.ac.uk/about/glossary.htm#ENDOPEPTIDASE]
SMAR001143	GO:0005634	Cellular component	nucleus	A membrane-bounded organelle of eukaryotic cells in which chromosomes are housed and replicated. In most cells, the nucleus contains all of the cell's chromosomes except the organellar chromosomes, and is the site of RNA synthesis and processing. In some species, or in specialized cell types, RNA metabolism or DNA replication may be absent. [GOC:go_curators]
SMAR001143	GO:0005737	Cellular component	cytoplasm	All of the contents of a cell excluding the plasma membrane and nucleus, but including other subcellular structures. [ISBN:0198547684]
SMAR001143	GO:0005839	Cellular component	proteasome core complex	A multisubunit barrel shaped endoprotease complex, which is the core of the proteasome complex. [GOC:rb, PMID:10806206]
SMAR001143	GO:0051603	Biological process	proteolysis involved in cellular protein catabolic process	The hydrolysis of a peptide bond or bonds within a protein as part of the chemical reactions and pathways resulting in the breakdown of a protein by individual cells. [GOC:ai, GOC:dph, GOC:tb]
SMAR001144	GO:0004674	Molecular function	protein serine/threonine kinase activity	Catalysis of the reactions:ATP + protein serine = ADP + protein serine phosphate, and ATP + protein threonine = ADP + protein threonine phosphate. [GOC:bf]
SMAR001144	GO:0005524	Molecular function	ATP binding	Interacting selectively and non-covalently with ATP, adenosine 5'-triphosphate, a universally important coenzyme and enzyme regulator. [ISBN:0198506732]
SMAR001144	GO:0006468	Biological process	protein phosphorylation	The process of introducing a phosphate group on to a protein. [GOC:hb]
SMAR001145	GO:0005085	Molecular function	guanyl-nucleotide exchange factor activity	Stimulates the exchange of guanyl nucleotides associated with a GTPase. Under normal cellular physiological conditions, the concentration of GTP is higher than that of GDP, favoring the replacement of GDP by GTP in association with the GTPase. [GOC:kd, GOC:mah]
SMAR001145	GO:0005096	Molecular function	GTPase activator activity	Increases the activity of a GTPase, an enzyme that catalyzes the hydrolysis of GTP. [GOC:mah]
SMAR001145	GO:0005622	Cellular component	intracellular	The living contents of a cell; the matter contained within (but not including) the plasma membrane, usually taken to exclude large vacuoles and masses of secretory or ingested material. In eukaryotes it includes the nucleus and cytoplasm. [ISBN:0198506732]
SMAR001145	GO:0005829	Cellular component	cytosol	The part of the cytoplasm that does not contain organelles but which does contain other particulate matter, such as protein complexes. [GOC:hgd, GOC:jl]
SMAR001145	GO:0006897	Biological process	endocytosis	A vesicle-mediated transport process in which cells take up external materials or membrane constituents by the invagination of a small region of the plasma membrane to form a new membrane-bounded vesicle. [GOC:mah, ISBN:0198506732, ISBN:0716731363]
SMAR001145	GO:0007165	Biological process	signal transduction	The cellular process in which a signal is conveyed to trigger a change in the activity or state of a cell. Signal transduction begins with reception of a signal (e.g. a ligand binding to a receptor or receptor activation by a stimulus such as light), or for signal transduction in the absence of ligand, signal-withdrawal or the activity of a constitutively active receptor. Signal transduction ends…
SMAR001145	GO:0016020	Cellular component	membrane	Double layer of lipid molecules that encloses all cells, and, in eukaryotes, many organelles; may be a single or double lipid bilayer; also includes associated proteins. [GOC:mah, ISBN:0815316194]
SMAR001145	GO:0032794	Molecular function	GTPase activating protein binding	Interacting selectively and non-covalently with a GTPase activating protein. [GOC:nln]
SMAR001145	GO:0051056	Biological process	regulation of small GTPase mediated signal transduction	Any process that modulates the frequency, rate or extent of small GTPase mediated signal transduction. [GOC:go_curators]
SMAR001145	GO:0051223	Biological process	regulation of protein transport	Any process that modulates the frequency, rate or extent of the directed movement of a protein into, out of or within a cell, or between cells, by means of some agent such as a transporter or pore. [GOC:ai]
SMAR001146	GO:0002084	Biological process	protein depalmitoylation	The removal of palymitoyl groups from a lipoprotein. [GOC:hjd]
SMAR001146	GO:0005764	Cellular component	lysosome	A small lytic vacuole that has cell cycle-independent morphology and is found in most animal cells and that contains a variety of hydrolases, most of which have their maximal activities in the pH range 5-6. The contained enzymes display latency if properly isolated. About 40 different lysosomal hydrolases are known and lysosomes have a great variety of morphologies and functions. [GOC:mah, ISBN:0…
SMAR001146	GO:0006464	Biological process	cellular protein modification process	The covalent alteration of one or more amino acids occurring in proteins, peptides and nascent polypeptides (co-translational, post-translational modifications) occurring at the level of an individual cell. Includes the modification of charged tRNAs that are destined to occur in a protein (pre-translation modification). [GOC:go_curators]
SMAR001146	GO:0008474	Molecular function	palmitoyl-(protein) hydrolase activity	Catalysis of the reaction:palmitoyl-protein + H2O = palmitate + protein. [EC:3.1.2.22]
SMAR001151	GO:0005515	Molecular function	protein binding	Interacting selectively and non-covalently with any protein or protein complex (a complex of two or more proteins that may include other nonprotein molecules). [GOC:go_curators]
SMAR001153	GO:0005245	Molecular function	voltage-gated calcium channel activity	Catalysis of the transmembrane transfer of a calcium ion by a voltage-gated channel. A voltage-gated channel is a channel whose open state is dependent on the voltage across the membrane in which it is embedded. [GOC:mtg_transport, GOC:tb, ISBN:0815340729]
SMAR001153	GO:0005509	Molecular function	calcium ion binding	Interacting selectively and non-covalently with calcium ions (Ca2+). [GOC:ai]
SMAR001153	GO:0005891	Cellular component	voltage-gated calcium channel complex	A protein complex that forms a transmembrane channel through which calcium ions may pass in response to changes in membrane potential. [GOC:mah]
SMAR001169	GO:0001700	Biological process	embryonic development via the syncytial blastoderm	The process whose specific outcome is the progression of the embryo over time, from zygote formation through syncytial blastoderm to the hatching of the first instar larva. An example of this process is found in Drosophila melanogaster. [GOC:go_curators, GOC:mtg_sensu]
SMAR001169	GO:0001964	Biological process	startle response	An action or movement due to the application of a sudden unexpected stimulus. [GOC:dph]
SMAR001169	GO:0004872	Molecular function	receptor activity	Combining with an extracellular or intracellular messenger to initiate a change in cell activity. [GOC:ceb, ISBN:0198506732]
SMAR001169	GO:0005515	Molecular function	protein binding	Interacting selectively and non-covalently with any protein or protein complex (a complex of two or more proteins that may include other nonprotein molecules). [GOC:go_curators]
SMAR001169	GO:0007275	Biological process	multicellular organismal development	The biological process whose specific outcome is the progression of a multicellular organism over time from an initial condition (e.g. a zygote or a young adult) to a later condition (e.g. a multicellular animal or an aged adult). [GOC:dph, GOC:ems, GOC:isa_complete, GOC:tb]
SMAR001169	GO:0016020	Cellular component	membrane	Double layer of lipid molecules that encloses all cells, and, in eukaryotes, many organelles; may be a single or double lipid bilayer; also includes associated proteins. [GOC:mah, ISBN:0815316194]
SMAR001169	GO:0016021	Cellular component	integral to membrane	Penetrating at least one phospholipid bilayer of a membrane. May also refer to the state of being buried in the bilayer with no exposure outside the bilayer. When used to describe a protein, indicates that all or part of the peptide sequence is embedded in the membrane. [GOC:go_curators]
SMAR001169	GO:0016787	Molecular function	hydrolase activity	Catalysis of the hydrolysis of various bonds, e.g. C-O, C-N, C-C, phosphoric anhydride bonds, etc. Hydrolase is the systematic name for any enzyme of EC class 3. [ISBN:0198506732]
SMAR001169	GO:0031987	Biological process	locomotion involved in locomotory behavior	Self-propelled movement of a cell or organism from one location to another in a behavioral context; the aspect of locomotory behavior having to do with movement. [GOC:mah]
SMAR001169	GO:0042048	Biological process	olfactory behavior	The behavior of an organism in response to an odor. [GOC:jid, GOC:pr]
SMAR001169	GO:0048036	Biological process	central complex development	The process whose specific outcome is the progression of the central complex over time, from its formation to the mature structure. The central complex region of the insect brain is thought to be crucial for control of locomotive behavior. Located in the middle of the two protocerebral hemispheres, it comprises four neuropilar regions, the fan-shaped body, the ellipsoid body, the protocerebral br…
SMAR001169	GO:0048854	Biological process	brain morphogenesis	The process in which the anatomical structures of the brain are generated and organized. The brain is one of the two components of the central nervous system and is the center of thought and emotion. It is responsible for the coordination and control of bodily activities and the interpretation of information from the senses (sight, hearing, smell, etc.). [GOC:dgh, GOC:jid]
SMAR001172	GO:0005388	Molecular function	calcium-transporting ATPase activity	Catalysis of the transfer of a solute or solutes from one side of a membrane to the other according to the reaction:ATP + H2O + Ca2+(cis) = ADP + phosphate + Ca2+(trans). [EC:3.6.3.8]
SMAR001172	GO:0005515	Molecular function	protein binding	Interacting selectively and non-covalently with any protein or protein complex (a complex of two or more proteins that may include other nonprotein molecules). [GOC:go_curators]
SMAR001172	GO:0005524	Molecular function	ATP binding	Interacting selectively and non-covalently with ATP, adenosine 5'-triphosphate, a universally important coenzyme and enzyme regulator. [ISBN:0198506732]
SMAR001172	GO:0005635	Cellular component	nuclear envelope	The double lipid bilayer enclosing the nucleus and separating its contents from the rest of the cytoplasm; includes the intermembrane space, a gap of width 20-40 nm (also called the perinuclear space). [ISBN:0198547684]
SMAR001172	GO:0005811	Cellular component	lipid particle	Any particle of coalesced lipids in the cytoplasm of a cell. May include associated proteins. [GOC:mah]
[truncated: 24,035 more rows]
