# Supplementary material for: The First Myriapod Genome Sequence Reveals Conservative Arthropod Gene Content and Genome Organisation in the Centipede Strigamia maritima
Source: PLoS Biol. 2014 Nov 25;12(11):e1002005. doi: 10.1371/journal.pbio.1002005 (PMC4244043; doi:10.1371/journal.pbio.1002005)
Supplement: File S2 — Strigamia_pals for Figure 3 . (XLSX) [file pbio.1002005.s066.xlsx]

## Sheet: SI_file2_strigamia_pals.txt
Ancestral Linkage Group	Contained Scaffolds
SmALG1	scf7180001247220
SmALG2	scf7180001239276	scf7180001239755	scf7180001245025	scf7180001247556	scf7180001247632	scf7180001247826	scf7180001247841	scf7180001247853	scf7180001247935	scf7180001248148	scf7180001248203	scf7180001248238	scf7180001248485	scf7180001248605	scf7180001248770	scf7180001248775	scf7180001248793
SmALG3	scf7180001245042
SmALG4	scf7180001236396	scf7180001237339	scf7180001238910	scf7180001239158	scf7180001247205	scf7180001247511	scf7180001247529	scf7180001247845	scf7180001247923	scf7180001248274	scf7180001248617	scf7180001248878
SmALG5	scf7180001238926	scf7180001241869	scf7180001244784	scf7180001247069	scf7180001247211	scf7180001247514	scf7180001247846	scf7180001247948	scf7180001247962	scf7180001247999	scf7180001248090	scf7180001248113	scf7180001248467	scf7180001248509	scf7180001248510	scf7180001248632	scf7180001248638	scf7180001248668	scf7180001248741	scf7180001248780	scf7180001248861	scf7180001248889	scf7180001248902
SmALG6	scf7180001239202	scf7180001239949	scf7180001246148	scf7180001247150	scf7180001247386	scf7180001247419	scf7180001247668	scf7180001247985	scf7180001247996	scf7180001248442	scf7180001248444	scf7180001248449	scf7180001248500	scf7180001248523	scf7180001248641	scf7180001248691	scf7180001248729
SmALG7	scf7180001247212
SmALG8	scf7180001236654	scf7180001247854
SmALG9	scf7180001244033	scf7180001247081	scf7180001247993	scf7180001248034	scf7180001248226	scf7180001248319	scf7180001248502	scf7180001248672	scf7180001248676	scf7180001248732	scf7180001248782
SmALG10	scf7180001248425	scf7180001248601	scf7180001248629	scf7180001248664
SmALG11	scf7180001237055	scf7180001241756	scf7180001243919	scf7180001248418	scf7180001248616	scf7180001248877
SmALG12	scf7180001247382	scf7180001248535	scf7180001248674	scf7180001248893
SmALG13	scf7180001239409	scf7180001242161	scf7180001247504	scf7180001247507	scf7180001248193	scf7180001248261	scf7180001248427	scf7180001248482	scf7180001248725	scf7180001248773
SmALG14	scf7180001241204	scf7180001246261	scf7180001246887	scf7180001247365	scf7180001247604	scf7180001247794	scf7180001247965	scf7180001248008	scf7180001248030	scf7180001248453	scf7180001248595	scf7180001248756
SmALG15	scf7180001239846	scf7180001247245	scf7180001247746	scf7180001247801	scf7180001247852	scf7180001247863	scf7180001247952	scf7180001248024	scf7180001248051	scf7180001248416	scf7180001248471	scf7180001248569	scf7180001248593	scf7180001248596	scf7180001248643	scf7180001248785
SmALG16	scf7180001248141	scf7180001248457	scf7180001248633	scf7180001248784	scf7180001248795
SmALG17	scf7180001247723	scf7180001247748	scf7180001247835	scf7180001248049	scf7180001248470	scf7180001248486	scf7180001248557	scf7180001248670	scf7180001248731	scf7180001248891
SmALG18	scf7180001235245	scf7180001240128	scf7180001245219	scf7180001245725	scf7180001246616	scf7180001247592	scf7180001247615	scf7180001248424	scf7180001248430	scf7180001248463	scf7180001248473	scf7180001248496	scf7180001248507	scf7180001248517	scf7180001248526	scf7180001248529	scf7180001248563	scf7180001248586	scf7180001248636	scf7180001248642	scf7180001248802	scf7180001248904
SmALG19	scf7180001237154	scf7180001240399	scf7180001245898	scf7180001247268	scf7180001247655	scf7180001248037	scf7180001248234	scf7180001248420	scf7180001248424	scf7180001248445	scf7180001248547	scf7180001248607	scf7180001248677	scf7180001248684	scf7180001248885	scf7180001248903
SmALG20	scf7180001236418	scf7180001239195	scf7180001247435	scf7180001247502	scf7180001247538	scf7180001248096	scf7180001248174	scf7180001248182	scf7180001248249	scf7180001248431	scf7180001248481	scf7180001248491	scf7180001248622	scf7180001248711	scf7180001248812
SmALG21	scf7180001244227	scf7180001244523	scf7180001246013	scf7180001246756	scf7180001247368	scf7180001247724	scf7180001247960	scf7180001248250	scf7180001248468	scf7180001248469	scf7180001248516	scf7180001248602	scf7180001248626	scf7180001248688	scf7180001248772	scf7180001248798	scf7180001248868
SmALG22	scf7180001245571	scf7180001247546	scf7180001247858	scf7180001247917	scf7180001247936	scf7180001248145	scf7180001248221	scf7180001248475	scf7180001248490	scf7180001248492	scf7180001248551
SmALG23	scf7180001242753	scf7180001243197	scf7180001247609	scf7180001247635	scf7180001248213	scf7180001248637	scf7180001248823
SmALG24.1	scf7180001238215	scf7180001244554	scf7180001246126	scf7180001246755	scf7180001246954	scf7180001248506	scf7180001248790
SmALG24.2	scf7180001247879	scf7180001248835
SmALG24.3	scf7180001247569	scf7180001247872	scf7180001248611	scf7180001248653	scf7180001248667	scf7180001248673	scf7180001248768
SmALG24.4	scf7180001247533	scf7180001247832	scf7180001248199	scf7180001248513	scf7180001248669	scf7180001248776
SmALG25	scf7180001238934	scf7180001246925	scf7180001247197	scf7180001247497	scf7180001248465	scf7180001248546	scf7180001248648	scf7180001248753	scf7180001248762
SmALG26	scf7180001246674	scf7180001246792	scf7180001246967	scf7180001247190	scf7180001247325	scf7180001247356	scf7180001247707	scf7180001248200	scf7180001248241	scf7180001248424	scf7180001248464	scf7180001248511	scf7180001248651	scf7180001248682	scf7180001248731
BfALG1	Bf_V2_104	Bf_V2_148	Bf_V2_177	Bf_V2_191	Bf_V2_196
BfALG2	Bf_V2_105	Bf_V2_109	Bf_V2_117	Bf_V2_12	Bf_V2_133	Bf_V2_143	Bf_V2_149	Bf_V2_151	Bf_V2_152	Bf_V2_160	Bf_V2_178	Bf_V2_184	Bf_V2_205	Bf_V2_207	Bf_V2_242	Bf_V2_248	Bf_V2_260	Bf_V2_37	Bf_V2_42	Bf_V2_66	Bf_V2_67	Bf_V2_89	Bf_V2_9	Bf_V2_91
BfALG3	Bf_V2_142	Bf_V2_147	Bf_V2_162	Bf_V2_168	Bf_V2_171	Bf_V2_18	Bf_V2_183	Bf_V2_19	Bf_V2_208	Bf_V2_224	Bf_V2_271	Bf_V2_64	Bf_V2_70	Bf_V2_78
BfALG4	Bf_V2_106	Bf_V2_119	Bf_V2_123	Bf_V2_124	Bf_V2_153	Bf_V2_154	Bf_V2_159	Bf_V2_163	Bf_V2_169	Bf_V2_180	Bf_V2_185	Bf_V2_197	Bf_V2_204	Bf_V2_216	Bf_V2_223	Bf_V2_282	Bf_V2_297	Bf_V2_32	Bf_V2_65	Bf_V2_88
BfALG5	Bf_V2_103	Bf_V2_145	Bf_V2_174	Bf_V2_175	Bf_V2_217	Bf_V2_231	Bf_V2_24	Bf_V2_48	Bf_V2_68	Bf_V2_92
BfALG6	Bf_V2_112	Bf_V2_122	Bf_V2_137	Bf_V2_140	Bf_V2_141	Bf_V2_158	Bf_V2_182	Bf_V2_186	Bf_V2_5	Bf_V2_62	Bf_V2_63
BfALG7	Bf_V2_138	Bf_V2_157	Bf_V2_172	Bf_V2_190	Bf_V2_220	Bf_V2_230	Bf_V2_236	Bf_V2_243	Bf_V2_33	Bf_V2_39	Bf_V2_41
BfALG8	Bf_V2_1	Bf_V2_116	Bf_V2_129	Bf_V2_211	Bf_V2_226	Bf_V2_23	Bf_V2_275
BfALG9	Bf_V2_113	Bf_V2_127	Bf_V2_135	Bf_V2_198	Bf_V2_215	Bf_V2_22	Bf_V2_278	Bf_V2_61	Bf_V2_69	Bf_V2_99
BfALG10	Bf_V2_136	Bf_V2_166	Bf_V2_176	Bf_V2_192	Bf_V2_200	Bf_V2_209	Bf_V2_240	Bf_V2_250	Bf_V2_261	Bf_V2_34
BfALG11	Bf_V2_100	Bf_V2_101	Bf_V2_131	Bf_V2_181	Bf_V2_212	Bf_V2_26	Bf_V2_262	Bf_V2_36	Bf_V2_40
BfALG12	Bf_V2_111	Bf_V2_139	Bf_V2_14	Bf_V2_155	Bf_V2_187	Bf_V2_188	Bf_V2_251	Bf_V2_272	Bf_V2_43	Bf_V2_90	Bf_V2_93	Bf_V2_95
BfALG13	Bf_V2_161	Bf_V2_165	Bf_V2_222	Bf_V2_232	Bf_V2_245	Bf_V2_247	Bf_V2_25	Bf_V2_28	Bf_V2_29	Bf_V2_295	Bf_V2_6	Bf_V2_96
BfALG14	Bf_V2_132	Bf_V2_150	Bf_V2_21	Bf_V2_259	Bf_V2_267	Bf_V2_35
BfALG15	Bf_V2_13	Bf_V2_146	Bf_V2_16	Bf_V2_20	Bf_V2_225	Bf_V2_228	Bf_V2_237	Bf_V2_263	Bf_V2_281	Bf_V2_317	Bf_V2_321	Bf_V2_7	Bf_V2_97	Bf_V2_98
BfALG16	Bf_V2_110	Bf_V2_121	Bf_V2_164	Bf_V2_167	Bf_V2_2	Bf_V2_249	Bf_V2_27	Bf_V2_3	Bf_V2_94
BfALG17	Bf_V2_107	Bf_V2_115	Bf_V2_128	Bf_V2_194	Bf_V2_195	Bf_V2_210	Bf_V2_233	Bf_V2_246	Bf_V2_252	Bf_V2_258	Bf_V2_264	Bf_V2_265	Bf_V2_296	Bf_V2_38
