# Supplementary material for: The First Myriapod Genome Sequence Reveals Conservative Arthropod Gene Content and Genome Organisation in the Centipede Strigamia maritima
Source: PLoS Biol. 2014 Nov 25;12(11):e1002005. doi: 10.1371/journal.pbio.1002005 (PMC4244043; doi:10.1371/journal.pbio.1002005)
Supplement: File S4 — Raw data for Figure 2 , Figure 9 , Figure S1, and Figure S5. (XLSX) [file pbio.1002005.s068.xlsx]

## Sheet: Fig2_graph_data
	Total scaffold length in each bin (kb)
#bin_upper (in units of normalized coverage x 1000)	indvA (female)	indvB (female)	indvJ (male)
10	1176.79	1583.21	1355.44
20	754.941	655.252	412.429
30	660.58	760.118	234.075
40	596.214	602.28	172.199
50	619.815	566.458	139.622
60	571.546	594.801	168.049
70	399.617	440.606	188.79
80	423.908	499.133	138.561
90	357.085	455.447	179.997
100	432.178	426.806	246.169
110	350.527	468.349	985.295
120	382.955	433.103	1772.85
130	404.705	472.54	1498.85
140	443.657	494.277	417.308
150	388.048	500.278	443.25
160	501.246	1022.78	874.02
170	393.343	1363.38	1334.18
180	492.31	3231.89	1990.6
190	784.531	8438.99	3967.97
200	1559.11	16484	7051.42
210	3433.74	17462.8	15525.6
220	6966.35	24796.4	16401.6
230	15971.2	14912.8	25781.9
240	18302.3	8956.46	15486.5
250	25480.5	6599.38	9231.38
260	17934	5062.26	6038.7
270	7621.41	3833.61	5648.89
280	6312.24	3480.78	2999.85
290	4992.57	2586.43	2914.42
300	3356.61	2860.39	3090.97
310	3616.11	1732.93	2904.32
320	1876.26	2156.01	2723.96
330	3936.38	1063.52	1903.46
340	1834.56	2529.87	1609.03
350	1250.28	1491.03	1494.61
360	1553.2	1510.36	1276.8
370	949.656	750.103	1315.81
380	1729.21	1537.92	1508.38
390	1213.05	1142.58	1023.9
400	1188.63	1186.76	1121.94
410	1406.28	1127.46	1169.35
420	1001.11	1149.42	1252.01
430	1600.87	1161.39	985.6
440	1142.37	889.019	1134.69
450	1157.37	1075.26	1413.04

## Sheet: Fig2_raw_data_indvA
scfID	length (bp)	# mapped reads	coverage (# reads * read length / scf length)	normalised cvg (cvg / average cvg)	cvg x 1000		average cvg	read length (bp)
scf7180001235143	1108	0	0	0	0		343.92	95
scf7180001238217	1200	0	0	0	0
scf7180001238722	1025	0	0	0	0
scf7180001238725	1010	0	0	0	0
scf7180001238770	1255	0	0	0	0
scf7180001238814	1047	0	0	0	0
scf7180001238821	1166	0	0	0	0
scf7180001238838	1043	0	0	0	0
scf7180001238859	1017	0	0	0	0
scf7180001238865	1017	0	0	0	0
scf7180001239367	1095	0	0	0	0
scf7180001239398	1045	0	0	0	0
scf7180001245214	1176	0	0	0	0
scf7180001238593	1245	1	0.0763052	0.000221869	0.221869
scf7180001234917	1221	1	0.0778051	0.00022623	0.22623
scf7180001245608	1191	1	0.0797649	0.000231929	0.231929
scf7180001235255	1037	1	0.0916104	0.000266371	0.266371
scf7180001234786	1022	1	0.092955	0.000270281	0.270281
scf7180001238880	1015	1	0.0935961	0.000272145	0.272145
scf7180001247055	1425	2	0.133333	0.000387687	0.387687
scf7180001238543	1408	2	0.134943	0.000392368	0.392368
scf7180001238737	1378	2	0.137881	0.00040091	0.40091
scf7180001238860	1293	2	0.146945	0.000427266	0.427266
scf7180001238807	1243	2	0.152856	0.000444452	0.444452
scf7180001238837	1204	2	0.157807	0.000458849	0.458849
scf7180001238851	1192	2	0.159396	0.000463468	0.463468
scf7180001238687	1102	2	0.172414	0.00050132	0.50132
scf7180001240998	1092	2	0.173993	0.000505911	0.505911
scf7180001238854	1087	2	0.174793	0.000508238	0.508238
scf7180001238901	1080	2	0.175926	0.000511532	0.511532
scf7180001239714	1072	2	0.177239	0.000515349	0.515349
scf7180001238886	1040	2	0.182692	0.000531206	0.531206
scf7180001238907	1019	2	0.186457	0.000542154	0.542154
scf7180001238750	1014	2	0.187377	0.000544827	0.544827
scf7180001238709	1004	2	0.189243	0.000550253	0.550253
scf7180001239598	1692	4	0.224586	0.000653019	0.653019
scf7180001238534	1648	4	0.230583	0.000670454	0.670454
scf7180001246908	1526	4	0.249017	0.000724056	0.724056
scf7180001238542	1486	4	0.25572	0.000743546	0.743546
scf7180001238868	1097	3	0.259799	0.000755407	0.755407
scf7180001238786	1048	3	0.271947	0.000790727	0.790727
scf7180001238840	1385	4	0.274368	0.000797768	0.797768
scf7180001238745	1365	4	0.278388	0.000809457	0.809457
scf7180001238643	1009	3	0.282458	0.00082129	0.82129
scf7180001238836	1331	4	0.2855	0.000830134	0.830134
scf7180001238802	1320	4	0.287879	0.000837052	0.837052
scf7180001238648	1200	4	0.316667	0.000920757	0.920757
scf7180001238413	1197	4	0.31746	0.000923065	0.923065
scf7180001238885	1197	4	0.31746	0.000923065	0.923065
scf7180001239887	1484	5	0.320081	0.000930685	0.930685
scf7180001244773	4378	15	0.325491	0.000946416	0.946416
scf7180001238530	1452	5	0.327135	0.000951196	0.951196
scf7180001238656	1441	5	0.329632	0.000958457	0.958457
scf7180001238818	1149	4	0.330722	0.000961627	0.961627
scf7180001244864	1132	4	0.335689	0.000976068	0.976068
scf7180001238548	1119	4	0.339589	0.000987407	0.987407
scf7180001238669	1111	4	0.342034	0.000994517	0.994517
scf7180001238517	1085	4	0.35023	0.00101835	1.01835
scf7180001238432	1348	5	0.352374	0.00102458	1.02458
scf7180001238905	1074	4	0.353818	0.00102878	1.02878
scf7180001238884	1068	4	0.355805	0.00103456	1.03456
scf7180001247060	1065	4	0.356808	0.00103747	1.03747
scf7180001238887	1048	4	0.362595	0.0010543	1.0543
scf7180001237094	1043	4	0.364334	0.00105936	1.05936
scf7180001235992	4952	19	0.364499	0.00105984	1.05984
scf7180001238889	1027	4	0.37001	0.00107586	1.07586
scf7180001241297	1280	5	0.371094	0.00107901	1.07901
scf7180001238862	1017	4	0.373648	0.00108644	1.08644
scf7180001238891	1009	4	0.376611	0.00109505	1.09505
scf7180001246946	1504	6	0.378989	0.00110197	1.10197
scf7180001245245	2250	9	0.38	0.00110491	1.10491
scf7180001241371	1443	6	0.39501	0.00114855	1.14855
scf7180001238577	1201	5	0.395504	0.00114999	1.14999
scf7180001246631	1140	5	0.416667	0.00121152	1.21152
scf7180001238708	1344	6	0.424107	0.00123316	1.23316
scf7180001238337	1519	7	0.437788	0.00127294	1.27294
scf7180001238659	1295	6	0.440154	0.00127982	1.27982
scf7180001238749	1070	5	0.443925	0.00129078	1.29078
scf7180001238538	1271	6	0.448466	0.00130398	1.30398
scf7180001238691	1058	5	0.44896	0.00130542	1.30542
scf7180001238811	1058	5	0.44896	0.00130542	1.30542
scf7180001238858	1054	5	0.450664	0.00131038	1.31038
scf7180001238904	1049	5	0.452812	0.00131662	1.31662
scf7180001238399	1464	7	0.454235	0.00132076	1.32076
scf7180001246060	1022	5	0.464775	0.00135141	1.35141
scf7180001238631	1219	6	0.467596	0.00135961	1.35961
scf7180001238500	1210	6	0.471074	0.00136972	1.36972
scf7180001246741	1210	6	0.471074	0.00136972	1.36972
scf7180001238450	1604	8	0.473815	0.00137769	1.37769
scf7180001238430	2201	11	0.474784	0.00138051	1.38051
scf7180001246758	1163	6	0.490112	0.00142508	1.42508
scf7180001238690	1160	6	0.491379	0.00142876	1.42876
scf7180001238392	1531	8	0.496408	0.00144338	1.44338
scf7180001240780	1140	6	0.5	0.00145383	1.45383
scf7180001236685	1132	6	0.503534	0.0014641	1.4641
scf7180001238670	1508	8	0.503979	0.0014654	1.4654
scf7180001247058	1119	6	0.509383	0.00148111	1.48111
scf7180001238681	1492	8	0.509383	0.00148111	1.48111
scf7180001238799	1118	6	0.509839	0.00148244	1.48244
scf7180001238890	1107	6	0.514905	0.00149717	1.49717
scf7180001236162	1102	6	0.517241	0.00150396	1.50396
scf7180001238698	1098	6	0.519126	0.00150944	1.50944
scf7180001238753	1098	6	0.519126	0.00150944	1.50944
scf7180001238864	1077	6	0.529248	0.00153887	1.53887
scf7180001238897	1075	6	0.530233	0.00154173	1.54173
scf7180001238515	1420	8	0.535211	0.00155621	1.55621
scf7180001238759	1059	6	0.538244	0.00156503	1.56503
scf7180001238646	1056	6	0.539773	0.00156947	1.56947
scf7180001240106	1056	6	0.539773	0.00156947	1.56947
scf7180001238389	1222	7	0.54419	0.00158232	1.58232
scf7180001245932	1042	6	0.547025	0.00159056	1.59056
scf7180001238800	1199	7	0.554629	0.00161267	1.61267
scf7180001238657	1020	6	0.558824	0.00162487	1.62487
scf7180001238900	1018	6	0.559921	0.00162806	1.62806
scf7180001238908	1018	6	0.559921	0.00162806	1.62806
scf7180001238761	1173	7	0.566922	0.00164841	1.64841
scf7180001247059	1159	7	0.57377	0.00166833	1.66833
scf7180001238706	1294	8	0.587326	0.00170774	1.70774
scf7180001238758	1127	7	0.590062	0.0017157	1.7157
scf7180001238812	1286	8	0.59098	0.00171837	1.71837
scf7180001234731	1109	7	0.599639	0.00174354	1.74354
scf7180001238293	1580	10	0.601266	0.00174827	1.74827
scf7180001238870	1104	7	0.602355	0.00175144	1.75144
scf7180001238827	1103	7	0.602901	0.00175303	1.75303
scf7180001240707	1564	10	0.607417	0.00176616	1.76616
scf7180001238395	1399	9	0.611151	0.00177702	1.77702
scf7180001238619	1235	8	0.615385	0.00178933	1.78933
scf7180001238883	1224	8	0.620915	0.00180541	1.80541
scf7180001238832	1053	7	0.631529	0.00183627	1.83627
scf7180001246955	1200	8	0.633333	0.00184151	1.84151
scf7180001238650	1183	8	0.642434	0.00186798	1.86798
scf7180001241886	1182	8	0.642978	0.00186956	1.86956
scf7180001238816	1032	7	0.64438	0.00187363	1.87363
scf7180001238798	1472	10	0.64538	0.00187654	1.87654
scf7180001234694	1616	11	0.646658	0.00188026	1.88026
scf7180001236841	1320	9	0.647727	0.00188337	1.88337
scf7180001238877	1024	7	0.649414	0.00188827	1.88827
scf7180001246738	1018	7	0.653242	0.0018994	1.8994
scf7180001238839	1017	7	0.653884	0.00190127	1.90127
scf7180001238331	1443	10	0.658351	0.00191426	1.91426
scf7180001241382	1297	9	0.659214	0.00191677	1.91677
scf7180001244065	1001	7	0.664336	0.00193166	1.93166
scf7180001238397	1716	12	0.664336	0.00193166	1.93166
scf7180001238895	1142	8	0.665499	0.00193504	1.93504
scf7180001247027	1137	8	0.668426	0.00194355	1.94355
scf7180001238453	1692	12	0.673759	0.00195906	1.95906
scf7180001238448	1251	9	0.683453	0.00198725	1.98725
scf7180001238276	1108	8	0.685921	0.00199442	1.99442
scf7180001238436	1108	8	0.685921	0.00199442	1.99442
scf7180001238645	1107	8	0.68654	0.00199622	1.99622
scf7180001238644	1098	8	0.692168	0.00201258	2.01258
scf7180001245433	15356	112	0.692889	0.00201468	2.01468
scf7180001238668	1368	10	0.694444	0.0020192	2.0192
scf7180001238621	1086	8	0.699816	0.00203482	2.03482
scf7180001238855	1078	8	0.705009	0.00204992	2.04992
scf7180001238755	1076	8	0.70632	0.00205373	2.05373
scf7180001238551	1331	10	0.713749	0.00207534	2.07534
scf7180001238863	1053	8	0.721747	0.00209859	2.09859
scf7180001238568	1177	9	0.726423	0.00211219	2.11219
scf7180001238879	1038	8	0.732177	0.00212892	2.12892
scf7180001238829	1296	10	0.733025	0.00213138	2.13138
scf7180001238675	1295	10	0.733591	0.00213303	2.13303
scf7180001238834	1293	10	0.734725	0.00213633	2.13633
scf7180001243936	1033	8	0.735721	0.00213922	2.13922
scf7180001238824	1030	8	0.737864	0.00214545	2.14545
scf7180001238747	1028	8	0.7393	0.00214963	2.14963
scf7180001246024	1149	9	0.744125	0.00216366	2.16366
scf7180001244600	1398	11	0.747496	0.00217346	2.17346
scf7180001238898	1008	8	0.753968	0.00219228	2.19228
scf7180001243597	1637	13	0.754429	0.00219362	2.19362
scf7180001238660	1369	11	0.763331	0.0022195	2.2195
scf7180001238746	1207	10	0.787075	0.00228854	2.28854
scf7180001238894	1073	9	0.796831	0.00231691	2.31691
scf7180001238566	1178	10	0.806452	0.00234488	2.34488
scf7180001238867	1177	10	0.807137	0.00234688	2.34688
scf7180001238874	1058	9	0.808129	0.00234976	2.34976
scf7180001239368	4108	35	0.809396	0.00235345	2.35345
scf7180001238369	1054	9	0.811195	0.00235868	2.35868
scf7180001238734	1169	10	0.81266	0.00236294	2.36294
scf7180001238363	1139	10	0.834065	0.00242517	2.42517
scf7180001238861	1025	9	0.834146	0.00242541	2.42541
scf7180001238906	1137	10	0.835532	0.00242944	2.42944
scf7180001238872	1021	9	0.837414	0.00243491	2.43491
scf7180001238896	1133	10	0.838482	0.00243802	2.43802
scf7180001238771	1132	10	0.839223	0.00244017	2.44017
scf7180001247051	1010	9	0.846535	0.00246143	2.46143
scf7180001238620	1119	10	0.848972	0.00246852	2.46852
scf7180001238785	1225	11	0.853061	0.00248041	2.48041
scf7180001238552	1188	11	0.87963	0.00255766	2.55766
scf7180001238683	1510	14	0.880795	0.00256105	2.56105
scf7180001238783	1074	10	0.884544	0.00257195	2.57195
scf7180001235617	1062	10	0.894539	0.00260101	2.60101
scf7180001238742	1152	11	0.907118	0.00263759	2.63759
scf7180001238625	1252	12	0.910543	0.00264755	2.64755
scf7180001239509	1458	14	0.912209	0.00265239	2.65239
scf7180001245157	1143	11	0.914261	0.00265835	2.65835
scf7180001238516	1662	16	0.914561	0.00265923	2.65923
scf7180001238831	1033	10	0.919652	0.00267403	2.67403
scf7180001238449	1751	17	0.92233	0.00268182	2.68182
scf7180001238693	1233	12	0.924574	0.00268834	2.68834
scf7180001247061	1229	12	0.927583	0.00269709	2.69709
scf7180001238408	1625	16	0.935385	0.00271978	2.71978
scf7180001246690	1014	10	0.936884	0.00272413	2.72413
scf7180001238651	1115	11	0.93722	0.00272511	2.72511
scf7180001247048	1011	10	0.939664	0.00273222	2.73222
scf7180001238702	1213	12	0.939819	0.00273267	2.73267
scf7180001238519	1716	17	0.941142	0.00273652	2.73652
scf7180001238666	1008	10	0.94246	0.00274035	2.74035
scf7180001238522	1609	16	0.944686	0.00274682	2.74682
scf7180001238806	1197	12	0.952381	0.0027692	2.7692
scf7180001238871	1194	12	0.954774	0.00277615	2.77615
scf7180001238794	1388	14	0.958213	0.00278615	2.78615
scf7180001238767	1090	11	0.958716	0.00278761	2.78761
scf7180001238527	1579	16	0.962635	0.00279901	2.79901
scf7180001238735	1085	11	0.963134	0.00280046	2.80046
scf7180001246907	1377	14	0.965868	0.00280841	2.80841
scf7180001246843	1570	16	0.968153	0.00281505	2.81505
scf7180001238661	1079	11	0.968489	0.00281603	2.81603
scf7180001241283	1556	16	0.976864	0.00284038	2.84038
scf7180001238741	1159	12	0.983607	0.00285999	2.85999
scf7180001238435	1528	16	0.994764	0.00289243	2.89243
scf7180001236116	1514	16	1.00396	0.00291918	2.91918
scf7180001246975	1415	15	1.00707	0.0029282	2.9282
scf7180001238388	1226	13	1.00734	0.002929	2.929
scf7180001238775	1029	11	1.01555	0.00295287	2.95287
scf7180001237206	1020	11	1.02451	0.00297892	2.97892
scf7180001238689	1112	12	1.02518	0.00298087	2.98087
scf7180001238609	1482	16	1.02564	0.00298221	2.98221
scf7180001238411	1294	14	1.02782	0.00298855	2.98855
scf7180001238617	1106	12	1.03074	0.00299704	2.99704
scf7180001247014	1008	11	1.03671	0.00301438	3.01438
scf7180001238286	1891	21	1.055	0.00306757	3.06757
scf7180001246818	1435	16	1.05923	0.00307989	3.07989
scf7180001238571	1243	14	1.06999	0.00311117	3.11117
scf7180001235035	1064	12	1.07143	0.00311534	3.11534
scf7180001246948	1060	12	1.07547	0.0031271	3.1271
scf7180001238635	1046	12	1.08987	0.00316895	3.16895
scf7180001238752	1568	18	1.09056	0.00317098	3.17098
scf7180001238789	1128	13	1.09486	0.00318347	3.18347
scf7180001238671	1473	17	1.0964	0.00318796	3.18796
scf7180001235820	1039	12	1.09721	0.0031903	3.1903
scf7180001238652	1377	16	1.10385	0.00320961	3.20961
scf7180001238835	1202	14	1.10649	0.00321729	3.21729
scf7180001238613	1028	12	1.10895	0.00322444	3.22444
scf7180001238676	1112	13	1.11061	0.00322927	3.22927
scf7180001239567	1022	12	1.11546	0.00324337	3.24337
scf7180001238826	1020	12	1.11765	0.00324973	3.24973
scf7180001239804	2452	29	1.12357	0.00326696	3.26696
scf7180001246835	1520	18	1.125	0.00327111	3.27111
scf7180001238781	1266	15	1.12559	0.00327283	3.27283
scf7180001238674	1434	17	1.12622	0.00327466	3.27466
scf7180001238410	1337	16	1.13687	0.00330564	3.30564
scf7180001238757	1167	14	1.13967	0.00331378	3.31378
scf7180001238554	1412	17	1.14377	0.00332568	3.32568
scf7180001238649	1244	15	1.1455	0.00333071	3.33071
scf7180001247024	1071	13	1.15313	0.0033529	3.3529
scf7180001238624	1478	18	1.15697	0.00336407	3.36407
scf7180001238852	1057	13	1.1684	0.00339731	3.39731
scf7180001247025	1073	14	1.23952	0.00360408	3.60408
scf7180001235633	1294	17	1.24807	0.00362895	3.62895
scf7180001238528	1446	19	1.24827	0.00362954	3.62954
scf7180001247043	1140	15	1.25	0.00363457	3.63457
scf7180001238739	1134	15	1.25661	0.0036538	3.6538
scf7180001238857	1055	14	1.26066	0.00366557	3.66557
scf7180001238876	1052	14	1.26426	0.00367603	3.67603
scf7180001238339	1049	14	1.26787	0.00368654	3.68654
scf7180001238145	2845	38	1.26889	0.0036895	3.6895
scf7180001238696	1496	20	1.27005	0.00369288	3.69288
scf7180001238766	1044	14	1.27395	0.0037042	3.7042
scf7180001238455	1341	18	1.27517	0.00370775	3.70775
scf7180001240334	1708	23	1.27927	0.00371969	3.71969
scf7180001238823	1110	15	1.28378	0.0037328	3.7328
scf7180001238810	1106	15	1.28843	0.0037463	3.7463
scf7180001238565	1250	17	1.292	0.00375669	3.75669
scf7180001247063	1170	16	1.29915	0.00377747	3.77747
scf7180001238539	1607	22	1.30056	0.00378158	3.78158
scf7180001238888	1093	15	1.30375	0.00379086	3.79086
scf7180001238614	1091	15	1.30614	0.00379781	3.79781
scf7180001246935	1454	20	1.30674	0.00379955	3.79955
scf7180001238762	1087	15	1.31095	0.00381178	3.81178
scf7180001238866	1013	14	1.31293	0.00381755	3.81755
scf7180001238776	1012	14	1.31423	0.00382133	3.82133
scf7180001244204	1073	15	1.32805	0.00386152	3.86152
scf7180001238636	1499	21	1.33089	0.00386976	3.86976
scf7180001238791	1141	16	1.33216	0.00387348	3.87348
scf7180001245295	1282	18	1.33385	0.00387839	3.87839
scf7180001238415	1209	17	1.33581	0.00388409	3.88409
scf7180001238457	1059	15	1.34561	0.00391257	3.91257
scf7180001238540	1477	21	1.35071	0.0039274	3.9274
scf7180001246916	1894	27	1.35428	0.00393777	3.93777
scf7180001238343	1400	20	1.35714	0.0039461	3.9461
scf7180001238654	1535	22	1.36156	0.00395896	3.95896
scf7180001238155	1181	17	1.36749	0.00397617	3.97617
scf7180001238731	1174	17	1.37564	0.00399988	3.99988
scf7180001245827	1711	25	1.38808	0.00403605	4.03605
scf7180001238296	1839	27	1.39478	0.00405554	4.05554
scf7180001247066	1086	16	1.39963	0.00406965	4.06965
scf7180001243935	1216	18	1.40625	0.00408889	4.08889
scf7180001247040	1079	16	1.40871	0.00409605	4.09605
scf7180001238736	1069	16	1.42189	0.00413436	4.13436
scf7180001238334	1601	24	1.42411	0.00414082	4.14082
scf7180001238751	1067	16	1.42455	0.00414211	4.14211
scf7180001238564	1130	17	1.4292	0.00415563	4.15563
scf7180001238768	1063	16	1.42992	0.0041577	4.1577
scf7180001238253	1859	28	1.43088	0.0041605	4.1605
scf7180001238893	1056	16	1.43939	0.00418526	4.18526
scf7180001238632	1185	18	1.44304	0.00419586	4.19586
scf7180001238234	1445	22	1.44637	0.00420554	4.20554
scf7180001246789	1570	24	1.45223	0.00422258	4.22258
scf7180001238764	1174	18	1.45656	0.00423517	4.23517
scf7180001238692	1238	19	1.458	0.00423935	4.23935
scf7180001238817	1042	16	1.45873	0.00424149	4.24149
scf7180001238703	1432	22	1.4595	0.00424371	4.24371
scf7180001246968	1684	26	1.46675	0.00426479	4.26479
scf7180001238342	1679	26	1.47111	0.00427749	4.27749
scf7180001238425	1225	19	1.47347	0.00428434	4.28434
scf7180001235717	1415	22	1.47703	0.0042947	4.2947
scf7180001241098	1412	22	1.48017	0.00430382	4.30382
scf7180001245002	17796	280	1.49472	0.00434612	4.34612
scf7180001238875	1079	17	1.49676	0.00435205	4.35205
scf7180001238521	1586	25	1.49748	0.00435415	4.35415
scf7180001246697	1707	27	1.50264	0.00436915	4.36915
scf7180001238822	1138	18	1.50264	0.00436915	4.36915
scf7180001238508	1005	16	1.51244	0.00439765	4.39765
scf7180001238419	1443	23	1.51421	0.00440279	4.40279
scf7180001246734	1315	21	1.51711	0.00441123	4.41123
scf7180001238420	1376	22	1.5189	0.00441642	4.41642
scf7180001240485	1059	17	1.52502	0.00443424	4.43424
scf7180001246976	1494	24	1.5261	0.00443738	4.43738
scf7180001238673	1366	22	1.53001	0.00444875	4.44875
scf7180001238813	1176	19	1.53486	0.00446285	4.46285
scf7180001238535	1051	17	1.53663	0.00446799	4.46799
scf7180001238512	1236	20	1.53722	0.0044697	4.4697
scf7180001245139	1109	18	1.54193	0.0044834	4.4834
scf7180001239508	4798	78	1.54439	0.00449056	4.49056
scf7180001246536	1035	17	1.56039	0.00453707	4.53707
scf7180001236112	426	7	1.56103	0.00453894	4.53894
scf7180001238427	1518	25	1.56456	0.0045492	4.5492
scf7180001238431	1700	28	1.56471	0.00454962	4.54962
scf7180001238663	1029	17	1.56948	0.00456352	4.56352
scf7180001238545	1148	19	1.5723	0.0045717	4.5717
scf7180001238550	1087	18	1.57314	0.00457414	4.57414
scf7180001238579	1442	24	1.58114	0.0045974	4.5974
scf7180001246999	1141	19	1.58195	0.00459975	4.59975
scf7180001238796	1260	21	1.58333	0.00460379	4.60379
scf7180001238902	1136	19	1.58891	0.00462	4.62
scf7180001246453	1585	27	1.6183	0.00470545	4.70545
scf7180001238452	1701	29	1.61964	0.00470934	4.70934
scf7180001238680	1112	19	1.6232	0.00471971	4.71971
scf7180001238778	1112	19	1.6232	0.00471971	4.71971
scf7180001238808	1053	18	1.62393	0.00472183	4.72183
scf7180001246943	1227	21	1.62592	0.00472761	4.72761
scf7180001238664	1048	18	1.63168	0.00474436	4.74436
scf7180001238570	1046	18	1.6348	0.00475343	4.75343
scf7180001246586	2091	36	1.63558	0.00475571	4.75571
scf7180001238068	1742	30	1.63605	0.00475707	4.75707
scf7180001238329	1507	26	1.63902	0.0047657	4.7657
scf7180001238578	1329	23	1.64409	0.00478046	4.78046
scf7180001238558	1155	20	1.64502	0.00478316	4.78316
scf7180001238697	1270	22	1.64567	0.00478504	4.78504
scf7180001238295	2015	35	1.65012	0.00479799	4.79799
scf7180001238727	1035	18	1.65217	0.00480395	4.80395
scf7180001244599	4073	71	1.65603	0.00481516	4.81516
scf7180001246765	1088	19	1.65901	0.00482382	4.82382
scf7180001245525	1029	18	1.66181	0.00483196	4.83196
scf7180001247049	1200	21	1.6625	0.00483398	4.83398
scf7180001238185	1370	24	1.66423	0.00483902	4.83902
scf7180001238795	1138	20	1.6696	0.00485461	4.85461
scf7180001238622	1024	18	1.66992	0.00485556	4.85556
scf7180001238803	1363	24	1.67278	0.00486387	4.86387
scf7180001238672	1192	21	1.67366	0.00486642	4.86642
scf7180001238398	1474	26	1.67571	0.00487239	4.87239
scf7180001238348	1756	31	1.67711	0.00487645	4.87645
scf7180001238110	1014	18	1.68639	0.00490344	4.90344
scf7180001238677	1350	24	1.68889	0.00491071	4.91071
scf7180001238338	1012	18	1.68972	0.00491313	4.91313
scf7180001238009	1180	21	1.69068	0.00491591	4.91591
scf7180001247036	1335	24	1.70787	0.00496588	4.96588
scf7180001243396	2046	37	1.71799	0.00499531	4.99531
scf7180001244184	1985	36	1.72292	0.00500966	5.00966
scf7180001238892	1100	20	1.72727	0.00502231	5.02231
scf7180001238353	1479	27	1.73428	0.00504269	5.04269
scf7180001238779	1258	23	1.73688	0.00505026	5.05026
scf7180001238830	1256	23	1.73965	0.0050583	5.0583
scf7180001241947	1035	19	1.74396	0.00507084	5.07084
scf7180001238144	1354	25	1.75406	0.00510021	5.10021
scf7180001238355	1721	32	1.76641	0.00513612	5.13612
scf7180001238546	1394	26	1.77188	0.00515201	5.15201
scf7180001247023	1125	21	1.77333	0.00515624	5.15624
scf7180001238608	1070	20	1.7757	0.00516313	5.16313
scf7180001238626	1444	27	1.77632	0.00516491	5.16491
scf7180001238520	1230	23	1.77642	0.00516522	5.16522
scf7180001238429	1118	21	1.78444	0.00518853	5.18853
scf7180001238336	1383	26	1.78597	0.00519299	5.19299
scf7180001238773	1010	19	1.78713	0.00519635	5.19635
scf7180001238341	1380	26	1.78986	0.00520428	5.20428
scf7180001238748	1061	20	1.79076	0.00520692	5.20692
scf7180001238200	2331	44	1.79322	0.00521407	5.21407
scf7180001246962	1002	19	1.8014	0.00523784	5.23784
scf7180001238097	9461	180	1.80742	0.00525535	5.25535
scf7180001238266	1522	29	1.81012	0.0052632	5.2632
scf7180001238309	1147	22	1.82214	0.00529817	5.29817
scf7180001238203	1981	38	1.82231	0.00529865	5.29865
scf7180001234613	1249	24	1.82546	0.00530781	5.30781
scf7180001238169	1612	31	1.82692	0.00531206	5.31206
scf7180001238333	1559	30	1.82809	0.00531547	5.31547
scf7180001238684	1293	25	1.83681	0.00534082	5.34082
scf7180001238525	1338	26	1.84604	0.00536764	5.36764
scf7180001246998	1439	28	1.84851	0.00537482	5.37482
scf7180001247047	1129	22	1.8512	0.00538264	5.38264
scf7180001238173	2140	42	1.86449	0.00542128	5.42128
scf7180001238695	1120	22	1.86607	0.00542589	5.42589
scf7180001247065	1014	20	1.87377	0.00544827	5.44827
scf7180001238278	2521	50	1.88417	0.00547852	5.47852
scf7180001246583	2570	51	1.88521	0.00548155	5.48155
scf7180001238445	1914	38	1.8861	0.00548413	5.48413
scf7180001246959	1346	27	1.90565	0.00554096	5.54096
scf7180001247017	1035	21	1.92754	0.00560461	5.60461
scf7180001238294	1322	27	1.94024	0.00564155	5.64155
scf7180001238422	1465	30	1.94539	0.00565653	5.65653
scf7180001247020	1169	24	1.95038	0.00567105	5.67105
scf7180001246973	1412	29	1.95113	0.00567322	5.67322
scf7180001238787	1111	23	1.9667	0.00571848	5.71848
scf7180001238146	2076	43	1.96773	0.00572147	5.72147
scf7180001247331	3459	72	1.97745	0.00574974	5.74974
scf7180001247050	1007	21	1.98113	0.00576045	5.76045
scf7180001246813	1629	34	1.98281	0.00576533	5.76533
scf7180001238305	1812	38	1.99227	0.00579284	5.79284
scf7180001238633	1334	28	1.994	0.00579787	5.79787
scf7180001238881	1000	21	1.995	0.00580077	5.80077
scf7180001247015	1424	30	2.0014	0.00581939	5.81939
scf7180001238557	1328	28	2.00301	0.00582407	5.82407
scf7180001238623	1134	24	2.01058	0.00584608	5.84608
scf7180001238740	1177	25	2.01784	0.00586719	5.86719
scf7180001238235	1741	37	2.01895	0.00587042	5.87042
scf7180001238772	1129	24	2.01949	0.00587197	5.87197
scf7180001238642	1125	24	2.02667	0.00589285	5.89285
scf7180001238547	1312	28	2.02744	0.00589509	5.89509
scf7180001238442	1123	24	2.03028	0.00590334	5.90334
scf7180001238524	1263	27	2.03088	0.00590509	5.90509
scf7180001246994	1401	30	2.03426	0.00591493	5.91493
scf7180001238306	1774	38	2.03495	0.00591693	5.91693
scf7180001246949	1120	24	2.03571	0.00591915	5.91915
scf7180001234826	2611	56	2.03753	0.00592444	5.92444
scf7180001238526	1210	26	2.04132	0.00593546	5.93546
scf7180001238630	1022	22	2.04501	0.00594618	5.94618
scf7180001238359	1345	29	2.04833	0.00595583	5.95583
scf7180001246634	1157	25	2.05272	0.00596861	5.96861
scf7180001238181	1524	33	2.05709	0.0059813	5.9813
scf7180001238451	1150	25	2.06522	0.00600494	6.00494
scf7180001238240	1240	27	2.06855	0.00601462	6.01462
scf7180001246574	1745	38	2.06877	0.00601526	6.01526
scf7180001238820	1145	25	2.07424	0.00603116	6.03116
scf7180001238801	1187	26	2.08088	0.00605047	6.05047
scf7180001238825	1002	22	2.08583	0.00606487	6.06487
scf7180001238319	1271	28	2.09284	0.00608526	6.08526
scf7180001246811	1127	25	2.10736	0.00612749	6.12749
scf7180001238756	1035	23	2.11111	0.00613838	6.13838
scf7180001238183	1754	39	2.11231	0.00614188	6.14188
scf7180001238364	1300	29	2.11923	0.00616199	6.16199
scf7180001247322	3357	75	2.12243	0.0061713	6.1713
scf7180001246896	1029	23	2.12342	0.00617417	6.17417
scf7180001238298	6506	146	2.13188	0.00619877	6.19877
scf7180001247033	1513	34	2.13483	0.00620735	6.20735
scf7180001238556	1110	25	2.13964	0.00622133	6.22133
scf7180001239087	1687	38	2.13989	0.00622207	6.22207
scf7180001238332	1242	28	2.14171	0.00622734	6.22734
scf7180001246764	1636	37	2.14853	0.00624719	6.24719
scf7180001242871	1016	23	2.15059	0.00625318	6.25318
scf7180001238518	1412	32	2.15297	0.00626011	6.26011
scf7180001247019	1103	25	2.15322	0.00626082	6.26082
scf7180001246629	1847	42	2.16026	0.00628129	6.28129
scf7180001238603	1143	26	2.16098	0.00628338	6.28338
scf7180001235386	1140	26	2.16667	0.00629992	6.29992
scf7180001238790	1313	30	2.1706	0.00631136	6.31136
scf7180001238164	1003	23	2.17846	0.00633422	6.33422
scf7180001238310	1743	40	2.18015	0.00633912	6.33912
scf7180001238467	1175	27	2.18298	0.00634735	6.34735
scf7180001238728	1128	26	2.18972	0.00636694	6.36694
scf7180001238261	1171	27	2.19044	0.00636903	6.36903
scf7180001247064	1300	30	2.19231	0.00637447	6.37447
scf7180001238878	1036	24	2.20077	0.00639909	6.39909
scf7180001247018	1465	34	2.20478	0.00641073	6.41073
scf7180001238869	1034	24	2.20503	0.00641146	6.41146
scf7180001238192	1077	25	2.2052	0.00641196	6.41196
scf7180001238804	1246	29	2.21108	0.00642904	6.42904
scf7180001246977	1073	25	2.21342	0.00643586	6.43586
scf7180001238723	1072	25	2.21549	0.00644187	6.44187
scf7180001246772	2015	47	2.21588	0.00644302	6.44302
scf7180001246840	1543	36	2.21646	0.0064447	6.4447
scf7180001246185	1626	38	2.22017	0.00645549	6.45549
scf7180001235224	1026	24	2.22222	0.00646146	6.46146
scf7180001238628	1111	26	2.22322	0.00646436	6.46436
scf7180001245171	1153	27	2.22463	0.00646846	6.46846
scf7180001246322	1579	37	2.22609	0.00647271	6.47271
scf7180001238699	1064	25	2.23214	0.0064903	6.4903
scf7180001246905	1870	44	2.23529	0.00649946	6.49946
scf7180001238274	1864	44	2.24249	0.00652038	6.52038
scf7180001242354	719	17	2.24618	0.0065311	6.5311
scf7180001238856	1010	24	2.25743	0.00656381	6.56381
scf7180001247037	1506	36	2.27092	0.00660304	6.60304
scf7180001238685	1208	29	2.28063	0.00663128	6.63128
scf7180001246969	1207	29	2.28252	0.00663678	6.63678
scf7180001246981	1080	26	2.28704	0.00664991	6.64991
scf7180001238347	1536	37	2.28841	0.00665391	6.65391
scf7180001238686	1656	40	2.29469	0.00667215	6.67215
scf7180001246941	1697	41	2.29523	0.00667373	6.67373
scf7180001238434	1525	37	2.30492	0.00670191	6.70191
scf7180001238510	1400	34	2.30714	0.00670838	6.70838
scf7180001247003	1063	26	2.32361	0.00675626	6.75626
scf7180001246881	1308	32	2.32416	0.00675785	6.75785
scf7180001238563	1388	34	2.32709	0.00676637	6.76637
scf7180001238882	1057	26	2.3368	0.00679461	6.79461
scf7180001246817	1622	40	2.34279	0.00681202	6.81202
scf7180001238340	1538	38	2.3472	0.00682486	6.82486
scf7180001238301	1375	34	2.34909	0.00683035	6.83035
scf7180001234603	1131	28	2.3519	0.00683852	6.83852
scf7180001246861	1534	38	2.35332	0.00684266	6.84266
scf7180001246863	2420	60	2.35537	0.00684861	6.84861
scf7180001246894	1650	41	2.36061	0.00686383	6.86383
scf7180001246956	1328	33	2.36069	0.00686408	6.86408
scf7180001246979	1042	26	2.37044	0.00689243	6.89243
scf7180001238043	2441	61	2.37403	0.00690285	6.90285
scf7180001247007	1000	25	2.375	0.00690568	6.90568
scf7180001246997	1280	32	2.375	0.00690568	6.90568
scf7180001238549	1039	26	2.37729	0.00691233	6.91233
scf7180001238833	1038	26	2.37958	0.00691899	6.91899
scf7180001246915	2544	64	2.38994	0.00694911	6.94911
scf7180001238704	1030	26	2.39806	0.00697273	6.97273
scf7180001238815	1344	34	2.40327	0.00698789	6.98789
scf7180001246630	1460	37	2.40753	0.00700028	7.00028
scf7180001238468	1256	32	2.42038	0.00703764	7.03764
scf7180001238763	1059	27	2.4221	0.00704262	7.04262
scf7180001246928	1486	38	2.42934	0.00706368	7.06368
scf7180001246585	1876	48	2.4307	0.00706765	7.06765
scf7180001247021	1446	37	2.43084	0.00706805	7.06805
scf7180001238116	1015	26	2.4335	0.00707577	7.07577
scf7180001238458	1210	31	2.43388	0.0070769	7.0769
scf7180001238262	1678	43	2.43445	0.00707853	7.07853
scf7180001238265	3923	101	2.44583	0.00711164	7.11164
scf7180001238792	1009	26	2.44797	0.00711785	7.11785
scf7180001238051	1086	28	2.44936	0.00712188	7.12188
scf7180001238260	2288	59	2.44974	0.00712299	7.12299
scf7180001238553	1007	26	2.45283	0.00713198	7.13198
scf7180001238437	1394	36	2.45337	0.00713356	7.13356
scf7180001238503	1315	34	2.45627	0.007142	7.142
scf7180001238199	3014	78	2.45853	0.00714855	7.14855
scf7180001238433	1236	32	2.45955	0.00715151	7.15151
scf7180001238662	1119	29	2.46202	0.0071587	7.1587
scf7180001247000	1079	28	2.46525	0.00716808	7.16808
scf7180001238346	1076	28	2.47212	0.00718807	7.18807
scf7180001238446	1343	35	2.4758	0.00719877	7.19877
scf7180001238367	1610	42	2.47826	0.00720593	7.20593
scf7180001238406	1150	30	2.47826	0.00720593	7.20593
scf7180001238793	1225	32	2.48163	0.00721573	7.21573
scf7180001238391	1068	28	2.49064	0.00724191	7.24191
scf7180001238021	1106	29	2.49096	0.00724285	7.24285
scf7180001246801	1104	29	2.49547	0.00725597	7.25597
scf7180001246893	2163	57	2.50347	0.00727922	7.27922
scf7180001247001	1851	49	2.51486	0.00731234	7.31234
scf7180001243169	1283	34	2.51754	0.00732013	7.32013
scf7180001238523	1315	35	2.52852	0.00735206	7.35206
scf7180001238256	1500	40	2.53333	0.00736606	7.36606
scf7180001238573	1458	39	2.54115	0.00738879	7.38879
scf7180001238574	1231	33	2.54671	0.00740495	7.40495
scf7180001237919	4545	122	2.55006	0.00741468	7.41468
scf7180001234635	1301	35	2.55573	0.00743117	7.43117
scf7180001245727	1818	49	2.56051	0.00744507	7.44507
scf7180001238561	1484	40	2.56065	0.00744548	7.44548
scf7180001246872	1441	39	2.57113	0.00747596	7.47596
scf7180001238213	1143	31	2.57655	0.00749173	7.49173
scf7180001246988	1179	32	2.57846	0.00749726	7.49726
scf7180001246890	1251	34	2.58193	0.00750737	7.50737
scf7180001241943	1103	30	2.58386	0.00751298	7.51298
scf7180001238618	1101	30	2.58856	0.00752663	7.52663
scf7180001238438	1468	40	2.58856	0.00752663	7.52663
scf7180001242039	1685	46	2.59347	0.00754092	7.54092
scf7180001237946	1391	38	2.59526	0.00754611	7.54611
scf7180001235458	1024	28	2.59766	0.00755309	7.55309
scf7180001247046	1388	38	2.60086	0.00756242	7.56242
scf7180001240946	2045	56	2.60147	0.00756417	7.56417
scf7180001238443	1712	47	2.60806	0.00758334	7.58334
scf7180001238121	3273	90	2.61228	0.00759562	7.59562
scf7180001246135	1018	28	2.61297	0.00759761	7.59761
scf7180001238777	1016	28	2.61811	0.00761256	7.61256
scf7180001238899	1015	28	2.62069	0.00762006	7.62006
scf7180001238629	1083	30	2.63158	0.00765172	7.65172
scf7180001238903	1190	33	2.63445	0.00766008	7.66008
scf7180001241154	1620	45	2.63889	0.00767298	7.67298
scf7180001238733	1331	37	2.64087	0.00767874	7.67874
scf7180001238290	1829	51	2.64899	0.00770234	7.70234
scf7180001238509	1506	42	2.6494	0.00770355	7.70355
scf7180001239825	1252	35	2.65575	0.00772201	7.72201
scf7180001238257	2035	57	2.66093	0.00773708	7.73708
scf7180001238569	1462	41	2.66416	0.00774645	7.74645
scf7180001238403	1353	38	2.66814	0.00775804	7.75804
scf7180001246917	1352	38	2.67012	0.00776378	7.76378
scf7180001239701	11725	333	2.69808	0.00784509	7.84509
scf7180001238784	1055	30	2.70142	0.0078548	7.8548
scf7180001238647	1257	36	2.72076	0.00791104	7.91104
scf7180001247258	75368	2159	2.72138	0.00791284	7.91284
scf7180001238532	1151	33	2.72372	0.00791963	7.91963
scf7180001243010	1496	43	2.73061	0.00793969	7.93969
scf7180001238134	1213	35	2.74114	0.00797028	7.97028
scf7180001239658	1580	46	2.76582	0.00804206	8.04206
scf7180001238575	1373	40	2.76766	0.00804741	8.04741
scf7180001238688	1231	36	2.77823	0.00807813	8.07813
scf7180001238304	2151	63	2.78243	0.00809034	8.09034
scf7180001238465	1671	49	2.78576	0.00810002	8.10002
scf7180001241680	9353	275	2.79322	0.00812172	8.12172
scf7180001238809	1088	32	2.79412	0.00812433	8.12433
scf7180001234872	1392	41	2.79813	0.008136	8.136
scf7180001238204	2476	73	2.80089	0.00814402	8.14402
scf7180001238682	1012	30	2.81621	0.00818855	8.18855
scf7180001241344	1450	43	2.81724	0.00819157	8.19157
scf7180001238344	1246	37	2.82103	0.00820257	8.20257
scf7180001246920	1074	32	2.83054	0.00823023	8.23023
scf7180001241984	1275	38	2.83137	0.00823265	8.23265
scf7180001238667	1006	30	2.833	0.00823739	8.23739
scf7180001238264	2878	86	2.83878	0.00825418	8.25418
scf7180001238279	1270	38	2.84252	0.00826507	8.26507
scf7180001246529	1270	38	2.84252	0.00826507	8.26507
scf7180001238738	1002	30	2.84431	0.00827028	8.27028
scf7180001246768	1001	30	2.84715	0.00827854	8.27854
scf7180001238533	1227	37	2.86471	0.00832959	8.32959
scf7180001246937	1160	35	2.86638	0.00833444	8.33444
scf7180001237598	1193	36	2.86672	0.00833544	8.33544
scf7180001238115	1490	45	2.86913	0.00834243	8.34243
scf7180001238640	1158	35	2.87133	0.00834884	8.34884
scf7180001246873	1783	54	2.87717	0.00836583	8.36583
scf7180001238416	1383	42	2.88503	0.00838868	8.38868
scf7180001246727	1215	37	2.893	0.00841186	8.41186
scf7180001238099	1148	35	2.89634	0.00842156	8.42156
scf7180001238202	1245	38	2.8996	0.00843103	8.43103
scf7180001238114	3240	99	2.90278	0.00844028	8.44028
scf7180001238101	3334	102	2.90642	0.00845086	8.45086
scf7180001238560	1111	34	2.90729	0.0084534	8.4534
scf7180001238092	1501	46	2.91139	0.00846532	8.46532
scf7180001248587	5083	156	2.9156	0.00847756	8.47756
scf7180001240269	1009	31	2.91873	0.00848666	8.48666
scf7180001247521	12779	393	2.92159	0.00849498	8.49498
scf7180001235348	1648	51	2.93993	0.00854829	8.54829
scf7180001246849	1386	43	2.94733	0.00856982	8.56982
scf7180001246858	1351	42	2.95337	0.00858737	8.58737
scf7180001246992	1704	53	2.95481	0.00859157	8.59157
scf7180001235005	2180	68	2.9633	0.00861626	8.61626
scf7180001246719	1442	45	2.96463	0.00862013	8.62013
scf7180001238163	1599	50	2.97061	0.0086375	8.6375
scf7180001238243	1213	38	2.97609	0.00865345	8.65345
scf7180001247292	17522	550	2.98197	0.00867053	8.67053
scf7180001238788	1019	32	2.98332	0.00867446	8.67446
scf7180001242825	1146	36	2.98429	0.00867729	8.67729
scf7180001238210	1811	57	2.99006	0.00869406	8.69406
scf7180001243257	1111	35	2.9928	0.00870203	8.70203
scf7180001240653	1299	41	2.99846	0.00871849	8.71849
scf7180001238303	1519	48	3.00197	0.00872871	8.72871
scf7180001238267	1455	46	3.00344	0.00873296	8.73296
scf7180001238409	1232	39	3.00731	0.00874421	8.74421
scf7180001240312	1074	34	3.00745	0.00874462	8.74462
scf7180001246812	1574	50	3.01779	0.00877469	8.77469
scf7180001245553	1352	43	3.02145	0.00878533	8.78533
scf7180001246885	1193	38	3.02598	0.00879852	8.79852
scf7180001247044	1255	40	3.02789	0.00880405	8.80405
scf7180001238780	1221	39	3.0344	0.00882298	8.82298
scf7180001240230	1314	42	3.03653	0.00882918	8.82918
scf7180001238797	1031	33	3.04074	0.00884141	8.84141
scf7180001246827	1092	35	3.04487	0.00885344	8.85344
scf7180001246685	1123	36	3.04541	0.00885501	8.85501
scf7180001238505	1585	51	3.05678	0.00888807	8.88807
scf7180001238529	1118	36	3.05903	0.00889462	8.89462
scf7180001243584	1116	36	3.06452	0.00891056	8.91056
scf7180001238394	1235	40	3.07692	0.00894663	8.94663
scf7180001247052	1296	42	3.0787	0.00895181	8.95181
scf7180001241319	1110	36	3.08108	0.00895872	8.95872
scf7180001238743	1109	36	3.08386	0.0089668	8.9668
scf7180001246584	2678	87	3.08626	0.00897377	8.97377
scf7180001238440	1230	40	3.08943	0.008983	8.983
scf7180001238615	1229	40	3.09194	0.00899031	8.99031
scf7180001238480	1412	46	3.0949	0.0089989	8.9989
scf7180001238233	1624	53	3.10037	0.0090148	9.0148
scf7180001238141	2599	85	3.10696	0.00903398	9.03398
scf7180001246722	1222	40	3.10966	0.00904181	9.04181
scf7180001246851	1068	35	3.1133	0.00905239	9.05239
scf7180001237444	1129	37	3.11337	0.00905262	9.05262
scf7180001238182	1125	37	3.12444	0.00908481	9.08481
scf7180001238241	1124	37	3.12722	0.00909289	9.09289
scf7180001242155	1026	34	3.14815	0.00915373	9.15373
scf7180001239088	1054	35	3.15465	0.00917263	9.17263
scf7180001238393	1805	60	3.15789	0.00918207	9.18207
scf7180001246670	1771	59	3.16488	0.00920237	9.20237
scf7180001244875	3477	116	3.1694	0.00921552	9.21552
scf7180001238126	1167	39	3.17481	0.00923124	9.23124
scf7180001241136	7746	259	3.17648	0.0092361	9.2361
scf7180001246793	1342	45	3.18554	0.00926246	9.26246
scf7180001238439	1460	49	3.18836	0.00927064	9.27064
scf7180001246706	1190	40	3.19328	0.00928495	9.28495
scf7180001238514	1338	45	3.19507	0.00929015	9.29015
scf7180001246889	1189	40	3.19596	0.00929276	9.29276
scf7180001238162	1129	38	3.19752	0.00929728	9.29728
scf7180001238300	1396	47	3.19842	0.00929991	9.29991
scf7180001245646	1333	45	3.20705	0.009325	9.325
scf7180001238297	2130	72	3.21127	0.00933726	9.33726
scf7180001246884	1803	61	3.21409	0.00934546	9.34546
scf7180001238853	1178	40	3.22581	0.00937953	9.37953
scf7180001238423	1322	45	3.23374	0.00940259	9.40259
scf7180001246816	1116	38	3.23477	0.00940559	9.40559
scf7180001238760	1114	38	3.24057	0.00942247	9.42247
scf7180001238634	1025	35	3.2439	0.00943215	9.43215
scf7180001235890	1196	41	3.25669	0.00946933	9.46933
scf7180001238209	2213	76	3.26254	0.00948634	9.48634
scf7180001246766	1019	35	3.263	0.00948769	9.48769
scf7180001246707	1163	40	3.26741	0.00950051	9.50051
scf7180001246771	1365	47	3.27106	0.00951112	9.51112
scf7180001246882	1161	40	3.27304	0.00951687	9.51687
scf7180001241923	1042	36	3.28215	0.00954336	9.54336
scf7180001247008	1678	58	3.28367	0.00954778	9.54778
scf7180001246841	1417	49	3.28511	0.00955196	9.55196
scf7180001247032	1297	45	3.29607	0.00958383	9.58383
scf7180001238345	1037	36	3.29797	0.00958937	9.58937
scf7180001238308	1439	50	3.3009	0.00959789	9.59789
scf7180001246834	1955	68	3.30435	0.0096079	9.6079
scf7180001237112	1293	45	3.30626	0.00961348	9.61348
scf7180001238263	1118	39	3.31395	0.00963583	9.63583
scf7180001246879	1003	35	3.31505	0.00963904	9.63904
scf7180001240105	1230	43	3.32114	0.00965672	9.65672
scf7180001243422	1115	39	3.32287	0.00966176	9.66176
scf7180001238638	1114	39	3.32585	0.00967043	9.67043
scf7180001238093	1198	42	3.33055	0.00968409	9.68409
scf7180001244740	2139	75	3.331	0.00968539	9.68539
scf7180001247038	1225	43	3.33469	0.00969614	9.69614
scf7180001238707	1108	39	3.34386	0.0097228	9.7228
scf7180001241160	2267	80	3.35245	0.00974776	9.74776
scf7180001238362	1613	57	3.3571	0.00976128	9.76128
scf7180001246721	1148	41	3.39286	0.00986526	9.86526
scf7180001238400	1091	39	3.39597	0.0098743	9.8743
scf7180001238612	1061	38	3.40245	0.00989315	9.89315
scf7180001247012	1221	44	3.42342	0.00995413	9.95413
scf7180001238179	1637	59	3.42395	0.00995565	9.95565
scf7180001238456	1468	53	3.42984	0.00997278	9.97278
scf7180001246964	1216	44	3.4375	0.00999506	9.99506
scf7180001246742	1077	39	3.44011	0.0100027	10.0027
scf7180001246950	1269	46	3.44366	0.010013	10.013
scf7180001238819	1100	40	3.45455	0.0100446	10.0446
scf7180001238412	1154	42	3.45754	0.0100533	10.0533
scf7180001246791	1152	42	3.46354	0.0100708	10.0708
scf7180001238765	1068	39	3.4691	0.0100869	10.0869
scf7180001246897	1202	44	3.47754	0.0101115	10.1115
scf7180001238658	1362	50	3.48752	0.0101405	10.1405
scf7180001238171	1740	64	3.49425	0.0101601	10.1601
scf7180001247026	1222	45	3.49836	0.010172	10.172
scf7180001246938	1031	38	3.50145	0.010181	10.181
scf7180001246553	1519	56	3.5023	0.0101835	10.1835
scf7180001244961	1300	48	3.50769	0.0101992	10.1992
scf7180001241713	2131	79	3.52182	0.0102402	10.2402
scf7180001246447	1104	41	3.52808	0.0102584	10.2584
scf7180001238201	1935	72	3.53488	0.0102782	10.2782
scf7180001241875	3598	134	3.53808	0.0102875	10.2875
scf7180001238401	1152	43	3.54601	0.0103106	10.3106
scf7180001238470	1552	58	3.55026	0.0103229	10.3229
scf7180001238135	2968	111	3.5529	0.0103306	10.3306
scf7180001246931	1015	38	3.55665	0.0103415	10.3415
scf7180001236239	1895	71	3.55937	0.0103494	10.3494
scf7180001246748	1066	40	3.56473	0.010365	10.365
scf7180001238424	1305	49	3.56705	0.0103717	10.3717
scf7180001238259	1728	65	3.5735	0.0103905	10.3905
scf7180001234605	1434	54	3.57741	0.0104019	10.4019
scf7180001241210	1007	38	3.58491	0.0104237	10.4237
scf7180001238291	1244	47	3.58923	0.0104362	10.4362
scf7180001241782	1161	44	3.60034	0.0104686	10.4686
scf7180001238611	1055	40	3.6019	0.0104731	10.4731
scf7180001248905	501	19	3.60279	0.0104757	10.4757
scf7180001238250	1792	68	3.60491	0.0104818	10.4818
scf7180001247034	1391	53	3.6197	0.0105248	10.5248
scf7180001238421	1128	43	3.62145	0.0105299	10.5299
scf7180001246680	2384	91	3.62626	0.0105439	10.5439
scf7180001238147	2278	87	3.62818	0.0105495	10.5495
scf7180001246904	2060	79	3.6432	0.0105932	10.5932
scf7180001238873	1015	39	3.65025	0.0106137	10.6137
scf7180001246815	1274	49	3.65385	0.0106241	10.6241
scf7180001245657	1117	43	3.65712	0.0106336	10.6336
scf7180001246744	3156	122	3.67237	0.010678	10.678
scf7180001247057	1212	47	3.68399	0.0107118	10.7118
scf7180001238474	1339	52	3.68932	0.0107273	10.7273
scf7180001238239	1261	49	3.69151	0.0107337	10.7337
scf7180001238299	1258	49	3.70032	0.0107592	10.7592
scf7180001246842	1950	76	3.70256	0.0107658	10.7658
scf7180001237804	1328	52	3.71988	0.0108161	10.8161
scf7180001243426	1119	44	3.73548	0.0108615	10.8615
scf7180001247005	1017	40	3.73648	0.0108644	10.8644
scf7180001235797	1829	72	3.73975	0.0108739	10.8739
scf7180001242562	1367	54	3.75274	0.0109117	10.9117
scf7180001239547	1137	45	3.75989	0.0109325	10.9325
scf7180001247773	22276	884	3.76998	0.0109618	10.9618
scf7180001247028	1082	43	3.77542	0.0109776	10.9776
scf7180001246600	4901	195	3.77984	0.0109905	10.9905
scf7180001246819	2211	88	3.78109	0.0109941	10.9941
scf7180001246739	1055	42	3.78199	0.0109967	10.9967
scf7180001238352	1974	79	3.80193	0.0110547	11.0547
scf7180001247022	1048	42	3.80725	0.0110702	11.0702
scf7180001238149	1122	45	3.81016	0.0110786	11.0786
scf7180001246883	1443	58	3.81843	0.0111027	11.1027
scf7180001238268	1487	60	3.83322	0.0111457	11.1457
scf7180001238270	2162	88	3.86679	0.0112433	11.2433
scf7180001246947	1252	51	3.86981	0.0112521	11.2521
scf7180001246648	4184	171	3.88265	0.0112894	11.2894
scf7180001246837	1247	51	3.88532	0.0112972	11.2972
scf7180001246980	1000	41	3.895	0.0113253	11.3253
scf7180001238463	1487	61	3.89711	0.0113314	11.3314
scf7180001246809	1896	78	3.90823	0.0113638	11.3638
scf7180001240295	1039	43	3.93167	0.0114319	11.4319
scf7180001238081	7213	299	3.93803	0.0114504	11.4504
scf7180001238042	2333	97	3.94985	0.0114848	11.4848
scf7180001240565	1031	43	3.96217	0.0115206	11.5206
scf7180001246274	3667	153	3.96373	0.0115252	11.5252
scf7180001238030	4162	174	3.97165	0.0115482	11.5482
scf7180001246681	1506	63	3.9741	0.0115553	11.5553
scf7180001238414	1314	55	3.97641	0.011562	11.562
scf7180001246922	1430	60	3.98601	0.01159	11.59
scf7180001238501	1048	44	3.98855	0.0115973	11.5973
scf7180001246865	1213	51	3.99423	0.0116138	11.6138
scf7180001238216	1919	81	4.0099	0.0116594	11.6594
scf7180001238461	1704	72	4.01408	0.0116716	11.6716
scf7180001238511	1041	44	4.01537	0.0116753	11.6753
scf7180001245797	1041	44	4.01537	0.0116753	11.6753
scf7180001247041	1443	61	4.01594	0.011677	11.677
scf7180001238464	1134	48	4.02116	0.0116922	11.6922
scf7180001246638	1838	78	4.03156	0.0117224	11.7224
scf7180001246906	1787	76	4.04029	0.0117478	11.7478
scf7180001238428	1196	51	4.051	0.0117789	11.7789
scf7180001236022	1524	65	4.05184	0.0117813	11.7813
scf7180001242594	1124	48	4.05694	0.0117962	11.7962
scf7180001238184	1451	62	4.05927	0.011803	11.803
scf7180001246839	1146	49	4.06195	0.0118108	11.8108
scf7180001247016	1075	46	4.06512	0.01182	11.82
scf7180001247013	1191	51	4.06801	0.0118284	11.8284
scf7180001246759	1096	47	4.07391	0.0118455	11.8455
scf7180001243000	1700	73	4.07941	0.0118615	11.8615
scf7180001236200	1024	44	4.08203	0.0118691	11.8691
scf7180001234595	533	23	4.09944	0.0119197	11.9197
scf7180001246952	1436	62	4.10167	0.0119262	11.9262
scf7180001246777	1387	60	4.10959	0.0119493	11.9493
scf7180001238357	1615	70	4.11765	0.0119727	11.9727
scf7180001246461	1403	61	4.13043	0.0120099	12.0099
scf7180001246859	1331	58	4.13974	0.0120369	12.0369
scf7180001245714	1397	61	4.14817	0.0120615	12.0615
scf7180001238655	1457	64	4.17296	0.0121335	12.1335
scf7180001238402	1252	55	4.17332	0.0121346	12.1346
scf7180001238504	1388	61	4.17507	0.0121397	12.1397
scf7180001238665	1045	46	4.18182	0.0121593	12.1593
scf7180001237711	1246	55	4.19342	0.012193	12.193
scf7180001238462	1064	47	4.19643	0.0122018	12.2018
scf7180001244201	1648	73	4.20813	0.0122358	12.2358
scf7180001246535	1083	48	4.21053	0.0122428	12.2428
scf7180001246983	1104	49	4.21649	0.0122601	12.2601
scf7180001238627	1013	45	4.22014	0.0122707	12.2707
scf7180001246876	1733	77	4.221	0.0122732	12.2732
scf7180001238335	1958	87	4.22114	0.0122736	12.2736
scf7180001246990	1189	53	4.23465	0.0123129	12.3129
scf7180001238211	2264	101	4.23807	0.0123229	12.3229
scf7180001238137	3268	146	4.24419	0.0123406	12.3406
scf7180001246635	1118	50	4.24866	0.0123536	12.3536
scf7180001242134	1363	61	4.25165	0.0123623	12.3623
scf7180001238138	3435	154	4.2591	0.012384	12.384
scf7180001246717	1203	54	4.26434	0.0123992	12.3992
scf7180001246503	1136	51	4.26496	0.012401	12.401
scf7180001238356	1536	69	4.26758	0.0124086	12.4086
scf7180001246788	1544	70	4.30699	0.0125233	12.5233
scf7180001238805	1363	62	4.32135	0.012565	12.565
scf7180001238724	1033	47	4.32236	0.0125679	12.5679
scf7180001247039	1295	59	4.32819	0.0125849	12.5849
scf7180001239549	1050	48	4.34286	0.0126275	12.6275
scf7180001238454	1257	58	4.38345	0.0127456	12.7456
scf7180001246587	4381	203	4.40196	0.0127994	12.7994
scf7180001246572	1057	49	4.40397	0.0128052	12.8052
scf7180001238206	1121	52	4.40678	0.0128134	12.8134
scf7180001240667	1013	47	4.4077	0.0128161	12.8161
scf7180001247042	1396	65	4.42335	0.0128616	12.8616
scf7180001243107	8003	373	4.42771	0.0128743	12.8743
scf7180001237462	1222	57	4.43126	0.0128846	12.8846
scf7180001246636	1966	92	4.44557	0.0129262	12.9262
scf7180001238506	1255	59	4.46614	0.012986	12.986
scf7180001238350	1055	50	4.50237	0.0130913	13.0913
scf7180001246933	1117	53	4.50761	0.0131066	13.1066
scf7180001238365	1433	68	4.50803	0.0131078	13.1078
scf7180001242048	1577	75	4.51807	0.013137	13.137
scf7180001238426	1218	58	4.52381	0.0131537	13.1537
scf7180001246910	1365	65	4.52381	0.0131537	13.1537
scf7180001243689	1112	53	4.52788	0.0131655	13.1655
scf7180001246869	1656	79	4.532	0.0131775	13.1775
scf7180001246747	1635	78	4.53211	0.0131778	13.1778
scf7180001246798	1485	71	4.54209	0.0132068	13.2068
scf7180001238769	1086	52	4.5488	0.0132263	13.2263
scf7180001246787	1065	51	4.5493	0.0132278	13.2278
scf7180001246702	2588	124	4.55178	0.013235	13.235
scf7180001238602	1273	61	4.55224	0.0132363	13.2363
scf7180001238003	4048	194	4.55287	0.0132382	13.2382
scf7180001246708	1064	51	4.55357	0.0132402	13.2402
scf7180001238029	4087	196	4.55591	0.013247	13.247
scf7180001236984	1159	56	4.59016	0.0133466	13.3466
scf7180001238254	1469	71	4.59156	0.0133507	13.3507
scf7180001246776	1116	54	4.59677	0.0133658	13.3658
scf7180001238069	1234	60	4.61912	0.0134308	13.4308
scf7180001246278	1069	52	4.62114	0.0134367	13.4367
scf7180001247004	1269	62	4.64145	0.0134957	13.4957
scf7180001238955	1163	57	4.65606	0.0135382	13.5382
scf7180001246276	1855	91	4.66038	0.0135508	13.5508
scf7180001236538	9233	453	4.661	0.0135526	13.5526
scf7180001242329	1323	65	4.66742	0.0135713	13.5713
scf7180001248171	9133	449	4.67043	0.01358	13.58
scf7180001246963	1076	53	4.67937	0.013606	13.606
scf7180001238559	1217	60	4.68365	0.0136184	13.6184
scf7180001246877	1599	79	4.69356	0.0136472	13.6472
scf7180001238067	2160	107	4.70602	0.0136835	13.6835
scf7180001245888	1635	81	4.70642	0.0136847	13.6847
scf7180001238637	1187	59	4.72199	0.0137299	13.7299
scf7180001246965	1044	52	4.7318	0.0137584	13.7584
scf7180001246696	1946	97	4.73535	0.0137688	13.7688
scf7180001238555	1103	55	4.73708	0.0137738	13.7738
scf7180001238639	1163	58	4.73775	0.0137757	13.7757
scf7180001238678	1102	55	4.74138	0.0137863	13.7863
scf7180001246525	4326	216	4.74341	0.0137922	13.7922
scf7180001245082	1121	56	4.74576	0.013799	13.799
scf7180001247009	1121	56	4.74576	0.013799	13.799
scf7180001238541	1181	59	4.74598	0.0137997	13.7997
scf7180001246384	1339	67	4.75355	0.0138217	13.8217
scf7180001246582	1677	84	4.7585	0.0138361	13.8361
scf7180001246961	1417	71	4.76006	0.0138406	13.8406
scf7180001241381	2274	114	4.76253	0.0138478	13.8478
scf7180001234900	1715	86	4.76385	0.0138516	13.8516
scf7180001245668	1015	51	4.7734	0.0138794	13.8794
scf7180001245354	1431	72	4.77987	0.0138982	13.8982
scf7180001238366	1466	74	4.79536	0.0139433	13.9433
scf7180001239359	1624	82	4.7968	0.0139474	13.9474
scf7180001246836	1483	75	4.80445	0.0139697	13.9697
scf7180001243944	4624	234	4.80753	0.0139786	13.9786
scf7180001238313	1066	54	4.81238	0.0139927	13.9927
scf7180001246767	2623	133	4.817	0.0140062	14.0062
scf7180001246504	6620	336	4.82175	0.01402	14.02
scf7180001238061	1335	68	4.83895	0.01407	14.07
scf7180001238744	1197	61	4.84127	0.0140767	14.0767
scf7180001242168	1173	60	4.85934	0.0141293	14.1293
scf7180001247646	6982	358	4.8711	0.0141635	14.1635
scf7180001238284	1764	91	4.90079	0.0142498	14.2498
scf7180001235277	1027	53	4.90263	0.0142552	14.2552
scf7180001238502	1259	65	4.90469	0.0142611	14.2611
scf7180001246669	3110	161	4.91801	0.0142999	14.2999
scf7180001238360	1119	58	4.92404	0.0143174	14.3174
scf7180001246715	1947	101	4.92809	0.0143292	14.3292
scf7180001244441	2672	139	4.94199	0.0143696	14.3696
scf7180001238604	1134	59	4.94268	0.0143716	14.3716
scf7180001246750	1493	78	4.96316	0.0144312	14.4312
scf7180001238567	1148	60	4.96516	0.014437	14.437
scf7180001246424	7704	403	4.9695	0.0144496	14.4496
scf7180001238044	1032	54	4.97093	0.0144537	14.4537
scf7180001238351	1940	102	4.99485	0.0145233	14.5233
scf7180001245757	1594	84	5.00627	0.0145565	14.5565
scf7180001246874	1024	54	5.00977	0.0145667	14.5667
scf7180001238156	1950	103	5.01795	0.0145905	14.5905
scf7180001238002	5073	269	5.03745	0.0146472	14.6472
scf7180001246677	1148	61	5.04791	0.0146776	14.6776
scf7180001235687	621	33	5.04831	0.0146787	14.6787
scf7180001246919	1315	70	5.05703	0.0147041	14.7041
scf7180001244220	1013	54	5.06417	0.0147248	14.7248
scf7180001238441	1388	74	5.06484	0.0147268	14.7268
scf7180001244826	1012	54	5.06917	0.0147394	14.7394
scf7180001238292	1328	71	5.07907	0.0147682	14.7682
scf7180001246972	1439	77	5.08339	0.0147807	14.7807
scf7180001238205	1062	57	5.09887	0.0148258	14.8258
scf7180001238469	1154	62	5.10399	0.0148406	14.8406
scf7180001247338	19620	1056	5.11315	0.0148673	14.8673
scf7180001246718	2170	117	5.12212	0.0148934	14.8934
scf7180001246985	1035	56	5.1401	0.0149456	14.9456
scf7180001240796	2837	154	5.15686	0.0149944	14.9944
scf7180001239803	1251	68	5.16387	0.0150147	15.0147
scf7180001241070	1120	61	5.17411	0.0150445	15.0445
scf7180001246716	1257	69	5.2148	0.0151628	15.1628
scf7180001247030	1072	59	5.22854	0.0152028	15.2028
scf7180001238616	1156	64	5.25952	0.0152929	15.2929
scf7180001247006	1228	68	5.26059	0.015296	15.296
scf7180001238679	1096	61	5.28741	0.015374	15.374
scf7180001246918	1131	63	5.29178	0.0153867	15.3867
scf7180001238112	2129	119	5.31	0.0154397	15.4397
scf7180001246944	1300	73	5.33462	0.0155112	15.5112
scf7180001238407	1139	64	5.33802	0.0155211	15.5211
scf7180001238231	1565	88	5.34185	0.0155323	15.5323
scf7180001238047	3982	224	5.34405	0.0155386	15.5386
scf7180001238062	2773	156	5.34439	0.0155396	15.5396
scf7180001246673	1048	59	5.34828	0.015551	15.551
scf7180001238562	1456	82	5.35027	0.0155568	15.5568
scf7180001243089	1027	58	5.36514	0.0156	15.6
scf7180001246770	1080	61	5.36574	0.0156017	15.6017
scf7180001237650	1078	61	5.3757	0.0156307	15.6307
scf7180001246095	1231	70	5.40211	0.0157075	15.7075
scf7180001238495	1544	88	5.41451	0.0157435	15.7435
scf7180001236125	1000	57	5.415	0.015745	15.745
scf7180001238091	1171	67	5.43553	0.0158046	15.8046
scf7180001244538	1116	64	5.44803	0.015841	15.841
scf7180001238701	1304	75	5.46396	0.0158873	15.8873
scf7180001246684	1024	59	5.47363	0.0159154	15.9154
scf7180001238307	1554	90	5.50193	0.0159977	15.9977
scf7180001238507	1360	79	5.51838	0.0160456	16.0456
scf7180001246953	1115	65	5.53812	0.0161029	16.1029
scf7180001245977	2177	127	5.54203	0.0161143	16.1143
scf7180001238273	1606	94	5.5604	0.0161677	16.1677
scf7180001239507	1314	77	5.56697	0.0161868	16.1868
scf7180001239654	1109	65	5.56808	0.0161901	16.1901
scf7180001238396	1072	63	5.58302	0.0162335	16.2335
scf7180001241905	1001	59	5.5994	0.0162811	16.2811
scf7180001240840	1423	84	5.60787	0.0163058	16.3058
scf7180001240799	1117	66	5.61325	0.0163214	16.3214
scf7180001246930	1077	64	5.64531	0.0164146	16.4146
scf7180001238154	1076	64	5.65056	0.0164299	16.4299
scf7180001246823	1375	82	5.66545	0.0164732	16.4732
scf7180001247286	18361	1101	5.69659	0.0165637	16.5637
scf7180001242585	1050	63	5.7	0.0165736	16.5736
scf7180001246867	2290	138	5.72489	0.016646	16.646
scf7180001246926	1905	115	5.73491	0.0166751	16.6751
scf7180001248358	1187	72	5.76243	0.0167551	16.7551
scf7180001237969	4843	294	5.76709	0.0167687	16.7687
scf7180001246790	1102	67	5.77586	0.0167942	16.7942
scf7180001237689	1101	67	5.78111	0.0168095	16.8095
scf7180001235389	2117	129	5.78885	0.016832	16.832
scf7180001243019	7581	462	5.78947	0.0168338	16.8338
scf7180001234710	1017	62	5.79154	0.0168398	16.8398
scf7180001238405	1491	91	5.79812	0.0168589	16.8589
scf7180001246698	1618	99	5.81273	0.0169014	16.9014
scf7180001239607	1477	91	5.85308	0.0170187	17.0187
scf7180001242551	1420	88	5.88732	0.0171183	17.1183
scf7180001246820	1446	90	5.91286	0.0171926	17.1926
scf7180001240099	1092	68	5.91575	0.017201	17.201
scf7180001246514	2489	155	5.91603	0.0172018	17.2018
scf7180001246667	1955	122	5.92839	0.0172377	17.2377
scf7180001238190	1775	111	5.94085	0.0172739	17.2739
scf7180001246735	1118	70	5.94812	0.0172951	17.2951
scf7180001247035	1260	79	5.95635	0.017319	17.319
scf7180001241461	1244	78	5.95659	0.0173197	17.3197
scf7180001234594	382	24	5.96859	0.0173546	17.3546
scf7180001238226	1066	67	5.97092	0.0173614	17.3614
scf7180001240847	1240	78	5.97581	0.0173756	17.3756
scf7180001246871	1397	88	5.98425	0.0174001	17.4001
scf7180001246040	1221	77	5.99099	0.0174197	17.4197
scf7180001237018	1205	76	5.9917	0.0174218	17.4218
scf7180001238271	1061	67	5.99906	0.0174432	17.4432
scf7180001246909	1076	68	6.00372	0.0174567	17.4567
scf7180001238178	2119	134	6.00755	0.0174679	17.4679
scf7180001247458	11422	724	6.02171	0.0175091	17.5091
scf7180001238349	1260	80	6.03175	0.0175382	17.5382
scf7180001246800	1495	95	6.03679	0.0175529	17.5529
scf7180001244732	1005	64	6.04975	0.0175906	17.5906
scf7180001237335	517	33	6.06383	0.0176315	17.6315
scf7180001238417	1188	76	6.07744	0.0176711	17.6711
scf7180001246754	1154	74	6.09185	0.017713	17.713
scf7180001237281	1089	70	6.10652	0.0177557	17.7557
scf7180001238460	1000	65	6.175	0.0179548	17.9548
scf7180001238585	1230	80	6.17886	0.017966	17.966
scf7180001238328	1398	91	6.18383	0.0179805	17.9805
scf7180001238361	1335	87	6.19101	0.0180013	18.0013
scf7180001236049	1810	118	6.19337	0.0180082	18.0082
scf7180001246298	1634	107	6.22093	0.0180883	18.0883
scf7180001235948	1675	110	6.23881	0.0181403	18.1403
scf7180001246866	1035	68	6.24155	0.0181483	18.1483
scf7180001246688	1322	87	6.25189	0.0181783	18.1783
scf7180001246730	1458	96	6.25514	0.0181878	18.1878
scf7180001246848	1942	128	6.26159	0.0182065	18.2065
scf7180001246855	1077	71	6.26277	0.01821	18.21
scf7180001246958	1055	70	6.30332	0.0183279	18.3279
scf7180001246571	1582	105	6.30531	0.0183337	18.3337
scf7180001242789	1007	67	6.32075	0.0183786	18.3786
scf7180001246709	1142	76	6.32224	0.0183829	18.3829
scf7180001238172	1472	98	6.32473	0.0183901	18.3901
scf7180001243145	1066	71	6.32739	0.0183979	18.3979
scf7180001247031	1366	91	6.3287	0.0184017	18.4017
scf7180001238236	1470	98	6.33333	0.0184151	18.4151
scf7180001246995	1211	81	6.35425	0.018476	18.476
scf7180001240517	1136	76	6.35563	0.01848	18.48
scf7180001245067	17740	1189	6.36725	0.0185138	18.5138
scf7180001235429	462	31	6.37446	0.0185347	18.5347
scf7180001238386	1696	114	6.38561	0.0185672	18.5672
scf7180001241458	1439	97	6.40375	0.0186199	18.6199
scf7180001246898	1599	108	6.41651	0.018657	18.657
scf7180001238368	1242	84	6.42512	0.018682	18.682
scf7180001246912	1045	71	6.45455	0.0187676	18.7676
scf7180001238289	1780	122	6.51124	0.0189324	18.9324
scf7180001246821	1050	72	6.51429	0.0189413	18.9413
scf7180001238151	1254	86	6.51515	0.0189438	18.9438
scf7180001247056	1181	81	6.51566	0.0189453	18.9453
scf7180001240916	2809	193	6.52723	0.0189789	18.9789
scf7180001243713	582	40	6.52921	0.0189847	18.9847
scf7180001246814	1906	131	6.52938	0.0189852	18.9852
scf7180001238828	1190	82	6.54622	0.0190341	19.0341
scf7180001246940	1388	96	6.57061	0.0191051	19.1051
scf7180001240133	1558	108	6.58537	0.019148	19.148
scf7180001246733	1196	83	6.59281	0.0191696	19.1696
scf7180001246682	2812	196	6.62162	0.0192534	19.2534
scf7180001235863	1157	81	6.65082	0.0193383	19.3383
scf7180001246951	1071	75	6.65266	0.0193436	19.3436
scf7180001238139	1669	117	6.65968	0.019364	19.364
scf7180001245536	1337	94	6.67913	0.0194206	19.4206
scf7180001240291	1094	77	6.68647	0.019442	19.442
scf7180001247297	10954	774	6.71262	0.019518	19.518
scf7180001245081	1328	94	6.7244	0.0195522	19.5522
scf7180001244159	1342	95	6.72504	0.0195541	19.5541
scf7180001244130	1281	91	6.74863	0.0196227	19.6227
scf7180001246927	1491	106	6.75386	0.0196379	19.6379
scf7180001246523	1278	91	6.76448	0.0196688	19.6688
scf7180001245397	1150	82	6.77391	0.0196962	19.6962
scf7180001236117	1261	90	6.78033	0.0197149	19.7149
scf7180001247324	50733	3635	6.80671	0.0197916	19.7916
scf7180001246683	1451	104	6.8091	0.0197985	19.7985
scf7180001238418	1127	81	6.82786	0.0198531	19.8531
scf7180001235318	1585	114	6.83281	0.0198674	19.8674
scf7180001238056	3232	233	6.8487	0.0199137	19.9137
scf7180001245430	1484	107	6.84973	0.0199167	19.9167
scf7180001244782	1316	95	6.8579	0.0199404	19.9404
scf7180001242597	1161	84	6.87339	0.0199854	19.9854
scf7180001242137	1299	94	6.87452	0.0199887	19.9887
scf7180001246989	1144	83	6.89248	0.020041	20.041
scf7180001243400	1112	81	6.91996	0.0201209	20.1209
scf7180001242465	1056	77	6.92708	0.0201416	20.1416
scf7180001243251	1053	77	6.94682	0.020199	20.199
scf7180001243958	1065	78	6.95775	0.0202307	20.2307
scf7180001246524	1404	103	6.96937	0.0202645	20.2645
scf7180001246986	1090	80	6.97248	0.0202736	20.2736
scf7180001243355	1029	76	7.01652	0.0204016	20.4016
scf7180001246032	1392	103	7.02945	0.0204392	20.4392
scf7180001247410	13894	1029	7.03577	0.0204576	20.4576
scf7180001247029	1026	76	7.03704	0.0204613	20.4613
scf7180001244292	7701	573	7.06856	0.0205529	20.5529
scf7180001246970	1162	87	7.11274	0.0206814	20.6814
scf7180001234988	1295	97	7.11583	0.0206904	20.6904
scf7180001246936	1001	75	7.11788	0.0206963	20.6963
scf7180001239563	12410	931	7.12691	0.0207226	20.7226
scf7180001245177	1264	95	7.14003	0.0207607	20.7607
scf7180001243266	1050	79	7.14762	0.0207828	20.7828
scf7180001245069	1484	112	7.16981	0.0208473	20.8473
scf7180001246838	1163	88	7.18831	0.0209011	20.9011
scf7180001245766	3249	246	7.19298	0.0209147	20.9147
scf7180001246864	1064	81	7.23214	0.0210286	21.0286
scf7180001238595	1247	95	7.23737	0.0210438	21.0438
scf7180001246534	4512	345	7.26396	0.0211211	21.1211
scf7180001238060	1176	90	7.27041	0.0211398	21.1398
scf7180001238186	2132	164	7.30769	0.0212482	21.2482
scf7180001245111	1481	114	7.31263	0.0212626	21.2626
scf7180001238194	1361	105	7.32917	0.0213107	21.3107
scf7180001246637	2110	163	7.33886	0.0213389	21.3389
scf7180001245312	1307	101	7.34124	0.0213458	21.3458
scf7180001238572	1676	130	7.36874	0.0214257	21.4257
scf7180001246749	1288	100	7.37578	0.0214462	21.4462
scf7180001238459	1120	87	7.37946	0.0214569	21.4569
scf7180001241110	1247	97	7.38974	0.0214868	21.4868
scf7180001241492	1259	98	7.39476	0.0215014	21.5014
scf7180001246802	1297	101	7.39784	0.0215104	21.5104
scf7180001240410	5314	415	7.41908	0.0215721	21.5721
scf7180001246592	2304	180	7.42188	0.0215803	21.5803
scf7180001246613	1899	149	7.45392	0.0216734	21.6734
scf7180001234624	1682	132	7.45541	0.0216778	21.6778
scf7180001241418	21153	1661	7.4597	0.0216902	21.6902
scf7180001241948	4939	389	7.48228	0.0217559	21.7559
scf7180001246921	1167	92	7.48929	0.0217763	21.7763
scf7180001246913	1175	93	7.51915	0.0218631	21.8631
scf7180001242933	9054	718	7.53369	0.0219054	21.9054
scf7180001245628	1108	88	7.54513	0.0219386	21.9386
scf7180001245469	1556	124	7.57069	0.022013	22.013
scf7180001244645	7335	585	7.57669	0.0220304	22.0304
scf7180001242265	1166	93	7.57719	0.0220318	22.0318
scf7180001246960	1341	107	7.58016	0.0220405	22.0405
scf7180001237654	1124	90	7.60676	0.0221178	22.1178
scf7180001240544	1284	103	7.62072	0.0221584	22.1584
scf7180001245567	1182	95	7.63536	0.022201	22.201
scf7180001243070	1117	90	7.65443	0.0222564	22.2564
scf7180001246591	2941	237	7.65556	0.0222597	22.2597
scf7180001239891	2370	191	7.65612	0.0222613	22.2613
scf7180001235789	1178	95	7.66129	0.0222764	22.2764
scf7180001241123	1842	149	7.68458	0.0223441	22.3441
scf7180001246691	1145	93	7.71616	0.0224359	22.4359
scf7180001237656	1229	100	7.72986	0.0224758	22.4758
scf7180001235518	1376	112	7.73256	0.0224836	22.4836
scf7180001246875	1560	127	7.73397	0.0224877	22.4877
scf7180001246714	2824	230	7.73725	0.0224973	22.4973
scf7180001243757	1117	91	7.73948	0.0225037	22.5037
scf7180001240811	1190	97	7.7437	0.022516	22.516
scf7180001236894	1210	99	7.77273	0.0226004	22.6004
scf7180001246856	1292	106	7.79412	0.0226626	22.6626
scf7180001245892	1096	90	7.80109	0.0226829	22.6829
scf7180001246982	1303	107	7.80123	0.0226833	22.6833
scf7180001243374	1351	111	7.80533	0.0226952	22.6952
scf7180001244139	1071	88	7.80579	0.0226965	22.6965
scf7180001235291	1010	83	7.80693	0.0226999	22.6999
scf7180001238098	1274	105	7.82967	0.022766	22.766
scf7180001234615	1128	93	7.83245	0.0227741	22.7741
scf7180001243321	1172	97	7.86263	0.0228618	22.8618
scf7180001243752	1063	88	7.86453	0.0228674	22.8674
scf7180001235998	1300	108	7.89231	0.0229481	22.9481
scf7180001235686	1312	109	7.89253	0.0229488	22.9488
scf7180001236688	1336	111	7.89296	0.02295	22.95
scf7180001241504	8862	737	7.90059	0.0229722	22.9722
scf7180001246775	1106	92	7.90235	0.0229773	22.9773
scf7180001246824	1020	85	7.91667	0.0230189	23.0189
scf7180001246945	1102	92	7.93103	0.0230607	23.0607
scf7180001235330	1195	100	7.94979	0.0231152	23.1152
scf7180001238272	1194	100	7.95645	0.0231346	23.1346
scf7180001239876	1046	88	7.99235	0.023239	23.239
scf7180001236878	1090	92	8.01835	0.0233146	23.3146
scf7180001235806	1016	86	8.04134	0.0233814	23.3814
scf7180001239548	1346	114	8.04606	0.0233952	23.3952
scf7180001238581	1322	112	8.04841	0.023402	23.402
scf7180001237484	3989	339	8.07345	0.0234748	23.4748
scf7180001245850	3748	319	8.08565	0.0235103	23.5103
scf7180001245844	1016	87	8.13484	0.0236533	23.6533
scf7180001238255	1131	97	8.14766	0.0236906	23.6906
scf7180001237084	1574	135	8.14803	0.0236917	23.6917
scf7180001238599	1049	90	8.15062	0.0236992	23.6992
scf7180001245135	1002	86	8.15369	0.0237081	23.7081
scf7180001235740	1028	89	8.22471	0.0239146	23.9146
scf7180001241554	1028	89	8.22471	0.0239146	23.9146
scf7180001246892	1072	93	8.2416	0.0239637	23.9637
scf7180001234696	1840	160	8.26087	0.0240198	24.0198
scf7180001246654	1642	143	8.27345	0.0240563	24.0563
scf7180001236102	24313	2121	8.28754	0.0240973	24.0973
scf7180001246282	9222	805	8.29267	0.0241122	24.1122
scf7180001238228	1031	90	8.29292	0.0241129	24.1129
scf7180001236348	1214	106	8.29489	0.0241187	24.1187
scf7180001238311	1128	99	8.33777	0.0242433	24.2433
scf7180001246853	1399	123	8.35239	0.0242859	24.2859
scf7180001246850	1250	110	8.36	0.024308	24.308
scf7180001246774	1151	102	8.41877	0.0244789	24.4789
scf7180001238123	1093	97	8.43092	0.0245142	24.5142
scf7180001238488	1318	117	8.43323	0.0245209	24.5209
scf7180001234997	2060	183	8.43932	0.0245386	24.5386
scf7180001237942	1148	102	8.44077	0.0245428	24.5428
scf7180001242550	1053	94	8.48053	0.0246585	24.6585
scf7180001243629	1165	104	8.48069	0.0246589	24.6589
scf7180001240087	2170	194	8.49309	0.024695	24.695
scf7180001234617	1159	104	8.52459	0.0247866	24.7866
scf7180001244108	1181	106	8.52667	0.0247926	24.7926
scf7180001238251	1545	139	8.54693	0.0248515	24.8515
scf7180001246700	1954	176	8.55681	0.0248802	24.8802
scf7180001236136	1176	106	8.56293	0.024898	24.898
scf7180001241917	1031	93	8.56935	0.0249167	24.9167
scf7180001241815	1042	94	8.57006	0.0249188	24.9188
scf7180001234695	476	43	8.58193	0.0249533	24.9533
scf7180001246757	1129	102	8.58282	0.0249559	24.9559
scf7180001238537	1015	92	8.61084	0.0250373	25.0373
scf7180001238376	1379	125	8.61131	0.0250387	25.0387
scf7180001247565	20405	1854	8.63171	0.025098	25.098
scf7180001246513	1210	110	8.63636	0.0251116	25.1116
scf7180001235884	1065	97	8.65258	0.0251587	25.1587
scf7180001238700	1195	109	8.66527	0.0251956	25.1956
scf7180001238544	1085	99	8.6682	0.0252041	25.2041
scf7180001240804	1422	130	8.68495	0.0252528	25.2528
scf7180001243594	2607	239	8.70924	0.0253235	25.3235
scf7180001247070	17744	1627	8.71083	0.0253281	25.3281
scf7180001244651	1075	99	8.74884	0.0254386	25.4386
scf7180001234660	1216	112	8.75	0.025442	25.442
scf7180001238384	1866	172	8.7567	0.0254615	25.4615
scf7180001246934	1128	104	8.75887	0.0254678	25.4678
scf7180001246974	1193	110	8.75943	0.0254694	25.4694
scf7180001237659	1189	110	8.7889	0.0255551	25.5551
scf7180001238601	1004	93	8.7998	0.0255868	25.5868
scf7180001237605	1014	94	8.80671	0.0256069	25.6069
scf7180001246957	1746	162	8.81443	0.0256293	25.6293
scf7180001238157	1432	133	8.82332	0.0256552	25.6552
scf7180001235159	4159	387	8.83987	0.0257033	25.7033
scf7180001247694	12145	1131	8.84685	0.0257236	25.7236
scf7180001247054	1233	115	8.8605	0.0257633	25.7633
scf7180001238447	1061	99	8.86428	0.0257743	25.7743
scf7180001234684	932	87	8.86803	0.0257852	25.7852
scf7180001236619	1306	122	8.87443	0.0258038	25.8038
scf7180001246599	1304	122	8.88804	0.0258433	25.8433
scf7180001238258	1173	110	8.90878	0.0259037	25.9037
scf7180001238720	1108	104	8.91697	0.0259275	25.9275
scf7180001247002	1097	103	8.91978	0.0259356	25.9356
scf7180001238576	1117	105	8.93017	0.0259659	25.9659
scf7180001236684	7314	689	8.94928	0.0260214	26.0214
scf7180001236564	1292	122	8.97059	0.0260834	26.0834
scf7180001237752	1111	105	8.9784	0.0261061	26.1061
scf7180001237934	1120	106	8.99107	0.0261429	26.1429
scf7180001246671	1183	112	8.99408	0.0261517	26.1517
scf7180001234601	1086	103	9.01013	0.0261983	26.1983
scf7180001246653	1138	108	9.01582	0.0262149	26.2149
scf7180001243556	6660	633	9.02928	0.026254	26.254
scf7180001246942	1273	121	9.02985	0.0262557	26.2557
scf7180001237358	9776	930	9.03744	0.0262778	26.2778
scf7180001236951	1033	99	9.10455	0.0264729	26.4729
scf7180001237630	1064	102	9.10714	0.0264804	26.4804
scf7180001247053	1018	98	9.14538	0.0265916	26.5916
scf7180001247136	12580	1215	9.17528	0.0266785	26.6785
scf7180001244758	1127	109	9.18811	0.0267159	26.7159
scf7180001247831	7568	733	9.20124	0.026754	26.754
scf7180001238513	1207	117	9.20878	0.026776	26.776
scf7180001244055	12806	1244	9.22849	0.0268333	26.8333
scf7180001238049	1873	182	9.23118	0.0268411	26.8411
scf7180001243932	1345	131	9.25279	0.0269039	26.9039
scf7180001246914	1046	102	9.26386	0.0269361	26.9361
scf7180001243001	4128	403	9.27447	0.0269669	26.9669
scf7180001240114	1023	100	9.28641	0.0270017	27.0017
scf7180001244066	1216	119	9.29688	0.0270321	27.0321
scf7180001246093	1093	107	9.30009	0.0270415	27.0415
scf7180001242146	1052	103	9.30133	0.0270451	27.0451
scf7180001248297	1847	181	9.30969	0.0270694	27.0694
scf7180001246433	1000	98	9.31	0.0270703	27.0703
scf7180001238283	1842	181	9.33496	0.0271428	27.1428
scf7180001242503	1160	114	9.33621	0.0271465	27.1465
scf7180001237402	863	85	9.35689	0.0272066	27.2066
scf7180001237411	1003	99	9.37687	0.0272647	27.2647
scf7180001244009	8156	806	9.38818	0.0272976	27.2976
scf7180001237777	1106	110	9.44846	0.0274729	27.4729
scf7180001246512	1166	116	9.45111	0.0274806	27.4806
scf7180001243787	1295	129	9.46332	0.0275161	27.5161
scf7180001235689	9109	908	9.46976	0.0275348	27.5348
scf7180001246410	1053	105	9.47293	0.027544	27.544
scf7180001238382	1311	131	9.49275	0.0276017	27.6017
scf7180001246201	2887	289	9.50987	0.0276514	27.6514
scf7180001238496	1078	108	9.51763	0.027674	27.674
scf7180001236077	6158	617	9.51851	0.0276765	27.6765
scf7180001243685	1137	114	9.52507	0.0276956	27.6956
scf7180001241163	1057	106	9.52696	0.0277011	27.7011
scf7180001246610	1216	122	9.53125	0.0277136	27.7136
scf7180001237744	1003	101	9.5663	0.0278155	27.8155
scf7180001235407	1142	115	9.56655	0.0278162	27.8162
scf7180001240265	6056	610	9.56902	0.0278234	27.8234
scf7180001247305	21115	2127	9.56974	0.0278255	27.8255
scf7180001238782	1131	114	9.5756	0.0278425	27.8425
scf7180001246027	1417	143	9.58716	0.0278761	27.8761
scf7180001235337	1704	172	9.5892	0.0278821	27.8821
scf7180001243994	2076	210	9.60983	0.0279421	27.9421
scf7180001236011	7030	714	9.64865	0.0280549	28.0549
scf7180001247606	16259	1656	9.67587	0.0281341	28.1341
scf7180001237175	1148	117	9.68206	0.0281521	28.1521
scf7180001242930	1717	176	9.73791	0.0283145	28.3145
scf7180001238584	1034	106	9.73888	0.0283173	28.3173
scf7180001234637	3752	385	9.74813	0.0283442	28.3442
scf7180001242151	1718	177	9.78754	0.0284588	28.4588
scf7180001241442	1067	110	9.79381	0.028477	28.477
scf7180001242721	1193	123	9.79464	0.0284794	28.4794
scf7180001235638	1295	134	9.83012	0.0285826	28.5826
scf7180001243011	40713	4230	9.87031	0.0286995	28.6995
scf7180001238607	1048	109	9.88073	0.0287297	28.7297
scf7180001246593	4082	425	9.89098	0.0287596	28.7596
scf7180001245376	1085	113	9.89401	0.0287684	28.7684
scf7180001239958	1315	137	9.89734	0.028778	28.778
scf7180001238238	1228	128	9.90228	0.0287924	28.7924
scf7180001244751	1084	113	9.90314	0.0287949	28.7949
scf7180001235775	3575	373	9.91189	0.0288203	28.8203
scf7180001246011	1123	118	9.98219	0.0290248	29.0248
scf7180001246786	1948	205	9.99743	0.0290691	29.0691
scf7180001241511	1072	113	10.014	0.0291172	29.1172
scf7180001245097	1210	128	10.0496	0.0292207	29.2207
scf7180001243420	1293	137	10.0657	0.0292677	29.2677
scf7180001237823	1311	139	10.0725	0.0292872	29.2872
scf7180001243573	1101	117	10.0954	0.0293538	29.3538
scf7180001246612	2285	243	10.1028	0.0293756	29.3756
scf7180001246833	1370	146	10.1241	0.0294374	29.4374
scf7180001246255	5279	563	10.1317	0.0294594	29.4594
scf7180001238379	1656	177	10.154	0.0295243	29.5243
scf7180001247562	4836	518	10.1758	0.0295876	29.5876
scf7180001238594	3581	384	10.1871	0.0296206	29.6206
scf7180001240322	1332	143	10.1989	0.029655	29.655
scf7180001238582	1106	119	10.2215	0.0297206	29.7206
scf7180001243786	1020	110	10.2451	0.0297892	29.7892
scf7180001235841	1081	117	10.2821	0.0298969	29.8969
scf7180001246971	1051	114	10.3045	0.0299618	29.9618
scf7180001238358	1168	127	10.3296	0.030035	30.035
scf7180001238478	1434	156	10.3347	0.0300498	30.0498
scf7180001247206	13955	1520	10.3475	0.0300871	30.0871
scf7180001246978	1275	139	10.3569	0.0301142	30.1142
scf7180001247364	8900	971	10.3646	0.0301367	30.1367
scf7180001246895	1024	112	10.3906	0.0302124	30.2124
scf7180001235743	5900	646	10.4017	0.0302445	30.2445
scf7180001243712	493	54	10.4057	0.0302561	30.2561
scf7180001246676	1716	188	10.4079	0.0302627	30.2627
scf7180001241825	3995	438	10.4155	0.0302847	30.2847
scf7180001246516	2088	229	10.4191	0.030295	30.295
scf7180001245943	1832	201	10.423	0.0303066	30.3066
scf7180001246939	1248	137	10.4287	0.030323	30.323
scf7180001243006	1743	192	10.4647	0.0304278	30.4278
scf7180001241148	1116	123	10.4704	0.0304444	30.4444
scf7180001246903	1497	165	10.4709	0.0304459	30.4459
scf7180001234783	1052	116	10.4753	0.0304585	30.4585
scf7180001238483	1480	164	10.527	0.030609	30.609
scf7180001248159	7786	863	10.5298	0.030617	30.617
scf7180001239774	1019	113	10.5348	0.0306317	30.6317
scf7180001246091	2696	300	10.5712	0.0307374	30.7374
scf7180001238242	2309	257	10.5738	0.0307451	30.7451
scf7180001246911	1337	149	10.5871	0.0307837	30.7837
scf7180001238641	1193	133	10.5909	0.0307948	30.7948
scf7180001238324	1677	187	10.5933	0.0308017	30.8017
scf7180001237459	1101	123	10.6131	0.0308592	30.8592
scf7180001246581	1384	155	10.6395	0.0309359	30.9359
scf7180001241266	1044	117	10.6466	0.0309565	30.9565
scf7180001245626	1222	137	10.6506	0.0309682	30.9682
scf7180001236818	5365	603	10.6775	0.0310466	31.0466
scf7180001245524	1071	121	10.733	0.0312077	31.2077
scf7180001242180	1442	163	10.7386	0.031224	31.224
scf7180001241441	1076	122	10.7714	0.0313194	31.3194
scf7180001246154	1630	185	10.7822	0.0313509	31.3509
scf7180001239329	1717	195	10.7892	0.0313712	31.3712
scf7180001237665	1030	117	10.7913	0.0313773	31.3773
scf7180001238580	1100	125	10.7955	0.0313895	31.3895
scf7180001246736	1601	182	10.7995	0.0314012	31.4012
scf7180001244338	1089	124	10.8173	0.0314529	31.4529
scf7180001245598	1352	154	10.821	0.0314638	31.4638
scf7180001242038	1199	137	10.8549	0.0315622	31.5622
scf7180001247062	1374	157	10.8552	0.0315631	31.5631
scf7180001243248	1443	165	10.8628	0.0315852	31.5852
scf7180001244215	1448	166	10.8909	0.0316669	31.6669
scf7180001236978	3462	398	10.9214	0.0317558	31.7558
scf7180001244541	9521	1095	10.9258	0.0317686	31.7686
scf7180001238653	1339	154	10.9261	0.0317692	31.7692
scf7180001235831	1492	172	10.9517	0.0318439	31.8439
scf7180001246655	2875	332	10.9704	0.0318982	31.8982
scf7180001242040	1045	121	11	0.0319842	31.9842
scf7180001246225	4811	558	11.0185	0.032038	32.038
scf7180001246323	1602	186	11.03	0.0320713	32.0713
scf7180001239337	2428	282	11.0338	0.0320824	32.0824
scf7180001246878	1519	177	11.0698	0.0321871	32.1871
scf7180001239098	1385	162	11.1119	0.0323096	32.3096
scf7180001238729	1154	135	11.1135	0.0323143	32.3143
scf7180001237091	6940	812	11.1153	0.0323194	32.3194
scf7180001247428	32318	3785	11.1262	0.032351	32.351
scf7180001245936	1007	118	11.1321	0.0323682	32.3682
scf7180001242772	587	69	11.167	0.0324696	32.4696
scf7180001246752	1045	123	11.1818	0.0325129	32.5129
scf7180001243731	1061	125	11.1923	0.0325433	32.5433
scf7180001239100	2682	316	11.1931	0.0325458	32.5458
scf7180001234780	1059	125	11.2134	0.0326047	32.6047
scf7180001246662	1557	184	11.2267	0.0326434	32.6434
scf7180001246966	1218	144	11.2315	0.0326574	32.6574
scf7180001238381	1369	162	11.2418	0.0326872	32.6872
scf7180001242429	1538	182	11.2419	0.0326875	32.6875
scf7180001241122	10080	1204	11.3472	0.0329938	32.9938
scf7180001236721	1733	207	11.3474	0.0329942	32.9942
scf7180001239740	1188	142	11.3552	0.0330171	33.0171
scf7180001235156	1560	187	11.3878	0.0331119	33.1119
scf7180001238302	1192	143	11.3968	0.033138	33.138
scf7180001241243	1115	134	11.417	0.0331968	33.1968
scf7180001234810	1039	125	11.4293	0.0332323	33.2323
scf7180001246672	1238	149	11.4338	0.0332454	33.2454
scf7180001238492	1296	156	11.4352	0.0332496	33.2496
scf7180001246987	1038	125	11.4403	0.0332644	33.2644
scf7180001243779	5403	652	11.464	0.0333334	33.3334
scf7180001234665	869	105	11.4787	0.0333761	33.3761
scf7180001244200	1091	132	11.494	0.0334207	33.4207
scf7180001237586	355	43	11.507	0.0334585	33.4585
scf7180001243282	1005	122	11.5323	0.0335321	33.5321
scf7180001244315	21854	2656	11.5457	0.0335709	33.5709
scf7180001240411	1274	155	11.5581	0.0336069	33.6069
scf7180001246900	1396	170	11.5688	0.033638	33.638
scf7180001248357	1297	158	11.5729	0.0336499	33.6499
scf7180001238087	1533	187	11.5884	0.033695	33.695
scf7180001238475	1571	192	11.6104	0.0337592	33.7592
scf7180001236184	1309	160	11.6119	0.0337634	33.7634
scf7180001246810	1186	145	11.6147	0.0337715	33.7715
scf7180001236360	465	57	11.6452	0.0338601	33.8601
scf7180001245195	1213	149	11.6694	0.0339306	33.9306
scf7180001238312	1473	181	11.6735	0.0339424	33.9424
scf7180001239221	1784	220	11.7152	0.0340639	34.0639
scf7180001246164	1159	143	11.7213	0.0340815	34.0815
scf7180001242775	972	120	11.7284	0.0341021	34.1021
scf7180001238316	1602	198	11.7416	0.0341404	34.1404
scf7180001242852	1067	132	11.7526	0.0341724	34.1724
scf7180001243744	1414	175	11.7574	0.0341865	34.1865
scf7180001246409	2181	270	11.7607	0.0341959	34.1959
scf7180001246740	1525	189	11.7738	0.0342341	34.2341
scf7180001238246	1905	237	11.8189	0.0343653	34.3653
scf7180001245147	1076	134	11.8309	0.0344	34.4
scf7180001236825	1081	135	11.864	0.0344965	34.4965
scf7180001235664	1008	126	11.875	0.0345284	34.5284
scf7180001235150	1184	148	11.875	0.0345284	34.5284
scf7180001246506	1152	144	11.875	0.0345284	34.5284
scf7180001234714	1133	142	11.9064	0.0346198	34.6198
scf7180001238718	1053	132	11.9088	0.0346268	34.6268
scf7180001241267	1195	150	11.9247	0.0346729	34.6729
scf7180001235123	1090	137	11.9404	0.0347185	34.7185
scf7180001237340	1523	192	11.9764	0.0348231	34.8231
scf7180001236798	1013	128	12.0039	0.0349033	34.9033
scf7180001238598	1709	216	12.007	0.0349123	34.9123
scf7180001238774	1012	128	12.0158	0.0349378	34.9378
scf7180001246376	1484	188	12.035	0.0349937	34.9937
scf7180001239294	1900	241	12.05	0.0350372	35.0372
scf7180001243833	5003	635	12.0578	0.0350598	35.0598
scf7180001238482	1244	158	12.0659	0.0350835	35.0835
scf7180001246092	1389	177	12.1058	0.0351996	35.1996
scf7180001244526	1224	156	12.1078	0.0352054	35.2054
scf7180001236242	1026	131	12.1296	0.0352688	35.2688
scf7180001235508	19571	2502	12.145	0.0353135	35.3135
scf7180001236540	1009	129	12.1457	0.0353155	35.3155
scf7180001239446	1181	151	12.1465	0.0353178	35.3178
scf7180001246268	1444	185	12.1711	0.0353892	35.3892
scf7180001246374	1022	131	12.1771	0.0354068	35.4068
scf7180001247159	4640	595	12.1821	0.0354214	35.4214
scf7180001243289	28262	3625	12.1851	0.03543	35.43
scf7180001236618	1839	236	12.1914	0.0354484	35.4484
scf7180001241215	1013	130	12.1915	0.0354487	35.4487
scf7180001239308	1083	139	12.193	0.035453	35.453
scf7180001246923	1478	190	12.2124	0.0355096	35.5096
scf7180001245560	1396	180	12.2493	0.0356167	35.6167
scf7180001244938	1023	132	12.2581	0.0356422	35.6422
scf7180001247369	3161	408	12.2619	0.0356535	35.6535
scf7180001245886	4036	522	12.2869	0.0357261	35.7261
scf7180001240625	1862	241	12.2959	0.0357523	35.7523
scf7180001246258	1011	131	12.3096	0.0357921	35.7921
scf7180001236882	1047	136	12.34	0.0358805	35.8805
scf7180001238600	1000	130	12.35	0.0359095	35.9095
scf7180001243861	1023	133	12.3509	0.0359122	35.9122
scf7180001236833	1544	201	12.3672	0.0359596	35.9596
scf7180001239832	4521	589	12.3767	0.0359871	35.9871
scf7180001246589	1255	164	12.4143	0.0360966	36.0966
scf7180001238485	1033	135	12.4153	0.0360994	36.0994
scf7180001235660	482	63	12.417	0.0361044	36.1044
scf7180001243154	2003	262	12.4264	0.0361316	36.1316
scf7180001246779	1674	219	12.4283	0.0361373	36.1373
scf7180001236320	1038	136	12.447	0.0361916	36.1916
scf7180001237225	9979	1311	12.4807	0.0362896	36.2896
scf7180001238323	1414	186	12.4965	0.0363354	36.3354
scf7180001245073	1062	140	12.5235	0.0364141	36.4141
scf7180001245859	1022	135	12.5489	0.0364879	36.4879
scf7180001244999	1050	139	12.5762	0.0365672	36.5672
scf7180001240524	1446	192	12.6141	0.0366775	36.6775
scf7180001238473	1331	177	12.6334	0.0367334	36.7334
scf7180001246687	1568	209	12.6626	0.0368186	36.8186
scf7180001236545	4444	593	12.6766	0.0368593	36.8593
scf7180001238754	1064	142	12.6786	0.0368649	36.8649
scf7180001246751	1041	139	12.6849	0.0368834	36.8834
scf7180001238383	1556	208	12.6992	0.036925	36.925
scf7180001242086	13954	1866	12.7039	0.0369385	36.9385
scf7180001245440	13081	1750	12.7093	0.0369542	36.9542
scf7180001244082	1045	140	12.7273	0.0370065	37.0065
scf7180001238479	1464	197	12.7835	0.0371699	37.1699
scf7180001239378	1077	145	12.7902	0.0371894	37.1894
scf7180001245304	1559	210	12.7967	0.0372083	37.2083
scf7180001238588	1210	163	12.7975	0.0372108	37.2108
scf7180001246055	1529	206	12.7992	0.0372157	37.2157
scf7180001246299	1819	246	12.8477	0.0373567	37.3567
scf7180001242362	1293	175	12.8577	0.0373857	37.3857
scf7180001241063	1123	152	12.8584	0.0373878	37.3878
scf7180001247229	10180	1378	12.8595	0.0373911	37.3911
scf7180001241743	15978	2163	12.8605	0.0373939	37.3939
scf7180001234656	1076	146	12.8903	0.0374806	37.4806
scf7180001234842	9933	1348	12.8924	0.0374866	37.4866
scf7180001234712	1112	151	12.9002	0.0375093	37.5093
scf7180001234782	3275	445	12.9084	0.0375332	37.5332
scf7180001245885	2377	323	12.9091	0.0375353	37.5353
scf7180001236252	1029	140	12.9252	0.0375819	37.5819
scf7180001247179	4385	598	12.9555	0.0376702	37.6702
scf7180001238498	1069	146	12.9747	0.0377261	37.7261
scf7180001246769	1432	196	13.0028	0.0378076	37.8076
scf7180001241971	1022	140	13.0137	0.0378393	37.8393
scf7180001238102	1162	160	13.0809	0.0380347	38.0347
scf7180001235434	1124	155	13.1005	0.0380918	38.0918
scf7180001246822	1116	154	13.1093	0.0381174	38.1174
scf7180001239199	1014	140	13.1164	0.0381379	38.1379
scf7180001242792	1028	142	13.1226	0.0381559	38.1559
scf7180001237320	1201	166	13.1307	0.0381796	38.1796
scf7180001238850	1242	172	13.1562	0.0382537	38.2537
scf7180001238142	1249	173	13.1585	0.0382605	38.2605
scf7180001238031	1479	205	13.1677	0.0382871	38.2871
scf7180001245483	1154	160	13.1716	0.0382984	38.2984
scf7180001243585	1355	188	13.1808	0.0383253	38.3253
scf7180001246012	4656	647	13.2012	0.0383847	38.3847
scf7180001246338	1090	152	13.2477	0.0385198	38.5198
scf7180001237712	1125	157	13.2578	0.038549	38.549
scf7180001238320	1238	173	13.2754	0.0386004	38.6004
scf7180001239639	5744	806	13.3304	0.0387603	38.7603
scf7180001246528	1023	144	13.3724	0.0388824	38.8824
scf7180001236583	1037	146	13.3751	0.0388902	38.8902
scf7180001243546	12980	1828	13.379	0.0389016	38.9016
scf7180001245190	1028	145	13.3998	0.038962	38.962
scf7180001235112	1269	179	13.4003	0.0389635	38.9635
scf7180001245993	1374	194	13.4134	0.0390015	39.0015
scf7180001241481	1678	237	13.4178	0.0390142	39.0142
scf7180001245704	1040	147	13.4279	0.0390437	39.0437
scf7180001238484	3855	545	13.4306	0.0390516	39.0516
scf7180001238587	1372	194	13.4329	0.0390584	39.0584
scf7180001238248	2361	334	13.4392	0.0390766	39.0766
scf7180001241463	3007	426	13.4586	0.039133	39.133
scf7180001238374	1362	193	13.4618	0.0391423	39.1423
scf7180001234700	641	91	13.4867	0.0392148	39.2148
scf7180001237376	3356	479	13.5593	0.0394258	39.4258
scf7180001242445	1309	187	13.5714	0.039461	39.461
scf7180001236376	12025	1719	13.5805	0.0394873	39.4873
scf7180001248292	1090	156	13.5963	0.0395334	39.5334
scf7180001238472	1340	192	13.6119	0.0395788	39.5788
scf7180001248311	1115	160	13.6323	0.039638	39.638
scf7180001238491	1100	158	13.6455	0.0396763	39.6763
scf7180001245950	1281	184	13.6456	0.0396767	39.6767
scf7180001246710	1377	198	13.6601	0.0397189	39.7189
scf7180001244939	2294	330	13.6661	0.0397363	39.7363
scf7180001235043	1082	156	13.6969	0.0398257	39.8257
scf7180001243200	1205	174	13.7178	0.0398868	39.8868
scf7180001236727	4441	643	13.7548	0.0399942	39.9942
scf7180001235715	1029	149	13.7561	0.0399979	39.9979
scf7180001246852	1512	219	13.7599	0.0400091	40.0091
scf7180001241690	2277	330	13.7681	0.0400329	40.0329
scf7180001247045	1068	155	13.7875	0.0400892	40.0892
scf7180001237125	1149	167	13.8077	0.0401479	40.1479
scf7180001247121	11425	1661	13.8114	0.0401587	40.1587
scf7180001246086	1079	157	13.823	0.0401925	40.1925
scf7180001235283	1184	173	13.8809	0.0403609	40.3609
scf7180001238444	1413	207	13.9172	0.0404664	40.4664
scf7180001242056	1241	182	13.9323	0.0405104	40.5104
scf7180001243322	2453	360	13.9421	0.0405388	40.5388
scf7180001236898	1185	174	13.9494	0.0405599	40.5599
scf7180001248136	12293	1809	13.9799	0.0406487	40.6487
scf7180001236636	1304	192	13.9877	0.0406715	40.6715
scf7180001241907	1235	182	14	0.0407072	40.7072
scf7180001244958	1119	165	14.008	0.0407306	40.7306
scf7180001246076	1083	160	14.0351	0.0408092	40.8092
scf7180001242942	1861	275	14.0382	0.0408181	40.8181
scf7180001237010	16018	2373	14.0739	0.0409219	40.9219
scf7180001239719	1090	162	14.1193	0.041054	41.054
scf7180001243277	1055	157	14.1374	0.0411068	41.1068
scf7180001245777	1591	237	14.1515	0.0411476	41.1476
scf7180001246530	2325	347	14.1785	0.0412262	41.2262
scf7180001242634	1105	165	14.1855	0.0412466	41.2466
scf7180001244546	1016	152	14.2126	0.0413253	41.3253
scf7180001238536	1203	180	14.2145	0.0413308	41.3308
scf7180001246179	16602	2486	14.2254	0.0413625	41.3625
scf7180001237631	6782	1016	14.2318	0.0413811	41.3811
scf7180001238471	1180	177	14.25	0.0414341	41.4341
scf7180001238486	1006	151	14.2594	0.0414615	41.4615
scf7180001245332	5482	823	14.2621	0.0414694	41.4694
scf7180001238842	1072	161	14.2677	0.0414856	41.4856
scf7180001238978	1076	162	14.303	0.0415881	41.5881
scf7180001242840	1285	194	14.3424	0.0417028	41.7028
scf7180001235305	1079	163	14.3513	0.0417285	41.7285
scf7180001235498	1398	212	14.4063	0.0418885	41.8885
scf7180001242793	1219	185	14.4176	0.0419213	41.9213
scf7180001248549	6218	944	14.4226	0.0419361	41.9361
scf7180001241119	1157	176	14.4512	0.042019	42.019
scf7180001247267	24886	3811	14.5481	0.042301	42.301
scf7180001241674	1064	163	14.5536	0.0423168	42.3168
scf7180001237566	1690	259	14.5592	0.042333	42.333
scf7180001243774	1128	173	14.57	0.0423646	42.3646
scf7180001237638	1003	154	14.5862	0.0424118	42.4118
scf7180001242515	13150	2022	14.6076	0.0424739	42.4739
scf7180001238915	3913	602	14.6154	0.0424965	42.4965
scf7180001241757	1227	189	14.6333	0.0425484	42.5484
scf7180001244602	1785	275	14.6359	0.042556	42.556
scf7180001245840	1094	169	14.6755	0.0426713	42.6713
scf7180001245745	639	99	14.7183	0.0427958	42.7958
scf7180001247233	4366	678	14.7526	0.0428956	42.8956
scf7180001234871	11954	1857	14.7578	0.0429107	42.9107
scf7180001237058	1208	188	14.7848	0.042989	42.989
scf7180001242431	1118	174	14.7853	0.0429906	42.9906
scf7180001238314	1258	196	14.8013	0.043037	43.037
scf7180001238721	1057	165	14.8297	0.0431197	43.1197
scf7180001243538	1044	163	14.8324	0.0431274	43.1274
scf7180001236382	1061	166	14.8633	0.0432175	43.2175
scf7180001247155	5461	857	14.9084	0.0433486	43.3486
scf7180001241478	1029	162	14.9563	0.0434877	43.4877
scf7180001248186	10987	1730	14.9586	0.0434944	43.4944
scf7180001247099	3752	591	14.964	0.0435102	43.5102
scf7180001237469	13691	2158	14.9741	0.0435394	43.5394
scf7180001244128	4525	715	15.011	0.043647	43.647
scf7180001246803	1428	226	15.035	0.0437166	43.7166
scf7180001236526	1036	164	15.0386	0.0437271	43.7271
scf7180001248080	9961	1577	15.0402	0.0437316	43.7316
scf7180001236753	1282	203	15.0429	0.0437396	43.7396
scf7180001234654	9765	1548	15.0599	0.043789	43.789
scf7180001238499	1241	197	15.0806	0.0438491	43.8491
scf7180001243547	1190	189	15.0882	0.0438714	43.8714
scf7180001243674	1019	162	15.103	0.0439144	43.9144
scf7180001234724	12350	1965	15.1154	0.0439503	43.9503
scf7180001246094	1972	314	15.1268	0.0439834	43.9834
scf7180001234915	1155	184	15.1342	0.044005	44.005
scf7180001239673	14444	2305	15.1603	0.0440808	44.0808
scf7180001247685	8722	1392	15.1617	0.0440849	44.0849
scf7180001245915	1448	232	15.221	0.0442574	44.2574
scf7180001248277	1248	200	15.2244	0.0442672	44.2672
scf7180001245954	2507	402	15.2333	0.0442933	44.2933
scf7180001235437	1241	199	15.2337	0.0442943	44.2943
scf7180001246678	1320	212	15.2576	0.0443638	44.3638
scf7180001243479	1082	174	15.2773	0.044421	44.421
scf7180001237626	3476	559	15.2776	0.044422	44.422
scf7180001247010	1130	182	15.3009	0.0444897	44.4897
scf7180001247176	4908	791	15.3107	0.0445183	44.5183
scf7180001246689	1246	201	15.325	0.0445599	44.5599
scf7180001246480	2603	420	15.3285	0.0445699	44.5699
scf7180001243595	1096	177	15.3422	0.0446097	44.6097
scf7180001238229	1356	219	15.3429	0.0446119	44.6119
scf7180001238385	1120	181	15.3527	0.0446403	44.6403
scf7180001238196	3284	531	15.3608	0.044664	44.664
scf7180001237086	3040	492	15.375	0.0447052	44.7052
scf7180001244796	1279	207	15.3753	0.044706	44.706
scf7180001244791	1000	162	15.39	0.0447488	44.7488
scf7180001247011	1018	165	15.3978	0.0447716	44.7716
scf7180001236653	1166	189	15.3988	0.0447744	44.7744
scf7180001238843	1028	167	15.4329	0.0448735	44.8735
scf7180001249335	486	79	15.4424	0.0449011	44.9011
scf7180001235954	1095	178	15.4429	0.0449027	44.9027
scf7180001238153	1014	165	15.4586	0.0449482	44.9482
scf7180001238606	1014	165	15.4586	0.0449482	44.9482
scf7180001241956	25117	4090	15.4696	0.0449803	44.9803
scf7180001245862	4678	763	15.4949	0.0450537	45.0537
scf7180001246870	1474	241	15.5326	0.0451633	45.1633
scf7180001241030	1217	199	15.5341	0.0451678	45.1678
scf7180001238124	1032	169	15.5572	0.0452349	45.2349
scf7180001248828	25714	4214	15.5686	0.045268	45.268
scf7180001246193	1165	191	15.5751	0.045287	45.287
scf7180001248958	323	53	15.5882	0.0453252	45.3252
scf7180001237903	1584	260	15.5934	0.0453403	45.3403
scf7180001246160	1066	175	15.5957	0.0453469	45.3469
scf7180001239873	1015	167	15.6305	0.0454482	45.4482
scf7180001245903	1154	190	15.6412	0.0454794	45.4794
scf7180001238318	2164	357	15.6724	0.0455698	45.5698
scf7180001241661	1318	218	15.7132	0.0456886	45.6886
scf7180001243012	1336	221	15.7148	0.0456933	45.6933
scf7180001244356	1106	183	15.7188	0.0457049	45.7049
scf7180001239917	1745	289	15.7335	0.0457477	45.7477
scf7180001246891	1418	235	15.744	0.0457781	45.7781
scf7180001238247	2057	341	15.7487	0.0457917	45.7917
scf7180001244730	1151	191	15.7646	0.0458379	45.8379
scf7180001245339	1042	173	15.7726	0.0458611	45.8611
scf7180001246573	1028	171	15.8025	0.0459483	45.9483
scf7180001238592	1562	260	15.8131	0.0459789	45.9789
scf7180001246464	1024	171	15.8643	0.0461278	46.1278
scf7180001241582	1275	213	15.8706	0.0461462	46.1462
scf7180001238244	1083	181	15.8772	0.0461654	46.1654
scf7180001246485	1548	259	15.8947	0.0462163	46.2163
scf7180001235164	1727	289	15.8975	0.0462245	46.2245
scf7180001240928	1924	322	15.8992	0.0462293	46.2293
scf7180001236488	1779	298	15.9134	0.0462708	46.2708
scf7180001234836	1521	255	15.927	0.0463103	46.3103
scf7180001239822	3596	603	15.9302	0.0463195	46.3195
scf7180001246699	1258	211	15.934	0.0463306	46.3306
scf7180001247607	20872	3502	15.9395	0.0463467	46.3467
scf7180001238058	26060	4379	15.9634	0.0464159	46.4159
scf7180001240068	1208	203	15.9644	0.046419	46.419
scf7180001237551	1081	182	15.9944	0.0465063	46.5063
scf7180001247361	13101	2209	16.0182	0.0465755	46.5755
scf7180001235999	1297	219	16.0409	0.0466413	46.6413
scf7180001244622	1012	171	16.0524	0.0466748	46.6748
scf7180001240900	14129	2388	16.0563	0.0466863	46.6863
scf7180001244228	1128	191	16.086	0.0467725	46.7725
scf7180001239203	1015	172	16.0985	0.0468089	46.8089
scf7180001242646	1214	206	16.1203	0.0468722	46.8722
scf7180001241212	1584	269	16.1332	0.0469098	46.9098
scf7180001244951	1070	182	16.1589	0.0469844	46.9844
scf7180001239102	1699	289	16.1595	0.0469863	46.9863
scf7180001235418	1383	236	16.2111	0.0471364	47.1364
scf7180001244263	1103	189	16.2783	0.0473318	47.3318
scf7180001247409	11854	2034	16.3008	0.0473972	47.3972
scf7180001238022	1058	182	16.3422	0.0475173	47.5173
scf7180001246808	1104	190	16.3496	0.0475391	47.5391
scf7180001239794	5878	1012	16.3559	0.0475573	47.5573
scf7180001243549	1322	228	16.3843	0.0476398	47.6398
scf7180001240757	1576	272	16.3959	0.0476737	47.6737
scf7180001239373	1263	218	16.3975	0.0476782	47.6782
scf7180001246753	1234	213	16.3979	0.0476794	47.6794
scf7180001238589	1112	192	16.4029	0.0476939	47.6939
scf7180001241177	1700	294	16.4294	0.0477711	47.7711
scf7180001238281	1593	276	16.4595	0.0478586	47.8586
scf7180001237693	1085	188	16.4608	0.0478624	47.8624
scf7180001246645	1477	256	16.4658	0.0478769	47.8769
scf7180001246780	1009	175	16.4767	0.0479086	47.9086
scf7180001240246	3730	647	16.4786	0.0479139	47.9139
scf7180001245685	1014	176	16.4892	0.0479448	47.9448
scf7180001243812	1221	212	16.4947	0.0479608	47.9608
scf7180001245822	1192	207	16.4975	0.047969	47.969
scf7180001245346	1040	181	16.5337	0.0480742	48.0742
scf7180001244620	1286	224	16.5474	0.0481142	48.1142
scf7180001238610	1148	200	16.5505	0.0481232	48.1232
scf7180001245499	1073	187	16.5564	0.0481403	48.1403
scf7180001245964	1249	218	16.5813	0.0482126	48.2126
scf7180001236569	1220	213	16.5861	0.0482266	48.2266
scf7180001246496	1168	204	16.5925	0.0482452	48.2452
scf7180001236061	1086	190	16.6206	0.048327	48.327
scf7180001238583	1274	223	16.6287	0.0483506	48.3506
scf7180001240973	1028	180	16.6342	0.0483666	48.3666
scf7180001242883	1512	265	16.6501	0.0484128	48.4128
scf7180001244096	4227	741	16.6537	0.0484231	48.4231
scf7180001238497	1134	199	16.6711	0.0484737	48.4737
scf7180001239163	8741	1534	16.672	0.0484764	48.4764
scf7180001238712	1025	180	16.6829	0.0485082	48.5082
scf7180001246924	1053	185	16.6904	0.0485299	48.5299
scf7180001239968	1046	184	16.7113	0.0485906	48.5906
scf7180001246500	1846	325	16.7254	0.0486316	48.6316
scf7180001238591	1258	223	16.8402	0.0489656	48.9656
scf7180001241249	1437	255	16.858	0.0490174	49.0174
scf7180001243754	1172	208	16.8601	0.0490233	49.0233
scf7180001235130	1160	206	16.8707	0.0490541	49.0541
scf7180001243202	1011	180	16.9139	0.0491799	49.1799
scf7180001249035	1005	179	16.9204	0.0491987	49.1987
scf7180001238280	1239	221	16.9451	0.0492706	49.2706
scf7180001246575	1512	270	16.9643	0.0493263	49.3263
scf7180001241228	1310	234	16.9695	0.0493413	49.3413
scf7180001243381	5819	1045	17.0605	0.049606	49.606
scf7180001246508	1642	296	17.1255	0.0497949	49.7949
scf7180001243195	1076	194	17.1283	0.049803	49.803
scf7180001238586	1035	187	17.1643	0.0499077	49.9077
scf7180001235306	1200	217	17.1792	0.0499511	49.9511
scf7180001235848	1504	272	17.1809	0.049956	49.956
scf7180001241658	1197	217	17.2222	0.0500763	50.0763
scf7180001247360	3867	702	17.2459	0.0501452	50.1452
scf7180001245146	1386	253	17.3413	0.0504224	50.4224
scf7180001243201	4829	882	17.3514	0.0504519	50.4519
scf7180001245887	1188	217	17.3527	0.0504556	50.4556
scf7180001236493	1933	354	17.3978	0.0505869	50.5869
scf7180001242027	1485	272	17.4007	0.0505952	50.5952
scf7180001243232	1201	220	17.4022	0.0505995	50.5995
scf7180001238845	1003	184	17.4277	0.0506738	50.6738
scf7180001238726	1040	191	17.4471	0.0507302	50.7302
scf7180001242635	1426	262	17.4544	0.0507514	50.7514
scf7180001238371	1692	311	17.4616	0.0507723	50.7723
scf7180001246794	1569	289	17.4984	0.0508793	50.8793
scf7180001238493	1350	249	17.5222	0.0509486	50.9486
scf7180001245104	1234	228	17.5527	0.0510371	51.0371
scf7180001245881	1122	208	17.6114	0.0512079	51.2079
scf7180001240175	6530	1212	17.6325	0.0512691	51.2691
scf7180001243024	1086	202	17.6703	0.0513793	51.3793
scf7180001245767	1435	267	17.676	0.0513956	51.3956
scf7180001238165	1136	212	17.7289	0.0515494	51.5494
scf7180001242311	6004	1121	17.7373	0.0515741	51.5741
scf7180001248822	812	152	17.7833	0.0517076	51.7076
scf7180001246781	1025	192	17.7951	0.0517421	51.7421
scf7180001242673	1895	355	17.7968	0.0517471	51.7471
scf7180001238476	1211	227	17.8076	0.0517783	51.7783
scf7180001240026	1012	190	17.836	0.0518608	51.8608
scf7180001246661	1260	237	17.869	0.051957	51.957
scf7180001240810	1396	263	17.8976	0.0520399	52.0399
scf7180001241059	1141	215	17.901	0.0520498	52.0498
scf7180001244836	6727	1268	17.9069	0.0520672	52.0672
scf7180001244819	1378	260	17.9245	0.0521183	52.1183
scf7180001237166	779	147	17.9268	0.052125	52.125
scf7180001235296	1111	210	17.9568	0.0522122	52.2122
scf7180001238372	1802	341	17.9772	0.0522716	52.2716
scf7180001240461	3445	652	17.9797	0.0522787	52.2787
scf7180001246804	1003	191	18.0907	0.0526016	52.6016
scf7180001235237	1013	193	18.0997	0.0526277	52.6277
scf7180001245127	1091	208	18.1118	0.0526629	52.6629
scf7180001248150	17209	3282	18.1178	0.0526804	52.6804
scf7180001237157	1342	256	18.1222	0.0526931	52.6931
scf7180001237270	1137	217	18.131	0.0527188	52.7188
scf7180001236149	4188	800	18.1471	0.0527655	52.7655
scf7180001243555	1167	223	18.1534	0.0527838	52.7838
scf7180001235666	1130	216	18.1593	0.052801	52.801
scf7180001240777	1254	240	18.1818	0.0528665	52.8665
scf7180001240949	1316	252	18.1915	0.0528946	52.8946
scf7180001236635	1210	232	18.2149	0.0529626	52.9626
scf7180001234936	10304	1977	18.2274	0.052999	52.999
scf7180001248339	16778	3220	18.2322	0.053013	53.013
scf7180001237718	5980	1149	18.2533	0.0530744	53.0744
scf7180001246375	1072	206	18.2556	0.053081	53.081
scf7180001239758	1886	363	18.2847	0.0531657	53.1657
scf7180001240032	753	145	18.2935	0.0531912	53.1912
scf7180001236620	1116	215	18.302	0.0532158	53.2158
scf7180001244056	1053	203	18.3143	0.0532518	53.2518
scf7180001241485	4066	784	18.3178	0.0532617	53.2617
scf7180001241071	1160	224	18.3448	0.0533404	53.3404
scf7180001238716	1148	222	18.3711	0.0534168	53.4168
scf7180001248252	9144	1777	18.4618	0.0536806	53.6806
scf7180001234682	1039	202	18.4697	0.0537035	53.7035
scf7180001244874	1069	208	18.4846	0.0537467	53.7467
scf7180001247418	4172	815	18.5582	0.053961	53.961
scf7180001247149	27647	5403	18.5657	0.0539826	53.9826
scf7180001242987	1028	201	18.5749	0.0540094	54.0094
scf7180001246349	1304	255	18.5775	0.0540168	54.0168
scf7180001240365	3858	755	18.5912	0.0540569	54.0569
scf7180001234685	1016	199	18.6073	0.0541036	54.1036
scf7180001241046	1051	206	18.6204	0.0541416	54.1416
scf7180001246439	1141	224	18.6503	0.0542287	54.2287
scf7180001239493	1087	214	18.7029	0.0543814	54.3814
scf7180001238237	1414	279	18.7447	0.0545031	54.5031
scf7180001236228	1033	204	18.7609	0.0545502	54.5502
scf7180001242674	1719	340	18.79	0.0546348	54.6348
scf7180001242576	11781	2335	18.829	0.0547484	54.7484
scf7180001241498	1125	223	18.8311	0.0547544	54.7544
scf7180001242531	1008	200	18.8492	0.054807	54.807
scf7180001238713	1053	209	18.8557	0.0548257	54.8257
scf7180001236535	1254	249	18.8636	0.0548489	54.8489
scf7180001248227	2099	417	18.8733	0.054877	54.877
scf7180001234913	1736	345	18.8796	0.0548954	54.8954
scf7180001241884	1085	216	18.9124	0.0549909	54.9909
scf7180001236973	1152	230	18.967	0.0551495	55.1495
scf7180001242268	736	147	18.9742	0.0551704	55.1704
scf7180001244930	1151	230	18.9835	0.0551974	55.1974
scf7180001245438	1024	205	19.0186	0.0552994	55.2994
scf7180001242543	1118	224	19.034	0.0553443	55.3443
scf7180001238487	1207	242	19.0472	0.0553828	55.3828
scf7180001246515	1096	220	19.0693	0.0554471	55.4471
scf7180001240193	3228	649	19.1001	0.0555364	55.5364
scf7180001234980	1283	258	19.1037	0.0555469	55.5469
scf7180001247249	18642	3750	19.1101	0.0555655	55.5655
scf7180001245408	1043	210	19.1275	0.0556162	55.6162
scf7180001239099	1026	207	19.1667	0.0557301	55.7301
scf7180001243868	30834	6230	19.1947	0.0558116	55.8116
scf7180001234658	11252	2274	19.1993	0.0558248	55.8248
scf7180001246068	26403	5341	19.2173	0.0558773	55.8773
scf7180001238942	1070	217	19.2664	0.0560199	56.0199
scf7180001240408	1193	242	19.2707	0.0560327	56.0327
scf7180001238285	1361	277	19.335	0.0562196	56.2196
scf7180001240069	1242	253	19.3519	0.0562685	56.2685
scf7180001236717	1539	314	19.3827	0.0563582	56.3582
scf7180001240745	1137	232	19.3843	0.056363	56.363
scf7180001246666	1342	274	19.3964	0.0563981	56.3981
scf7180001234885	1053	215	19.397	0.0563997	56.3997
scf7180001239035	1424	291	19.4136	0.0564481	56.4481
scf7180001239350	1259	258	19.4678	0.0566057	56.6057
scf7180001236398	5103	1046	19.4729	0.0566204	56.6204
scf7180001236081	1000	205	19.475	0.0566266	56.6266
scf7180001234866	1224	252	19.5588	0.0568703	56.8703
scf7180001236681	1174	242	19.5826	0.0569395	56.9395
scf7180001237318	1047	216	19.5989	0.0569867	56.9867
scf7180001238223	13983	2886	19.6074	0.0570115	57.0115
scf7180001234673	1497	309	19.6092	0.0570168	57.0168
scf7180001234831	10986	2269	19.6209	0.0570508	57.0508
scf7180001243596	10292	2127	19.6332	0.0570866	57.0866
scf7180001239396	1078	223	19.6521	0.0571416	57.1416
scf7180001245648	1063	220	19.6613	0.0571684	57.1684
scf7180001236785	483	100	19.6687	0.0571899	57.1899
scf7180001242769	1091	226	19.6792	0.0572203	57.2203
scf7180001235447	1394	289	19.6951	0.0572666	57.2666
scf7180001235835	1001	208	19.7403	0.0573979	57.3979
scf7180001240553	1571	327	19.774	0.0574961	57.4961
scf7180001234612	6811	1420	19.8062	0.0575896	57.5896
scf7180001245080	1087	227	19.839	0.057685	57.685
scf7180001235592	1545	323	19.8608	0.0577485	57.7485
scf7180001248181	31375	6560	19.8629	0.0577546	57.7546
scf7180001242341	1071	224	19.8693	0.057773	57.773
scf7180001238377	1123	235	19.8798	0.0578036	57.8036
scf7180001243621	1118	234	19.8837	0.057815	57.815
scf7180001239295	8001	1676	19.9	0.0578624	57.8624
scf7180001241814	8045	1686	19.9093	0.0578893	57.8893
scf7180001245098	1029	216	19.9417	0.0579836	57.9836
scf7180001240348	1008	212	19.9802	0.0580954	58.0954
scf7180001245612	1055	222	19.9905	0.0581255	58.1255
scf7180001238912	19564	4126	20.0353	0.0582556	58.2556
scf7180001243942	23469	4955	20.0573	0.0583197	58.3197
scf7180001246650	1206	255	20.0871	0.0584063	58.4063
scf7180001239830	1006	213	20.1143	0.0584855	58.4855
scf7180001238218	1930	409	20.1321	0.0585373	58.5373
scf7180001235101	1028	218	20.1459	0.0585774	58.5774
scf7180001246149	1022	217	20.1712	0.058651	58.651
scf7180001241167	1102	234	20.1724	0.0586544	58.6544
scf7180001238489	1307	278	20.2066	0.0587538	58.7538
scf7180001247231	16294	3483	20.3072	0.0590462	59.0462
scf7180001238025	1141	244	20.3155	0.0590705	59.0705
scf7180001245965	3820	817	20.3181	0.0590779	59.0779
scf7180001245541	1065	228	20.338	0.059136	59.136
scf7180001242595	1087	233	20.3634	0.0592097	59.2097
scf7180001242587	1263	271	20.384	0.0592697	59.2697
scf7180001235098	1574	338	20.4003	0.0593169	59.3169
scf7180001243693	2603	559	20.4015	0.0593204	59.3204
scf7180001242924	1289	277	20.4151	0.0593599	59.3599
scf7180001237447	1019	219	20.4171	0.0593658	59.3658
scf7180001238317	1414	304	20.4243	0.0593869	59.3869
scf7180001239964	1043	225	20.4938	0.0595888	59.5888
scf7180001239051	1010	218	20.505	0.0596213	59.6213
scf7180001235834	1023	221	20.523	0.0596737	59.6737
scf7180001235196	1013	219	20.538	0.0597174	59.7174
scf7180001241746	1130	245	20.5973	0.05989	59.89
scf7180001240405	24062	5218	20.6014	0.0599017	59.9017
scf7180001246847	1046	227	20.6166	0.0599461	59.9461
scf7180001241514	1335	290	20.6367	0.0600044	60.0044
scf7180001244078	1072	233	20.6483	0.0600382	60.0382
scf7180001242588	1825	397	20.6658	0.0600889	60.0889
scf7180001240264	1668	363	20.6745	0.0601142	60.1142
scf7180001240633	1075	234	20.6791	0.0601276	60.1276
scf7180001246996	1208	263	20.6829	0.0601389	60.1389
scf7180001247317	29110	6339	20.6872	0.0601513	60.1513
scf7180001244419	2342	510	20.6874	0.060152	60.152
scf7180001246795	1047	228	20.6877	0.0601526	60.1526
scf7180001240390	1086	237	20.732	0.0602816	60.2816
scf7180001248300	4348	952	20.8004	0.0604803	60.4803
scf7180001237158	1104	242	20.8243	0.0605498	60.5498
scf7180001246505	1231	270	20.8367	0.060586	60.586
scf7180001242962	1221	268	20.8518	0.0606297	60.6297
scf7180001246991	1075	236	20.8558	0.0606415	60.6415
scf7180001244336	2912	640	20.8791	0.0607093	60.7093
scf7180001238380	1213	267	20.911	0.0608019	60.8019
scf7180001244912	1193	263	20.943	0.060895	60.895
scf7180001242463	1060	234	20.9717	0.0609785	60.9785
scf7180001242801	1345	297	20.9777	0.0609959	60.9959
scf7180001246339	2027	448	20.9965	0.0610507	61.0507
scf7180001241368	660	146	21.0152	0.0611048	61.1048
scf7180001237149	3605	798	21.0291	0.0611454	61.1454
scf7180001240564	1107	246	21.1111	0.0613838	61.3838
scf7180001235542	2305	513	21.1432	0.061477	61.477
scf7180001241069	1222	272	21.1457	0.0614843	61.4843
scf7180001239851	1003	224	21.2164	0.0616898	61.6898
scf7180001239040	7088	1585	21.2437	0.0617692	61.7692
scf7180001246929	1109	248	21.2444	0.0617713	61.7713
scf7180001236386	1018	228	21.277	0.0618662	61.8662
scf7180001246318	1044	234	21.2931	0.061913	61.913
scf7180001244290	968	217	21.2965	0.0619228	61.9228
scf7180001247177	4085	916	21.3023	0.0619398	61.9398
scf7180001248371	8758	1965	21.3148	0.0619761	61.9761
scf7180001238844	1010	227	21.3515	0.0620827	62.0827
scf7180001236231	1535	345	21.3518	0.0620836	62.0836
scf7180001242546	1596	359	21.369	0.0621338	62.1338
scf7180001237395	1075	242	21.386	0.0621832	62.1832
scf7180001246799	1221	276	21.4742	0.0624396	62.4396
scf7180001235142	1202	272	21.4975	0.0625073	62.5073
scf7180001242374	1014	230	21.5483	0.0626551	62.6551
scf7180001240242	1177	267	21.5506	0.0626616	62.6616
scf7180001241597	1044	237	21.5661	0.0627068	62.7068
scf7180001246171	1111	253	21.6337	0.0629032	62.9032
scf7180001243825	1966	449	21.6963	0.0630855	63.0855
[truncated: 12,746 more rows]

## Sheet: Fig2_raw_data_indvB
scfID	length (bp)	# mapped reads	coverage (# reads * read length / scf length)	normalised cvg (cvg / average cvg)	cvg x 1000		average cvg	read length (bp)
scf7180001235143	1108	0	0	0	0		234.926	95
scf7180001237094	1043	0	0	0	0
scf7180001238217	1200	0	0	0	0
scf7180001238375	1221	0	0	0	0
scf7180001238517	1085	0	0	0	0
scf7180001238538	1271	0	0	0	0
scf7180001238593	1245	0	0	0	0
scf7180001238644	1098	0	0	0	0
scf7180001238646	1056	0	0	0	0
scf7180001238663	1029	0	0	0	0
scf7180001238708	1344	0	0	0	0
scf7180001238723	1072	0	0	0	0
scf7180001238725	1010	0	0	0	0
scf7180001238750	1014	0	0	0	0
scf7180001238752	1568	0	0	0	0
scf7180001238753	1098	0	0	0	0
scf7180001238763	1059	0	0	0	0
scf7180001238770	1255	0	0	0	0
scf7180001238783	1074	0	0	0	0
scf7180001238836	1331	0	0	0	0
scf7180001238837	1204	0	0	0	0
scf7180001238858	1054	0	0	0	0
scf7180001238859	1017	0	0	0	0
scf7180001238863	1053	0	0	0	0
scf7180001238868	1097	0	0	0	0
scf7180001238869	1034	0	0	0	0
scf7180001238877	1024	0	0	0	0
scf7180001238880	1015	0	0	0	0
scf7180001238881	1000	0	0	0	0
scf7180001238884	1068	0	0	0	0
scf7180001238885	1197	0	0	0	0
scf7180001238886	1040	0	0	0	0
scf7180001238887	1048	0	0	0	0
scf7180001238890	1107	0	0	0	0
scf7180001238891	1009	0	0	0	0
scf7180001238894	1073	0	0	0	0
scf7180001238895	1142	0	0	0	0
scf7180001238898	1008	0	0	0	0
scf7180001238900	1018	0	0	0	0
scf7180001238904	1049	0	0	0	0
scf7180001238907	1019	0	0	0	0
scf7180001238908	1018	0	0	0	0
scf7180001239367	1095	0	0	0	0
scf7180001246283	1093	0	0	0	0
scf7180001246758	1163	0	0	0	0
scf7180001246835	1520	0	0	0	0
scf7180001247055	1425	0	0	0	0
scf7180001238547	1312	1	0.0724085	0.000308219	0.308219
scf7180001245214	1176	1	0.0807823	0.000343863	0.343863
scf7180001234731	1109	1	0.0856628	0.000364638	0.364638
scf7180001240998	1092	1	0.0869963	0.000370314	0.370314
scf7180001239714	1072	1	0.0886194	0.000377223	0.377223
scf7180001238749	1070	1	0.088785	0.000377928	0.377928
scf7180001238570	1046	1	0.0908222	0.0003866	0.3866
scf7180001235255	1037	1	0.0916104	0.000389955	0.389955
scf7180001240334	1708	2	0.111241	0.000473517	0.473517
scf7180001241072	2553	3	0.111633	0.000475186	0.475186
scf7180001238534	1648	2	0.115291	0.000490756	0.490756
scf7180001238337	1519	2	0.125082	0.000532433	0.532433
scf7180001246946	1504	2	0.12633	0.000537744	0.537744
scf7180001238399	1464	2	0.129781	0.000552436	0.552436
scf7180001238569	1462	2	0.129959	0.000553192	0.553192
scf7180001238530	1452	2	0.130854	0.000557002	0.557002
scf7180001238656	1441	2	0.131853	0.000561254	0.561254
scf7180001238660	1369	2	0.138787	0.000590772	0.590772
scf7180001238551	1331	2	0.14275	0.000607638	0.607638
scf7180001238860	1293	2	0.146945	0.000625496	0.625496
scf7180001238781	1266	2	0.150079	0.000638836	0.638836
scf7180001238448	1251	2	0.151878	0.000646496	0.646496
scf7180001246890	1251	2	0.151878	0.000646496	0.646496
scf7180001238649	1244	2	0.152733	0.000650134	0.650134
scf7180001238807	1243	2	0.152856	0.000650657	0.650657
scf7180001235992	4952	8	0.153473	0.000653285	0.653285
scf7180001246943	1227	2	0.154849	0.000659141	0.659141
scf7180001238702	1213	2	0.156636	0.000666749	0.666749
scf7180001238500	1210	2	0.157025	0.000668402	0.668402
scf7180001238871	1194	2	0.159129	0.000677359	0.677359
scf7180001238851	1192	2	0.159396	0.000678495	0.678495
scf7180001245608	1191	2	0.15953	0.000679065	0.679065
scf7180001238867	1177	2	0.161427	0.000687142	0.687142
scf7180001238821	1166	2	0.16295	0.000693625	0.693625
scf7180001247059	1159	2	0.163934	0.000697814	0.697814
scf7180001238558	1155	2	0.164502	0.000700231	0.700231
scf7180001238545	1148	2	0.165505	0.0007045	0.7045
scf7180001246999	1141	2	0.166521	0.000708822	0.708822
scf7180001238728	1128	2	0.16844	0.000716991	0.716991
scf7180001247058	1119	2	0.169794	0.000722758	0.722758
scf7180001238687	1102	2	0.172414	0.000733908	0.733908
scf7180001238430	2201	4	0.172649	0.000734908	0.734908
scf7180001238892	1100	2	0.172727	0.000735242	0.735242
scf7180001238698	1098	2	0.173042	0.000736581	0.736581
scf7180001238854	1087	2	0.174793	0.000744035	0.744035
scf7180001238864	1077	2	0.176416	0.000750944	0.750944
scf7180001238897	1075	2	0.176744	0.000752341	0.752341
scf7180001247060	1065	2	0.178404	0.000759405	0.759405
scf7180001246948	1060	2	0.179245	0.000762987	0.762987
scf7180001238369	1054	2	0.180266	0.000767331	0.767331
scf7180001238814	1047	2	0.181471	0.000772461	0.772461
scf7180001241283	1556	3	0.183162	0.000779659	0.779659
scf7180001238797	1031	2	0.184287	0.000784449	0.784449
scf7180001238613	1028	2	0.184825	0.000786738	0.786738
scf7180001238747	1028	2	0.184825	0.000786738	0.786738
scf7180001238889	1027	2	0.185005	0.000787504	0.787504
scf7180001238722	1025	2	0.185366	0.00078904	0.78904
scf7180001238657	1020	2	0.186275	0.000792908	0.792908
scf7180001238865	1017	2	0.186824	0.000795247	0.795247
scf7180001247048	1011	2	0.187933	0.000799967	0.799967
scf7180001247051	1010	2	0.188119	0.000800759	0.800759
scf7180001238643	1009	2	0.188305	0.000801552	0.801552
scf7180001239887	1484	3	0.192049	0.000817486	0.817486
scf7180001238515	1420	3	0.200704	0.000854331	0.854331
scf7180001238543	1408	3	0.202415	0.000861612	0.861612
scf7180001238397	1716	4	0.221445	0.000942618	0.942618
scf7180001238812	1286	3	0.221617	0.000943351	0.943351
scf7180001239598	1692	4	0.224586	0.000955989	0.955989
scf7180001238516	1662	4	0.22864	0.000973245	0.973245
scf7180001238202	1245	3	0.228916	0.000974417	0.974417
scf7180001238440	1230	3	0.231707	0.0009863	0.9863
scf7180001234917	1221	3	0.233415	0.000993571	0.993571
scf7180001238243	1213	3	0.234955	0.00100012	1.00012
scf7180001246772	2015	5	0.235732	0.00100343	1.00343
scf7180001238539	1607	4	0.236465	0.00100655	1.00655
scf7180001238450	1604	4	0.236908	0.00100844	1.00844
scf7180001238690	1160	3	0.24569	0.00104582	1.04582
scf7180001246840	1543	4	0.246273	0.0010483	1.0483
scf7180001245433	15356	40	0.24746	0.00105336	1.05336
scf7180001238392	1531	4	0.248204	0.00105652	1.05652
scf7180001238676	1112	3	0.256295	0.00109096	1.09096
scf7180001238671	1473	4	0.257977	0.00109812	1.09812
scf7180001238172	1472	4	0.258152	0.00109887	1.09887
scf7180001238798	1472	4	0.258152	0.00109887	1.09887
scf7180001238875	1079	3	0.264133	0.00112433	1.12433
scf7180001246818	1435	4	0.264808	0.0011272	1.1272
scf7180001244204	1073	3	0.26561	0.00113061	1.13061
scf7180001246975	1415	4	0.268551	0.00114313	1.14313
scf7180001238852	1057	3	0.269631	0.00114773	1.14773
scf7180001238832	1053	3	0.270655	0.00115209	1.15209
scf7180001238737	1378	4	0.275762	0.00117383	1.17383
scf7180001238824	1030	3	0.276699	0.00117782	1.17782
scf7180001238745	1365	4	0.278388	0.00118501	1.18501
scf7180001244065	1001	3	0.284715	0.00121194	1.21194
scf7180001238578	1329	4	0.285929	0.00121711	1.21711
scf7180001243597	1637	5	0.290165	0.00123514	1.23514
scf7180001238779	1258	4	0.302067	0.0012858	1.2858
scf7180001238692	1238	4	0.306947	0.00130657	1.30657
scf7180001238619	1235	4	0.307692	0.00130974	1.30974
scf7180001238425	1225	4	0.310204	0.00132043	1.32043
scf7180001238883	1224	4	0.310458	0.00132151	1.32151
scf7180001238389	1222	4	0.310966	0.00132368	1.32368
scf7180001246955	1200	4	0.316667	0.00134794	1.34794
scf7180001238806	1197	4	0.31746	0.00135132	1.35132
scf7180001238009	1180	4	0.322034	0.00137079	1.37079
scf7180001238566	1178	4	0.322581	0.00137312	1.37312
scf7180001244773	4378	15	0.325491	0.00138551	1.38551
scf7180001238528	1446	5	0.328492	0.00139828	1.39828
scf7180001247047	1129	4	0.336581	0.00143271	1.43271
scf7180001238620	1119	4	0.339589	0.00144552	1.44552
scf7180001238662	1119	4	0.339589	0.00144552	1.44552
scf7180001238799	1118	4	0.339893	0.00144681	1.44681
scf7180001238760	1114	4	0.341113	0.001452	1.452
scf7180001238669	1111	4	0.342034	0.00145593	1.45593
scf7180001238794	1388	5	0.342219	0.00145671	1.45671
scf7180001238436	1108	4	0.34296	0.00145987	1.45987
scf7180001238840	1385	5	0.34296	0.00145987	1.45987
scf7180001238209	2213	8	0.343425	0.00146185	1.46185
scf7180001238617	1106	4	0.34358	0.00146251	1.46251
scf7180001237158	1104	4	0.344203	0.00146516	1.46516
scf7180001238870	1104	4	0.344203	0.00146516	1.46516
scf7180001238827	1103	4	0.344515	0.00146648	1.46648
scf7180001246907	1377	5	0.344953	0.00146835	1.46835
scf7180001238767	1090	4	0.348624	0.00148398	1.48398
scf7180001238621	1086	4	0.349908	0.00148944	1.48944
scf7180001238735	1085	4	0.35023	0.00149081	1.49081
scf7180001238901	1080	4	0.351852	0.00149772	1.49772
scf7180001238755	1076	4	0.35316	0.00150328	1.50328
scf7180001238522	1609	6	0.354257	0.00150795	1.50795
scf7180001246787	1065	4	0.356808	0.00151881	1.51881
scf7180001238759	1059	4	0.358829	0.00152742	1.52742
scf7180001238857	1055	4	0.36019	0.00153321	1.53321
scf7180001238293	1580	6	0.360759	0.00153563	1.53563
scf7180001238786	1048	4	0.362595	0.00154345	1.54345
scf7180001238766	1044	4	0.363985	0.00154936	1.54936
scf7180001238838	1043	4	0.364334	0.00155085	1.55085
scf7180001247017	1035	4	0.36715	0.00156283	1.56283
scf7180001241297	1280	5	0.371094	0.00157962	1.57962
scf7180001234786	1022	4	0.37182	0.00158271	1.58271
scf7180001244736	3317	13	0.372324	0.00158486	1.58486
scf7180001238435	1528	6	0.373037	0.00158789	1.58789
scf7180001238862	1017	4	0.373648	0.00159049	1.59049
scf7180001238866	1013	4	0.375123	0.00159677	1.59677
scf7180001238773	1010	4	0.376238	0.00160152	1.60152
scf7180001238666	1008	4	0.376984	0.0016047	1.6047
scf7180001247014	1008	4	0.376984	0.0016047	1.6047
scf7180001238670	1508	6	0.377984	0.00160895	1.60895
scf7180001238636	1499	6	0.380254	0.00161861	1.61861
scf7180001246976	1494	6	0.381526	0.00162403	1.62403
scf7180001238681	1492	6	0.382038	0.00162621	1.62621
scf7180001238571	1243	5	0.38214	0.00162664	1.62664
scf7180001238542	1486	6	0.38358	0.00163277	1.63277
scf7180001238561	1484	6	0.384097	0.00163497	1.63497
scf7180001238519	1716	7	0.387529	0.00164958	1.64958
scf7180001238422	1465	6	0.389078	0.00165618	1.65618
scf7180001238453	1692	7	0.393026	0.00167298	1.67298
scf7180001238331	1443	6	0.39501	0.00168143	1.68143
scf7180001238577	1201	5	0.395504	0.00168353	1.68353
scf7180001238286	1891	8	0.401904	0.00171077	1.71077
scf7180001238731	1174	5	0.4046	0.00172225	1.72225
scf7180001238343	1400	6	0.407143	0.00173307	1.73307
scf7180001238395	1399	6	0.407434	0.00173431	1.73431
scf7180001247046	1388	6	0.410663	0.00174805	1.74805
scf7180001238742	1152	5	0.412326	0.00175514	1.75514
scf7180001238334	1601	7	0.415365	0.00176807	1.76807
scf7180001245157	1143	5	0.415573	0.00176896	1.76896
scf7180001239508	4798	21	0.415798	0.00176991	1.76991
scf7180001240780	1140	5	0.416667	0.00177361	1.77361
scf7180001247043	1140	5	0.416667	0.00177361	1.77361
scf7180001238771	1132	5	0.419611	0.00178614	1.78614
scf7180001244864	1132	5	0.419611	0.00178614	1.78614
scf7180001238527	1579	7	0.421153	0.00179271	1.79271
scf7180001238432	1348	6	0.422849	0.00179993	1.79993
scf7180001246789	1570	7	0.423567	0.00180298	1.80298
scf7180001246843	1570	7	0.423567	0.00180298	1.80298
scf7180001245139	1109	5	0.428314	0.00182319	1.82319
scf7180001238276	1108	5	0.4287	0.00182483	1.82483
scf7180001238802	1320	6	0.431818	0.00183811	1.83811
scf7180001238340	1538	7	0.43238	0.0018405	1.8405
scf7180001246908	1526	7	0.43578	0.00185497	1.85497
scf7180001238659	1295	6	0.440154	0.00187359	1.87359
scf7180001238834	1293	6	0.440835	0.00187649	1.87649
scf7180001238391	1068	5	0.444757	0.00189318	1.89318
scf7180001238319	1271	6	0.448466	0.00190897	1.90897
scf7180001238811	1058	5	0.44896	0.00191107	1.91107
scf7180001238893	1056	5	0.449811	0.00191469	1.91469
scf7180001246739	1055	5	0.450237	0.00191651	1.91651
scf7180001238540	1477	7	0.450237	0.00191651	1.91651
scf7180001246916	1894	9	0.451426	0.00192157	1.92157
scf7180001238151	1254	6	0.454545	0.00193485	1.93485
scf7180001238625	1252	6	0.455272	0.00193794	1.93794
scf7180001238879	1038	5	0.457611	0.0019479	1.9479
scf7180001238332	1242	6	0.458937	0.00195354	1.95354
scf7180001238816	1032	5	0.460271	0.00195922	1.95922
scf7180001238693	1233	6	0.462287	0.0019678	1.9678
scf7180001235277	1027	5	0.462512	0.00196876	1.96876
scf7180001238785	1225	6	0.465306	0.00198065	1.98065
scf7180001246722	1222	6	0.466448	0.00198551	1.98551
scf7180001238856	1010	5	0.470297	0.0020019	2.0019
scf7180001234694	1616	8	0.470297	0.0020019	2.0019
scf7180001246741	1210	6	0.471074	0.00200521	2.00521
scf7180001244732	1005	5	0.472637	0.00201186	2.01186
scf7180001238800	1199	6	0.475396	0.0020236	2.0236
scf7180001244600	1398	7	0.47568	0.00202481	2.02481
scf7180001238552	1188	6	0.479798	0.00204234	2.04234
scf7180001238650	1183	6	0.481826	0.00205097	2.05097
scf7180001238740	1177	6	0.484282	0.00206143	2.06143
scf7180001237166	779	4	0.487805	0.00207642	2.07642
scf7180001238757	1167	6	0.488432	0.00207909	2.07909
scf7180001238741	1159	6	0.491803	0.00209344	2.09344
scf7180001238359	1345	7	0.494424	0.0021046	2.1046
scf7180001238532	1151	6	0.495222	0.00210799	2.10799
scf7180001238406	1150	6	0.495652	0.00210983	2.10983
scf7180001238451	1150	6	0.495652	0.00210983	2.10983
scf7180001238445	1914	10	0.496343	0.00211276	2.11276
scf7180001238410	1337	7	0.497382	0.00211719	2.11719
scf7180001247036	1335	7	0.498127	0.00212036	2.12036
scf7180001238633	1334	7	0.498501	0.00212195	2.12195
scf7180001238603	1143	6	0.498688	0.00212275	2.12275
scf7180001238181	1524	8	0.498688	0.00212275	2.12275
scf7180001246631	1140	6	0.5	0.00212833	2.12833
scf7180001238363	1139	6	0.500439	0.0021302	2.1302
scf7180001238822	1138	6	0.500879	0.00213207	2.13207
scf7180001238145	2845	15	0.500879	0.00213207	2.13207
scf7180001247033	1513	8	0.502313	0.00213818	2.13818
scf7180001238683	1510	8	0.503311	0.00214243	2.14243
scf7180001236841	1320	7	0.503788	0.00214446	2.14446
scf7180001238772	1129	6	0.504872	0.00214907	2.14907
scf7180001246734	1315	7	0.505703	0.00215261	2.15261
scf7180001246811	1127	6	0.505768	0.00215288	2.15288
scf7180001238442	1123	6	0.507569	0.00216055	2.16055
scf7180001238548	1119	6	0.509383	0.00216827	2.16827
scf7180001238651	1115	6	0.511211	0.00217605	2.17605
scf7180001238645	1107	6	0.514905	0.00219178	2.19178
scf7180001238686	1656	9	0.516304	0.00219773	2.19773
scf7180001238618	1101	6	0.517711	0.00220372	2.20372
scf7180001246935	1454	8	0.522696	0.00222494	2.22494
scf7180001247066	1086	6	0.524862	0.00223416	2.23416
scf7180001238234	1445	8	0.525952	0.0022388	2.2388
scf7180001244184	1985	11	0.526448	0.00224091	2.24091
scf7180001238796	1260	7	0.527778	0.00224657	2.24657
scf7180001238661	1079	6	0.528267	0.00224866	2.24866
scf7180001238855	1078	6	0.528757	0.00225074	2.25074
scf7180001238905	1074	6	0.530726	0.00225912	2.25912
scf7180001247024	1071	6	0.532213	0.00226545	2.26545
scf7180001247003	1063	6	0.536218	0.0022825	2.2825
scf7180001238748	1061	6	0.537229	0.0022868	2.2868
scf7180001238433	1236	7	0.538026	0.0022902	2.2902
scf7180001238457	1059	6	0.538244	0.00229112	2.29112
scf7180001238691	1058	6	0.538752	0.00229329	2.29329
scf7180001238615	1229	7	0.54109	0.00230324	2.30324
scf7180001238808	1053	6	0.541311	0.00230418	2.30418
scf7180001238535	1051	6	0.542341	0.00230856	2.30856
scf7180001238793	1225	7	0.542857	0.00231076	2.31076
scf7180001238664	1048	6	0.543893	0.00231517	2.31517
scf7180001238780	1221	7	0.544636	0.00231833	2.31833
scf7180001238635	1046	6	0.544933	0.0023196	2.3196
scf7180001240133	1558	9	0.54878	0.00233597	2.33597
scf7180001238833	1038	6	0.549133	0.00233748	2.33748
scf7180001238727	1035	6	0.550725	0.00234425	2.34425
scf7180001246938	1031	6	0.552861	0.00235335	2.35335
scf7180001238648	1200	7	0.554167	0.0023589	2.3589
scf7180001239368	4108	24	0.555015	0.00236251	2.36251
scf7180001245827	1711	10	0.555231	0.00236343	2.36343
scf7180001238413	1197	7	0.555556	0.00236481	2.36481
scf7180001238673	1366	8	0.556369	0.00236828	2.36828
scf7180001238872	1021	6	0.558276	0.00237639	2.37639
scf7180001246738	1018	6	0.559921	0.0023834	2.3834
scf7180001246690	1014	6	0.56213	0.0023928	2.3928
scf7180001235237	1013	6	0.562685	0.00239516	2.39516
scf7180001238677	1350	8	0.562963	0.00239634	2.39634
scf7180001238446	1343	8	0.565897	0.00240884	2.40884
scf7180001238467	1175	7	0.565957	0.00240909	2.40909
scf7180001246793	1342	8	0.566319	0.00241063	2.41063
scf7180001238455	1341	8	0.566741	0.00241243	2.41243
scf7180001238709	1004	6	0.567729	0.00241663	2.41663
scf7180001246962	1002	6	0.568862	0.00242146	2.42146
scf7180001238361	1335	8	0.569288	0.00242327	2.42327
scf7180001238126	1167	7	0.569837	0.00242561	2.42561
scf7180001237635	486	3	0.58642	0.00249619	2.49619
scf7180001238169	1612	10	0.58933	0.00250858	2.50858
scf7180001246586	2091	13	0.590626	0.0025141	2.5141
scf7180001238146	2076	13	0.594894	0.00253226	2.53226
scf7180001238697	1270	8	0.598425	0.0025473	2.5473
scf7180001238443	1712	11	0.610397	0.00259826	2.59826
scf7180001247000	1079	7	0.616311	0.00262343	2.62343
scf7180001242997	1229	8	0.618389	0.00263227	2.63227
scf7180001238736	1069	7	0.622077	0.00264797	2.64797
scf7180001238465	1671	11	0.625374	0.00266201	2.66201
scf7180001238874	1058	7	0.628544	0.0026755	2.6755
scf7180001238415	1209	8	0.628619	0.00267582	2.67582
scf7180001238746	1207	8	0.62966	0.00268025	2.68025
scf7180001239088	1054	7	0.63093	0.00268566	2.68566
scf7180001238876	1052	7	0.632129	0.00269076	2.69076
scf7180001238272	1194	8	0.636516	0.00270944	2.70944
scf7180001238672	1192	8	0.637584	0.00271398	2.71398
scf7180001243936	1033	7	0.643756	0.00274025	2.74025
scf7180001238456	1468	10	0.647139	0.00275465	2.75465
scf7180001238861	1025	7	0.64878	0.00276164	2.76164
scf7180001243396	2046	14	0.650049	0.00276704	2.76704
scf7180001239509	1458	10	0.651578	0.00277355	2.77355
scf7180001238068	1742	12	0.65442	0.00278565	2.78565
scf7180001238338	1012	7	0.657115	0.00279712	2.79712
scf7180001238419	1443	10	0.658351	0.00280238	2.80238
scf7180001241371	1443	10	0.658351	0.00280238	2.80238
scf7180001238521	1586	11	0.65889	0.00280468	2.80468
scf7180001238829	1296	9	0.659722	0.00280822	2.80822
scf7180001238295	2015	14	0.66005	0.00280961	2.80961
scf7180001238411	1294	9	0.660742	0.00281256	2.81256
scf7180001238818	1149	8	0.661445	0.00281555	2.81555
scf7180001238703	1432	10	0.663408	0.00282391	2.82391
scf7180001238147	2278	16	0.667252	0.00284027	2.84027
scf7180001236427	1138	8	0.667838	0.00284276	2.84276
scf7180001238795	1138	8	0.667838	0.00284276	2.84276
scf7180001238604	1134	8	0.670194	0.00285279	2.85279
scf7180001238623	1134	8	0.670194	0.00285279	2.85279
scf7180001238739	1134	8	0.670194	0.00285279	2.85279
scf7180001238896	1133	8	0.670786	0.00285531	2.85531
scf7180001238554	1412	10	0.672805	0.0028639	2.8639
scf7180001238789	1128	8	0.673759	0.00286797	2.86797
scf7180001246968	1684	12	0.67696	0.00288159	2.88159
scf7180001238510	1400	10	0.678571	0.00288845	2.88845
scf7180001238342	1679	12	0.678976	0.00289017	2.89017
scf7180001238529	1118	8	0.679785	0.00289362	2.89362
scf7180001246834	1955	14	0.680307	0.00289584	2.89584
scf7180001238830	1256	9	0.680732	0.00289765	2.89765
scf7180001238654	1535	11	0.680782	0.00289786	2.89786
scf7180001238638	1114	8	0.682226	0.00290401	2.90401
scf7180001238556	1110	8	0.684685	0.00291447	2.91447
scf7180001238707	1108	8	0.685921	0.00291973	2.91973
scf7180001238341	1380	10	0.688406	0.00293031	2.93031
scf7180001238427	1518	11	0.688406	0.00293031	2.93031
scf7180001238550	1087	8	0.699172	0.00297614	2.97614
scf7180001238408	1625	12	0.701538	0.00298621	2.98621
scf7180001238426	1218	9	0.70197	0.00298805	2.98805
scf7180001238265	3923	29	0.702269	0.00298932	2.98932
scf7180001238192	1077	8	0.705664	0.00300377	3.00377
scf7180001238362	1613	12	0.706758	0.00300843	3.00843
scf7180001246920	1074	8	0.707635	0.00301217	3.01217
scf7180001246977	1073	8	0.708295	0.00301497	3.01497
scf7180001247049	1200	9	0.7125	0.00303287	3.03287
scf7180001235617	1062	8	0.715631	0.0030462	3.0462
scf7180001247013	1191	9	0.717884	0.00305579	3.05579
scf7180001238423	1322	10	0.718608	0.00305887	3.05887
scf7180001238414	1314	10	0.722983	0.0030775	3.0775
scf7180001246697	1707	13	0.723492	0.00307966	3.07966
scf7180001246998	1439	11	0.726199	0.00309119	3.09119
scf7180001239398	1045	8	0.727273	0.00309576	3.09576
scf7180001245220	1431	11	0.730259	0.00310847	3.10847
scf7180001246922	1430	11	0.730769	0.00311064	3.11064
scf7180001238333	1559	12	0.731238	0.00311264	3.11264
scf7180001238675	1295	10	0.733591	0.00312265	3.12265
scf7180001237112	1293	10	0.734725	0.00312748	3.12748
scf7180001238831	1033	8	0.735721	0.00313172	3.13172
scf7180001244875	3477	27	0.737705	0.00314016	3.14016
scf7180001242155	1026	8	0.740741	0.00315309	3.15309
scf7180001238630	1022	8	0.74364	0.00316543	3.16543
scf7180001246060	1022	8	0.74364	0.00316543	3.16543
scf7180001238260	2288	18	0.747378	0.00318134	3.18134
scf7180001246201	2887	23	0.756841	0.00322162	3.22162
scf7180001246813	1629	13	0.758134	0.00322712	3.22712
scf7180001238297	2130	17	0.758216	0.00322747	3.22747
scf7180001238449	1751	14	0.759566	0.00323322	3.23322
scf7180001246585	1876	15	0.759595	0.00323334	3.23334
scf7180001238565	1250	10	0.76	0.00323507	3.23507
scf7180001238696	1496	12	0.762032	0.00324372	3.24372
scf7180001238274	1864	15	0.764485	0.00325416	3.25416
scf7180001243422	1115	9	0.766816	0.00326408	3.26408
scf7180001246928	1486	12	0.76716	0.00326554	3.26554
scf7180001247001	1851	15	0.769854	0.00327701	3.27701
scf7180001247061	1229	10	0.772986	0.00329034	3.29034
scf7180001238388	1226	10	0.774878	0.00329839	3.29839
scf7180001246453	1585	13	0.77918	0.00331671	3.31671
scf7180001238631	1219	10	0.779327	0.00331734	3.31734
scf7180001238461	1704	14	0.780516	0.0033224	3.3224
scf7180001238733	1331	11	0.785124	0.00334201	3.34201
scf7180001238210	1811	15	0.786858	0.00334939	3.34939
scf7180001246969	1207	10	0.787075	0.00335032	3.35032
scf7180001238626	1444	12	0.789474	0.00336053	3.36053
scf7180001246897	1202	10	0.790349	0.00336425	3.36425
scf7180001238579	1442	12	0.790569	0.00336519	3.36519
scf7180001238428	1196	10	0.794314	0.00338113	3.38113
scf7180001238523	1315	11	0.794677	0.00338267	3.38267
scf7180001247025	1073	9	0.796831	0.00339184	3.39184
scf7180001246889	1189	10	0.798991	0.00340104	3.40104
scf7180001238608	1070	9	0.799065	0.00340135	3.40135
scf7180001238699	1064	9	0.803571	0.00342053	3.42053
scf7180001238155	1181	10	0.804403	0.00342407	3.42407
scf7180001238706	1294	11	0.807573	0.00343757	3.43757
scf7180001238813	1176	10	0.807823	0.00343863	3.43863
scf7180001238764	1174	10	0.809199	0.00344449	3.44449
scf7180001238611	1055	9	0.810427	0.00344971	3.44971
scf7180001238261	1171	10	0.811272	0.00345332	3.45332
scf7180001238348	1756	15	0.811503	0.0034543	3.4543
scf7180001247063	1170	10	0.811966	0.00345627	3.45627
scf7180001238734	1169	10	0.81266	0.00345922	3.45922
scf7180001239804	2452	21	0.813622	0.00346331	3.46331
scf7180001238339	1049	9	0.815062	0.00346945	3.46945
scf7180001238253	1859	16	0.817644	0.00348044	3.48044
scf7180001238546	1394	12	0.817791	0.00348106	3.48106
scf7180001238233	1624	14	0.818966	0.00348606	3.48606
scf7180001238199	3014	26	0.819509	0.00348838	3.48838
scf7180001246915	2544	22	0.821541	0.00349702	3.49702
scf7180001238412	1154	10	0.823224	0.00350419	3.50419
scf7180001238416	1383	12	0.824295	0.00350875	3.50875
scf7180001246791	1152	10	0.824653	0.00351027	3.51027
scf7180001246536	1035	9	0.826087	0.00351638	3.51638
scf7180001247035	1260	11	0.829365	0.00353033	3.53033
scf7180001238668	1368	12	0.833333	0.00354722	3.54722
scf7180001238906	1137	10	0.835532	0.00355658	3.55658
scf7180001245727	1818	16	0.836084	0.00355893	3.55893
scf7180001246503	1136	10	0.836268	0.00355971	3.55971
scf7180001238803	1363	12	0.83639	0.00356023	3.56023
scf7180001246917	1352	12	0.843195	0.0035892	3.5892
scf7180001238776	1012	9	0.844862	0.00359629	3.59629
scf7180001238695	1120	10	0.848214	0.00361056	3.61056
scf7180001238688	1231	11	0.848903	0.0036135	3.6135
scf7180001247050	1007	9	0.849057	0.00361415	3.61415
scf7180001238508	1005	9	0.850746	0.00362134	3.62134
scf7180001238533	1227	11	0.851671	0.00362528	3.62528
scf7180001246873	1783	16	0.852496	0.00362879	3.62879
scf7180001238738	1002	9	0.853293	0.00363218	3.63218
scf7180001247021	1446	13	0.85408	0.00363553	3.63553
scf7180001238628	1111	10	0.855086	0.00363981	3.63981
scf7180001247026	1222	11	0.855155	0.00364011	3.64011
scf7180001246670	1771	16	0.858272	0.00365338	3.65338
scf7180001247019	1103	10	0.861287	0.00366621	3.66621
scf7180001238134	1213	11	0.8615	0.00366712	3.66712
scf7180001238203	1981	18	0.8632	0.00367436	3.67436
scf7180001238685	1208	11	0.865066	0.0036823	3.6823
scf7180001244782	1316	12	0.866261	0.00368738	3.68738
scf7180001238352	1974	18	0.866261	0.00368738	3.68738
scf7180001238503	1315	12	0.86692	0.00369019	3.69019
scf7180001238888	1093	10	0.869167	0.00369975	3.69975
scf7180001246827	1092	10	0.869963	0.00370314	3.70314
scf7180001238614	1091	10	0.870761	0.00370654	3.70654
scf7180001238235	1741	16	0.873061	0.00371633	3.71633
scf7180001238809	1088	10	0.873162	0.00371676	3.71676
scf7180001238762	1087	10	0.873965	0.00372018	3.72018
scf7180001247039	1295	12	0.880309	0.00374718	3.74718
scf7180001247040	1079	10	0.880445	0.00374776	3.74776
scf7180001246930	1077	10	0.88208	0.00375472	3.75472
scf7180001238173	2140	20	0.88785	0.00377928	3.77928
scf7180001246997	1280	12	0.890625	0.00379109	3.79109
scf7180001238268	1487	14	0.894418	0.00380724	3.80724
scf7180001246950	1269	12	0.898345	0.00382395	3.82395
scf7180001245171	1153	11	0.906331	0.00385795	3.85795
scf7180001238817	1042	10	0.911708	0.00388084	3.88084
scf7180001238144	1354	13	0.912112	0.00388256	3.88256
scf7180001238267	1455	14	0.914089	0.00389097	3.89097
scf7180001238184	1451	14	0.916609	0.0039017	3.9017
scf7180001247027	1137	11	0.919085	0.00391224	3.91224
scf7180001238902	1136	11	0.919894	0.00391568	3.91568
scf7180001238183	1754	17	0.920753	0.00391934	3.91934
scf7180001246583	2570	25	0.924125	0.00393369	3.93369
scf7180001238308	1439	14	0.924253	0.00393424	3.93424
scf7180001246629	1847	18	0.925826	0.00394093	3.94093
scf7180001235224	1026	10	0.925926	0.00394136	3.94136
scf7180001238574	1231	12	0.926076	0.003942	3.942
scf7180001238520	1230	12	0.926829	0.0039452	3.9452
scf7180001238758	1127	11	0.92724	0.00394695	3.94695
scf7180001246931	1015	10	0.935961	0.00398407	3.98407
scf7180001236116	1514	15	0.941215	0.00400644	4.00644
scf7180001238526	1210	12	0.942149	0.00401041	4.01041
scf7180001238367	1610	16	0.944099	0.00401872	4.01872
scf7180001247037	1506	15	0.946215	0.00402772	4.02772
scf7180001246801	1104	11	0.946558	0.00402918	4.02918
scf7180001238164	1003	10	0.947159	0.00403174	4.03174
scf7180001238825	1002	10	0.948104	0.00403576	4.03576
scf7180001238835	1202	12	0.948419	0.0040371	4.0371
scf7180001238364	1300	13	0.95	0.00404383	4.04383
scf7180001238431	1700	17	0.95	0.00404383	4.04383
scf7180001246452	1296	13	0.952932	0.00405631	4.05631
scf7180001246765	1088	11	0.960478	0.00408843	4.08843
scf7180001238632	1185	12	0.962025	0.00409502	4.09502
scf7180001246630	1460	15	0.976027	0.00415462	4.15462
scf7180001238751	1067	11	0.979381	0.0041689	4.1689
scf7180001238313	1066	11	0.9803	0.00417281	4.17281
scf7180001247044	1255	13	0.984064	0.00418883	4.18883
scf7180001247041	1443	15	0.987526	0.00420357	4.20357
scf7180001238784	1055	11	0.990521	0.00421632	4.21632
scf7180001246359	5077	53	0.991727	0.00422145	4.22145
scf7180001246952	1436	15	0.99234	0.00422406	4.22406
scf7180001246839	1146	12	0.994764	0.00423438	4.23438
scf7180001238434	1525	16	0.996721	0.00424271	4.24271
scf7180001238557	1328	14	1.00151	0.00426308	4.26308
scf7180001246956	1328	14	1.00151	0.00426308	4.26308
scf7180001238294	1322	14	1.00605	0.00428242	4.28242
scf7180001246973	1412	15	1.00921	0.00429586	4.29586
scf7180001248587	5083	54	1.00925	0.00429602	4.29602
scf7180001246881	1308	14	1.01682	0.00432826	4.32826
scf7180001238306	1774	19	1.01747	0.00433105	4.33105
scf7180001247042	1396	15	1.02077	0.00434509	4.34509
scf7180001239567	1022	11	1.0225	0.00435246	4.35246
scf7180001237206	1020	11	1.02451	0.004361	4.361
scf7180001238826	1020	11	1.02451	0.004361	4.361
scf7180001238680	1112	12	1.02518	0.00436385	4.36385
scf7180001238609	1482	16	1.02564	0.00436581	4.36581
scf7180001238684	1293	14	1.02862	0.00437847	4.37847
scf7180001238116	1015	11	1.02956	0.00438248	4.38248
scf7180001238810	1106	12	1.03074	0.00438752	4.38752
scf7180001238231	1565	17	1.03195	0.00439266	4.39266
scf7180001238301	1375	15	1.03636	0.00441145	4.41145
scf7180001238903	1190	13	1.03782	0.00441763	4.41763
scf7180001238575	1373	15	1.03787	0.00441788	4.41788
scf7180001238185	1370	15	1.04015	0.00442755	4.42755
scf7180001238801	1187	13	1.04044	0.0044288	4.4288
scf7180001238769	1086	12	1.04972	0.00446832	4.46832
scf7180001238629	1083	12	1.05263	0.0044807	4.4807
scf7180001238403	1353	15	1.05322	0.00448318	4.48318
scf7180001246817	1622	18	1.05425	0.00448761	4.48761
scf7180001238200	2331	26	1.05963	0.00451049	4.51049
scf7180001238674	1434	16	1.05997	0.00451195	4.51195
scf7180001247016	1075	12	1.06047	0.00451405	4.51405
scf7180001239259	1164	13	1.061	0.00451631	4.51631
scf7180001238525	1338	15	1.06502	0.00453344	4.53344
scf7180001246905	1870	21	1.06684	0.0045412	4.5412
scf7180001234908	1246	14	1.06742	0.00454363	4.54363
scf7180001240082	1424	16	1.06742	0.00454363	4.54363
scf7180001238329	1507	17	1.07167	0.00456172	4.56172
scf7180001238509	1506	17	1.07238	0.00456475	4.56475
scf7180001238240	1240	14	1.07258	0.00456562	4.56562
scf7180001238121	3273	37	1.07394	0.0045714	4.5714
scf7180001235717	1415	16	1.0742	0.00457253	4.57253
scf7180001238097	9461	107	1.07441	0.00457341	4.57341
scf7180001238882	1057	12	1.07852	0.00459092	4.59092
scf7180001238463	1487	17	1.08608	0.00462308	4.62308
scf7180001246767	2623	30	1.08654	0.00462505	4.62505
scf7180001238310	1743	20	1.09007	0.00464008	4.64008
scf7180001238290	1829	21	1.09076	0.004643	4.643
scf7180001238665	1045	12	1.09091	0.00464363	4.64363
scf7180001238701	1304	15	1.09279	0.00465165	4.65165
scf7180001238878	1036	12	1.10039	0.00468398	4.68398
scf7180001241947	1035	12	1.10145	0.0046885	4.6885
scf7180001238652	1377	16	1.10385	0.00469872	4.69872
scf7180001238704	1030	12	1.1068	0.00471126	4.71126
scf7180001238775	1029	12	1.10787	0.00471584	4.71584
scf7180001243169	1283	15	1.11068	0.00472778	4.72778
scf7180001238787	1111	13	1.11161	0.00473176	4.73176
scf7180001238743	1109	13	1.11362	0.00474029	4.74029
scf7180001238021	1106	13	1.11664	0.00475315	4.75315
scf7180001238452	1701	20	1.11699	0.00475465	4.75465
scf7180001246447	1104	13	1.11866	0.00476176	4.76176
scf7180001238839	1017	12	1.12094	0.00477148	4.77148
scf7180001238873	1015	12	1.12315	0.00478089	4.78089
scf7180001238899	1015	12	1.12315	0.00478089	4.78089
scf7180001238266	1522	18	1.12352	0.00478246	4.78246
scf7180001238568	1177	14	1.12999	0.00481	4.81
scf7180001238299	1258	15	1.13275	0.00482174	4.82174
scf7180001238761	1173	14	1.13384	0.0048264	4.8264
scf7180001246863	2420	29	1.13843	0.00484591	4.84591
scf7180001239658	1580	19	1.14241	0.00486284	4.86284
scf7180001241098	1412	17	1.14377	0.00486864	4.86864
scf7180001238291	1244	15	1.1455	0.004876	4.876
scf7180001246882	1161	14	1.14556	0.00487628	4.87628
scf7180001246994	1401	17	1.15275	0.00490686	4.90686
scf7180001246919	1315	16	1.15589	0.00492025	4.92025
scf7180001238355	1721	21	1.15921	0.00493437	4.93437
scf7180001238563	1388	17	1.16354	0.00495282	4.95282
scf7180001242395	1061	13	1.164	0.00495474	4.95474
scf7180001244526	1224	15	1.16422	0.00495568	4.95568
scf7180001238438	1468	18	1.16485	0.00495838	4.95838
scf7180001240920	1386	17	1.16522	0.00495997	4.95997
scf7180001246849	1386	17	1.16522	0.00495997	4.95997
scf7180001238791	1141	14	1.16564	0.00496176	4.96176
scf7180001244599	4073	50	1.16622	0.00496419	4.96419
scf7180001247012	1221	15	1.16708	0.00496785	4.96785
scf7180001238278	2521	31	1.16819	0.00497258	4.97258
scf7180001247064	1300	16	1.16923	0.00497702	4.97702
scf7180001246842	1950	24	1.16923	0.00497702	4.97702
scf7180001240653	1299	16	1.17013	0.00498086	4.98086
scf7180001237919	4545	56	1.17052	0.0049825	4.9825
scf7180001246992	1704	21	1.17077	0.0049836	4.9836
scf7180001238464	1134	14	1.17284	0.00499239	4.99239
scf7180001246861	1534	19	1.17666	0.00500866	5.00866
scf7180001238421	1128	14	1.17908	0.00501894	5.01894
scf7180001238642	1125	14	1.18222	0.00503232	5.03232
scf7180001245932	1042	13	1.18522	0.00504509	5.04509
scf7180001238429	1118	14	1.18962	0.00506383	5.06383
scf7180001240799	1117	14	1.19069	0.00506837	5.06837
scf7180001238756	1035	13	1.19324	0.00507921	5.07921
scf7180001246985	1035	13	1.19324	0.00507921	5.07921
scf7180001237598	1193	15	1.19447	0.00508445	5.08445
scf7180001238171	1740	22	1.20115	0.00511289	5.11289
scf7180001238305	1812	23	1.20585	0.0051329	5.1329
scf7180001246584	2678	34	1.20612	0.00513407	5.13407
scf7180001246812	1574	20	1.20712	0.00513829	5.13829
scf7180001246988	1179	15	1.20865	0.00514482	5.14482
scf7180001246759	1096	14	1.2135	0.00516548	5.16548
scf7180001239825	1252	16	1.21406	0.00516784	5.16784
scf7180001246947	1252	16	1.21406	0.00516784	5.16784
scf7180001245002	17796	228	1.21713	0.0051809	5.1809
scf7180001247020	1169	15	1.21899	0.00518883	5.18883
scf7180001238624	1478	19	1.22124	0.00519843	5.19843
scf7180001241782	1161	15	1.22739	0.00522459	5.22459
scf7180001239728	1004	13	1.23008	0.00523604	5.23604
scf7180001238640	1158	15	1.23057	0.00523812	5.23812
scf7180001241154	1620	21	1.23148	0.005242	5.242
scf7180001247018	1465	19	1.23208	0.00524456	5.24456
scf7180001238346	1076	14	1.23606	0.00526149	5.26149
scf7180001247030	1072	14	1.24067	0.00528112	5.28112
scf7180001238765	1068	14	1.24532	0.0053009	5.3009
scf7180001246851	1068	14	1.24532	0.0053009	5.3009
scf7180001238262	1678	22	1.24553	0.00530181	5.30181
scf7180001247008	1678	22	1.24553	0.00530181	5.30181
scf7180001238135	2968	39	1.24832	0.00531366	5.31366
scf7180001243935	1216	16	1.25	0.00532083	5.32083
scf7180001246727	1215	16	1.25103	0.00532521	5.32521
scf7180001247031	1366	18	1.25183	0.00532862	5.32862
scf7180001246574	1745	23	1.25215	0.00532998	5.32998
scf7180001246771	1365	18	1.25275	0.00533253	5.33253
scf7180001248324	1211	16	1.25516	0.0053428	5.3428
scf7180001238505	1585	21	1.25868	0.00535776	5.35776
scf7180001238256	1500	20	1.26667	0.00539178	5.39178
scf7180001246894	1650	22	1.26667	0.00539178	5.39178
scf7180001246815	1274	17	1.26766	0.00539601	5.39601
scf7180001247022	1048	14	1.26908	0.00540207	5.40207
scf7180001246959	1346	18	1.27043	0.0054078	5.4078
scf7180001247322	3357	45	1.27346	0.00542069	5.42069
scf7180001238115	1490	20	1.27517	0.00542796	5.42796
scf7180001238201	1935	26	1.27649	0.00543357	5.43357
scf7180001246764	1636	22	1.27751	0.00543792	5.43792
scf7180001238480	1412	19	1.27833	0.00544142	5.44142
scf7180001238518	1412	19	1.27833	0.00544142	5.44142
scf7180001238560	1111	15	1.28263	0.00545972	5.45972
scf7180001238454	1257	17	1.28481	0.00546899	5.46899
scf7180001246941	1697	23	1.28757	0.00548074	5.48074
scf7180001238124	1032	14	1.28876	0.00548582	5.48582
scf7180001238804	1246	17	1.29615	0.00551727	5.51727
scf7180001246766	1019	14	1.3052	0.0055558	5.5558
scf7180001247065	1014	14	1.31164	0.0055832	5.5832
scf7180001246893	2163	30	1.31761	0.00560864	5.60864
scf7180001238114	3240	45	1.31944	0.00561643	5.61643
scf7180001238553	1007	14	1.32075	0.00562201	5.62201
scf7180001238805	1363	19	1.32428	0.00563704	5.63704
scf7180001238092	1501	21	1.32911	0.00565759	5.65759
scf7180001247057	1212	17	1.33251	0.00567204	5.67204
scf7180001243010	1496	21	1.33356	0.0056765	5.6765
scf7180001238405	1491	21	1.33803	0.00569554	5.69554
scf7180001238612	1061	15	1.34307	0.00571701	5.71701
scf7180001238307	1554	22	1.34492	0.00572486	5.72486
scf7180001238564	1130	16	1.34513	0.00572578	5.72578
scf7180001238279	1270	18	1.34646	0.00573142	5.73142
scf7180001240106	1056	15	1.34943	0.00574408	5.74408
scf7180001238182	1125	16	1.35111	0.00575123	5.75123
scf7180001239087	1687	24	1.35151	0.00575293	5.75293
scf7180001238524	1263	18	1.35392	0.00576318	5.76318
scf7180001238356	1536	22	1.36068	0.00579195	5.79195
scf7180001238468	1256	18	1.36146	0.0057953	5.7953
scf7180001234872	1392	20	1.36494	0.0058101	5.8101
scf7180001238163	1599	23	1.36648	0.00581664	5.81664
scf7180001238689	1112	16	1.36691	0.00581846	5.81846
scf7180001237711	1246	18	1.37239	0.00584181	5.84181
scf7180001241344	1450	21	1.37586	0.00585658	5.85658
scf7180001238303	1519	22	1.37591	0.00585677	5.85677
scf7180001246553	1519	22	1.37591	0.00585677	5.85677
scf7180001238368	1242	18	1.37681	0.00586063	5.86063
scf7180001246790	1102	16	1.37931	0.00587126	5.87126
scf7180001238044	1032	15	1.38081	0.00587766	5.87766
scf7180001246896	1029	15	1.38484	0.0058948	5.8948
scf7180001238622	1024	15	1.3916	0.00592358	5.92358
scf7180001238400	1091	16	1.39322	0.00593046	5.93046
scf7180001235633	1294	19	1.3949	0.00593762	5.93762
scf7180001238616	1156	17	1.39706	0.00594681	5.94681
scf7180001238788	1019	15	1.39843	0.00595265	5.95265
scf7180001246799	1221	18	1.40049	0.00596142	5.96142
scf7180001238257	2035	30	1.40049	0.00596142	5.96142
scf7180001246185	1626	24	1.40221	0.00596876	5.96876
scf7180001245295	1282	19	1.40796	0.0059932	5.9932
scf7180001238682	1012	15	1.4081	0.00599382	5.99382
scf7180001238353	1479	22	1.41312	0.00601517	6.01517
scf7180001246709	1142	17	1.41419	0.00601971	6.01971
scf7180001241210	1007	15	1.41509	0.00602358	6.02358
scf7180001246918	1131	17	1.42794	0.00607826	6.07826
scf7180001238573	1458	22	1.43347	0.0061018	6.1018
scf7180001248358	1187	18	1.44061	0.00613218	6.13218
scf7180001246958	1055	16	1.44076	0.00613283	6.13283
scf7180001246949	1120	17	1.44196	0.00613796	6.13796
scf7180001244056	1053	16	1.44349	0.00614447	6.14447
scf7180001238778	1112	17	1.45234	0.00618212	6.18212
scf7180001238304	2151	33	1.45746	0.00620393	6.20393
scf7180001238298	6506	100	1.46019	0.00621554	6.21554
scf7180001238091	1171	18	1.46029	0.00621597	6.21597
scf7180001238030	4162	64	1.46084	0.00621829	6.21829
scf7180001238555	1103	17	1.46419	0.00623256	6.23256
scf7180001247052	1296	20	1.46605	0.00624048	6.24048
scf7180001247015	1424	22	1.4677	0.00624749	6.24749
scf7180001238470	1552	24	1.46907	0.00625335	6.25335
scf7180001246707	1163	18	1.47034	0.00625873	6.25873
scf7180001246937	1160	18	1.47414	0.00627491	6.27491
scf7180001246858	1351	21	1.47668	0.00628575	6.28575
scf7180001246634	1157	18	1.47796	0.00629118	6.29118
scf7180001235005	2180	34	1.48165	0.00630689	6.30689
scf7180001238398	1474	23	1.48236	0.00630991	6.30991
scf7180001238216	1919	30	1.48515	0.00632178	6.32178
scf7180001238366	1466	23	1.49045	0.00634435	6.34435
scf7180001238213	1143	18	1.49606	0.00636824	6.36824
scf7180001238437	1394	22	1.49928	0.00638194	6.38194
scf7180001240269	1009	16	1.50644	0.00641242	6.41242
scf7180001238336	1383	22	1.51121	0.0064327	6.4327
scf7180001238647	1257	20	1.51154	0.0064341	6.4341
scf7180001246681	1506	24	1.51394	0.00644435	6.44435
scf7180001237444	1129	18	1.51461	0.00644721	6.44721
scf7180001246864	1064	17	1.51786	0.00646101	6.46101
scf7180001240779	1000	16	1.52	0.00647013	6.47013
scf7180001247023	1125	18	1.52	0.00647013	6.47013
scf7180001238637	1187	19	1.52064	0.00647286	6.47286
scf7180001246904	2060	33	1.52184	0.00647798	6.47798
scf7180001241680	9353	150	1.52358	0.00648535	6.48535
scf7180001238360	1119	18	1.52815	0.00650482	6.50482
scf7180001246635	1118	18	1.52952	0.00651064	6.51064
scf7180001243277	1055	17	1.53081	0.00651613	6.51613
scf7180001238512	1236	20	1.53722	0.00654342	6.54342
scf7180001238250	1792	29	1.53739	0.00654415	6.54415
scf7180001238273	1606	26	1.53798	0.00654668	6.54668
scf7180001242168	1173	19	1.53879	0.00655011	6.55011
scf7180001238501	1048	17	1.54103	0.00655965	6.55965
scf7180001238229	1356	22	1.5413	0.00656079	6.56079
scf7180001246841	1417	23	1.54199	0.00656374	6.56374
scf7180001246961	1417	23	1.54199	0.00656374	6.56374
scf7180001246636	1966	32	1.54629	0.00658203	6.58203
scf7180001246983	1104	18	1.54891	0.0065932	6.5932
scf7180001238335	1958	32	1.5526	0.00660892	6.60892
scf7180001246809	1896	31	1.55327	0.00661175	6.61175
scf7180001238815	1344	22	1.55506	0.00661937	6.61937
scf7180001238514	1338	22	1.56203	0.00664905	6.64905
scf7180001238602	1273	21	1.56716	0.00667089	6.67089
scf7180001237946	1391	23	1.57081	0.00668642	6.68642
scf7180001238141	2599	43	1.57176	0.00669045	6.69045
scf7180001238099	1148	19	1.5723	0.00669275	6.69275
scf7180001238441	1388	23	1.57421	0.00670087	6.70087
scf7180001246535	1083	18	1.57895	0.00672105	6.72105
scf7180001246717	1203	20	1.57938	0.00672291	6.72291
scf7180001238239	1261	21	1.58208	0.00673438	6.73438
scf7180001235601	1260	21	1.58333	0.00673972	6.73972
scf7180001246819	2211	37	1.58978	0.00676715	6.76715
scf7180001238002	5073	85	1.59176	0.00677559	6.77559
scf7180001238790	1313	22	1.59177	0.00677565	6.77565
scf7180001241160	2267	38	1.59241	0.00677837	6.77837
scf7180001238396	1072	18	1.59515	0.00679002	6.79002
scf7180001234603	1131	19	1.59593	0.00679335	6.79335
scf7180001234613	1249	21	1.59728	0.00679908	6.79908
scf7180001238162	1129	19	1.59876	0.00680539	6.80539
scf7180001238344	1246	21	1.60112	0.00681545	6.81545
scf7180001238667	1006	17	1.60537	0.00683351	6.83351
scf7180001245757	1594	27	1.60916	0.00684965	6.84965
scf7180001241875	3598	61	1.61062	0.00685586	6.85586
scf7180001238351	1940	33	1.61598	0.00687868	6.87868
scf7180001238069	1234	21	1.61669	0.00688172	6.88172
scf7180001246322	1579	27	1.62445	0.00691472	6.91472
scf7180001246461	1403	24	1.62509	0.00691746	6.91746
scf7180001238439	1460	25	1.62671	0.00692437	6.92437
scf7180001238328	1398	24	1.6309	0.0069422	6.9422
scf7180001246876	1733	30	1.64455	0.00700029	7.00029
scf7180001246529	1270	22	1.64567	0.00700506	7.00506
scf7180001238112	2129	37	1.65101	0.0070278	7.0278
scf7180001246638	1838	32	1.65397	0.0070404	7.0404
scf7180001238309	1147	20	1.6565	0.00705115	7.05115
scf7180001238820	1145	20	1.65939	0.00706346	7.06346
scf7180001245525	1029	18	1.66181	0.00707376	7.07376
scf7180001235890	1196	21	1.66806	0.00710037	7.10037
scf7180001238067	2160	38	1.6713	0.00711415	7.11415
scf7180001235748	1132	20	1.67845	0.00714458	7.14458
scf7180001247005	1017	18	1.68142	0.00715722	7.15722
scf7180001238254	1469	26	1.68142	0.00715722	7.15722
scf7180001246744	3156	56	1.68568	0.00717537	7.17537
scf7180001238149	1122	20	1.6934	0.00720826	7.20826
scf7180001238792	1009	18	1.69475	0.00721397	7.21397
scf7180001247054	1233	22	1.69505	0.00721527	7.21527
scf7180001247258	75368	1350	1.70165	0.00724336	7.24336
scf7180001246879	1003	18	1.70489	0.00725713	7.25713
scf7180001246820	1446	26	1.70816	0.00727107	7.27107
scf7180001243689	1112	20	1.70863	0.00727308	7.27308
scf7180001246883	1443	26	1.71171	0.00728618	7.28618
scf7180001246673	1048	19	1.72233	0.00733137	7.33137
scf7180001238819	1100	20	1.72727	0.00735242	7.35242
scf7180001238347	1536	28	1.73177	0.00737157	7.37157
scf7180001238679	1096	20	1.73358	0.00737926	7.37926
scf7180001238101	3334	61	1.73815	0.00739873	7.39873
scf7180001238138	3435	63	1.74236	0.00741664	7.41664
scf7180001238658	1362	25	1.74376	0.0074226	7.4226
scf7180001238424	1305	24	1.74713	0.00743693	7.43693
scf7180001244961	1300	24	1.75385	0.00746554	7.46554
scf7180001246706	1190	22	1.7563	0.00747599	7.47599
scf7180001246981	1080	20	1.75926	0.00748858	7.48858
scf7180001238241	1124	21	1.77491	0.0075552	7.5552
scf7180001246940	1388	26	1.77954	0.0075749	7.5749
scf7180001238226	1066	20	1.78236	0.00758693	7.58693
scf7180001247038	1225	23	1.78367	0.0075925	7.5925
scf7180001244201	1648	31	1.78701	0.00760672	7.60672
scf7180001243584	1116	21	1.78763	0.00760936	7.60936
scf7180001238393	1805	34	1.78947	0.00761719	7.61719
scf7180001240485	1059	20	1.79415	0.00763708	7.63708
scf7180001238420	1376	26	1.79506	0.00764096	7.64096
scf7180001246823	1375	26	1.79636	0.00764652	7.64652
scf7180001247004	1269	24	1.79669	0.00764791	7.64791
scf7180001238823	1110	21	1.7973	0.00765049	7.65049
scf7180001238350	1055	20	1.80095	0.00766603	7.66603
scf7180001238137	3268	62	1.80233	0.0076719	7.6719
scf7180001247007	1000	19	1.805	0.00768328	7.68328
scf7180001238458	1210	23	1.80579	0.00768662	7.68662
scf7180001238401	1152	22	1.81424	0.0077226	7.7226
scf7180001238567	1148	22	1.82056	0.0077495	7.7495
scf7180001238093	1198	23	1.82387	0.00776362	7.76362
scf7180001238655	1457	28	1.82567	0.00777126	7.77126
scf7180001238562	1456	28	1.82692	0.0077766	7.7766
scf7180001246875	1560	30	1.82692	0.0077766	7.7766
scf7180001238549	1039	20	1.82868	0.00778408	7.78408
scf7180001246885	1193	23	1.83152	0.00779616	7.79616
scf7180001236275	1186	23	1.84233	0.00784217	7.84217
scf7180001247034	1391	27	1.844	0.00784928	7.84928
scf7180001246855	1077	21	1.85237	0.00788491	7.88491
scf7180001238634	1025	20	1.85366	0.0078904	7.8904
scf7180001238365	1433	28	1.85625	0.00790142	7.90142
scf7180001246648	4184	82	1.86185	0.00792529	7.92529
scf7180001247331	3459	68	1.86759	0.00794971	7.94971
scf7180001238777	1016	20	1.87008	0.0079603	7.9603
scf7180001246424	7704	152	1.87435	0.00797848	7.97848
scf7180001238768	1063	21	1.87676	0.00798876	7.98876
scf7180001238205	1062	21	1.87853	0.00799628	7.99628
scf7180001238502	1259	25	1.88642	0.00802985	8.02985
scf7180001248905	501	10	1.89621	0.00807152	8.07152
scf7180001246800	1495	30	1.90635	0.00811471	8.11471
scf7180001238043	2441	49	1.90701	0.00811748	8.11748
scf7180001246912	1045	21	1.90909	0.00812636	8.12636
scf7180001246719	1442	29	1.91054	0.00813253	8.13253
scf7180001238179	1637	33	1.91509	0.00815189	8.15189
scf7180001238504	1388	28	1.91643	0.00815759	8.15759
scf7180001241713	2131	43	1.91694	0.00815977	8.15977
scf7180001246777	1387	28	1.91781	0.00816347	8.16347
scf7180001246571	1582	32	1.92162	0.00817969	8.17969
scf7180001238394	1235	25	1.92308	0.00818589	8.18589
scf7180001238190	1775	36	1.92676	0.00820157	8.20157
scf7180001239701	11725	239	1.93646	0.00824286	8.24286
scf7180001246698	1618	33	1.93758	0.00824762	8.24762
scf7180001238154	1076	22	1.94238	0.00826806	8.26806
scf7180001246874	1024	21	1.94824	0.00829301	8.29301
scf7180001246964	1216	25	1.95312	0.0083138	8.3138
scf7180001246278	1069	22	1.9551	0.0083222	8.3222
scf7180001246776	1116	23	1.95789	0.00833406	8.33406
scf7180001242871	1016	21	1.96358	0.00835831	8.35831
scf7180001238211	2264	47	1.97217	0.00839488	8.39488
scf7180001246600	4901	102	1.97715	0.00841606	8.41606
scf7180001246733	1196	25	1.98579	0.00845283	8.45283
scf7180001246721	1148	24	1.98606	0.008454	8.454
scf7180001242825	1146	24	1.98953	0.00846876	8.46876
scf7180001234695	476	10	1.9958	0.00849545	8.49545
scf7180001246613	1899	40	2.00105	0.00851781	8.51781
scf7180001246986	1090	23	2.00459	0.00853286	8.53286
scf7180001247521	12779	270	2.0072	0.00854398	8.54398
scf7180001238264	2878	61	2.01355	0.00857101	8.57101
scf7180001238178	2119	45	2.01746	0.00858766	8.58766
scf7180001235841	1081	23	2.02128	0.0086039	8.6039
scf7180001246770	1080	23	2.02315	0.00861186	8.61186
scf7180001246742	1077	23	2.02878	0.00863585	8.63585
scf7180001246747	1635	35	2.03364	0.00865652	8.65652
scf7180001243944	4624	99	2.03395	0.00865786	8.65786
scf7180001245714	1397	30	2.04009	0.00868396	8.68396
scf7180001238572	1676	36	2.04057	0.00868604	8.68604
scf7180001238300	1396	30	2.04155	0.00869018	8.69018
scf7180001238462	1064	23	2.05357	0.00874137	8.74137
scf7180001246884	1803	39	2.05491	0.00874706	8.74706
scf7180001246856	1292	28	2.05882	0.00876372	8.76372
scf7180001241461	1244	27	2.0619	0.00877681	8.77681
scf7180001238296	1839	40	2.06634	0.00879572	8.79572
scf7180001246906	1787	39	2.07331	0.00882537	8.82537
scf7180001246877	1599	35	2.07942	0.00885141	8.85141
scf7180001238259	1728	38	2.08912	0.00889269	8.89269
scf7180001246716	1257	28	2.11615	0.00900774	9.00774
scf7180001238042	2333	52	2.11745	0.00901326	9.01326
scf7180001246336	1208	27	2.12334	0.00903837	9.03837
scf7180001246816	1116	25	2.12814	0.00905876	9.05876
scf7180001246951	1071	24	2.12885	0.00906181	9.06181
scf7180001236200	1024	23	2.13379	0.00908283	9.08283
scf7180001238186	2132	48	2.13884	0.00910431	9.10431
scf7180001242039	1685	38	2.14243	0.00911962	9.11962
scf7180001235035	1064	24	2.14286	0.00912143	9.12143
scf7180001246718	2170	49	2.14516	0.00913123	9.13123
scf7180001238110	1014	23	2.15483	0.0091724	9.1724
scf7180001238627	1013	23	2.15696	0.00918145	9.18145
scf7180001236619	1306	30	2.18224	0.00928905	9.28905
scf7180001246768	1001	23	2.18282	0.00929152	9.29152
scf7180001234826	2611	60	2.18307	0.00929261	9.29261
scf7180001246965	1044	24	2.18391	0.00929617	9.29617
scf7180001241492	1259	29	2.18824	0.00931463	9.31463
scf7180001246934	1128	26	2.18972	0.00932089	9.32089
scf7180001238047	3982	92	2.19488	0.00934286	9.34286
scf7180001246654	1642	38	2.19854	0.00935844	9.35844
scf7180001246512	1166	27	2.19983	0.00936393	9.36393
scf7180001240565	1031	24	2.21145	0.00941338	9.41338
scf7180001237969	4843	113	2.2166	0.00943533	9.43533
scf7180001238744	1197	28	2.22222	0.00945926	9.45926
scf7180001242562	1367	32	2.22385	0.00946618	9.46618
scf7180001238204	2476	58	2.22536	0.00947263	9.47263
scf7180001246748	1066	25	2.22795	0.00948366	9.48366
scf7180001241984	1275	30	2.23529	0.0095149	9.5149
scf7180001246095	1231	29	2.23802	0.00952649	9.52649
scf7180001246572	1057	25	2.24693	0.00956441	9.56441
scf7180001246514	2489	59	2.25191	0.00958562	9.58562
scf7180001238003	4048	96	2.25296	0.00959012	9.59012
scf7180001238062	2773	66	2.26109	0.0096247	9.6247
scf7180001246582	1677	40	2.26595	0.0096454	9.6454
scf7180001246960	1341	32	2.26696	0.00964971	9.64971
scf7180001246680	2384	57	2.27139	0.00966856	9.66856
scf7180001246995	1211	29	2.27498	0.00968383	9.68383
scf7180001246587	4381	105	2.27688	0.00969191	9.69191
scf7180001241905	1001	24	2.27772	0.0096955	9.6955
scf7180001245646	1333	32	2.28057	0.00970762	9.70762
scf7180001247773	22276	535	2.2816	0.00971202	9.71202
scf7180001246504	6620	159	2.28172	0.00971253	9.71253
scf7180001246837	1247	30	2.28549	0.00972855	9.72855
scf7180001238206	1121	27	2.28814	0.00973983	9.73983
scf7180001238292	1328	32	2.28916	0.00974417	9.74417
scf7180001246750	1493	36	2.29069	0.0097507	9.7507
scf7180001246669	3110	75	2.291	0.00975201	9.75201
scf7180001238081	7213	174	2.2917	0.00975498	9.75498
scf7180001238263	1118	27	2.29428	0.00976596	9.76596
scf7180001246688	1322	32	2.29955	0.0097884	9.7884
scf7180001238029	4087	99	2.3012	0.00979543	9.79543
scf7180001238302	1192	29	2.31124	0.00983818	9.83818
scf7180001243107	8003	195	2.31476	0.00985315	9.85315
scf7180001245599	1269	31	2.32072	0.00987855	9.87855
scf7180001246691	1145	28	2.32314	0.00988885	9.88885
scf7180001236369	17620	432	2.32917	0.0099145	9.9145
scf7180001234710	1017	25	2.3353	0.00994059	9.94059
scf7180001238407	1139	28	2.33538	0.00994094	9.94094
scf7180001246715	1947	48	2.34206	0.00996939	9.96939
scf7180001246802	1297	32	2.34387	0.00997707	9.97707
scf7180001236547	1331	33	2.35537	0.010026	10.026
scf7180001247028	1082	27	2.37061	0.0100909	10.0909
scf7180001238460	1000	25	2.375	0.0101096	10.1096
scf7180001238507	1360	34	2.375	0.0101096	10.1096
scf7180001235498	1398	35	2.3784	0.010124	10.124
scf7180001246523	1278	32	2.37872	0.0101254	10.1254
scf7180001246933	1117	28	2.38138	0.0101367	10.1367
scf7180001238345	1037	26	2.38187	0.0101388	10.1388
scf7180001240105	1230	31	2.39431	0.0101918	10.1918
scf7180001246848	1942	49	2.39701	0.0102033	10.2033
scf7180001246944	1300	33	2.41154	0.0102651	10.2651
scf7180001238541	1181	30	2.41321	0.0102722	10.2722
scf7180001238853	1178	30	2.41935	0.0102984	10.2984
scf7180001246824	1020	26	2.42157	0.0103078	10.3078
scf7180001242726	1322	34	2.44327	0.0104002	10.4002
scf7180001246867	2290	59	2.4476	0.0104186	10.4186
scf7180001246869	1656	43	2.46679	0.0105003	10.5003
scf7180001237650	1078	28	2.46753	0.0105035	10.5035
scf7180001238409	1232	32	2.46753	0.0105035	10.5035
scf7180001240916	2809	73	2.46885	0.0105091	10.5091
scf7180001246980	1000	26	2.47	0.010514	10.514
scf7180001246909	1076	28	2.47212	0.010523	10.523
scf7180001246525	4326	113	2.48151	0.0105629	10.5629
scf7180001234595	533	14	2.49531	0.0106217	10.6217
scf7180001246859	1331	35	2.49812	0.0106337	10.6337
scf7180001246836	1483	39	2.49831	0.0106345	10.6345
scf7180001246945	1102	29	2.5	0.0106417	10.6417
scf7180001237804	1328	35	2.50377	0.0106577	10.6577
scf7180001246872	1441	38	2.5052	0.0106638	10.6638
scf7180001246865	1213	32	2.50618	0.010668	10.668
scf7180001245246	1175	31	2.50638	0.0106688	10.6688
scf7180001238271	1061	28	2.50707	0.0106718	10.6718
scf7180001241750	1019	27	2.51717	0.0107148	10.7148
scf7180001238311	1128	30	2.5266	0.0107549	10.7549
scf7180001245668	1015	27	2.52709	0.010757	10.757
scf7180001246838	1163	31	2.53224	0.0107789	10.7789
scf7180001246696	1946	52	2.53854	0.0108057	10.8057
scf7180001238544	1085	29	2.53917	0.0108084	10.8084
scf7180001246979	1042	28	2.55278	0.0108663	10.8663
scf7180001246298	1634	44	2.55814	0.0108891	10.8891
scf7180001235820	1039	28	2.56015	0.0108977	10.8977
scf7180001238061	1335	36	2.5618	0.0109047	10.9047
scf7180001238402	1252	34	2.57987	0.0109817	10.9817
scf7180001235558	1174	32	2.58944	0.0110224	11.0224
scf7180001246814	1906	52	2.59182	0.0110325	11.0325
scf7180001242958	1096	30	2.60036	0.0110689	11.0689
scf7180001246921	1167	32	2.60497	0.0110885	11.0885
scf7180001236113	1493	41	2.60884	0.011105	11.105
scf7180001243000	1700	47	2.62647	0.01118	11.18
scf7180001240391	1841	51	2.63172	0.0112024	11.2024
scf7180001246754	1154	32	2.63432	0.0112134	11.2134
scf7180001246682	2812	78	2.63514	0.0112169	11.2169
scf7180001238270	2162	60	2.63645	0.0112225	11.2225
scf7180001237377	1657	46	2.6373	0.0112261	11.2261
scf7180001246910	1365	38	2.64469	0.0112576	11.2576
scf7180001240312	1074	30	2.65363	0.0112956	11.2956
scf7180001246708	1064	30	2.67857	0.0114018	11.4018
scf7180001238912	19564	553	2.68529	0.0114304	11.4304
scf7180001246926	1905	54	2.69291	0.0114628	11.4628
scf7180001236538	9233	262	2.69577	0.011475	11.475
scf7180001234617	1159	33	2.70492	0.0115139	11.5139
scf7180001246011	1123	32	2.70703	0.0115229	11.5229
scf7180001238537	1015	29	2.71429	0.0115538	11.5538
scf7180001246702	2588	74	2.71638	0.0115627	11.5627
scf7180001238469	1154	33	2.71664	0.0115638	11.5638
scf7180001236049	1810	52	2.72928	0.0116176	11.6176
scf7180001238559	1217	35	2.73213	0.0116298	11.6298
scf7180001246274	3667	106	2.74611	0.0116893	11.6893
scf7180001244740	2139	62	2.75362	0.0117213	11.7213
scf7180001246788	1544	45	2.76878	0.0117858	11.7858
scf7180001242048	1577	46	2.77108	0.0117956	11.7956
scf7180001238447	1061	31	2.77568	0.0118152	11.8152
scf7180001247032	1297	38	2.78335	0.0118478	11.8478
scf7180001238194	1361	40	2.79206	0.0118849	11.8849
scf7180001246990	1189	35	2.79647	0.0119036	11.9036
scf7180001238417	1188	35	2.79882	0.0119136	11.9136
scf7180001246591	2941	87	2.81027	0.0119624	11.9624
scf7180001240667	1013	30	2.81343	0.0119758	11.9758
scf7180001244220	1013	30	2.81343	0.0119758	11.9758
scf7180001246878	1519	45	2.81435	0.0119798	11.9798
scf7180001243149	1180	35	2.8178	0.0119944	11.9944
scf7180001238098	1274	38	2.83359	0.0120617	12.0617
scf7180001239547	1137	34	2.84081	0.0120924	12.0924
scf7180001238678	1102	33	2.84483	0.0121095	12.1095
scf7180001238157	1432	43	2.85265	0.0121428	12.1428
scf7180001246730	1458	44	2.86694	0.0122036	12.2036
scf7180001246821	1050	32	2.89524	0.0123241	12.3241
scf7180001247062	1374	42	2.90393	0.0123611	12.3611
scf7180001239876	1046	32	2.90631	0.0123712	12.3712
scf7180001246927	1491	46	2.93092	0.0124759	12.4759
scf7180001246957	1746	54	2.93814	0.0125067	12.5067
scf7180001238639	1163	36	2.94067	0.0125175	12.5175
scf7180001246749	1288	40	2.95031	0.0125585	12.5585
scf7180001245553	1352	42	2.95118	0.0125622	12.5622
scf7180001245082	1121	35	2.9661	0.0126257	12.6257
scf7180001246774	1151	36	2.97133	0.012648	12.648
scf7180001246942	1273	40	2.98507	0.0127065	12.7065
scf7180001239549	1050	33	2.98571	0.0127092	12.7092
scf7180001244898	1362	43	2.99927	0.0127669	12.7669
scf7180001238357	1615	51	3	0.01277	12.77
scf7180001245408	1043	33	3.00575	0.0127945	12.7945
scf7180001246798	1485	47	3.00673	0.0127987	12.7987
scf7180001238511	1041	33	3.01153	0.0128191	12.8191
scf7180001238349	1260	40	3.01587	0.0128376	12.8376
scf7180001246637	2110	67	3.01659	0.0128406	12.8406
scf7180001237459	1101	35	3.01998	0.0128551	12.8551
scf7180001248171	9133	291	3.02694	0.0128847	12.8847
scf7180001247338	19620	627	3.03593	0.0129229	12.9229
scf7180001246936	1001	32	3.03696	0.0129273	12.9273
scf7180001246662	1557	50	3.05074	0.012986	12.986
scf7180001247009	1121	36	3.05085	0.0129864	12.9864
scf7180001246671	1183	38	3.05156	0.0129895	12.9895
scf7180001237934	1120	36	3.05357	0.012998	12.998
scf7180001235458	1024	33	3.06152	0.0130319	13.0319
scf7180001238156	1950	63	3.06923	0.0130647	13.0647
scf7180001238289	1780	58	3.09551	0.0131765	13.1765
scf7180001243594	2607	85	3.09743	0.0131847	13.1847
scf7180001246892	1072	35	3.10168	0.0132028	13.2028
scf7180001236239	1895	62	3.10818	0.0132305	13.2305
scf7180001246433	1000	33	3.135	0.0133446	13.3446
scf7180001235843	1144	38	3.15559	0.0134323	13.4323
scf7180001238242	2309	77	3.16804	0.0134853	13.4853
scf7180001246592	2304	77	3.17491	0.0135145	13.5145
scf7180001246599	1304	44	3.20552	0.0136448	13.6448
scf7180001243145	1066	36	3.20826	0.0136565	13.6565
scf7180001246898	1599	54	3.20826	0.0136565	13.6565
scf7180001235797	1829	62	3.22034	0.0137079	13.7079
scf7180001238228	1031	35	3.22502	0.0137278	13.7278
scf7180001246913	1175	40	3.23404	0.0137662	13.7662
scf7180001247646	6982	239	3.25193	0.0138424	13.8424
scf7180001245067	17740	608	3.25592	0.0138594	13.8594
scf7180001244130	1281	44	3.26308	0.0138898	13.8898
scf7180001246714	2824	97	3.2631	0.0138899	13.8899
scf7180001237500	1510	52	3.27152	0.0139258	13.9258
scf7180001238828	1190	41	3.27311	0.0139325	13.9325
scf7180001242551	1420	49	3.27817	0.0139541	13.9541
scf7180001246534	4512	156	3.28457	0.0139813	13.9813
scf7180001246672	1238	43	3.29968	0.0140456	14.0456
scf7180001246667	1955	68	3.30435	0.0140655	14.0655
scf7180001244441	2672	93	3.30651	0.0140747	14.0747
scf7180001245540	1405	49	3.31317	0.014103	14.103
scf7180001235389	2117	74	3.32074	0.0141353	14.1353
scf7180001246516	2088	73	3.32136	0.0141379	14.1379
scf7180001247029	1026	36	3.33333	0.0141889	14.1889
scf7180001246923	1478	52	3.34235	0.0142273	14.2273
scf7180001239607	1477	52	3.34462	0.0142369	14.2369
scf7180001238418	1127	40	3.37178	0.0143526	14.3526
scf7180001247002	1097	39	3.37739	0.0143764	14.3764
scf7180001243595	1096	39	3.38047	0.0143895	14.3895
scf7180001236564	1292	46	3.38235	0.0143975	14.3975
scf7180001246524	1404	50	3.38319	0.0144011	14.4011
scf7180001238459	1120	40	3.39286	0.0144423	14.4423
scf7180001246866	1035	37	3.39614	0.0144562	14.4562
scf7180001246953	1115	40	3.40807	0.014507	14.507
scf7180001245465	2339	84	3.41171	0.0145225	14.5225
scf7180001243400	1112	40	3.41727	0.0145462	14.5462
scf7180001236125	1000	36	3.42	0.0145578	14.5578
scf7180001240517	1136	41	3.4287	0.0145948	14.5948
scf7180001246970	1162	42	3.43373	0.0146163	14.6163
scf7180001246963	1076	39	3.44331	0.014657	14.657
scf7180001245797	1041	38	3.46782	0.0147613	14.7613
scf7180001246871	1397	51	3.46815	0.0147627	14.7627
scf7180001247006	1228	45	3.48127	0.0148186	14.8186
scf7180001245888	1635	60	3.48624	0.0148398	14.8398
scf7180001235664	1008	37	3.4871	0.0148434	14.8434
scf7180001244796	1279	47	3.49101	0.0148601	14.8601
scf7180001246850	1250	46	3.496	0.0148813	14.8813
scf7180001246978	1275	47	3.50196	0.0149067	14.9067
scf7180001242465	1056	39	3.50852	0.0149346	14.9346
scf7180001246775	1106	41	3.5217	0.0149907	14.9907
scf7180001242585	1050	39	3.52857	0.0150199	15.0199
scf7180001238139	1669	62	3.52906	0.015022	15.022
scf7180001246757	1129	42	3.5341	0.0150435	15.0435
scf7180001236162	1102	41	3.53448	0.0150451	15.0451
scf7180001246700	1954	73	3.54913	0.0151075	15.1075
scf7180001246982	1303	49	3.57252	0.015207	15.207
scf7180001246974	1193	45	3.5834	0.0152533	15.2533
scf7180001241136	7746	293	3.59347	0.0152962	15.2962
scf7180001238955	1163	44	3.59415	0.0152991	15.2991
scf7180001246410	1053	40	3.60874	0.0153612	15.3612
scf7180001243439	1128	43	3.62145	0.0154153	15.4153
scf7180001238479	1464	56	3.63388	0.0154682	15.4682
scf7180001238049	1873	72	3.6519	0.0155449	15.5449
scf7180001246939	1248	48	3.65385	0.0155532	15.5532
scf7180001243070	1117	43	3.65712	0.0155671	15.5671
scf7180001238255	1131	44	3.69584	0.015732	15.732
scf7180001246676	1716	67	3.70921	0.0157889	15.7889
scf7180001246684	1024	40	3.71094	0.0157962	15.7962
scf7180001245859	1022	40	3.7182	0.0158271	15.8271
scf7180001247011	1018	40	3.73281	0.0158893	15.8893
scf7180001246989	1144	45	3.73689	0.0159067	15.9067
scf7180001238123	1093	43	3.73742	0.0159089	15.9089
scf7180001235660	482	19	3.74481	0.0159404	15.9404
scf7180001238251	1545	61	3.75081	0.0159659	15.9659
scf7180001237281	1089	43	3.75115	0.0159674	15.9674
scf7180001242134	1363	54	3.76376	0.0160211	16.0211
scf7180001241035	1059	42	3.76771	0.0160379	16.0379
scf7180001246581	1384	55	3.77529	0.0160701	16.0701
scf7180001238782	1131	45	3.77984	0.0160895	16.0895
scf7180001247056	1181	47	3.78069	0.0160932	16.0932
scf7180001238506	1255	50	3.78486	0.0161109	16.1109
scf7180001239803	1251	50	3.79696	0.0161624	16.1624
scf7180001235948	1675	67	3.8	0.0161753	16.1753
scf7180001246593	4082	164	3.81676	0.0162467	16.2467
scf7180001247369	3161	127	3.81683	0.016247	16.247
scf7180001243426	1119	45	3.82038	0.0162621	16.2621
scf7180001246234	1012	41	3.84881	0.0163831	16.3831
scf7180001234799	1009	41	3.86026	0.0164318	16.4318
scf7180001239301	1058	43	3.86106	0.0164352	16.4352
scf7180001238724	1033	42	3.86254	0.0164415	16.4415
scf7180001246683	1451	59	3.86285	0.0164429	16.4429
scf7180001246485	1548	63	3.86628	0.0164575	16.4575
scf7180001247010	1130	46	3.86726	0.0164616	16.4616
scf7180001238236	1470	60	3.87755	0.0165054	16.5054
scf7180001246677	1148	47	3.88937	0.0165558	16.5558
scf7180001235113	1255	52	3.93625	0.0167553	16.7553
scf7180001244795	1010	42	3.9505	0.0168159	16.8159
scf7180001246972	1439	60	3.96108	0.016861	16.861
scf7180001238700	1195	50	3.9749	0.0169198	16.9198
scf7180001246374	1022	43	3.99706	0.0170142	17.0142
scf7180001243757	1117	47	3.99731	0.0170152	17.0152
scf7180001241381	2274	96	4.01055	0.0170716	17.0716
scf7180001236684	7314	311	4.03951	0.0171949	17.1949
scf7180001241418	21153	900	4.04198	0.0172054	17.2054
scf7180001242550	1053	45	4.05983	0.0172813	17.2813
scf7180001238641	1193	51	4.06119	0.0172871	17.2871
scf7180001235740	1028	44	4.06615	0.0173082	17.3082
scf7180001240544	1284	55	4.06931	0.0173217	17.3217
scf7180001245081	1328	57	4.07756	0.0173568	17.3568
scf7180001239966	13548	582	4.08105	0.0173716	17.3716
scf7180001246093	1093	47	4.08509	0.0173888	17.3888
scf7180001245430	1484	64	4.09704	0.0174397	17.4397
scf7180001234900	1715	74	4.09913	0.0174486	17.4486
scf7180001244108	1181	51	4.10246	0.0174628	17.4628
scf7180001247458	11422	495	4.11705	0.0175249	17.5249
scf7180001237484	3989	173	4.12008	0.0175378	17.5378
scf7180001240847	1240	54	4.1371	0.0176102	17.6102
scf7180001240840	1423	62	4.13914	0.0176189	17.6189
scf7180001236348	1214	53	4.14745	0.0176543	17.6543
scf7180001246612	2285	100	4.15755	0.0176973	17.6973
scf7180001243089	1027	45	4.16261	0.0177188	17.7188
scf7180001247297	10954	480	4.16286	0.0177199	17.7199
scf7180001246655	2875	126	4.16348	0.0177225	17.7225
scf7180001247286	18361	808	4.1806	0.0177954	17.7954
scf7180001240077	1113	49	4.18239	0.017803	17.803
scf7180001237402	863	38	4.18308	0.017806	17.806
scf7180001238474	1339	59	4.18596	0.0178182	17.8182
scf7180001240804	1422	63	4.20886	0.0179157	17.9157
scf7180001238580	1100	49	4.23182	0.0180134	18.0134
scf7180001241554	1028	46	4.25097	0.018095	18.095
scf7180001242429	1538	69	4.26203	0.018142	18.142
scf7180001235863	1157	52	4.26966	0.0181745	18.1745
scf7180001246299	1819	82	4.28257	0.0182295	18.2295
scf7180001246903	1497	68	4.3153	0.0183688	18.3688
scf7180001242265	1166	53	4.31818	0.0183811	18.3811
scf7180001241148	1116	51	4.3414	0.0184799	18.4799
scf7180001245069	1484	68	4.3531	0.0185297	18.5297
scf7180001246779	1674	77	4.36977	0.0186007	18.6007
scf7180001240707	1564	72	4.3734	0.0186161	18.6161
scf7180001246786	1948	90	4.38912	0.018683	18.683
scf7180001246987	1038	48	4.39306	0.0186998	18.6998
scf7180001238653	1339	62	4.39881	0.0187242	18.7242
scf7180001242844	1078	50	4.40631	0.0187562	18.7562
scf7180001246932	1292	60	4.41176	0.0187794	18.7794
scf7180001246853	1399	65	4.41387	0.0187884	18.7884
scf7180001245766	3249	151	4.4152	0.018794	18.794
scf7180001241917	1031	48	4.42289	0.0188268	18.8268
scf7180001236984	1159	54	4.42623	0.018841	18.841
scf7180001244538	1116	52	4.42652	0.0188422	18.8422
scf7180001246040	1221	57	4.43489	0.0188778	18.8778
scf7180001241123	1842	86	4.4354	0.01888	18.88
scf7180001247565	20405	954	4.44156	0.0189062	18.9062
scf7180001246661	1260	59	4.44841	0.0189354	18.9354
scf7180001241815	1042	49	4.46737	0.0190161	19.0161
scf7180001247324	50733	2388	4.47165	0.0190343	19.0343
scf7180001246751	1041	49	4.47166	0.0190344	19.0344
scf7180001246513	1210	57	4.47521	0.0190495	19.0495
scf7180001234594	382	18	4.47644	0.0190547	19.0547
scf7180001238513	1207	57	4.48633	0.0190968	19.0968
scf7180001234696	1840	87	4.49185	0.0191203	19.1203
scf7180001237084	1574	75	4.52668	0.0192686	19.2686
scf7180001239329	1717	82	4.53698	0.0193124	19.3124
scf7180001246794	1569	75	4.54111	0.01933	19.33
scf7180001245536	1337	64	4.54749	0.0193572	19.3572
scf7180001243731	1061	51	4.56645	0.0194378	19.4378
scf7180001246645	1477	71	4.56669	0.0194389	19.4389
scf7180001245177	1264	61	4.58465	0.0195153	19.5153
scf7180001244043	1448	70	4.59254	0.0195489	19.5489
scf7180001240099	1092	53	4.61081	0.0196267	19.6267
scf7180001245127	1091	53	4.61503	0.0196446	19.6446
scf7180001243321	1172	57	4.62031	0.0196671	19.6671
scf7180001246736	1601	78	4.62836	0.0197014	19.7014
scf7180001246895	1024	50	4.63867	0.0197453	19.7453
scf7180001246996	1208	59	4.6399	0.0197505	19.7505
scf7180001238056	3232	158	4.64418	0.0197687	19.7687
scf7180001236184	1309	64	4.64477	0.0197712	19.7712
scf7180001246833	1370	67	4.64599	0.0197764	19.7764
scf7180001240796	2837	139	4.65456	0.0198129	19.8129
scf7180001246409	2181	107	4.66071	0.0198391	19.8391
scf7180001245850	3748	184	4.66382	0.0198523	19.8523
scf7180001242691	1139	56	4.67076	0.0198819	19.8819
scf7180001248357	1297	64	4.68774	0.0199541	19.9541
scf7180001244645	7335	364	4.71438	0.0200676	20.0676
scf7180001238358	1168	58	4.71747	0.0200807	20.0807
scf7180001235743	5900	293	4.7178	0.0200821	20.0821
scf7180001244751	1084	54	4.73247	0.0201446	20.1446
scf7180001242930	1717	86	4.7583	0.0202545	20.2545
scf7180001246735	1118	56	4.7585	0.0202553	20.2553
scf7180001238060	1176	59	4.76616	0.0202879	20.2879
scf7180001245844	1016	51	4.7687	0.0202988	20.2988
scf7180001241504	8862	446	4.78109	0.0203515	20.3515
scf7180001246971	1051	53	4.79068	0.0203923	20.3923
scf7180001236077	6158	311	4.79782	0.0204227	20.4227
scf7180001247410	13894	702	4.79991	0.0204316	20.4316
scf7180001239098	1385	70	4.80144	0.0204381	20.4381
scf7180001239891	2370	120	4.81013	0.0204751	20.4751
scf7180001234988	1295	66	4.8417	0.0206095	20.6095
scf7180001238576	1117	57	4.84781	0.0206355	20.6355
scf7180001247053	1018	52	4.85265	0.0206561	20.6561
scf7180001245147	1076	55	4.85595	0.0206701	20.6701
scf7180001248311	1115	57	4.8565	0.0206725	20.6725
scf7180001243556	6660	341	4.86411	0.0207049	20.7049
scf7180001237656	1229	63	4.86981	0.0207292	20.7292
scf7180001241511	1072	55	4.87407	0.0207473	20.7473
scf7180001244826	1012	52	4.88142	0.0207786	20.7786
scf7180001246810	1186	61	4.88617	0.0207988	20.7988
scf7180001246027	1417	73	4.89414	0.0208327	20.8327
scf7180001246870	1474	76	4.89824	0.0208502	20.8502
scf7180001246852	1512	78	4.90079	0.020861	20.861
scf7180001243828	1337	69	4.90277	0.0208694	20.8694
scf7180001236242	1026	53	4.90741	0.0208892	20.8892
scf7180001245337	1236	64	4.91909	0.0209389	20.9389
scf7180001246376	1484	77	4.92925	0.0209821	20.9821
scf7180001245259	1059	55	4.9339	0.021002	21.002
scf7180001237447	1019	53	4.94112	0.0210327	21.0327
scf7180001239563	12410	647	4.95286	0.0210827	21.0827
scf7180001246687	1568	82	4.96811	0.0211476	21.1476
scf7180001242933	9054	474	4.97349	0.0211705	21.1705
scf7180001246911	1337	70	4.97382	0.0211719	21.1719
scf7180001245354	1431	75	4.97904	0.0211941	21.1941
scf7180001235159	4159	218	4.97956	0.0211963	21.1963
scf7180001243019	7581	398	4.98747	0.02123	21.23
scf7180001234624	1682	89	5.02675	0.0213972	21.3972
scf7180001241110	1247	66	5.02807	0.0214028	21.4028
scf7180001247136	12580	667	5.03696	0.0214407	21.4407
scf7180001239740	1188	63	5.03788	0.0214446	21.4446
scf7180001239759	1055	56	5.04265	0.0214649	21.4649
scf7180001235687	621	33	5.04831	0.021489	21.489
scf7180001239768	1237	66	5.06871	0.0215758	21.5758
scf7180001243006	1743	93	5.06885	0.0215764	21.5764
scf7180001237358	9776	522	5.07263	0.0215925	21.5925
scf7180001245885	2377	127	5.07573	0.0216057	21.6057
scf7180001245195	1213	65	5.09068	0.0216693	21.6693
scf7180001240114	1023	55	5.10753	0.021741	21.741
scf7180001237340	1523	82	5.1149	0.0217724	21.7724
scf7180001245887	1188	64	5.11785	0.021785	21.785
scf7180001244651	1075	58	5.12558	0.0218179	21.8179
scf7180001238031	1479	80	5.13861	0.0218733	21.8733
scf7180001245567	1182	64	5.14382	0.0218955	21.8955
scf7180001236818	5365	291	5.15284	0.0219339	21.9339
scf7180001242594	1124	61	5.15569	0.0219461	21.9461
scf7180001238444	1413	77	5.17693	0.0220365	22.0365
scf7180001236540	1009	55	5.17839	0.0220427	22.0427
scf7180001240748	1651	90	5.17868	0.0220439	22.0439
scf7180001237659	1189	65	5.19344	0.0221067	22.1067
scf7180001243994	2076	114	5.21676	0.022206	22.206
scf7180001234783	1052	58	5.23764	0.0222949	22.2949
scf7180001247562	4836	267	5.24504	0.0223264	22.3264
scf7180001245629	1556	86	5.25064	0.0223502	22.3502
scf7180001234997	2060	114	5.25728	0.0223785	22.3785
scf7180001236688	1336	74	5.26198	0.0223985	22.3985
scf7180001235884	1065	59	5.26291	0.0224024	22.4024
scf7180001239221	1784	99	5.27186	0.0224405	22.4405
scf7180001246255	5279	293	5.27278	0.0224445	22.4445
scf7180001240638	1997	111	5.28042	0.022477	22.477
scf7180001246032	1392	78	5.32328	0.0226594	22.6594
scf7180001237335	517	29	5.32882	0.022683	22.683
scf7180001236102	24313	1372	5.36092	0.0228196	22.8196
scf7180001247159	4640	262	5.36422	0.0228337	22.8337
scf7180001246610	1216	69	5.39062	0.0229461	22.9461
scf7180001247606	16259	927	5.41638	0.0230557	23.0557
scf7180001235156	1560	89	5.41987	0.0230706	23.0706
scf7180001238258	1173	67	5.42626	0.0230978	23.0978
scf7180001236011	7030	402	5.43243	0.023124	23.124
scf7180001245469	1556	89	5.4338	0.0231299	23.1299
scf7180001245626	1222	70	5.4419	0.0231643	23.1643
scf7180001236252	1029	59	5.44704	0.0231862	23.1862
scf7180001240291	1094	63	5.47075	0.0232871	23.2871
scf7180001247694	12145	700	5.4755	0.0233074	23.3074
scf7180001238601	1004	58	5.48805	0.0233608	23.3608
scf7180001235407	1142	66	5.49037	0.0233707	23.3707
scf7180001239359	1624	94	5.49877	0.0234064	23.4064
scf7180001236117	1261	73	5.4996	0.02341	23.41
scf7180001238280	1239	72	5.52058	0.0234993	23.4993
scf7180001240083	1015	59	5.52217	0.023506	23.506
scf7180001237086	3040	177	5.53125	0.0235447	23.5447
scf7180001245886	4036	236	5.555	0.0236458	23.6458
scf7180001241441	1076	63	5.56227	0.0236767	23.6767
scf7180001238087	1533	90	5.5773	0.0237407	23.7407
scf7180001238312	1473	87	5.611	0.0238841	23.8841
scf7180001243629	1165	69	5.62661	0.0239506	23.9506
scf7180001243810	1179	70	5.64037	0.0240092	24.0092
scf7180001245745	639	38	5.64945	0.0240478	24.0478
scf7180001239294	1900	113	5.65	0.0240502	24.0502
scf7180001245663	973	58	5.6629	0.0241051	24.1051
scf7180001238314	1258	75	5.66375	0.0241087	24.1087
scf7180001241119	1157	69	5.66551	0.0241162	24.1162
scf7180001235831	1492	89	5.66689	0.0241221	24.1221
scf7180001240410	5314	318	5.68498	0.0241991	24.1991
scf7180001244055	12806	769	5.70475	0.0242832	24.2832
scf7180001238284	1764	106	5.70862	0.0242997	24.2997
scf7180001243958	1065	64	5.70892	0.024301	24.301
scf7180001247206	13955	839	5.71157	0.0243123	24.3123
scf7180001246530	2325	140	5.72043	0.02435	24.35
scf7180001238238	1228	74	5.72476	0.0243684	24.3684
scf7180001244082	1045	63	5.72727	0.0243791	24.3791
scf7180001239774	1019	62	5.78018	0.0246043	24.6043
scf7180001236833	1544	94	5.78368	0.0246192	24.6192
scf7180001245560	1396	85	5.78438	0.0246222	24.6222
scf7180001246822	1116	68	5.78853	0.0246398	24.6398
scf7180001234665	869	53	5.79402	0.0246632	24.6632
scf7180001242503	1160	71	5.81466	0.024751	24.751
scf7180001235337	1704	105	5.85387	0.024918	24.918
scf7180001244009	8156	503	5.85888	0.0249393	24.9393
scf7180001243251	1053	65	5.8642	0.0249619	24.9619
scf7180001246689	1246	77	5.87079	0.02499	24.99
scf7180001237411	1003	62	5.87238	0.0249968	24.9968
scf7180001239308	1083	67	5.87719	0.0250172	25.0172
scf7180001246076	1083	67	5.87719	0.0250172	25.0172
scf7180001246160	1066	66	5.8818	0.0250369	25.0369
scf7180001244315	21854	1357	5.89892	0.0251097	25.1097
scf7180001246589	1255	78	5.90438	0.025133	25.133
scf7180001241825	3995	249	5.92115	0.0252044	25.2044
scf7180001245632	1171	73	5.92229	0.0252092	25.2092
scf7180001244958	1119	70	5.94281	0.0252965	25.2965
scf7180001241948	4939	309	5.94351	0.0252995	25.2995
scf7180001239851	1003	63	5.9671	0.0253999	25.3999
scf7180001243266	1050	66	5.97143	0.0254184	25.4184
scf7180001243744	1414	89	5.97949	0.0254527	25.4527
scf7180001240811	1190	75	5.98739	0.0254863	25.4863
scf7180001236163	1063	67	5.98777	0.0254879	25.4879
scf7180001242288	1252	79	5.99441	0.0255162	25.5162
scf7180001242040	1045	66	6	0.02554	25.54
scf7180001236753	1282	81	6.00234	0.02555	25.55
scf7180001238978	1076	68	6.00372	0.0255558	25.5558
scf7180001243932	1345	85	6.00372	0.0255558	25.5558
scf7180001234780	1059	67	6.01039	0.0255842	25.5842
scf7180001235123	1090	69	6.01376	0.0255986	25.5986
scf7180001239100	2682	170	6.02163	0.025632	25.632
scf7180001245111	1481	94	6.02971	0.0256665	25.6665
scf7180001244215	1448	92	6.03591	0.0256929	25.6929
scf7180001236894	1210	77	6.04545	0.0257335	25.7335
scf7180001242180	1442	92	6.06103	0.0257998	25.7998
scf7180001240246	3730	238	6.06166	0.0258025	25.8025
scf7180001238376	1379	88	6.06236	0.0258055	25.8055
scf7180001248297	1847	118	6.0693	0.025835	25.835
scf7180001240343	1015	65	6.08374	0.0258965	25.8965
scf7180001244127	2106	135	6.08974	0.025922	25.922
scf7180001235939	1011	65	6.10781	0.0259989	25.9989
scf7180001237175	1148	74	6.12369	0.0260665	26.0665
scf7180001242056	1241	80	6.12409	0.0260682	26.0682
scf7180001240087	2170	140	6.12903	0.0260892	26.0892
scf7180001242772	587	38	6.14991	0.0261781	26.1781
scf7180001238754	1064	69	6.16071	0.0262241	26.2241
scf7180001248958	323	21	6.17647	0.0262912	26.2912
scf7180001240163	5075	330	6.17734	0.0262949	26.2949
scf7180001246731	1012	66	6.19565	0.0263728	26.3728
scf7180001235508	19571	1277	6.19871	0.0263858	26.3858
scf7180001246375	1072	70	6.20336	0.0264056	26.4056
scf7180001245524	1071	70	6.20915	0.0264303	26.4303
scf7180001242354	719	47	6.21001	0.026434	26.434
scf7180001242789	1007	66	6.22642	0.0265038	26.5038
scf7180001235686	1312	86	6.22713	0.0265068	26.5068
scf7180001246740	1525	100	6.22951	0.0265169	26.5169
scf7180001238536	1203	79	6.23857	0.0265555	26.5555
scf7180001235296	1111	73	6.24212	0.0265706	26.5706
scf7180001238165	1136	75	6.27201	0.0266978	26.6978
scf7180001238153	1014	67	6.27712	0.0267196	26.7196
scf7180001242792	1028	68	6.28405	0.0267491	26.7491
scf7180001246012	4656	309	6.30477	0.0268373	26.8373
scf7180001240127	1097	73	6.32179	0.0269097	26.9097
scf7180001238915	3913	261	6.33657	0.0269727	26.9727
scf7180001237744	1003	67	6.34596	0.0270126	27.0126
scf7180001246506	1152	77	6.34983	0.0270291	27.0291
scf7180001239199	1014	68	6.37081	0.0271184	27.1184
scf7180001241265	1161	78	6.38243	0.0271679	27.1679
scf7180001245440	13081	879	6.38369	0.0271732	27.1732
scf7180001237689	1101	74	6.3851	0.0271793	27.1793
scf7180001246710	1377	93	6.41612	0.0273113	27.3113
scf7180001238599	1049	71	6.42993	0.0273701	27.3701
scf7180001235998	1300	88	6.43077	0.0273736	27.3736
scf7180001244292	7701	523	6.45176	0.027463	27.463
scf7180001246966	1218	83	6.47373	0.0275565	27.5565
scf7180001239548	1346	92	6.49331	0.0276399	27.6399
scf7180001247045	1068	73	6.49345	0.0276404	27.6404
scf7180001245915	1448	99	6.49517	0.0276477	27.6477
scf7180001246914	1046	72	6.5392	0.0278352	27.8352
scf7180001246752	1045	72	6.54545	0.0278618	27.8618
scf7180001248277	1248	86	6.54647	0.0278662	27.8662
scf7180001246164	1159	80	6.55738	0.0279126	27.9126
scf7180001247305	21115	1458	6.55979	0.0279228	27.9228
scf7180001245483	1154	80	6.58579	0.0280335	28.0335
scf7180001241442	1067	74	6.58857	0.0280453	28.0453
scf7180001246091	2696	187	6.58939	0.0280488	28.0488
scf7180001243861	1023	71	6.59335	0.0280657	28.0657
scf7180001246528	1023	71	6.59335	0.0280657	28.0657
scf7180001235638	1295	90	6.60232	0.0281039	28.1039
scf7180001238495	1544	108	6.64508	0.0282859	28.2859
scf7180001239507	1314	92	6.65145	0.028313	28.313
scf7180001246803	1428	100	6.65266	0.0283182	28.3182
scf7180001245376	1085	76	6.65438	0.0283255	28.3255
scf7180001242038	1199	84	6.65555	0.0283304	28.3304
scf7180001242329	1323	93	6.678	0.028426	28.426
scf7180001247831	7568	533	6.69067	0.0284799	28.4799
scf7180001234760	1234	87	6.69773	0.02851	28.51
scf7180001240265	6056	427	6.69832	0.0285125	28.5125
scf7180001238585	1230	87	6.71951	0.0286027	28.6027
scf7180001236898	1185	84	6.73418	0.0286651	28.6651
scf7180001245460	1099	78	6.74249	0.0287005	28.7005
scf7180001247364	8900	632	6.74607	0.0287158	28.7158
scf7180001239446	1181	84	6.75699	0.0287622	28.7622
scf7180001243016	1292	92	6.76471	0.0287951	28.7951
scf7180001243011	40713	2900	6.76688	0.0288043	28.8043
scf7180001235318	1585	113	6.77287	0.0288298	28.8298
scf7180001247428	32318	2309	6.78739	0.0288917	28.8917
scf7180001237058	1208	87	6.84189	0.0291236	29.1236
scf7180001242146	1052	76	6.86312	0.029214	29.214
scf7180001247070	17744	1284	6.87444	0.0292622	29.2622
scf7180001237320	1201	87	6.88177	0.0292934	29.2934
scf7180001243549	1322	96	6.89864	0.0293652	29.3652
scf7180001243420	1293	94	6.90642	0.0293983	29.3983
scf7180001235720	1114	81	6.90754	0.0294031	29.4031
scf7180001238471	1180	86	6.92373	0.029472	29.472
scf7180001246225	4811	351	6.93099	0.0295029	29.5029
scf7180001235689	9109	667	6.95631	0.0296107	29.6107
scf7180001242086	13954	1022	6.95786	0.0296173	29.6173
scf7180001243289	28262	2072	6.96483	0.0296469	29.6469
scf7180001236685	1132	83	6.96555	0.02965	29.65
scf7180001243001	4128	303	6.97311	0.0296822	29.6822
scf7180001241243	1115	82	6.98655	0.0297394	29.7394
scf7180001246318	1044	77	7.0067	0.0298252	29.8252
scf7180001237654	1124	83	7.01512	0.029861	29.861
scf7180001236721	1733	128	7.01673	0.0298679	29.8679
scf7180001246092	1389	103	7.04464	0.0299867	29.9867
scf7180001235666	1130	84	7.06195	0.0300603	30.0603
scf7180001241907	1235	92	7.07692	0.0301241	30.1241
scf7180001244066	1216	91	7.10938	0.0302622	30.2622
scf7180001243479	1082	81	7.11183	0.0302727	30.2727
scf7180001234637	3752	283	7.16551	0.0305012	30.5012
scf7180001242445	1309	99	7.18487	0.0305836	30.5836
scf7180001235112	1269	96	7.18676	0.0305916	30.5916
scf7180001237091	6940	527	7.21398	0.0307075	30.7075
scf7180001234782	3275	249	7.2229	0.0307455	30.7455
scf7180001242957	1419	108	7.23044	0.0307776	30.7776
scf7180001236618	1839	140	7.23219	0.030785	30.785
scf7180001246490	1049	80	7.245	0.0308395	30.8395
scf7180001247292	17522	1341	7.27057	0.0309484	30.9484
scf7180001246929	1109	85	7.28133	0.0309942	30.9942
scf7180001239564	1350	104	7.31852	0.0311525	31.1525
scf7180001238237	1414	109	7.3232	0.0311724	31.1724
scf7180001243833	5003	386	7.3296	0.0311997	31.1997
scf7180001246753	1234	96	7.3906	0.0314593	31.4593
scf7180001243150	1101	86	7.42053	0.0315867	31.5867
scf7180001242431	1118	88	7.47764	0.0318298	31.8298
scf7180001239639	5744	453	7.49217	0.0318916	31.8916
scf7180001246769	1432	113	7.49651	0.0319101	31.9101
scf7180001241215	1013	80	7.50247	0.0319355	31.9355
scf7180001238102	1162	92	7.52151	0.0320166	32.0166
scf7180001235434	1124	89	7.52224	0.0320197	32.0197
scf7180001238581	1322	105	7.54539	0.0321182	32.1182
scf7180001247155	5461	434	7.5499	0.0321374	32.1374
scf7180001237582	629	50	7.55167	0.0321449	32.1449
scf7180001246268	1444	115	7.56579	0.032205	32.205
scf7180001237018	1205	96	7.56846	0.0322164	32.2164
scf7180001234842	9933	792	7.57475	0.0322432	32.2432
scf7180001246489	1425	114	7.6	0.0323507	32.3507
scf7180001236061	1086	87	7.6105	0.0323953	32.3953
scf7180001241212	1584	127	7.61679	0.0324221	32.4221
scf7180001237693	1085	87	7.61751	0.0324252	32.4252
scf7180001240068	1208	97	7.62831	0.0324712	32.4712
scf7180001243786	1020	82	7.63725	0.0325092	32.5092
scf7180001236825	1081	87	7.6457	0.0325452	32.5452
scf7180001247179	4385	353	7.64766	0.0325535	32.5535
scf7180001244939	2294	185	7.66129	0.0326115	32.6115
scf7180001244725	1214	98	7.66886	0.0326438	32.6438
scf7180001242151	1718	139	7.68626	0.0327178	32.7178
scf7180001241758	1087	88	7.69089	0.0327376	32.7376
scf7180001238595	1247	101	7.69447	0.0327528	32.7528
scf7180001243712	493	40	7.70791	0.03281	32.81
scf7180001238482	1244	101	7.71302	0.0328318	32.8318
scf7180001235775	3575	291	7.73287	0.0329162	32.9162
scf7180001236289	1203	98	7.73899	0.0329423	32.9423
scf7180001238379	1656	135	7.74457	0.032966	32.966
scf7180001237665	1030	84	7.74757	0.0329788	32.9788
scf7180001243573	1101	90	7.76567	0.0330558	33.0558
scf7180001246666	1342	110	7.78689	0.0331462	33.1462
scf7180001238384	1866	153	7.78939	0.0331568	33.1568
scf7180001240949	1316	108	7.79635	0.0331865	33.1865
scf7180001244505	1011	83	7.79921	0.0331986	33.1986
scf7180001238584	1034	85	7.80948	0.0332423	33.2423
scf7180001236545	4444	366	7.82403	0.0333043	33.3043
scf7180001239833	1129	93	7.82551	0.0333106	33.3106
scf7180001242694	1478	122	7.84168	0.0333794	33.3794
scf7180001239719	1090	90	7.84404	0.0333894	33.3894
scf7180001237630	1064	88	7.85714	0.0334452	33.4452
scf7180001234656	1076	89	7.85781	0.0334481	33.4481
scf7180001245648	1063	88	7.86453	0.0334767	33.4767
scf7180001242721	1193	99	7.88349	0.0335574	33.5574
scf7180001238582	1106	92	7.90235	0.0336377	33.6377
scf7180001246891	1418	118	7.9055	0.0336511	33.6511
scf7180001235579	1053	88	7.93922	0.0337946	33.7946
scf7180001246094	1972	165	7.94878	0.0338353	33.8353
scf7180001245146	1386	116	7.95094	0.0338445	33.8445
scf7180001237631	6782	568	7.95636	0.0338675	33.8675
scf7180001241030	1217	102	7.9622	0.0338924	33.8924
scf7180001236450	2039	171	7.96714	0.0339135	33.9135
scf7180001248025	19012	1600	7.99495	0.0340318	34.0318
scf7180001243779	5403	455	8.00019	0.0340541	34.0541
scf7180001246323	1602	135	8.00562	0.0340772	34.0772
scf7180001246653	1138	96	8.01406	0.0341132	34.1132
scf7180001246055	1529	129	8.01504	0.0341174	34.1174
scf7180001246575	1512	128	8.04233	0.0342335	34.2335
scf7180001241046	1051	89	8.04472	0.0342437	34.2437
scf7180001234660	1216	103	8.04688	0.0342529	34.2529
scf7180001247229	10180	863	8.05354	0.0342812	34.2812
scf7180001241122	10080	855	8.05804	0.0343004	34.3004
scf7180001247121	11425	970	8.06565	0.0343328	34.3328
scf7180001239832	4521	385	8.09002	0.0344365	34.4365
scf7180001241631	1091	93	8.09808	0.0344708	34.4708
scf7180001248292	1090	93	8.1055	0.0345024	34.5024
scf7180001239758	1886	161	8.10976	0.0345205	34.5205
scf7180001243969	1265	108	8.11067	0.0345244	34.5244
scf7180001239060	1004	86	8.13745	0.0346384	34.6384
scf7180001242646	1214	104	8.13839	0.0346424	34.6424
scf7180001243787	1295	111	8.14286	0.0346614	34.6614
scf7180001236635	1210	104	8.16529	0.0347569	34.7569
scf7180001234962	1082	93	8.16543	0.0347575	34.7575
scf7180001248339	16778	1443	8.17052	0.0347792	34.7792
scf7180001246808	1104	95	8.17482	0.0347975	34.7975
scf7180001242531	1008	87	8.1994	0.0349021	34.9021
scf7180001239660	1228	106	8.20033	0.034906	34.906
scf7180001235806	1016	88	8.22835	0.0350253	35.0253
scf7180001245628	1108	96	8.23105	0.0350368	35.0368
scf7180001240652	1533	133	8.24201	0.0350835	35.0835
scf7180001236978	3462	301	8.25968	0.0351587	35.1587
scf7180001243685	1137	99	8.27177	0.0352101	35.2101
scf7180001242769	1091	95	8.27223	0.0352121	35.2121
scf7180001243585	1355	118	8.27306	0.0352157	35.2157
scf7180001241266	1044	91	8.28065	0.035248	35.248
scf7180001239396	1078	94	8.28386	0.0352616	35.2616
scf7180001246699	1258	110	8.30684	0.0353594	35.3594
scf7180001240086	1107	97	8.3243	0.0354338	35.4338
scf7180001241401	1493	131	8.33557	0.0354817	35.4817
scf7180001243154	2003	176	8.34748	0.0355324	35.5324
scf7180001245304	1559	137	8.3483	0.0355359	35.5359
scf7180001237244	1032	91	8.37694	0.0356578	35.6578
scf7180001237376	3356	296	8.37902	0.0356667	35.6667
scf7180001241249	1437	127	8.39596	0.0357388	35.7388
scf7180001241478	1029	91	8.40136	0.0357618	35.7618
scf7180001244546	1016	90	8.41535	0.0358213	35.8213
scf7180001237225	9979	884	8.41567	0.0358227	35.8227
scf7180001246165	553	49	8.41772	0.0358314	35.8314
scf7180001244356	1106	98	8.41772	0.0358314	35.8314
scf7180001246678	1320	117	8.42045	0.0358431	35.8431
scf7180001236882	1047	93	8.4384	0.0359194	35.9194
scf7180001245964	1249	111	8.44275	0.035938	35.938
scf7180001237626	3476	309	8.44505	0.0359478	35.9478
scf7180001238386	1696	151	8.45814	0.0360035	36.0035
scf7180001247267	24886	2216	8.45937	0.0360087	36.0087
scf7180001243546	12980	1156	8.46071	0.0360144	36.0144
scf7180001237259	1053	94	8.48053	0.0360988	36.0988
scf7180001236727	4441	397	8.49246	0.0361495	36.1495
scf7180001241267	1195	107	8.50628	0.0362084	36.2084
scf7180001234685	1016	91	8.50886	0.0362194	36.2194
scf7180001248186	10987	986	8.52553	0.0362903	36.2903
scf7180001243322	2453	221	8.55891	0.0364324	36.4324
scf7180001242793	1219	110	8.5726	0.0364907	36.4907
scf7180001234601	1086	98	8.57274	0.0364913	36.4913
scf7180001238371	1692	153	8.59043	0.0365666	36.5666
scf7180001247233	4366	395	8.59482	0.0365853	36.5853
scf7180001248321	1182	107	8.59983	0.0366066	36.6066
scf7180001244263	1103	100	8.61287	0.0366621	36.6621
scf7180001245862	4678	425	8.63083	0.0367385	36.7385
scf7180001246860	1053	96	8.66097	0.0368668	36.8668
scf7180001242515	13150	1199	8.66198	0.0368711	36.8711
scf7180001242246	1184	108	8.66554	0.0368863	36.8863
scf7180001246508	1642	150	8.67844	0.0369412	36.9412
scf7180001236659	1007	92	8.67925	0.0369446	36.9446
scf7180001234810	1039	95	8.68624	0.0369744	36.9744
scf7180001246847	1046	96	8.71893	0.0371136	37.1136
scf7180001240524	1446	133	8.7379	0.0371943	37.1943
scf7180001247099	3752	346	8.76066	0.0372912	37.2912
scf7180001237125	1149	106	8.76414	0.037306	37.306
scf7180001234724	12350	1140	8.76923	0.0373277	37.3277
scf7180001234654	9765	903	8.78495	0.0373946	37.3946
scf7180001246339	2027	188	8.81105	0.0375057	37.5057
scf7180001244938	1023	95	8.82209	0.0375527	37.5527
scf7180001239794	5878	547	8.84059	0.0376314	37.6314
scf7180001246500	1846	172	8.85157	0.0376782	37.6782
scf7180001237462	1222	114	8.86252	0.0377248	37.7248
scf7180001238488	1318	123	8.86571	0.0377383	37.7383
scf7180001237712	1125	105	8.86667	0.0377424	37.7424
scf7180001244951	1070	100	8.8785	0.0377928	37.7928
scf7180001234754	1215	114	8.91358	0.0379421	37.9421
scf7180001244912	1193	112	8.91869	0.0379639	37.9639
scf7180001246496	1168	110	8.94692	0.038084	38.084
scf7180001246505	1231	116	8.95207	0.038106	38.106
scf7180001243248	1443	136	8.95357	0.0381123	38.1123
scf7180001235442	1824	172	8.95833	0.0381326	38.1326
scf7180001243200	1205	114	8.98755	0.038257	38.257
scf7180001242090	1067	101	8.9925	0.0382781	38.2781
scf7180001243024	1086	103	9.01013	0.0383531	38.3531
scf7180001238316	1602	152	9.01373	0.0383684	38.3684
scf7180001241582	1275	121	9.01569	0.0383768	38.3768
scf7180001246258	1011	96	9.02077	0.0383984	38.3984
scf7180001238058	26060	2481	9.04432	0.0384986	38.4986
scf7180001244541	9521	907	9.04999	0.0385228	38.5228
scf7180001246900	1396	133	9.05086	0.0385265	38.5265
scf7180001242987	1028	98	9.05642	0.0385501	38.5501
scf7180001238498	1069	102	9.06455	0.0385847	38.5847
scf7180001241034	1026	98	9.07407	0.0386253	38.6253
scf7180001245822	1192	114	9.08557	0.0386742	38.6742
scf7180001246804	1003	96	9.09272	0.0387047	38.7047
scf7180001246515	1096	105	9.10128	0.0387411	38.7411
scf7180001248136	12293	1183	9.14219	0.0389153	38.9153
scf7180001236360	465	45	9.19355	0.0391339	39.1339
scf7180001239337	2428	235	9.19481	0.0391392	39.1392
scf7180001242634	1105	107	9.1991	0.0391575	39.1575
scf7180001239822	3596	349	9.21997	0.0392463	39.2463
scf7180001247607	20872	2026	9.22144	0.0392526	39.2526
scf7180001241481	1678	163	9.22825	0.0392816	39.2816
scf7180001248385	1050	102	9.22857	0.0392829	39.2829
scf7180001242883	1512	147	9.23611	0.039315	39.315
scf7180001246135	1018	99	9.2387	0.0393261	39.3261
scf7180001239917	1745	170	9.25501	0.0393955	39.3955
scf7180001246480	2603	254	9.27007	0.0394596	39.4596
scf7180001241177	1700	166	9.27647	0.0394868	39.4868
scf7180001246193	1165	114	9.29614	0.0395705	39.5705
scf7180001238244	1083	106	9.29825	0.0395795	39.5795
scf7180001242148	1368	134	9.30556	0.0396106	39.6106
scf7180001243355	1029	101	9.32459	0.0396916	39.6916
scf7180001241690	2277	224	9.34563	0.0397812	39.7812
scf7180001243606	1087	107	9.35143	0.0398059	39.8059
scf7180001246507	1097	108	9.35278	0.0398117	39.8117
scf7180001234871	11954	1177	9.35377	0.0398159	39.8159
scf7180001247685	8722	859	9.35623	0.0398263	39.8263
scf7180001240242	1177	116	9.36279	0.0398542	39.8542
scf7180001244620	1286	127	9.3818	0.0399352	39.9352
scf7180001247361	13101	1295	9.3905	0.0399722	39.9722
scf7180001234714	1133	112	9.391	0.0399743	39.9743
scf7180001245332	5482	542	9.39256	0.039981	39.981
scf7180001244385	1395	138	9.39785	0.0400035	40.0035
scf7180001238382	1311	130	9.42029	0.040099	40.099
scf7180001238607	1048	104	9.42748	0.0401296	40.1296
scf7180001247360	3867	384	9.43367	0.040156	40.156
scf7180001242852	1067	106	9.43768	0.040173	40.173
scf7180001239180	1055	105	9.45498	0.0402467	40.2467
scf7180001238718	1053	105	9.47293	0.0403231	40.3231
scf7180001238774	1012	101	9.48123	0.0403584	40.3584
scf7180001242446	1298	130	9.51464	0.0405006	40.5006
scf7180001235476	10669	1069	9.5187	0.0405179	40.5179
scf7180001239673	14444	1450	9.53683	0.0405951	40.5951
scf7180001236085	1194	120	9.54774	0.0406415	40.6415
scf7180001240900	14129	1421	9.55446	0.0406701	40.6701
scf7180001248365	1133	114	9.55869	0.0406882	40.6882
scf7180001246924	1053	106	9.56315	0.0407071	40.7071
scf7180001236442	834	84	9.56835	0.0407292	40.7292
scf7180001249335	486	49	9.57819	0.0407711	40.7711
scf7180001238283	1842	186	9.59283	0.0408335	40.8335
scf7180001248822	812	82	9.5936	0.0408367	40.8367
scf7180001248655	11239	1135	9.59383	0.0408377	40.8377
scf7180001243774	1128	114	9.60106	0.0408685	40.8685
scf7180001240745	1137	115	9.60862	0.0409007	40.9007
scf7180001242037	4449	450	9.6089	0.0409019	40.9019
scf7180001246188	1283	130	9.62588	0.0409741	40.9741
scf7180001235150	1184	120	9.62838	0.0409848	40.9848
scf7180001246993	1095	111	9.63014	0.0409923	40.9923
scf7180001240134	1272	129	9.63443	0.0410106	41.0106
scf7180001236785	483	49	9.63768	0.0410244	41.0244
scf7180001244622	1012	103	9.66897	0.0411576	41.1576
scf7180001243212	2981	304	9.68802	0.0412387	41.2387
scf7180001236535	1254	128	9.69697	0.0412768	41.2768
scf7180001240810	1396	143	9.73138	0.0414232	41.4232
scf7180001245777	1591	163	9.73287	0.0414296	41.4296
scf7180001239350	1259	129	9.73392	0.041434	41.434
scf7180001236064	495	51	9.78788	0.0416637	41.6637
scf7180001240126	5100	526	9.79804	0.041707	41.707
scf7180001239924	1017	105	9.80826	0.0417505	41.7505
scf7180001246991	1075	111	9.8093	0.0417549	41.7549
scf7180001239233	1063	110	9.83067	0.0418459	41.8459
scf7180001241746	1130	117	9.83628	0.0418698	41.8698
scf7180001238324	1677	174	9.85689	0.0419575	41.9575
scf7180001235437	1241	129	9.8751	0.042035	42.035
scf7180001239051	1010	105	9.87624	0.0420398	42.0398
scf7180001245190	1028	107	9.88813	0.0420905	42.0905
scf7180001244930	1151	120	9.90443	0.0421598	42.1598
scf7180001245438	1024	107	9.92676	0.0422549	42.2549
scf7180001248329	1309	137	9.9427	0.0423228	42.3228
scf7180001237097	1126	118	9.9556	0.0423776	42.3776
scf7180001245704	1040	109	9.95673	0.0423825	42.3825
scf7180001239703	1011	106	9.96044	0.0423982	42.3982
scf7180001245954	2507	263	9.96609	0.0424223	42.4223
scf7180001238492	1296	136	9.96914	0.0424353	42.4353
scf7180001241971	1022	108	10.0391	0.0427333	42.7333
scf7180001241433	1031	109	10.0436	0.0427524	42.7524
scf7180001244128	4525	479	10.0564	0.0428065	42.8065
scf7180001235954	1095	116	10.0639	0.0428388	42.8388
scf7180001245965	3820	405	10.072	0.0428731	42.8731
scf7180001236653	1166	124	10.1029	0.0430047	43.0047
scf7180001241956	25117	2672	10.1063	0.0430191	43.0191
scf7180001243302	1062	113	10.1083	0.0430276	43.0276
scf7180001235834	1023	109	10.1222	0.0430868	43.0868
scf7180001236225	1200	128	10.1333	0.0431342	43.1342
scf7180001245138	1123	120	10.1514	0.043211	43.211
scf7180001245840	1094	117	10.16	0.0432476	43.2476
scf7180001234740	1000	107	10.165	0.043269	43.269
scf7180001235124	1056	113	10.1657	0.0432721	43.2721
scf7180001244836	6727	720	10.168	0.0432817	43.2817
scf7180001243012	1336	143	10.1684	0.0432835	43.2835
scf7180001246024	1149	123	10.1697	0.0432891	43.2891
scf7180001241674	1064	114	10.1786	0.0433268	43.3268
scf7180001244096	4227	453	10.181	0.043337	43.337
scf7180001237551	1081	116	10.1943	0.0433936	43.3936
scf7180001235784	1126	121	10.2087	0.043455	43.455
scf7180001237469	13691	1472	10.214	0.0434776	43.4776
scf7180001243260	2174	234	10.2254	0.0435261	43.5261
scf7180001239163	8741	942	10.238	0.0435796	43.5796
scf7180001247249	18642	2011	10.2481	0.0436227	43.6227
scf7180001247075	1064	115	10.2679	0.0437068	43.7068
scf7180001247149	27647	3000	10.3085	0.04388	43.88
scf7180001246899	1142	124	10.3152	0.0439085	43.9085
scf7180001235098	1574	171	10.3208	0.0439324	43.9324
scf7180001238483	1480	161	10.3345	0.0439903	43.9903
scf7180001240322	1332	145	10.3416	0.0440207	44.0207
scf7180001240175	6530	711	10.3438	0.0440301	44.0301
scf7180001235835	1001	109	10.3447	0.0440337	44.0337
scf7180001243326	1671	182	10.3471	0.0440441	44.0441
scf7180001239249	1064	116	10.3571	0.0440869	44.0869
scf7180001241368	660	72	10.3636	0.0441145	44.1145
scf7180001236812	1365	149	10.37	0.0441415	44.1415
scf7180001245993	1374	150	10.3712	0.0441466	44.1466
scf7180001235792	1153	126	10.3816	0.0441911	44.1911
scf7180001247409	11854	1297	10.3944	0.0442454	44.2454
scf7180001244833	1215	133	10.3992	0.0442658	44.2658
scf7180001238246	1905	209	10.4226	0.0443654	44.3654
scf7180001235142	1202	132	10.4326	0.0444081	44.4081
scf7180001244535	1292	142	10.4412	0.0444446	44.4446
scf7180001247827	8606	946	10.4427	0.0444511	44.4511
scf7180001243054	3443	379	10.4574	0.0445139	44.5139
scf7180001245936	1007	111	10.4717	0.0445745	44.5745
scf7180001238594	3581	395	10.4789	0.0446052	44.6052
scf7180001236376	12025	1327	10.4836	0.0446251	44.6251
scf7180001234836	1521	168	10.4931	0.0446656	44.6656
scf7180001236136	1176	130	10.5017	0.0447022	44.7022
scf7180001248300	4348	481	10.5094	0.0447351	44.7351
scf7180001243381	5819	644	10.5138	0.0447539	44.7539
scf7180001244908	2222	246	10.5176	0.0447697	44.7697
scf7180001236681	1174	130	10.5196	0.0447784	44.7784
scf7180001248252	9144	1014	10.5348	0.044843	44.843
scf7180001246781	1025	114	10.5659	0.0449753	44.9753
scf7180001242311	6004	671	10.6171	0.0451934	45.1934
scf7180001245548	1011	113	10.6182	0.0451981	45.1981
scf7180001246780	1009	113	10.6392	0.0452877	45.2877
scf7180001236623	1053	118	10.6458	0.0453155	45.3155
scf7180001240193	3228	362	10.6537	0.045349	45.349
scf7180001236768	2101	236	10.6711	0.0454233	45.4233
scf7180001235228	1058	119	10.6853	0.0454836	45.4836
scf7180001237010	16018	1806	10.7111	0.0455935	45.5935
scf7180001246454	1282	145	10.7449	0.0457376	45.7376
scf7180001234941	1078	122	10.7514	0.0457651	45.7651
scf7180001235306	1200	136	10.7667	0.0458301	45.8301
scf7180001243547	1190	135	10.7773	0.0458754	45.8754
scf7180001246179	16602	1886	10.7921	0.0459382	45.9382
scf7180001243201	4829	549	10.8004	0.0459736	45.9736
scf7180001245726	2973	338	10.8005	0.0459743	45.9743
scf7180001245606	1002	114	10.8084	0.0460077	46.0077
scf7180001246062	1159	132	10.8197	0.0460557	46.0557
scf7180001245194	1220	139	10.8238	0.0460732	46.0732
scf7180001242924	1289	147	10.834	0.0461166	46.1166
scf7180001236228	1033	118	10.8519	0.0461929	46.1929
scf7180001235043	1082	124	10.8872	0.0463434	46.3434
scf7180001245135	1002	115	10.9032	0.0464112	46.4112
scf7180001248080	9961	1147	10.9392	0.0465644	46.5644
scf7180001245339	1042	120	10.9405	0.04657	46.57
scf7180001246729	1419	164	10.9796	0.0467363	46.7363
scf7180001243232	1201	139	10.995	0.0468021	46.8021
scf7180001240757	1576	183	11.0311	0.0469557	46.9557
scf7180001238485	1033	120	11.0358	0.0469758	46.9758
scf7180001239873	1015	118	11.0443	0.047012	47.012
scf7180001242635	1426	166	11.0589	0.0470741	47.0741
scf7180001246419	1217	142	11.0846	0.0471836	47.1836
scf7180001243170	1078	126	11.1039	0.0472656	47.2656
scf7180001236488	1779	209	11.1608	0.0475076	47.5076
scf7180001248828	25714	3038	11.2238	0.0477762	47.7762
scf7180001246068	26403	3123	11.2368	0.0478313	47.8313
scf7180001237157	1342	159	11.2556	0.0479113	47.9113
scf7180001236387	1603	190	11.2601	0.0479306	47.9306
scf7180001241658	1197	142	11.2698	0.0479719	47.9719
scf7180001244290	968	115	11.2862	0.0480414	48.0414
scf7180001236636	1304	155	11.2922	0.048067	48.067
scf7180001242588	1825	217	11.2959	0.0480828	48.0828
scf7180001242543	1118	133	11.3014	0.0481064	48.1064
scf7180001241757	1227	146	11.304	0.0481173	48.1173
scf7180001236081	1000	119	11.305	0.0481216	48.1216
scf7180001237808	1343	160	11.3179	0.0481767	48.1767
scf7180001237772	3097	369	11.319	0.0481813	48.1813
scf7180001238381	1369	164	11.3806	0.0484433	48.4433
scf7180001238720	1108	133	11.4034	0.0485406	48.5406
scf7180001236149	4188	503	11.41	0.0485685	48.5685
scf7180001236758	1031	124	11.4258	0.0486358	48.6358
scf7180001234936	10304	1240	11.4325	0.0486641	48.6641
scf7180001235371	2755	332	11.4483	0.0487315	48.7315
scf7180001245080	1087	131	11.4489	0.0487343	48.7343
scf7180001245767	1435	173	11.453	0.0487514	48.7514
scf7180001241167	1102	133	11.4655	0.0488049	48.8049
scf7180001243195	1076	130	11.4777	0.0488567	48.8567
scf7180001238587	1372	166	11.4942	0.0489268	48.9268
scf7180001236969	1074	130	11.4991	0.0489477	48.9477
scf7180001246317	1968	239	11.5371	0.0491095	49.1095
scf7180001243243	1622	197	11.5382	0.0491144	49.1144
scf7180001235130	1160	141	11.5474	0.0491535	49.1535
scf7180001238189	1397	170	11.5605	0.0492091	49.2091
scf7180001239099	1026	125	11.5741	0.049267	49.267
scf7180001246832	1280	156	11.5781	0.0492842	49.2842
scf7180001247418	4172	509	11.5904	0.0493363	49.3363
scf7180001240032	753	92	11.6069	0.0494067	49.4067
scf7180001243052	1039	127	11.6121	0.0494289	49.4289
scf7180001241463	3007	368	11.6262	0.0494889	49.4889
scf7180001242986	1159	142	11.6393	0.0495448	49.5448
scf7180001242576	11781	1444	11.6442	0.0495653	49.5653
scf7180001240492	1058	130	11.673	0.0496879	49.6879
scf7180001239493	1087	134	11.7111	0.0498504	49.8504
scf7180001239666	1028	127	11.7364	0.0499578	49.9578
scf7180001249331	1036	128	11.7375	0.0499624	49.9624
scf7180001241661	1318	163	11.7489	0.050011	50.011
scf7180001238022	1058	131	11.7628	0.0500701	50.0701
scf7180001245446	1058	131	11.7628	0.0500701	50.0701
scf7180001238499	1241	154	11.7889	0.0501813	50.1813
scf7180001244674	1144	142	11.792	0.0501944	50.1944
scf7180001234682	1039	129	11.795	0.0502073	50.2073
scf7180001241743	15978	1984	11.7962	0.0502126	50.2126
scf7180001238942	1070	133	11.8084	0.0502645	50.2645
scf7180001239040	7088	883	11.8348	0.0503767	50.3767
scf7180001237395	1075	134	11.8419	0.0504068	50.4068
scf7180001248150	17209	2148	11.8577	0.0504745	50.4745
scf7180001234673	1497	187	11.8671	0.0505141	50.5141
scf7180001236361	1985	248	11.869	0.0505224	50.5224
scf7180001240405	24062	3008	11.876	0.0505521	50.5521
scf7180001247177	4085	511	11.8837	0.050585	50.585
scf7180001244771	1031	129	11.8865	0.0505969	50.5969
scf7180001238383	1556	195	11.9055	0.0506778	50.6778
scf7180001243996	1005	126	11.9104	0.0506988	50.6988
scf7180001245257	1201	151	11.9442	0.0508425	50.8425
scf7180001240731	1002	126	11.9461	0.0508506	50.8506
scf7180001235283	1184	149	11.9552	0.0508894	50.8894
scf7180001240046	1207	152	11.9635	0.0509248	50.9248
scf7180001237149	3605	456	12.0166	0.0511508	51.1508
scf7180001239102	1699	215	12.0218	0.0511727	51.1727
scf7180001241514	1335	169	12.0262	0.0511916	51.1916
scf7180001234831	10986	1392	12.0371	0.0512381	51.2381
scf7180001236320	1038	132	12.0809	0.0514245	51.4245
scf7180001246170	3169	403	12.0811	0.0514252	51.4252
scf7180001244226	1089	139	12.1258	0.0516155	51.6155
scf7180001238082	1109	142	12.1641	0.0517786	51.7786
scf7180001245073	1062	136	12.1657	0.0517854	51.7854
scf7180001244466	4962	636	12.1765	0.0518315	51.8315
scf7180001238491	1100	141	12.1773	0.0518346	51.8346
scf7180001243868	30834	3954	12.1823	0.0518561	51.8561
scf7180001237663	1106	142	12.1971	0.051919	51.919
scf7180001242942	1861	239	12.2004	0.0519331	51.9331
scf7180001246338	1090	140	12.2018	0.0519391	51.9391
scf7180001243555	1167	150	12.2108	0.0519773	51.9773
scf7180001247176	4908	631	12.2137	0.0519898	51.9898
scf7180001236398	5103	657	12.231	0.0520634	52.0634
scf7180001246551	1234	159	12.2407	0.0521045	52.1045
scf7180001238475	1571	203	12.2756	0.0522532	52.2532
scf7180001238323	1414	183	12.2949	0.0523353	52.3353
scf7180001237566	1690	219	12.3107	0.0524023	52.4023
scf7180001248181	31375	4070	12.3235	0.052457	52.457
scf7180001239640	1056	137	12.3248	0.0524626	52.4626
scf7180001238473	1331	173	12.3479	0.0525607	52.5607
scf7180001240264	1668	217	12.3591	0.0526086	52.6086
scf7180001234980	1283	167	12.3655	0.052636	52.636
scf7180001240973	1028	134	12.3833	0.0527114	52.7114
scf7180001241059	1141	149	12.4058	0.0528073	52.8073
scf7180001243942	23469	3065	12.4068	0.0528116	52.8116
scf7180001241814	8045	1051	12.4108	0.0528287	52.8287
scf7180001244628	1070	140	12.4299	0.05291	52.91
scf7180001239035	1424	187	12.4754	0.0531037	53.1037
scf7180001241144	2047	270	12.5305	0.0533383	53.3383
scf7180001234658	11252	1485	12.5378	0.0533691	53.3691
scf7180001246149	1022	135	12.5489	0.0534166	53.4166
scf7180001236231	1535	203	12.5635	0.0534787	53.4787
scf7180001235839	6731	892	12.5895	0.0535893	53.5893
scf7180001236620	1116	148	12.5986	0.0536279	53.6279
scf7180001235871	2173	289	12.6346	0.0537813	53.7813
scf7180001248578	12769	1700	12.6478	0.0538375	53.8375
scf7180001235164	1727	230	12.652	0.0538553	53.8553
scf7180001244999	1050	140	12.6667	0.0539178	53.9178
scf7180001246439	1141	153	12.7388	0.0542249	54.2249
scf7180001234821	3885	521	12.74	0.05423	54.23
scf7180001246650	1206	162	12.7612	0.0543201	54.3201
scf7180001236569	1220	164	12.7705	0.0543597	54.3597
scf7180001243649	1584	213	12.7746	0.0543773	54.3773
scf7180001243202	1011	136	12.7794	0.0543977	54.3977
scf7180001236973	1152	155	12.7821	0.0544092	54.4092
scf7180001246223	32015	4308	12.7834	0.0544146	54.4146
scf7180001235592	1545	208	12.7896	0.0544412	54.4412
scf7180001235192	1114	150	12.7917	0.0544502	54.4502
scf7180001246795	1047	141	12.7937	0.0544585	54.4585
scf7180001243570	1700	229	12.7971	0.0544728	54.4728
scf7180001238320	1238	167	12.815	0.0545493	54.5493
scf7180001246862	1095	148	12.8402	0.0546564	54.6564
scf7180001242323	1021	138	12.8404	0.0546571	54.6571
scf7180001237174	1922	260	12.8512	0.0547032	54.7032
scf7180001248353	1100	149	12.8682	0.0547755	54.7755
scf7180001247317	29110	3946	12.8777	0.0548161	54.8161
scf7180001242398	1054	143	12.889	0.0548641	54.8641
scf7180001235019	824	112	12.9126	0.0549647	54.9647
scf7180001243874	1095	149	12.9269	0.0550257	55.0257
scf7180001239676	1249	170	12.9303	0.0550401	55.0401
scf7180001243674	1019	139	12.9588	0.0551612	55.1612
scf7180001238472	1340	183	12.9739	0.0552255	55.2255
scf7180001238478	1434	196	12.9847	0.0552713	55.2713
[truncated: 12,746 more rows]

## Sheet: Fig2_raw_data_indvJ
scfID	length (bp)	# mapped reads	coverage (# reads * read length / scf length)	normalised cvg (cvg / average cvg)	cvg x 1000		average cvg	read length (bp)
scf7180001234595	533	0	0	0	0		125.347	125
scf7180001234695	476	0	0	0	0
scf7180001235143	1108	0	0	0	0
scf7180001235358	1410	0	0	0	0
scf7180001235413	1042	0	0	0	0
scf7180001235617	1062	0	0	0	0
scf7180001237094	1043	0	0	0	0
scf7180001238061	1335	0	0	0	0
scf7180001238126	1167	0	0	0	0
scf7180001238151	1254	0	0	0	0
scf7180001238154	1076	0	0	0	0
scf7180001238155	1181	0	0	0	0
scf7180001238164	1003	0	0	0	0
scf7180001238179	1637	0	0	0	0
scf7180001238181	1524	0	0	0	0
scf7180001238182	1125	0	0	0	0
scf7180001238192	1077	0	0	0	0
scf7180001238293	1580	0	0	0	0
scf7180001238309	1147	0	0	0	0
scf7180001238319	1271	0	0	0	0
scf7180001238332	1242	0	0	0	0
scf7180001238340	1538	0	0	0	0
scf7180001238355	1721	0	0	0	0
scf7180001238361	1335	0	0	0	0
scf7180001238369	1054	0	0	0	0
scf7180001238395	1399	0	0	0	0
scf7180001238397	1716	0	0	0	0
scf7180001238406	1150	0	0	0	0
scf7180001238408	1625	0	0	0	0
scf7180001238413	1197	0	0	0	0
scf7180001238419	1443	0	0	0	0
scf7180001238422	1465	0	0	0	0
scf7180001238436	1108	0	0	0	0
scf7180001238445	1914	0	0	0	0
scf7180001238448	1251	0	0	0	0
scf7180001238449	1751	0	0	0	0
scf7180001238457	1059	0	0	0	0
scf7180001238465	1671	0	0	0	0
scf7180001238480	1412	0	0	0	0
scf7180001238503	1315	0	0	0	0
scf7180001238505	1585	0	0	0	0
scf7180001238516	1662	0	0	0	0
scf7180001238517	1085	0	0	0	0
scf7180001238522	1609	0	0	0	0
scf7180001238524	1263	0	0	0	0
scf7180001238527	1579	0	0	0	0
scf7180001238528	1446	0	0	0	0
scf7180001238534	1648	0	0	0	0
scf7180001238538	1271	0	0	0	0
scf7180001238543	1408	0	0	0	0
scf7180001238546	1394	0	0	0	0
scf7180001238548	1119	0	0	0	0
scf7180001238551	1331	0	0	0	0
scf7180001238566	1178	0	0	0	0
scf7180001238568	1177	0	0	0	0
scf7180001238571	1243	0	0	0	0
scf7180001238578	1329	0	0	0	0
scf7180001238579	1442	0	0	0	0
scf7180001238593	1245	0	0	0	0
scf7180001238604	1134	0	0	0	0
scf7180001238617	1106	0	0	0	0
scf7180001238620	1119	0	0	0	0
scf7180001238621	1086	0	0	0	0
scf7180001238623	1134	0	0	0	0
scf7180001238626	1444	0	0	0	0
scf7180001238631	1219	0	0	0	0
scf7180001238633	1334	0	0	0	0
scf7180001238643	1009	0	0	0	0
scf7180001238644	1098	0	0	0	0
scf7180001238645	1107	0	0	0	0
scf7180001238651	1115	0	0	0	0
scf7180001238657	1020	0	0	0	0
scf7180001238663	1029	0	0	0	0
scf7180001238666	1008	0	0	0	0
scf7180001238667	1006	0	0	0	0
scf7180001238669	1111	0	0	0	0
scf7180001238674	1434	0	0	0	0
scf7180001238677	1350	0	0	0	0
scf7180001238680	1112	0	0	0	0
scf7180001238683	1510	0	0	0	0
scf7180001238691	1058	0	0	0	0
scf7180001238692	1238	0	0	0	0
scf7180001238693	1233	0	0	0	0
scf7180001238695	1120	0	0	0	0
scf7180001238697	1270	0	0	0	0
scf7180001238698	1098	0	0	0	0
scf7180001238706	1294	0	0	0	0
scf7180001238707	1108	0	0	0	0
scf7180001238708	1344	0	0	0	0
scf7180001238709	1004	0	0	0	0
scf7180001238722	1025	0	0	0	0
scf7180001238723	1072	0	0	0	0
scf7180001238727	1035	0	0	0	0
scf7180001238734	1169	0	0	0	0
scf7180001238737	1378	0	0	0	0
scf7180001238739	1134	0	0	0	0
scf7180001238740	1177	0	0	0	0
scf7180001238741	1159	0	0	0	0
scf7180001238745	1365	0	0	0	0
scf7180001238746	1207	0	0	0	0
scf7180001238747	1028	0	0	0	0
scf7180001238748	1061	0	0	0	0
scf7180001238749	1070	0	0	0	0
scf7180001238750	1014	0	0	0	0
scf7180001238752	1568	0	0	0	0
scf7180001238753	1098	0	0	0	0
scf7180001238762	1087	0	0	0	0
scf7180001238763	1059	0	0	0	0
scf7180001238767	1090	0	0	0	0
scf7180001238770	1255	0	0	0	0
scf7180001238772	1129	0	0	0	0
scf7180001238783	1074	0	0	0	0
scf7180001238784	1055	0	0	0	0
scf7180001238787	1111	0	0	0	0
scf7180001238796	1260	0	0	0	0
scf7180001238798	1472	0	0	0	0
scf7180001238799	1118	0	0	0	0
scf7180001238800	1199	0	0	0	0
scf7180001238802	1320	0	0	0	0
scf7180001238807	1243	0	0	0	0
scf7180001238808	1053	0	0	0	0
scf7180001238810	1106	0	0	0	0
scf7180001238812	1286	0	0	0	0
scf7180001238814	1047	0	0	0	0
scf7180001238816	1032	0	0	0	0
scf7180001238818	1149	0	0	0	0
scf7180001238824	1030	0	0	0	0
scf7180001238830	1256	0	0	0	0
scf7180001238831	1033	0	0	0	0
scf7180001238832	1053	0	0	0	0
scf7180001238834	1293	0	0	0	0
scf7180001238836	1331	0	0	0	0
scf7180001238838	1043	0	0	0	0
scf7180001238839	1017	0	0	0	0
scf7180001238840	1385	0	0	0	0
scf7180001238851	1192	0	0	0	0
scf7180001238852	1057	0	0	0	0
scf7180001238854	1087	0	0	0	0
scf7180001238856	1010	0	0	0	0
scf7180001238858	1054	0	0	0	0
scf7180001238859	1017	0	0	0	0
scf7180001238860	1293	0	0	0	0
scf7180001238862	1017	0	0	0	0
scf7180001238863	1053	0	0	0	0
scf7180001238864	1077	0	0	0	0
scf7180001238865	1017	0	0	0	0
scf7180001238869	1034	0	0	0	0
scf7180001238872	1021	0	0	0	0
scf7180001238876	1052	0	0	0	0
scf7180001238877	1024	0	0	0	0
scf7180001238879	1038	0	0	0	0
scf7180001238880	1015	0	0	0	0
scf7180001238883	1224	0	0	0	0
scf7180001238884	1068	0	0	0	0
scf7180001238887	1048	0	0	0	0
scf7180001238890	1107	0	0	0	0
scf7180001238891	1009	0	0	0	0
scf7180001238892	1100	0	0	0	0
scf7180001238893	1056	0	0	0	0
scf7180001238894	1073	0	0	0	0
scf7180001238895	1142	0	0	0	0
scf7180001238898	1008	0	0	0	0
scf7180001238900	1018	0	0	0	0
scf7180001238901	1080	0	0	0	0
scf7180001238905	1074	0	0	0	0
scf7180001238906	1137	0	0	0	0
scf7180001238908	1018	0	0	0	0
scf7180001239398	1045	0	0	0	0
scf7180001240133	1558	0	0	0	0
scf7180001241886	1182	0	0	0	0
scf7180001242354	719	0	0	0	0
scf7180001243016	1292	0	0	0	0
scf7180001243479	1082	0	0	0	0
scf7180001244736	3317	0	0	0	0
scf7180001244773	4378	0	0	0	0
scf7180001245245	2250	0	0	0	0
scf7180001245339	1042	0	0	0	0
scf7180001246283	1093	0	0	0	0
scf7180001246586	2091	0	0	0	0
scf7180001246685	1123	0	0	0	0
scf7180001246738	1018	0	0	0	0
scf7180001246758	1163	0	0	0	0
scf7180001246840	1543	0	0	0	0
scf7180001246843	1570	0	0	0	0
scf7180001246865	1213	0	0	0	0
scf7180001246879	1003	0	0	0	0
scf7180001246882	1161	0	0	0	0
scf7180001246907	1377	0	0	0	0
scf7180001246908	1526	0	0	0	0
scf7180001246928	1486	0	0	0	0
scf7180001246935	1454	0	0	0	0
scf7180001246937	1160	0	0	0	0
scf7180001246938	1031	0	0	0	0
scf7180001246948	1060	0	0	0	0
scf7180001246955	1200	0	0	0	0
scf7180001246962	1002	0	0	0	0
scf7180001246975	1415	0	0	0	0
scf7180001246976	1494	0	0	0	0
scf7180001246988	1179	0	0	0	0
scf7180001246990	1189	0	0	0	0
scf7180001246998	1439	0	0	0	0
scf7180001246999	1141	0	0	0	0
scf7180001247003	1063	0	0	0	0
scf7180001247019	1103	0	0	0	0
scf7180001247020	1169	0	0	0	0
scf7180001247033	1513	0	0	0	0
scf7180001247046	1388	0	0	0	0
scf7180001247050	1007	0	0	0	0
scf7180001247051	1010	0	0	0	0
scf7180001247055	1425	0	0	0	0
scf7180001247059	1159	0	0	0	0
scf7180001247060	1065	0	0	0	0
scf7180001247063	1170	0	0	0	0
scf7180001247066	1086	0	0	0	0
scf7180001235992	4952	1	0.0252423	0.000201379	0.201379
scf7180001241072	2553	1	0.048962	0.000390611	0.390611
scf7180001238262	1678	1	0.0744934	0.000594297	0.594297
scf7180001234694	1616	1	0.0773515	0.000617098	0.617098
scf7180001238333	1559	1	0.0801796	0.00063966	0.63966
scf7180001236113	1493	1	0.083724	0.000667937	0.667937
scf7180001240920	1386	1	0.0901876	0.000719502	0.719502
scf7180001241382	1297	1	0.0963763	0.000768874	0.768874
scf7180001238577	1201	1	0.10408	0.000830333	0.830333
scf7180001247049	1200	1	0.104167	0.000831025	0.831025
scf7180001238428	1196	1	0.104515	0.000833804	0.833804
scf7180001242503	1160	1	0.107759	0.000859681	0.859681
scf7180001247027	1137	1	0.109938	0.000877071	0.877071
scf7180001238902	1136	1	0.110035	0.000877843	0.877843
scf7180001237444	1129	1	0.110717	0.000883286	0.883286
scf7180001234731	1109	1	0.112714	0.000899215	0.899215
scf7180001238276	1108	1	0.112816	0.000900027	0.900027
scf7180001238868	1097	1	0.113947	0.000909052	0.909052
scf7180001238679	1096	1	0.114051	0.000909881	0.909881
scf7180001238614	1091	1	0.114574	0.000914051	0.914051
scf7180001238608	1070	1	0.116822	0.000931991	0.931991
scf7180001238904	1049	1	0.119161	0.000950648	0.950648
scf7180001238570	1046	1	0.119503	0.000953375	0.953375
scf7180001235820	1039	1	0.120308	0.000959798	0.959798
scf7180001247017	1035	1	0.120773	0.000963507	0.963507
scf7180001238866	1013	1	0.123396	0.000984432	0.984432
scf7180001246842	1950	2	0.128205	0.0010228	1.0228
scf7180001245433	15356	16	0.130242	0.00103905	1.03905
scf7180001246916	1894	2	0.131996	0.00105304	1.05304
scf7180001238253	1859	2	0.134481	0.00107287	1.07287
scf7180001247001	1851	2	0.135062	0.0010775	1.0775
scf7180001238296	1839	2	0.135943	0.00108453	1.08453
scf7180001238235	1741	2	0.143596	0.00114558	1.14558
scf7180001238141	2599	3	0.144286	0.00115109	1.15109
scf7180001238519	1716	2	0.145688	0.00116227	1.16227
scf7180001245939	1710	2	0.146199	0.00116635	1.16635
scf7180001246697	1707	2	0.146456	0.0011684	1.1684
scf7180001246941	1697	2	0.147319	0.00117529	1.17529
scf7180001238453	1692	2	0.147754	0.00117876	1.17876
scf7180001238233	1624	2	0.153941	0.00122812	1.22812
scf7180001238539	1607	2	0.155569	0.00124111	1.24111
scf7180001238521	1586	2	0.157629	0.00125754	1.25754
scf7180001237084	1574	2	0.158831	0.00126713	1.26713
scf7180001238392	1531	2	0.163292	0.00130272	1.30272
scf7180001238337	1519	2	0.164582	0.00131301	1.31301
scf7180001236116	1514	2	0.165125	0.00131734	1.31734
scf7180001238670	1508	2	0.165782	0.00132259	1.32259
scf7180001238681	1492	2	0.16756	0.00133677	1.33677
scf7180001238542	1486	2	0.168237	0.00134217	1.34217
scf7180001238561	1484	2	0.168464	0.00134398	1.34398
scf7180001238540	1477	2	0.169262	0.00135035	1.35035
scf7180001238671	1473	2	0.169722	0.00135401	1.35401
scf7180001238530	1452	2	0.172176	0.00137359	1.37359
scf7180001238331	1443	2	0.17325	0.00138216	1.38216
scf7180001246818	1435	2	0.174216	0.00138987	1.38987
scf7180001245220	1431	2	0.174703	0.00139375	1.39375
scf7180001238515	1420	2	0.176056	0.00140455	1.40455
scf7180001246973	1412	2	0.177054	0.00141251	1.41251
scf7180001246994	1401	2	0.178444	0.0014236	1.4236
scf7180001238343	1400	2	0.178571	0.00142461	1.42461
scf7180001238416	1383	2	0.180766	0.00144213	1.44213
scf7180001238660	1369	2	0.182615	0.00145687	1.45687
scf7180001238668	1368	2	0.182749	0.00145794	1.45794
scf7180001238673	1366	2	0.183016	0.00146007	1.46007
scf7180001246917	1352	2	0.184911	0.00147519	1.47519
scf7180001238432	1348	2	0.18546	0.00147957	1.47957
scf7180001246793	1342	2	0.186289	0.00148618	1.48618
scf7180001238455	1341	2	0.186428	0.00148729	1.48729
scf7180001238410	1337	2	0.186986	0.00149174	1.49174
scf7180001247036	1335	2	0.187266	0.00149398	1.49398
scf7180001246859	1331	2	0.187829	0.00149847	1.49847
scf7180001238557	1328	2	0.188253	0.00150185	1.50185
scf7180001238414	1314	2	0.190259	0.00151785	1.51785
scf7180001238547	1312	2	0.190549	0.00152017	1.52017
scf7180001246881	1308	2	0.191131	0.00152482	1.52482
scf7180001238701	1304	2	0.191718	0.00152949	1.52949
scf7180001238364	1300	2	0.192308	0.0015342	1.5342
scf7180001247064	1300	2	0.192308	0.0015342	1.5342
scf7180001247032	1297	2	0.192753	0.00153775	1.53775
scf7180001238829	1296	2	0.192901	0.00153894	1.53894
scf7180001238659	1295	2	0.19305	0.00154012	1.54012
scf7180001238602	1273	2	0.196386	0.00156674	1.56674
scf7180001246915	2544	4	0.196541	0.00156797	1.56797
scf7180001238279	1270	2	0.19685	0.00157044	1.57044
scf7180001238781	1266	2	0.197472	0.0015754	1.5754
scf7180001238286	1891	3	0.198308	0.00158207	1.58207
scf7180001238779	1258	2	0.198728	0.00158542	1.58542
scf7180001247044	1255	2	0.199203	0.00158921	1.58921
scf7180001246850	1250	2	0.2	0.00159557	1.59557
scf7180001238344	1246	2	0.200642	0.00160069	1.60069
scf7180001238649	1244	2	0.200965	0.00160326	1.60326
scf7180001238512	1236	2	0.202265	0.00161364	1.61364
scf7180001238394	1235	2	0.202429	0.00161495	1.61495
scf7180001238440	1230	2	0.203252	0.00162151	1.62151
scf7180001247006	1228	2	0.203583	0.00162415	1.62415
scf7180001246943	1227	2	0.203749	0.00162548	1.62548
scf7180001238388	1226	2	0.203915	0.0016268	1.6268
scf7180001246722	1222	2	0.204583	0.00163213	1.63213
scf7180001247026	1222	2	0.204583	0.00163213	1.63213
scf7180001238458	1210	2	0.206612	0.00164831	1.64831
scf7180001246741	1210	2	0.206612	0.00164831	1.64831
scf7180001246996	1208	2	0.206954	0.00165104	1.65104
scf7180001238837	1204	2	0.207641	0.00165653	1.65653
scf7180001238835	1202	2	0.207987	0.00165928	1.65928
scf7180001238648	1200	2	0.208333	0.00166205	1.66205
scf7180001238806	1197	2	0.208855	0.00166622	1.66622
scf7180001246885	1193	2	0.209556	0.0016718	1.6718
scf7180001236796	596	1	0.209732	0.0016732	1.6732
scf7180001246889	1189	2	0.210261	0.00167743	1.67743
scf7180001246873	1783	3	0.21032	0.0016779	1.6779
scf7180001238552	1188	2	0.210438	0.00167884	1.67884
scf7180001238632	1185	2	0.21097	0.00168309	1.68309
scf7180001238650	1183	2	0.211327	0.00168593	1.68593
scf7180001238009	1180	2	0.211864	0.00169022	1.69022
scf7180001238813	1176	2	0.212585	0.00169597	1.69597
scf7180001238467	1175	2	0.212766	0.00169741	1.69741
scf7180001238731	1174	2	0.212947	0.00169886	1.69886
scf7180001238764	1174	2	0.212947	0.00169886	1.69886
scf7180001238261	1171	2	0.213493	0.00170321	1.70321
scf7180001238821	1166	2	0.214408	0.00171051	1.71051
scf7180001246707	1163	2	0.214961	0.00171493	1.71493
scf7180001246838	1163	2	0.214961	0.00171493	1.71493
scf7180001238690	1160	2	0.215517	0.00171936	1.71936
scf7180001238567	1148	2	0.21777	0.00173733	1.73733
scf7180001246721	1148	2	0.21777	0.00173733	1.73733
scf7180001238820	1145	2	0.218341	0.00174189	1.74189
scf7180001238603	1143	2	0.218723	0.00174493	1.74493
scf7180001246631	1140	2	0.219298	0.00174953	1.74953
scf7180001238363	1139	2	0.219491	0.00175106	1.75106
scf7180001236427	1138	2	0.219684	0.0017526	1.7526
scf7180001238822	1138	2	0.219684	0.0017526	1.7526
scf7180001238464	1134	2	0.220459	0.00175878	1.75878
scf7180001238771	1132	2	0.220848	0.00176189	1.76189
scf7180001238564	1130	2	0.221239	0.00176501	1.76501
scf7180001238728	1128	2	0.221631	0.00176814	1.76814
scf7180001238642	1125	2	0.222222	0.00177285	1.77285
scf7180001247023	1125	2	0.222222	0.00177285	1.77285
scf7180001238241	1124	2	0.22242	0.00177443	1.77443
scf7180001238442	1123	2	0.222618	0.00177601	1.77601
scf7180001246949	1120	2	0.223214	0.00178077	1.78077
scf7180001238662	1119	2	0.223414	0.00178236	1.78236
scf7180001247058	1119	2	0.223414	0.00178236	1.78236
scf7180001246735	1118	2	0.223614	0.00178395	1.78395
scf7180001238676	1112	2	0.22482	0.00179358	1.79358
scf7180001238689	1112	2	0.22482	0.00179358	1.79358
scf7180001238823	1110	2	0.225225	0.00179681	1.79681
scf7180001241319	1110	2	0.225225	0.00179681	1.79681
scf7180001238870	1104	2	0.226449	0.00180658	1.80658
scf7180001238686	1656	3	0.226449	0.00180658	1.80658
scf7180001238827	1103	2	0.226655	0.00180821	1.80821
scf7180001238678	1102	2	0.22686	0.00180985	1.80985
scf7180001238687	1102	2	0.22686	0.00180985	1.80985
scf7180001238618	1101	2	0.227066	0.0018115	1.8115
scf7180001238888	1093	2	0.228728	0.00182476	1.82476
scf7180001246827	1092	2	0.228938	0.00182643	1.82643
scf7180001238550	1087	2	0.229991	0.00183483	1.83483
scf7180001238735	1085	2	0.230415	0.00183821	1.83821
scf7180001246981	1080	2	0.231481	0.00184672	1.84672
scf7180001238661	1079	2	0.231696	0.00184843	1.84843
scf7180001246930	1077	2	0.232126	0.00185187	1.85187
scf7180001238346	1076	2	0.232342	0.00185359	1.85359
scf7180001238755	1076	2	0.232342	0.00185359	1.85359
scf7180001238304	2151	4	0.23245	0.00185445	1.85445
scf7180001238362	1613	3	0.232486	0.00185474	1.85474
scf7180001238897	1075	2	0.232558	0.00185531	1.85531
scf7180001247025	1073	2	0.232992	0.00185877	1.85877
scf7180001238173	2140	4	0.233645	0.00186398	1.86398
scf7180001238736	1069	2	0.233863	0.00186572	1.86572
scf7180001238751	1067	2	0.234302	0.00186922	1.86922
scf7180001246748	1066	2	0.234522	0.00187098	1.87098
scf7180001238759	1059	2	0.236072	0.00188334	1.88334
scf7180001238811	1058	2	0.236295	0.00188512	1.88512
scf7180001238874	1058	2	0.236295	0.00188512	1.88512
scf7180001238646	1056	2	0.236742	0.00188869	1.88869
scf7180001246821	1050	2	0.238095	0.00189949	1.89949
scf7180001238339	1049	2	0.238322	0.0019013	1.9013
scf7180001238607	1048	2	0.23855	0.00190311	1.90311
scf7180001238664	1048	2	0.23855	0.00190311	1.90311
scf7180001238786	1048	2	0.23855	0.00190311	1.90311
scf7180001238635	1046	2	0.239006	0.00190675	1.90675
scf7180001244082	1045	2	0.239234	0.00190857	1.90857
scf7180001238766	1044	2	0.239464	0.0019104	1.9104
scf7180001238886	1040	2	0.240385	0.00191775	1.91775
scf7180001238756	1035	2	0.241546	0.00192701	1.92701
scf7180001238470	1552	3	0.241624	0.00192764	1.92764
scf7180001238704	1030	2	0.242718	0.00193637	1.93637
scf7180001238775	1029	2	0.242954	0.00193825	1.93825
scf7180001238613	1028	2	0.243191	0.00194014	1.94014
scf7180001238889	1027	2	0.243427	0.00194203	1.94203
scf7180001238861	1025	2	0.243902	0.00194581	1.94581
scf7180001238347	1536	3	0.244141	0.00194771	1.94771
scf7180001238788	1019	2	0.245339	0.00195727	1.95727
scf7180001238907	1019	2	0.245339	0.00195727	1.95727
scf7180001238257	2035	4	0.2457	0.00196016	1.96016
scf7180001246931	1015	2	0.246305	0.00196499	1.96499
scf7180001238110	1014	2	0.246548	0.00196692	1.96692
scf7180001246690	1014	2	0.246548	0.00196692	1.96692
scf7180001238627	1013	2	0.246792	0.00196886	1.96886
scf7180001238338	1012	2	0.247036	0.00197081	1.97081
scf7180001238773	1010	2	0.247525	0.00197471	1.97471
scf7180001234799	1009	2	0.24777	0.00197667	1.97667
scf7180001238792	1009	2	0.24777	0.00197667	1.97667
scf7180001247014	1008	2	0.248016	0.00197863	1.97863
scf7180001238508	1005	2	0.248756	0.00198454	1.98454
scf7180001246946	1504	3	0.249335	0.00198916	1.98916
scf7180001238738	1002	2	0.249501	0.00199048	1.99048
scf7180001238092	1501	3	0.249833	0.00199313	1.99313
scf7180001247007	1000	2	0.25	0.00199446	1.99446
scf7180001238562	1456	3	0.257555	0.00205473	2.05473
scf7180001238308	1439	3	0.260598	0.00207901	2.07901
scf7180001238365	1433	3	0.261689	0.00208771	2.08771
scf7180001246922	1430	3	0.262238	0.00209209	2.09209
scf7180001238510	1400	3	0.267857	0.00213692	2.13692
scf7180001238504	1388	3	0.270173	0.0021554	2.1554
scf7180001246359	5077	11	0.270829	0.00216063	2.16063
scf7180001246867	2290	5	0.272926	0.00217736	2.17736
scf7180001238305	1812	4	0.275938	0.00220139	2.20139
scf7180001238306	1774	4	0.281849	0.00224855	2.24855
scf7180001246944	1300	3	0.288462	0.0023013	2.3013
scf7180001238675	1295	3	0.289575	0.00231019	2.31019
scf7180001246583	2570	6	0.291829	0.00232816	2.32816
scf7180001246968	1684	4	0.296912	0.00236872	2.36872
scf7180001247008	1678	4	0.297974	0.00237719	2.37719
scf7180001246947	1252	3	0.299521	0.00238953	2.38953
scf7180001238240	1240	3	0.302419	0.00241265	2.41265
scf7180001246894	1650	4	0.30303	0.00241753	2.41753
scf7180001246813	1629	4	0.306937	0.00244869	2.44869
scf7180001238043	2441	6	0.307251	0.0024512	2.4512
scf7180001247057	1212	3	0.309406	0.00246839	2.46839
scf7180001238169	1612	4	0.310174	0.00247452	2.47452
scf7180001246772	2015	5	0.310174	0.00247452	2.47452
scf7180001247056	1181	3	0.317528	0.00253318	2.53318
scf7180001246812	1574	4	0.317662	0.00253426	2.53426
scf7180001246789	1570	4	0.318471	0.00254071	2.54071
scf7180001238742	1152	3	0.325521	0.00259695	2.59695
scf7180001235241	1150	3	0.326087	0.00260147	2.60147
scf7180001238545	1148	3	0.326655	0.002606	2.606
scf7180001246835	1520	4	0.328947	0.00262429	2.62429
scf7180001238303	1519	4	0.329164	0.00262602	2.62602
scf7180001238427	1518	4	0.329381	0.00262775	2.62775
scf7180001238097	9461	25	0.330303	0.00263511	2.63511
scf7180001238329	1507	4	0.331785	0.00264693	2.64693
scf7180001246681	1506	4	0.332005	0.00264868	2.64868
scf7180001247047	1129	3	0.332152	0.00264986	2.64986
scf7180001238311	1128	3	0.332447	0.00265221	2.65221
scf7180001246836	1483	4	0.337154	0.00268976	2.68976
scf7180001238624	1478	4	0.338295	0.00269886	2.69886
scf7180001238209	2213	6	0.338906	0.00270374	2.70374
scf7180001238398	1474	4	0.339213	0.00270619	2.70619
scf7180001238430	2201	6	0.340754	0.00271848	2.71848
scf7180001238184	1451	4	0.34459	0.00274908	2.74908
scf7180001247021	1446	4	0.345781	0.00275859	2.75859
scf7180001238298	6506	18	0.345835	0.00275901	2.75901
scf7180001238234	1445	4	0.346021	0.0027605	2.7605
scf7180001246201	2887	8	0.34638	0.00276337	2.76337
scf7180001246883	1443	4	0.3465	0.00276432	2.76432
scf7180001238656	1441	4	0.346981	0.00276816	2.76816
scf7180001247040	1079	3	0.347544	0.00277265	2.77265
scf7180001247016	1075	3	0.348837	0.00278297	2.78297
scf7180001238396	1072	3	0.349813	0.00279076	2.79076
scf7180001238297	2130	6	0.352113	0.0028091	2.8091
scf7180001235035	1064	3	0.352444	0.00281174	2.81174
scf7180001246841	1417	4	0.352858	0.00281505	2.81505
scf7180001238554	1412	4	0.354108	0.00282501	2.82501
scf7180001238535	1051	3	0.356803	0.00284652	2.84652
scf7180001238300	1396	4	0.358166	0.00285739	2.85739
scf7180001238794	1388	4	0.360231	0.00287386	2.87386
scf7180001238336	1383	4	0.361533	0.00288425	2.88425
scf7180001246866	1035	3	0.362319	0.00289052	2.89052
scf7180001238341	1380	4	0.362319	0.00289052	2.89052
scf7180001238575	1373	4	0.364166	0.00290526	2.90526
scf7180001243396	2046	6	0.366569	0.00292443	2.92443
scf7180001240527	1018	3	0.368369	0.00293879	2.93879
scf7180001238116	1015	3	0.369458	0.00294748	2.94748
scf7180001238899	1015	3	0.369458	0.00294748	2.94748
scf7180001238403	1353	4	0.369549	0.0029482	2.9482
scf7180001246858	1351	4	0.370096	0.00295257	2.95257
scf7180001235237	1013	3	0.370188	0.0029533	2.9533
scf7180001238359	1345	4	0.371747	0.00296574	2.96574
scf7180001246960	1341	4	0.372856	0.00297459	2.97459
scf7180001238733	1331	4	0.375657	0.00299693	2.99693
scf7180001238294	1322	4	0.378215	0.00301734	3.01734
scf7180001238203	1981	6	0.378597	0.00302038	3.02038
scf7180001246734	1315	4	0.380228	0.0030334	3.0334
scf7180001246764	1636	5	0.382029	0.00304777	3.04777
scf7180001238265	3923	12	0.38236	0.00305041	3.05041
scf7180001246834	1955	6	0.383632	0.00306055	3.06055
scf7180001238411	1294	4	0.386399	0.00308263	3.08263
scf7180001238201	1935	6	0.387597	0.00309219	3.09219
scf7180001238450	1604	5	0.389651	0.00310857	3.10857
scf7180001246950	1269	4	0.394011	0.00314336	3.14336
scf7180001238145	2845	9	0.395431	0.00315468	3.15468
scf7180001238278	2521	8	0.396668	0.00316455	3.16455
scf7180001238454	1257	4	0.397772	0.00317336	3.17336
scf7180001246716	1257	4	0.397772	0.00317336	3.17336
scf7180001246890	1251	4	0.39968	0.00318858	3.18858
scf7180001238274	1864	6	0.402361	0.00320997	3.20997
scf7180001238433	1236	4	0.404531	0.00322728	3.22728
scf7180001246629	1847	6	0.406064	0.00323951	3.23951
scf7180001238688	1231	4	0.406174	0.00324039	3.24039
scf7180001247061	1229	4	0.406835	0.00324566	3.24566
scf7180001238425	1225	4	0.408163	0.00325626	3.25626
scf7180001238389	1222	4	0.409165	0.00326425	3.26425
scf7180001247012	1221	4	0.4095	0.00326693	3.26693
scf7180001238426	1218	4	0.410509	0.00327498	3.27498
scf7180001246964	1216	4	0.411184	0.00328036	3.28036
scf7180001238500	1210	4	0.413223	0.00329663	3.29663
scf7180001238199	3014	10	0.414731	0.00330866	3.30866
scf7180001238256	1500	5	0.416667	0.0033241	3.3241
scf7180001238885	1197	4	0.417711	0.00333243	3.33243
scf7180001238700	1195	4	0.41841	0.00333801	3.33801
scf7180001238871	1194	4	0.41876	0.0033408	3.3408
scf7180001238672	1192	4	0.419463	0.00334641	3.34641
scf7180001246706	1190	4	0.420168	0.00335203	3.35203
scf7180001238541	1181	4	0.42337	0.00337758	3.37758
scf7180001238853	1178	4	0.424448	0.00338618	3.38618
scf7180001238236	1470	5	0.42517	0.00339194	3.39194
scf7180001238438	1468	5	0.425749	0.00339656	3.39656
scf7180001235558	1174	4	0.425894	0.00339772	3.39772
scf7180001238761	1173	4	0.426257	0.00340061	3.40061
scf7180001238399	1464	5	0.426913	0.00340584	3.40584
scf7180001246630	1460	5	0.428082	0.00341517	3.41517
scf7180001238757	1167	4	0.428449	0.0034181	3.4181
scf7180001238068	1742	6	0.43054	0.00343478	3.43478
scf7180001238616	1156	4	0.432526	0.00345062	3.45062
scf7180001246876	1733	6	0.432776	0.00345261	3.45261
scf7180001238558	1155	4	0.4329	0.00345361	3.45361
scf7180001238532	1151	4	0.434405	0.00346561	3.46561
scf7180001238716	1148	4	0.43554	0.00347467	3.47467
scf7180001238260	2288	8	0.437063	0.00348682	3.48682
scf7180001238213	1143	4	0.437445	0.00348987	3.48987
scf7180001238443	1712	6	0.438084	0.00349496	3.49496
scf7180001247043	1140	4	0.438596	0.00349905	3.49905
scf7180001238407	1139	4	0.438982	0.00350212	3.50212
scf7180001238795	1138	4	0.439367	0.0035052	3.5052
scf7180001246503	1136	4	0.440141	0.00351137	3.51137
scf7180001238461	1704	6	0.440141	0.00351137	3.51137
scf7180001246992	1704	6	0.440141	0.00351137	3.51137
scf7180001238431	1700	6	0.441176	0.00351963	3.51963
scf7180001238896	1133	4	0.441306	0.00352067	3.52067
scf7180001234603	1131	4	0.442087	0.0035269	3.5269
scf7180001238255	1131	4	0.442087	0.0035269	3.5269
scf7180001238421	1128	4	0.443262	0.00353628	3.53628
scf7180001238789	1128	4	0.443262	0.00353628	3.53628
scf7180001238758	1127	4	0.443656	0.00353941	3.53941
scf7180001246811	1127	4	0.443656	0.00353941	3.53941
scf7180001238459	1120	4	0.446429	0.00356154	3.56154
scf7180001238429	1118	4	0.447227	0.00356791	3.56791
scf7180001238529	1118	4	0.447227	0.00356791	3.56791
scf7180001246776	1116	4	0.448029	0.0035743	3.5743
scf7180001238560	1111	4	0.450045	0.00359039	3.59039
scf7180001238743	1109	4	0.450857	0.00359686	3.59686
scf7180001238021	1106	4	0.45208	0.00360662	3.60662
scf7180001238555	1103	4	0.453309	0.00361643	3.61643
scf7180001247002	1097	4	0.455789	0.00363621	3.63621
scf7180001246765	1088	4	0.459559	0.00366629	3.66629
scf7180001247028	1082	4	0.462107	0.00368662	3.68662
scf7180001245553	1352	5	0.462278	0.00368798	3.68798
scf7180001246817	1622	6	0.462392	0.00368889	3.68889
scf7180001238114	3240	12	0.462963	0.00369344	3.69344
scf7180001238855	1078	4	0.463822	0.0037003	3.7003
scf7180001246959	1346	5	0.464339	0.00370442	3.70442
scf7180001247030	1072	4	0.466418	0.00372101	3.72101
scf7180001238765	1068	4	0.468165	0.00373494	3.73494
scf7180001238334	1601	6	0.468457	0.00373728	3.73728
scf7180001238313	1066	4	0.469043	0.00374195	3.74195
scf7180001246877	1599	6	0.469043	0.00374195	3.74195
scf7180001238462	1064	4	0.469925	0.00374898	3.74898
scf7180001238768	1063	4	0.470367	0.00375251	3.75251
scf7180001242395	1061	4	0.471254	0.00375958	3.75958
scf7180001238611	1055	4	0.473934	0.00378097	3.78097
scf7180001238857	1055	4	0.473934	0.00378097	3.78097
scf7180001246739	1055	4	0.473934	0.00378097	3.78097
scf7180001238665	1045	4	0.478469	0.00381715	3.81715
scf7180001238817	1042	4	0.479846	0.00382814	3.82814
scf7180001240295	1039	4	0.481232	0.00383919	3.83919
scf7180001238146	2076	8	0.481696	0.00384289	3.84289
scf7180001246536	1035	4	0.483092	0.00385403	3.85403
scf7180001238485	1033	4	0.484027	0.00386149	3.86149
scf7180001238797	1031	4	0.484966	0.00386898	3.86898
scf7180001238634	1025	4	0.487805	0.00389163	3.89163
scf7180001236200	1024	4	0.488281	0.00389543	3.89543
scf7180001238622	1024	4	0.488281	0.00389543	3.89543
scf7180001238630	1022	4	0.489237	0.00390305	3.90305
scf7180001238826	1020	4	0.490196	0.00391071	3.91071
scf7180001247053	1018	4	0.491159	0.00391839	3.91839
scf7180001247004	1269	5	0.492514	0.0039292	3.9292
scf7180001238266	1522	6	0.492773	0.00393126	3.93126
scf7180001238776	1012	4	0.494071	0.00394162	3.94162
scf7180001247048	1011	4	0.49456	0.00394552	3.94552
scf7180001238601	1004	4	0.498008	0.00397303	3.97303
scf7180001238506	1255	5	0.498008	0.00397303	3.97303
scf7180001247037	1506	6	0.498008	0.00397303	3.97303
scf7180001237744	1003	4	0.498504	0.00397699	3.97699
scf7180001238881	1000	4	0.5	0.00398892	3.98892
scf7180001238636	1499	6	0.500334	0.00399158	3.99158
scf7180001238696	1496	6	0.501337	0.00399959	3.99959
scf7180001238291	1244	5	0.502412	0.00400816	4.00816
scf7180001246798	1485	6	0.505051	0.00402921	4.02921
scf7180001238352	1974	8	0.506586	0.00404146	4.04146
scf7180001238172	1472	6	0.509511	0.0040648	4.0648
scf7180001246434	1221	5	0.511876	0.00408366	4.08366
scf7180001247018	1465	6	0.511945	0.00408422	4.08422
scf7180001238569	1462	6	0.512996	0.0040926	4.0926
scf7180001238655	1457	6	0.514756	0.00410664	4.10664
scf7180001238744	1197	5	0.522139	0.00416554	4.16554
scf7180001238703	1432	6	0.523743	0.00417834	4.17834
scf7180001247015	1424	6	0.526685	0.00420181	4.20181
scf7180001235717	1415	6	0.530035	0.00422854	4.22854
scf7180001246871	1397	6	0.536865	0.00428302	4.28302
scf7180001238062	2773	12	0.54093	0.00431546	4.31546
scf7180001238401	1152	5	0.542535	0.00432825	4.32825
scf7180001238451	1150	5	0.543478	0.00433578	4.33578
scf7180001238376	1379	6	0.543872	0.00433893	4.33893
scf7180001238652	1377	6	0.544662	0.00434523	4.34523
scf7180001238301	1375	6	0.545455	0.00435155	4.35155
scf7180001238185	1370	6	0.547445	0.00436743	4.36743
scf7180001238805	1363	6	0.550257	0.00438986	4.38986
scf7180001238211	2264	10	0.55212	0.00440473	4.40473
scf7180001238210	1811	8	0.552181	0.00440521	4.40521
scf7180001238162	1129	5	0.553587	0.00441643	4.41643
scf7180001247009	1121	5	0.557538	0.00444795	4.44795
scf7180001238815	1344	6	0.558036	0.00445192	4.45192
scf7180001238446	1343	6	0.558451	0.00445523	4.45523
scf7180001238514	1338	6	0.560538	0.00447188	4.47188
scf7180001245646	1333	6	0.562641	0.00448866	4.48866
scf7180001246688	1322	6	0.567322	0.00452601	4.52601
scf7180001238348	1756	8	0.569476	0.00454319	4.54319
scf7180001238654	1535	7	0.570033	0.00454763	4.54763
scf7180001238400	1091	5	0.572869	0.00457026	4.57026
scf7180001238171	1740	8	0.574713	0.00458497	4.58497
scf7180001246982	1303	6	0.575595	0.004592	4.592
scf7180001246802	1297	6	0.578258	0.00461325	4.61325
scf7180001247000	1079	5	0.57924	0.00462108	4.62108
scf7180001238138	3435	16	0.582242	0.00464503	4.64503
scf7180001238205	1062	5	0.588512	0.00469506	4.69506
scf7180001238342	1679	8	0.595593	0.00475154	4.75154
scf7180001238456	1468	7	0.596049	0.00475518	4.75518
scf7180001238647	1257	6	0.596659	0.00476005	4.76005
scf7180001238625	1252	6	0.599042	0.00477906	4.77906
scf7180001238101	3334	16	0.59988	0.00478575	4.78575
scf7180001238565	1250	6	0.6	0.0047867	4.7867
scf7180001238030	4162	20	0.600673	0.00479207	4.79207
scf7180001238267	1455	7	0.601375	0.00479767	4.79767
scf7180001246905	1870	9	0.601604	0.0047995	4.7995
scf7180001238202	1245	6	0.60241	0.00480593	4.80593
scf7180001246869	1656	8	0.603865	0.00481754	4.81754
scf7180001237919	4545	22	0.605061	0.00482708	4.82708
scf7180001238619	1235	6	0.607287	0.00484484	4.84484
scf7180001247029	1026	5	0.609162	0.00485979	4.85979
scf7180001238520	1230	6	0.609756	0.00486454	4.86454
scf7180001238585	1230	6	0.609756	0.00486454	4.86454
scf7180001238615	1229	6	0.610252	0.00486849	4.86849
scf7180001238533	1227	6	0.611247	0.00487643	4.87643
scf7180001238785	1225	6	0.612245	0.00488439	4.88439
scf7180001238793	1225	6	0.612245	0.00488439	4.88439
scf7180001238780	1221	6	0.614251	0.00490039	4.90039
scf7180001246727	1215	6	0.617284	0.00492459	4.92459
scf7180001238243	1213	6	0.618302	0.00493271	4.93271
scf7180001238702	1213	6	0.618302	0.00493271	4.93271
scf7180001238357	1615	8	0.619195	0.00493984	4.93984
scf7180001238295	2015	10	0.620347	0.00494903	4.94903
scf7180001246969	1207	6	0.621375	0.00495723	4.95723
scf7180001244732	1005	5	0.621891	0.00496134	4.96134
scf7180001238845	1003	5	0.623131	0.00497124	4.97124
scf7180001238328	1398	7	0.625894	0.00499328	4.99328
scf7180001238437	1394	7	0.62769	0.00500761	5.00761
scf7180001237946	1391	7	0.629044	0.00501841	5.01841
scf7180001236275	1186	6	0.632378	0.00504501	5.04501
scf7180001246671	1183	6	0.633981	0.0050578	5.0578
scf7180001246636	1966	10	0.635809	0.00507238	5.07238
scf7180001238867	1177	6	0.637213	0.00508358	5.08358
scf7180001238335	1958	10	0.638407	0.0050931	5.0931
scf7180001238091	1171	6	0.640478	0.00510963	5.10963
scf7180001246771	1365	7	0.641026	0.005114	5.114
scf7180001246921	1167	6	0.642674	0.00512715	5.12715
scf7180001238639	1163	6	0.644884	0.00514478	5.14478
scf7180001238640	1158	6	0.647668	0.00516699	5.16699
scf7180001238495	1544	8	0.647668	0.00516699	5.16699
scf7180001238356	1536	8	0.651042	0.00519391	5.19391
scf7180001238216	1919	10	0.651381	0.00519661	5.19661
scf7180001238434	1525	8	0.655738	0.00523137	5.23137
scf7180001246934	1128	6	0.664894	0.00530441	5.30441
scf7180001246585	1876	10	0.666311	0.00531572	5.31572
scf7180001234769	1311	7	0.667429	0.00532464	5.32464
scf7180001238149	1122	6	0.668449	0.00533278	5.33278
scf7180001238360	1119	6	0.670241	0.00534708	5.34708
scf7180001238115	1490	8	0.671141	0.00535425	5.35425
scf7180001238638	1114	6	0.67325	0.00537108	5.37108
scf7180001238760	1114	6	0.67325	0.00537108	5.37108
scf7180001243400	1112	6	0.67446	0.00538074	5.38074
scf7180001238609	1482	8	0.674764	0.00538316	5.38316
scf7180001238628	1111	6	0.675068	0.00538558	5.38558
scf7180001238556	1110	6	0.675676	0.00539043	5.39043
scf7180001238684	1293	7	0.676721	0.00539877	5.39877
scf7180001246945	1102	6	0.680581	0.00542956	5.42956
scf7180001238366	1466	8	0.682128	0.00544191	5.44191
scf7180001246997	1280	7	0.683594	0.0054536	5.4536
scf7180001246759	1096	6	0.684307	0.00545929	5.45929
scf7180001238439	1460	8	0.684932	0.00546427	5.46427
scf7180001242293	1094	6	0.685558	0.00546927	5.46927
scf7180001238121	3273	18	0.687443	0.00548431	5.48431
scf7180001238137	3268	18	0.688494	0.0054927	5.4927
scf7180001238809	1088	6	0.689338	0.00549943	5.49943
scf7180001244751	1084	6	0.691882	0.00551972	5.51972
scf7180001238629	1083	6	0.692521	0.00552482	5.52482
scf7180001246535	1083	6	0.692521	0.00552482	5.52482
scf7180001238393	1805	10	0.692521	0.00552482	5.52482
scf7180001247041	1443	8	0.693001	0.00552865	5.52865
scf7180001246972	1439	8	0.694927	0.00554402	5.54402
scf7180001238502	1259	7	0.694996	0.00554457	5.54457
scf7180001238875	1079	6	0.695088	0.0055453	5.5453
scf7180001246855	1077	6	0.696379	0.0055556	5.5556
scf7180001238250	1792	10	0.697545	0.0055649	5.5649
scf7180001240312	1074	6	0.698324	0.00557112	5.57112
scf7180001246920	1074	6	0.698324	0.00557112	5.57112
scf7180001238391	1068	6	0.702247	0.00560242	5.60242
scf7180001246851	1068	6	0.702247	0.00560242	5.60242
scf7180001238163	1599	9	0.703565	0.00561293	5.61293
scf7180001239233	1063	6	0.70555	0.00562877	5.62877
scf7180001246961	1417	8	0.705716	0.00563009	5.63009
scf7180001238612	1061	6	0.70688	0.00563938	5.63938
scf7180001238882	1057	6	0.709555	0.00566072	5.66072
scf7180001238574	1231	7	0.710804	0.00567068	5.67068
scf7180001238147	2278	13	0.713345	0.00569095	5.69095
scf7180001247022	1048	6	0.715649	0.00570933	5.70933
scf7180001238310	1743	10	0.717154	0.00572134	5.72134
scf7180001246912	1045	6	0.717703	0.00572572	5.72572
scf7180001247034	1391	8	0.718907	0.00573533	5.73533
scf7180001246777	1387	8	0.720981	0.00575187	5.75187
scf7180001246849	1386	8	0.721501	0.00575602	5.75602
scf7180001246926	1905	11	0.721785	0.00575828	5.75828
scf7180001238549	1039	6	0.721848	0.00575879	5.75879
scf7180001246525	4326	25	0.722376	0.005763	5.763
scf7180001246613	1899	11	0.724065	0.00577648	5.77648
scf7180001242155	1026	6	0.730994	0.00583175	5.83175
scf7180001247031	1366	8	0.732064	0.00584029	5.84029
scf7180001246874	1024	6	0.732422	0.00584314	5.84314
scf7180001246910	1365	8	0.732601	0.00584457	5.84457
scf7180001238803	1363	8	0.733676	0.00585315	5.85315
scf7180001246680	2384	14	0.73406	0.00585622	5.85622
scf7180001238903	1190	7	0.735294	0.00586606	5.86606
scf7180001238435	1528	9	0.736257	0.00587374	5.87374
scf7180001242871	1016	6	0.738189	0.00588915	5.88915
scf7180001246234	1012	6	0.741107	0.00591243	5.91243
scf7180001238474	1339	8	0.746826	0.00595806	5.95806
scf7180001238525	1338	8	0.747384	0.00596251	5.96251
scf7180001246911	1337	8	0.747943	0.00596697	5.96697
scf7180001248905	501	3	0.748503	0.00597144	5.97144
scf7180001238825	1002	6	0.748503	0.00597144	5.97144
scf7180001238405	1491	9	0.754527	0.0060195	6.0195
scf7180001238423	1322	8	0.75643	0.00603467	6.03467
scf7180001238469	1154	7	0.758232	0.00604905	6.04905
scf7180001244740	2139	13	0.759701	0.00606077	6.06077
scf7180001238523	1315	8	0.760456	0.0060668	6.0668
scf7180001238790	1313	8	0.761615	0.00607604	6.07604
scf7180001246709	1142	7	0.7662	0.00611262	6.11262
scf7180001238573	1458	9	0.771605	0.00615574	6.15574
scf7180001234605	1434	9	0.784519	0.00625877	6.25877
scf7180001246814	1906	12	0.786988	0.00627847	6.27847
scf7180001240082	1424	9	0.790028	0.00630272	6.30272
scf7180001246983	1104	7	0.792572	0.00632302	6.32302
scf7180001246584	2678	17	0.793503	0.00633044	6.33044
scf7180001238402	1252	8	0.798722	0.00637208	6.37208
scf7180001238231	1565	10	0.798722	0.00637208	6.37208
scf7180001238595	1247	8	0.801925	0.00639763	6.39763
scf7180001238307	1554	10	0.804376	0.00641718	6.41718
scf7180001238270	2162	14	0.809436	0.00645755	6.45755
scf7180001246767	2623	17	0.810141	0.00646318	6.46318
scf7180001238069	1234	8	0.810373	0.00646502	6.46502
scf7180001238563	1388	9	0.810519	0.00646619	6.46619
scf7180001247038	1225	8	0.816327	0.00651252	6.51252
scf7180001244526	1224	8	0.816993	0.00651784	6.51784
scf7180001238134	1213	8	0.824402	0.00657695	6.57695
scf7180001238658	1362	9	0.825991	0.00658962	6.58962
scf7180001238415	1209	8	0.82713	0.00659871	6.59871
scf7180001243277	1055	7	0.829384	0.00661669	6.61669
scf7180001238509	1506	10	0.830013	0.00662171	6.62171
scf7180001238144	1354	9	0.830871	0.00662856	6.62856
scf7180001246897	1202	8	0.831947	0.00663714	6.63714
scf7180001235890	1196	8	0.83612	0.00667043	6.67043
scf7180001246733	1196	8	0.83612	0.00667043	6.67043
scf7180001243434	1046	7	0.83652	0.00667362	6.67362
scf7180001246927	1491	10	0.838364	0.00668833	6.68833
scf7180001245797	1041	7	0.840538	0.00670568	6.70568
scf7180001238417	1188	8	0.841751	0.00671535	6.71535
scf7180001238801	1187	8	0.84246	0.00672101	6.72101
scf7180001238483	1480	10	0.844595	0.00673804	6.73804
scf7180001246670	1771	12	0.846979	0.00675706	6.75706
scf7180001238724	1033	7	0.847047	0.00675761	6.75761
scf7180001238254	1469	10	0.850919	0.00678849	6.78849
scf7180001235277	1027	7	0.851996	0.00679709	6.79709
scf7180001238367	1610	11	0.854037	0.00681337	6.81337
scf7180001238183	1754	12	0.855188	0.00682255	6.82255
scf7180001238029	4087	28	0.856374	0.00683201	6.83201
scf7180001238200	2331	16	0.858001	0.00684499	6.84499
scf7180001238873	1015	7	0.862069	0.00687745	6.87745
scf7180001247065	1014	7	0.862919	0.00688423	6.88423
scf7180001246634	1157	8	0.864304	0.00689528	6.89528
scf7180001238682	1012	7	0.864625	0.00689784	6.89784
scf7180001246648	4184	29	0.866396	0.00691197	6.91197
scf7180001238412	1154	8	0.866551	0.00691321	6.91321
scf7180001238729	1154	8	0.866551	0.00691321	6.91321
scf7180001246791	1152	8	0.868056	0.00692521	6.92521
scf7180001246774	1151	8	0.86881	0.00693122	6.93122
scf7180001237942	1148	8	0.87108	0.00694934	6.94934
scf7180001238099	1148	8	0.87108	0.00694934	6.94934
scf7180001246839	1146	8	0.8726	0.00696147	6.96147
scf7180001246989	1144	8	0.874126	0.00697364	6.97364
scf7180001242125	1286	9	0.874806	0.00697906	6.97906
scf7180001246433	1000	7	0.875	0.00698061	6.98061
scf7180001238791	1141	8	0.876424	0.00699197	6.99197
scf7180001238452	1701	12	0.881834	0.00703513	7.03513
scf7180001243000	1700	12	0.882353	0.00703927	7.03927
scf7180001238263	1118	8	0.894454	0.00713581	7.13581
scf7180001238468	1256	9	0.895701	0.00714576	7.14576
scf7180001246861	1534	11	0.896349	0.00715093	7.15093
scf7180001238156	1950	14	0.897436	0.0071596	7.1596
scf7180001238778	1112	8	0.899281	0.00717432	7.17432
scf7180001246884	1803	13	0.901276	0.00719023	7.19023
scf7180001238482	1244	9	0.904341	0.00721469	7.21469
scf7180001246801	1104	8	0.905797	0.0072263	7.2263
scf7180001238819	1100	8	0.909091	0.00725258	7.25258
scf7180001238264	2878	21	0.912092	0.00727652	7.27652
scf7180001246903	1497	11	0.918504	0.00732767	7.32767
scf7180001235032	1083	8	0.923361	0.00736643	7.36643
scf7180001238559	1217	9	0.924404	0.00737475	7.37475
scf7180001238463	1487	11	0.924681	0.00737695	7.37695
scf7180001246977	1073	8	0.931966	0.00743508	7.43508
scf7180001238653	1339	10	0.933532	0.00744757	7.44757
scf7180001246951	1071	8	0.933707	0.00744896	7.44896
scf7180001247024	1071	8	0.933707	0.00744896	7.44896
scf7180001238384	1866	14	0.937835	0.0074819	7.4819
scf7180001246424	7704	58	0.94107	0.0075077	7.5077
scf7180001246956	1328	10	0.941265	0.00750926	7.50926
scf7180001238272	1194	9	0.942211	0.00751681	7.51681
scf7180001238350	1055	8	0.947867	0.00756193	7.56193
scf7180001238475	1571	12	0.954806	0.00761729	7.61729
scf7180001246979	1042	8	0.959693	0.00765628	7.65628
scf7180001238833	1038	8	0.963391	0.00768578	7.68578
scf7180001238345	1037	8	0.96432	0.00769319	7.69319
scf7180001247052	1296	10	0.964506	0.00769468	7.69468
scf7180001238878	1036	8	0.965251	0.00770062	7.70062
scf7180001247039	1295	10	0.965251	0.00770062	7.70062
scf7180001246856	1292	10	0.967492	0.0077185	7.7185
scf7180001243944	4624	36	0.973183	0.0077639	7.7639
scf7180001238777	1016	8	0.984252	0.0078522	7.8522
scf7180001245714	1397	11	0.984252	0.0078522	7.8522
scf7180001235348	1648	13	0.986044	0.0078665	7.8665
scf7180001238606	1014	8	0.986193	0.00786769	7.86769
scf7180001238441	1388	11	0.990634	0.00790312	7.90312
scf7180001238299	1258	10	0.993641	0.00792711	7.92711
scf7180001238206	1121	9	1.00357	0.00800631	8.00631
scf7180001238316	1602	13	1.01436	0.00809238	8.09238
scf7180001238409	1232	10	1.01461	0.0080944	8.0944
scf7180001246600	4901	40	1.0202	0.00813899	8.13899
scf7180001246696	1946	16	1.02775	0.00819922	8.19922
scf7180001234660	1216	10	1.02796	0.0082009	8.2009
scf7180001246744	3156	26	1.02978	0.00821546	8.21546
scf7180001238526	1210	10	1.03306	0.00824157	8.24157
scf7180001246863	2420	20	1.03306	0.00824157	8.24157
scf7180001238685	1208	10	1.03477	0.00825521	8.25521
scf7180001246794	1569	13	1.03569	0.00826258	8.26258
scf7180001246893	2163	18	1.04022	0.00829872	8.29872
scf7180001246875	1560	13	1.04167	0.00831025	8.31025
scf7180001238093	1198	10	1.04341	0.00832412	8.32412
scf7180001246952	1436	12	1.04457	0.0083334	8.3334
scf7180001246963	1076	9	1.04554	0.00834114	8.34114
scf7180001246906	1787	15	1.04924	0.0083707	8.3707
scf7180001247013	1191	10	1.04954	0.00837305	8.37305
scf7180001242445	1309	11	1.05042	0.00838008	8.38008
scf7180001238637	1187	10	1.05307	0.00840126	8.40126
scf7180001238379	1656	14	1.05676	0.00843069	8.43069
scf7180001238699	1064	9	1.05733	0.00843522	8.43522
scf7180001238754	1064	9	1.05733	0.00843522	8.43522
scf7180001246708	1064	9	1.05733	0.00843522	8.43522
scf7180001238271	1061	9	1.06032	0.00845907	8.45907
scf7180001246702	2588	22	1.0626	0.00847722	8.47722
scf7180001234885	1053	9	1.06838	0.00852333	8.52333
scf7180001246878	1519	13	1.06978	0.00853455	8.53455
scf7180001238042	2333	20	1.07158	0.00854891	8.54891
scf7180001247042	1396	12	1.0745	0.00857218	8.57218
scf7180001246978	1275	11	1.07843	0.00860355	8.60355
scf7180001246581	1384	12	1.08382	0.0086465	8.6465
scf7180001238044	1032	9	1.09012	0.00869677	8.69677
scf7180001238420	1376	12	1.09012	0.00869677	8.69677
scf7180001238239	1261	11	1.0904	0.00869907	8.69907
scf7180001238349	1260	11	1.09127	0.00870598	8.70598
scf7180001246715	1947	17	1.09142	0.00870719	8.70719
scf7180001246904	2060	18	1.09223	0.00871366	8.71366
scf7180001238290	1829	16	1.09349	0.00872372	8.72372
scf7180001238067	2160	19	1.09954	0.00877193	8.77193
scf7180001238194	1361	12	1.10213	0.00879262	8.79262
scf7180001246824	1020	9	1.10294	0.00879909	8.79909
scf7180001246766	1019	9	1.10402	0.00880772	8.80772
scf7180001246918	1131	10	1.10522	0.00881724	8.81724
scf7180001235666	1130	10	1.10619	0.00882504	8.82504
scf7180001238368	1242	11	1.10709	0.00883215	8.83215
scf7180001238418	1127	10	1.10914	0.00884853	8.84853
scf7180001246635	1118	10	1.11807	0.00891977	8.91977
scf7180001237638	1003	9	1.12164	0.00894822	8.94822
scf7180001238460	1000	9	1.125	0.00897507	8.97507
scf7180001246669	3110	28	1.1254	0.00897828	8.97828
scf7180001238582	1106	10	1.1302	0.00901655	9.01655
scf7180001246790	1102	10	1.1343	0.00904927	9.04927
scf7180001237853	1645	15	1.13982	0.00909328	9.09328
scf7180001246919	1315	12	1.14068	0.0091002	9.1002
scf7180001238536	1203	11	1.14298	0.00911848	9.11848
scf7180001238382	1311	12	1.14416	0.00912796	9.12796
scf7180001246770	1080	10	1.15741	0.00923361	9.23361
scf7180001238259	1728	16	1.15741	0.00923361	9.23361
scf7180001238351	1940	18	1.15979	0.00925265	9.25265
scf7180001246749	1288	12	1.1646	0.00929096	9.29096
scf7180001246676	1716	16	1.1655	0.00929818	9.29818
scf7180001246892	1072	10	1.16604	0.00930252	9.30252
scf7180001238273	1606	15	1.1675	0.0093141	9.3141
scf7180001238112	2129	20	1.17426	0.00936806	9.36806
scf7180001246815	1274	12	1.17739	0.00939306	9.39306
scf7180001246823	1375	13	1.18182	0.00942836	9.42836
scf7180001235318	1585	15	1.18297	0.00943751	9.43751
scf7180001238353	1479	14	1.18323	0.00943963	9.43963
scf7180001246809	1896	18	1.18671	0.00946737	9.46737
scf7180001238718	1053	10	1.18708	0.00947037	9.47037
scf7180001237969	4843	46	1.18728	0.00947193	9.47193
scf7180001238599	1049	10	1.19161	0.00950648	9.50648
scf7180001246582	1677	16	1.19261	0.00951442	9.51442
scf7180001246673	1048	10	1.19275	0.00951555	9.51555
scf7180001238289	1780	17	1.19382	0.00952411	9.52411
scf7180001246965	1044	10	1.19732	0.00955201	9.55201
scf7180001238804	1246	12	1.20385	0.00960414	9.60414
scf7180001235687	621	6	1.20773	0.00963507	9.63507
scf7180001238586	1035	10	1.20773	0.00963507	9.63507
scf7180001238584	1034	10	1.2089	0.00964439	9.64439
scf7180001238320	1238	12	1.21163	0.0096662	9.6662
scf7180001246672	1238	12	1.21163	0.0096662	9.6662
scf7180001238228	1031	10	1.21242	0.00967245	9.67245
scf7180001237665	1030	10	1.21359	0.00968184	9.68184
scf7180001246095	1231	12	1.21852	0.00972117	9.72117
scf7180001238478	1434	14	1.22036	0.00973586	9.73586
scf7180001244938	1023	10	1.2219	0.00974809	9.74809
scf7180001238292	1328	13	1.22364	0.00976204	9.76204
scf7180001247011	1018	10	1.2279	0.00979597	9.79597
scf7180001247005	1017	10	1.22911	0.0098056	9.8056
scf7180001240230	1314	13	1.23668	0.00986605	9.86605
scf7180001244795	1010	10	1.23762	0.00987356	9.87356
scf7180001238178	2119	21	1.23879	0.00988288	9.88288
scf7180001238518	1412	14	1.23938	0.00988755	9.88755
scf7180001238588	1210	12	1.23967	0.00988988	9.88988
scf7180001246513	1210	12	1.23967	0.00988988	9.88988
scf7180001238553	1007	10	1.24131	0.00990298	9.90298
scf7180001246819	2211	22	1.24378	0.00992269	9.92269
scf7180001246637	2110	21	1.24408	0.00992504	9.92504
scf7180001238580	1100	11	1.25	0.0099723	9.9723
scf7180001238492	1296	13	1.25386	0.0100031	10.0031
scf7180001246800	1495	15	1.25418	0.0100057	10.0057
scf7180001238302	1192	12	1.25839	0.0100392	10.0392
scf7180001240099	1092	11	1.25916	0.0100454	10.0454
scf7180001237281	1089	11	1.26263	0.010073	10.073
scf7180001238190	1775	18	1.26761	0.0101128	10.1128
scf7180001246909	1076	11	1.27788	0.0101947	10.1947
scf7180001238498	1069	11	1.28625	0.0102615	10.2615
scf7180001240372	1262	13	1.28764	0.0102726	10.2726
scf7180001238226	1066	11	1.28987	0.0102904	10.2904
scf7180001241782	1161	12	1.29199	0.0103073	10.3073
scf7180001243752	1063	11	1.29351	0.0103194	10.3194
scf7180001246788	1544	16	1.29534	0.010334	10.334
scf7180001238447	1061	11	1.29595	0.0103389	10.3389
scf7180001238242	2309	24	1.29926	0.0103653	10.3653
scf7180001246506	1152	12	1.30208	0.0103878	10.3878
scf7180001246504	6620	69	1.30287	0.0103941	10.3941
scf7180001238135	2968	31	1.30559	0.0104158	10.4158
scf7180001238157	1432	15	1.30936	0.0104458	10.4458
scf7180001240847	1240	13	1.31048	0.0104548	10.4548
scf7180001239768	1237	13	1.31366	0.0104802	10.4802
scf7180001246752	1045	11	1.31579	0.0104972	10.4972
scf7180001246718	2170	23	1.32488	0.0105697	10.5697
scf7180001238386	1696	18	1.32665	0.0105838	10.5838
scf7180001246985	1035	11	1.3285	0.0105986	10.5986
scf7180001241228	1310	14	1.33588	0.0106574	10.6574
scf7180001237934	1120	12	1.33929	0.0106846	10.6846
scf7180001238324	1677	18	1.34168	0.0107037	10.7037
scf7180001246995	1211	13	1.34187	0.0107052	10.7052
scf7180001238572	1676	18	1.34248	0.0107101	10.7101
scf7180001246933	1117	12	1.34288	0.0107133	10.7133
scf7180001246953	1115	12	1.34529	0.0107325	10.7325
scf7180001240512	1113	12	1.34771	0.0107518	10.7518
scf7180001241750	1019	11	1.34936	0.010765	10.765
scf7180001238491	1100	12	1.36364	0.0108789	10.8789
scf7180001238098	1274	14	1.37363	0.0109586	10.9586
scf7180001238583	1274	14	1.37363	0.0109586	10.9586
scf7180001236125	1000	11	1.375	0.0109695	10.9695
scf7180001246980	1000	11	1.375	0.0109695	10.9695
scf7180001246747	1635	18	1.37615	0.0109787	10.9787
scf7180001238769	1086	12	1.38122	0.0110191	11.0191
scf7180001238544	1085	12	1.38249	0.0110293	11.0293
scf7180001246820	1446	16	1.38313	0.0110344	11.0344
scf7180001247035	1260	14	1.38889	0.0110803	11.0803
scf7180001236535	1254	14	1.39553	0.0111333	11.1333
scf7180001246787	1065	12	1.40845	0.0112364	11.2364
scf7180001244730	1151	13	1.41182	0.0112632	11.2632
scf7180001234780	1059	12	1.41643	0.0113001	11.3001
scf7180001238284	1764	20	1.41723	0.0113065	11.3065
scf7180001238721	1057	12	1.41911	0.0113214	11.3214
scf7180001246958	1055	12	1.4218	0.0113429	11.3429
scf7180001246612	2285	26	1.42232	0.011347	11.347
scf7180001246750	1493	17	1.42331	0.0113549	11.3549
scf7180001246524	1404	16	1.4245	0.0113644	11.3644
scf7180001238268	1487	17	1.42905	0.0114007	11.4007
scf7180001240517	1136	13	1.43046	0.011412	11.412
scf7180001238501	1048	12	1.4313	0.0114187	11.4187
scf7180001238782	1131	13	1.43678	0.0114624	11.4624
scf7180001238424	1305	15	1.43678	0.0114624	11.4624
scf7180001244201	1648	19	1.44114	0.0114972	11.4972
scf7180001238047	3982	46	1.444	0.01152	11.52
scf7180001246336	1208	14	1.44868	0.0115573	11.5573
scf7180001246587	4381	51	1.45515	0.0116089	11.6089
scf7180001238251	1545	18	1.45631	0.0116182	11.6182
scf7180001238598	1709	20	1.46284	0.0116703	11.6703
scf7180001245204	1196	14	1.46321	0.0116733	11.6733
scf7180001238204	2476	29	1.46405	0.01168	11.68
scf7180001238828	1190	14	1.47059	0.0117321	11.7321
scf7180001246667	1955	23	1.47059	0.0117321	11.7321
scf7180001246700	1954	23	1.47134	0.0117381	11.7381
scf7180001238537	1015	12	1.47783	0.0117899	11.7899
scf7180001238002	5073	60	1.47842	0.0117946	11.7946
scf7180001245567	1182	14	1.48054	0.0118115	11.8115
scf7180001246898	1599	19	1.4853	0.0118495	11.8495
scf7180001246803	1428	17	1.4881	0.0118718	11.8718
scf7180001246913	1175	14	1.48936	0.0118819	11.8819
scf7180001237009	1174	14	1.49063	0.011892	11.892
scf7180001235778	1172	14	1.49317	0.0119123	11.9123
scf7180001246638	1838	22	1.49619	0.0119364	11.9364
scf7180001246571	1582	19	1.50126	0.0119768	11.9768
scf7180001238473	1331	16	1.50263	0.0119877	11.9877
scf7180001238444	1413	17	1.50389	0.0119978	11.9978
scf7180001238496	1078	13	1.50742	0.012026	12.026
scf7180001238003	4048	49	1.51309	0.0120712	12.0712
scf7180001246461	1403	17	1.51461	0.0120833	12.0833
scf7180001245753	1401	17	1.51677	0.0121006	12.1006
scf7180001238488	1318	16	1.51745	0.012106	12.106
scf7180001238312	1473	18	1.52749	0.0121861	12.1861
scf7180001246591	2941	36	1.53009	0.0122068	12.2068
scf7180001246899	1142	14	1.5324	0.0122252	12.2252
scf7180001246572	1057	13	1.53737	0.0122649	12.2649
scf7180001246698	1618	20	1.54512	0.0123267	12.3267
scf7180001246757	1129	14	1.55004	0.012366	12.366
scf7180001238487	1207	15	1.55344	0.0123931	12.3931
scf7180001238511	1041	13	1.561	0.0124534	12.4534
scf7180001238507	1360	17	1.5625	0.0124654	12.4654
scf7180001238576	1117	14	1.5667	0.0124989	12.4989
scf7180001245657	1117	14	1.5667	0.0124989	12.4989
scf7180001246324	1036	13	1.56853	0.0125135	12.5135
scf7180001238594	3581	45	1.57079	0.0125315	12.5315
scf7180001246942	1273	16	1.57109	0.0125339	12.5339
scf7180001240077	1113	14	1.57233	0.0125438	12.5438
scf7180001246957	1746	22	1.57503	0.0125653	12.5653
scf7180001237840	1028	13	1.58074	0.0126109	12.6109
scf7180001246895	1024	13	1.58691	0.0126601	12.6601
scf7180001246661	1260	16	1.5873	0.0126632	12.6632
scf7180001242930	1717	22	1.60163	0.0127776	12.7776
scf7180001246689	1246	16	1.60514	0.0128055	12.8055
scf7180001246986	1090	14	1.6055	0.0128085	12.8085
scf7180001246534	4512	58	1.60683	0.012819	12.819
scf7180001246853	1399	18	1.60829	0.0128307	12.8307
scf7180001238499	1241	16	1.6116	0.0128571	12.8571
scf7180001246516	2088	27	1.61638	0.0128952	12.8952
scf7180001246940	1388	18	1.62104	0.0129324	12.9324
scf7180001245135	1002	13	1.62176	0.0129381	12.9381
scf7180001247054	1233	16	1.62206	0.0129405	12.9405
scf7180001242844	1078	14	1.62338	0.012951	12.951
scf7180001238283	1842	24	1.62866	0.0129932	12.9932
scf7180001244204	1073	14	1.63094	0.0130114	13.0114
scf7180001247062	1374	18	1.63755	0.0130641	13.0641
scf7180001246864	1064	14	1.64474	0.0131214	13.1214
scf7180001246932	1292	17	1.64474	0.0131214	13.1214
scf7180001240544	1284	17	1.65498	0.0132032	13.2032
scf7180001238713	1053	14	1.66192	0.0132585	13.2585
scf7180001242585	1050	14	1.66667	0.0132964	13.2964
scf7180001235330	1195	16	1.67364	0.013352	13.352
scf7180001243757	1117	15	1.6786	0.0133916	13.3916
scf7180001246751	1041	14	1.68108	0.0134114	13.4114
scf7180001238314	1258	17	1.68919	0.0134761	13.4761
scf7180001246896	1029	14	1.70068	0.0135678	13.5678
scf7180001238581	1322	18	1.70197	0.013578	13.578
scf7180001243089	1027	14	1.70399	0.0135942	13.5942
scf7180001246837	1247	17	1.70409	0.013595	13.595
scf7180001246684	1024	14	1.70898	0.013634	13.634
scf7180001244113	1969	27	1.71407	0.0136746	13.6746
scf7180001246730	1458	20	1.71468	0.0136794	13.6794
scf7180001237656	1229	17	1.72905	0.0137941	13.7941
scf7180001246754	1154	16	1.7331	0.0138264	13.8264
scf7180001246677	1148	16	1.74216	0.0138987	13.8987
scf7180001238218	1930	27	1.7487	0.0139509	13.9509
scf7180001248549	6218	87	1.74895	0.0139529	13.9529
scf7180001238600	1000	14	1.75	0.0139612	13.9612
scf7180001245745	639	9	1.76056	0.0140455	14.0455
scf7180001238497	1134	16	1.76367	0.0140703	14.0703
scf7180001238237	1414	20	1.76803	0.0141051	14.1051
scf7180001246376	1484	21	1.76887	0.0141117	14.1117
scf7180001238494	1337	19	1.77636	0.0141716	14.1716
scf7180001239759	1055	15	1.77725	0.0141786	14.1786
scf7180001246682	2812	40	1.77809	0.0141853	14.1853
scf7180001246971	1051	15	1.78402	0.0142326	14.2326
scf7180001246816	1116	16	1.79211	0.0142972	14.2972
scf7180001238479	1464	21	1.79303	0.0143045	14.3045
scf7180001238139	1669	24	1.79748	0.01434	14.34
scf7180001238726	1040	15	1.80288	0.0143831	14.3831
scf7180001246929	1109	16	1.80343	0.0143874	14.3874
scf7180001236022	1524	22	1.80446	0.0143957	14.3957
scf7180001238720	1108	16	1.80505	0.0144004	14.4004
scf7180001245312	1307	19	1.81714	0.0144968	14.4968
scf7180001238186	2132	31	1.81754	0.0145001	14.5001
scf7180001245993	1374	20	1.81951	0.0145157	14.5157
scf7180001239329	1717	25	1.82003	0.0145199	14.5199
scf7180001246872	1441	21	1.82165	0.0145328	14.5328
scf7180001237569	480	7	1.82292	0.0145429	14.5429
scf7180001242137	1299	19	1.82833	0.0145861	14.5861
scf7180001246781	1025	15	1.82927	0.0145936	14.5936
scf7180001234617	1159	17	1.83348	0.0146272	14.6272
scf7180001246592	2304	34	1.84462	0.0147161	14.7161
scf7180001238318	2164	32	1.84843	0.0147465	14.7465
scf7180001238153	1014	15	1.84911	0.0147519	14.7519
scf7180001246523	1278	19	1.85837	0.0148258	14.8258
scf7180001235407	1142	17	1.86077	0.0148449	14.8449
scf7180001238513	1207	18	1.86413	0.0148717	14.8717
scf7180001237411	1003	15	1.86939	0.0149137	14.9137
scf7180001246717	1203	18	1.87032	0.0149211	14.9211
scf7180001246736	1601	24	1.87383	0.0149491	14.9491
scf7180001246786	1948	30	1.92505	0.0153577	15.3577
scf7180001246987	1038	16	1.92678	0.0153716	15.3716
scf7180001238383	1556	24	1.92802	0.0153814	15.3814
scf7180001246320	1102	17	1.92831	0.0153838	15.3838
scf7180001246512	1166	18	1.92967	0.0153946	15.3946
scf7180001235863	1157	18	1.94468	0.0155144	15.5144
scf7180001241554	1028	16	1.94553	0.0155211	15.5211
scf7180001234594	382	6	1.96335	0.0156633	15.6633
scf7180001244622	1012	16	1.97628	0.0157665	15.7665
scf7180001236239	1895	30	1.97889	0.0157873	15.7873
scf7180001242707	1073	17	1.98043	0.0157995	15.7995
scf7180001246936	1001	16	1.998	0.0159397	15.9397
scf7180001238592	1562	25	2.00064	0.0159608	15.9608
scf7180001246282	9222	148	2.00607	0.0160041	16.0041
scf7180001246662	1557	25	2.00706	0.016012	16.012
scf7180001246514	2489	40	2.00884	0.0160262	16.0262
scf7180001238850	1242	20	2.01288	0.0160585	16.0585
scf7180001234760	1234	20	2.02593	0.0161626	16.1626
scf7180001243150	1101	18	2.0436	0.0163035	16.3035
scf7180001238472	1340	22	2.05224	0.0163724	16.3724
scf7180001238189	1397	23	2.05798	0.0164182	16.4182
scf7180001246848	1942	32	2.05973	0.0164322	16.4322
scf7180001246529	1270	21	2.06693	0.0164896	16.4896
scf7180001246683	1451	24	2.06754	0.0164945	16.4945
scf7180001246687	1568	26	2.0727	0.0165357	16.5357
scf7180001246719	1442	24	2.08044	0.0165974	16.5974
scf7180001236450	2039	34	2.08436	0.0166286	16.6286
scf7180001238641	1193	20	2.09556	0.016718	16.718
scf7180001246974	1193	20	2.09556	0.016718	16.718
scf7180001247010	1130	19	2.10177	0.0167676	16.7676
scf7180001246225	4811	81	2.10455	0.0167898	16.7898
scf7180001247045	1068	18	2.10674	0.0168072	16.8072
scf7180001246923	1478	25	2.11434	0.0168679	16.8679
scf7180001246891	1418	24	2.11566	0.0168784	16.8784
scf7180001235566	1060	18	2.12264	0.0169341	16.9341
scf7180001240779	1000	17	2.125	0.0169529	16.9529
scf7180001246822	1116	19	2.12814	0.0169779	16.9779
scf7180001240638	1997	34	2.12819	0.0169784	16.9784
scf7180001246654	1642	28	2.13155	0.0170051	17.0051
scf7180001246970	1162	20	2.15146	0.017164	17.164
scf7180001239966	13548	235	2.16822	0.0172977	17.2977
scf7180001246655	2875	50	2.17391	0.0173431	17.3431
scf7180001246593	4082	71	2.17418	0.0173453	17.3453
scf7180001237335	517	9	2.17602	0.0173599	17.3599
scf7180001246691	1145	20	2.18341	0.0174189	17.4189
scf7180001238591	1258	22	2.18601	0.0174396	17.4396
scf7180001246833	1370	24	2.18978	0.0174697	17.4697
scf7180001246589	1255	22	2.19124	0.0174813	17.4813
scf7180001241215	1013	18	2.22113	0.0177198	17.7198
scf7180001238774	1012	18	2.22332	0.0177373	17.7373
scf7180001238486	1006	18	2.23658	0.0178431	17.8431
scf7180001246779	1674	30	2.24014	0.0178715	17.8715
scf7180001237752	1111	20	2.25023	0.0179519	17.9519
scf7180001244436	1044	19	2.2749	0.0181488	18.1488
scf7180001238381	1369	25	2.28269	0.0182109	18.2109
scf7180001238123	1093	20	2.28728	0.0182476	18.2476
scf7180001236878	1090	20	2.29358	0.0182978	18.2978
scf7180001238715	1307	24	2.29533	0.0183118	18.3118
scf7180001238246	1905	35	2.29659	0.0183218	18.3218
scf7180001246599	1304	24	2.30061	0.0183539	18.3539
scf7180001238247	2057	38	2.30919	0.0184223	18.4223
scf7180001238842	1072	20	2.33209	0.018605	18.605
scf7180001246299	1819	34	2.33645	0.0186398	18.6398
scf7180001238060	1176	22	2.33844	0.0186557	18.6557
scf7180001246714	2824	53	2.34596	0.0187157	18.7157
scf7180001246610	1216	23	2.36431	0.0188621	18.8621
scf7180001241163	1057	20	2.36518	0.0188691	18.8691
scf7180001238484	3855	73	2.36706	0.018884	18.884
scf7180001238587	1372	26	2.3688	0.0188979	18.8979
scf7180001246298	1634	31	2.37148	0.0189193	18.9193
scf7180001238476	1211	23	2.37407	0.01894	18.94
scf7180001238049	1873	36	2.40256	0.0191673	19.1673
scf7180001238712	1025	20	2.43902	0.0194581	19.4581
scf7180001240246	3730	73	2.44638	0.0195168	19.5168
scf7180001238258	1173	23	2.45098	0.0195535	19.5535
scf7180001238031	1479	29	2.45098	0.0195535	19.5535
scf7180001246154	1630	32	2.45399	0.0195775	19.5775
scf7180001241070	1120	22	2.45536	0.0195884	19.5884
scf7180001238358	1168	23	2.46147	0.0196372	19.6372
scf7180001245668	1015	20	2.46305	0.0196499	19.6499
scf7180001244538	1116	22	2.46416	0.0196587	19.6587
scf7180001244220	1013	20	2.46792	0.0196886	19.6886
scf7180001238589	1112	22	2.47302	0.0197294	19.7294
scf7180001236382	1061	21	2.47408	0.0197378	19.7378
scf7180001238317	1414	28	2.47525	0.0197471	19.7471
scf7180001246775	1106	22	2.48644	0.0198364	19.8364
scf7180001239088	1054	21	2.49051	0.0198689	19.8689
scf7180001238605	1198	24	2.50417	0.0199779	19.9779
scf7180001237970	1097	22	2.50684	0.0199991	19.9991
scf7180001238281	1593	32	2.51099	0.0200322	20.0322
scf7180001238196	3284	66	2.51218	0.0200418	20.0418
scf7180001238056	3232	65	2.51392	0.0200557	20.0557
scf7180001239295	8001	162	2.53093	0.0201914	20.1914
scf7180001238846	1034	21	2.53868	0.0202532	20.2532
scf7180001241625	1034	21	2.53868	0.0202532	20.2532
scf7180001238471	1180	24	2.54237	0.0202826	20.2826
scf7180001235841	1081	22	2.54394	0.0202952	20.2952
scf7180001245525	1029	21	2.55102	0.0203516	20.3516
scf7180001245147	1076	22	2.55576	0.0203895	20.3895
scf7180001238285	1361	28	2.57164	0.0205161	20.5161
scf7180001246255	5279	109	2.58098	0.0205907	20.5907
scf7180001238371	1692	35	2.5857	0.0206283	20.6283
scf7180001243731	1061	22	2.59189	0.0206777	20.6777
scf7180001238493	1350	28	2.59259	0.0206833	20.6833
scf7180001241035	1059	22	2.59679	0.0207168	20.7168
scf7180001237777	1106	23	2.59946	0.0207381	20.7381
scf7180001234775	1628	34	2.61057	0.0208267	20.8267
scf7180001246860	1053	22	2.61159	0.0208348	20.8348
scf7180001236882	1047	22	2.62655	0.0209542	20.9542
scf7180001246093	1093	23	2.63038	0.0209847	20.9847
scf7180001246409	2181	46	2.63641	0.0210328	21.0328
scf7180001239221	1784	38	2.66256	0.0212414	21.2414
scf7180001238377	1123	24	2.67142	0.0213121	21.3121
scf7180001236252	1029	22	2.6725	0.0213208	21.3208
scf7180001242475	1121	24	2.67618	0.0213501	21.3501
scf7180001242431	1118	24	2.68336	0.0214074	21.4074
scf7180001246740	1525	33	2.70492	0.0215794	21.5794
scf7180001240083	1015	22	2.70936	0.0216148	21.6148
scf7180001245886	4036	88	2.72547	0.0217434	21.7434
scf7180001247369	3161	69	2.72857	0.0217681	21.7681
scf7180001246753	1234	27	2.73501	0.0218195	21.8195
scf7180001244914	1004	22	2.73904	0.0218517	21.8517
scf7180001235743	5900	130	2.75424	0.0219729	21.9729
scf7180001239958	1315	29	2.75665	0.0219921	21.9921
scf7180001244490	1087	24	2.75989	0.022018	22.018
scf7180001237462	1222	27	2.76187	0.0220337	22.0337
scf7180001238229	1356	30	2.76549	0.0220626	22.0626
scf7180001246011	1123	25	2.78272	0.0222001	22.2001
scf7180001237630	1064	24	2.81955	0.0224939	22.4939
scf7180001238610	1148	26	2.83101	0.0225853	22.5853
scf7180001244215	1448	33	2.84876	0.0227269	22.7269
scf7180001238238	1228	28	2.85016	0.0227381	22.7381
scf7180001239367	1095	25	2.85388	0.0227678	22.7678
scf7180001237409	1051	24	2.85442	0.0227721	22.7721
scf7180001238248	2361	54	2.85896	0.0228083	22.8083
scf7180001245943	1832	42	2.86572	0.0228623	22.8623
scf7180001246966	1218	28	2.87356	0.0229248	22.9248
scf7180001245885	2377	55	2.8923	0.0230743	23.0743
scf7180001246939	1248	29	2.90465	0.0231728	23.1728
scf7180001236571	1291	30	2.90473	0.0231734	23.1734
scf7180001245483	1154	27	2.92461	0.0233321	23.3321
scf7180001238374	1362	32	2.93686	0.0234298	23.4298
scf7180001238326	1191	28	2.93871	0.0234445	23.4445
scf7180001238372	1802	43	2.9828	0.0237963	23.7963
scf7180001238380	1213	29	2.98846	0.0238414	23.8414
scf7180001234615	1128	27	2.99202	0.0238699	23.8699
scf7180001245408	1043	25	2.99616	0.0239029	23.9029
scf7180001238244	1083	26	3.00092	0.0239409	23.9409
scf7180001235434	1124	27	3.00267	0.0239548	23.9548
scf7180001237018	1205	29	3.0083	0.0239997	23.9997
scf7180001246742	1077	26	3.01764	0.0240743	24.0743
scf7180001244384	4194	102	3.04006	0.0242531	24.2531
scf7180001238223	13983	343	3.06622	0.0244618	24.4618
scf7180001245892	1096	27	3.07938	0.0245668	24.5668
scf7180001242025	1013	25	3.0849	0.0246108	24.6108
scf7180001246343	1012	25	3.08794	0.0246351	24.6351
scf7180001234714	1133	28	3.08914	0.0246447	24.6447
scf7180001244505	1011	25	3.091	0.0246595	24.6595
scf7180001238323	1414	35	3.09406	0.0246839	24.6839
scf7180001246914	1046	26	3.10707	0.0247877	24.7877
scf7180001235660	482	12	3.11203	0.0248273	24.8273
scf7180001246530	2325	58	3.11828	0.0248771	24.8771
scf7180001243549	1322	33	3.12027	0.024893	24.893
scf7180001248159	7786	195	3.13062	0.0249756	24.9756
scf7180001246769	1432	36	3.14246	0.02507	25.07
scf7180001238843	1028	26	3.16148	0.0252218	25.2218
scf7180001239446	1181	30	3.17528	0.0253318	25.3318
scf7180001243861	1023	26	3.17693	0.025345	25.345
scf7180001237459	1101	28	3.17893	0.025361	25.361
scf7180001240780	1140	29	3.17982	0.0253681	25.3681
scf7180001243595	1096	28	3.19343	0.0254767	25.4767
scf7180001246012	4656	119	3.1948	0.0254876	25.4876
scf7180001246645	1477	38	3.21598	0.0256566	25.6566
scf7180001242914	1077	28	3.24977	0.0259261	25.9261
scf7180001246729	1419	37	3.25934	0.0260025	26.0025
scf7180001244951	1070	28	3.27103	0.0260957	26.0957
scf7180001236867	1026	27	3.28947	0.0262429	26.2429
scf7180001246094	1972	52	3.29615	0.0262961	26.2961
scf7180001238142	1249	33	3.30264	0.0263479	26.3479
scf7180001242311	6004	159	3.31029	0.026409	26.409
scf7180001241119	1157	31	3.34918	0.0267192	26.7192
scf7180001236077	6158	165	3.3493	0.0267202	26.7202
scf7180001246710	1377	37	3.35875	0.0267956	26.7956
scf7180001236717	1539	42	3.41131	0.0272149	27.2149
scf7180001246092	1389	38	3.41973	0.027282	27.282
scf7180001246496	1168	32	3.42466	0.0273214	27.3214
scf7180001238280	1239	34	3.43019	0.0273655	27.3655
scf7180001243251	1053	29	3.44255	0.0274641	27.4641
scf7180001236619	1306	36	3.44564	0.0274887	27.4887
scf7180001246666	1342	37	3.44635	0.0274944	27.4944
scf7180001239102	1699	47	3.45792	0.0275867	27.5867
scf7180001245536	1337	37	3.45924	0.0275972	27.5972
scf7180001239308	1083	30	3.4626	0.0276241	27.6241
scf7180001243282	1005	28	3.48259	0.0277835	27.7835
scf7180001245704	1040	29	3.48558	0.0278074	27.8074
scf7180001246508	1642	46	3.50183	0.027937	27.937
scf7180001246160	1066	30	3.51782	0.0280646	28.0646
scf7180001245632	1171	33	3.52263	0.028103	28.103
scf7180001238489	1307	37	3.53864	0.0282307	28.2307
scf7180001236003	1086	31	3.56814	0.028466	28.466
scf7180001240799	1117	32	3.58102	0.0285688	28.5688
scf7180001239361	1115	32	3.58744	0.0286201	28.6201
scf7180001241624	1007	29	3.5998	0.0287186	28.7186
scf7180001245964	1249	36	3.60288	0.0287432	28.7432
scf7180001246845	2387	69	3.61332	0.0288265	28.8265
scf7180001246804	1003	29	3.61416	0.0288332	28.8332
scf7180001246375	1072	31	3.61474	0.0288378	28.8378
scf7180001240068	1208	35	3.62169	0.0288933	28.8933
scf7180001244016	1378	40	3.62845	0.0289472	28.9472
scf7180001241212	1584	46	3.63005	0.02896	28.96
scf7180001238124	1032	30	3.63372	0.0289892	28.9892
scf7180001247075	1064	31	3.64192	0.0290546	29.0546
scf7180001242987	1028	30	3.64786	0.029102	29.102
scf7180001246515	1096	32	3.64964	0.0291162	29.1162
scf7180001246528	1023	30	3.66569	0.0292443	29.2443
scf7180001238385	1120	33	3.68304	0.0293827	29.3827
scf7180001241323	1357	40	3.6846	0.0293951	29.3951
scf7180001242957	1419	42	3.69979	0.0295163	29.5163
scf7180001246454	1282	38	3.70515	0.0295591	29.5591
scf7180001245548	1011	30	3.7092	0.0295914	29.5914
scf7180001244043	1448	43	3.71202	0.0296139	29.6139
scf7180001238978	1076	32	3.71747	0.0296574	29.6574
scf7180001239830	1006	30	3.72763	0.0297385	29.7385
scf7180001241458	1439	43	3.73523	0.0297991	29.7991
scf7180001238193	2174	65	3.73735	0.029816	29.816
scf7180001234665	869	26	3.73993	0.0298366	29.8366
scf7180001237244	1032	31	3.75484	0.0299555	29.9555
scf7180001246902	1197	36	3.7594	0.0299919	29.9919
scf7180001242587	1263	38	3.76089	0.0300037	30.0037
scf7180001244898	1362	41	3.76285	0.0300194	30.0194
scf7180001240928	1924	58	3.76819	0.030062	30.062
scf7180001246374	1022	31	3.79159	0.0302487	30.2487
scf7180001240086	1107	34	3.83921	0.0306286	30.6286
scf7180001246808	1104	34	3.84964	0.0307118	30.7118
scf7180001246489	1425	44	3.85965	0.0307917	30.7917
scf7180001237689	1101	34	3.86013	0.0307955	30.7955
scf7180001242037	4449	138	3.87728	0.0309323	30.9323
scf7180001246252	1190	37	3.88655	0.0310063	31.0063
scf7180001245881	1122	35	3.89929	0.0311079	31.1079
scf7180001246810	1186	37	3.89966	0.0311109	31.1109
scf7180001238321	1536	48	3.90625	0.0311634	31.1634
scf7180001242543	1118	35	3.91324	0.0312192	31.2192
scf7180001238847	1052	33	3.9211	0.0312819	31.2819
scf7180001239873	1015	32	3.94089	0.0314398	31.4398
scf7180001239378	1077	34	3.94615	0.0314817	31.4817
scf7180001241088	1140	36	3.94737	0.0314915	31.4915
scf7180001246653	1138	36	3.95431	0.0315468	31.5468
scf7180001238844	1010	32	3.9604	0.0315954	31.5954
scf7180001238165	1136	36	3.96127	0.0316024	31.6024
scf7180001246678	1320	42	3.97727	0.03173	31.73
scf7180001239564	1350	43	3.98148	0.0317636	31.7636
scf7180001235582	1067	34	3.98313	0.0317768	31.7768
scf7180001239060	1004	32	3.98406	0.0317842	31.7842
scf7180001242288	1252	40	3.99361	0.0318604	31.8604
scf7180001238590	1000	32	4	0.0319114	31.9114
scf7180001242769	1091	35	4.01008	0.0319918	31.9918
scf7180001242671	1741	56	4.02068	0.0320763	32.0763
scf7180001236688	1336	43	4.0232	0.0320965	32.0965
scf7180001243606	1087	35	4.02484	0.0321095	32.1095
scf7180001240390	1086	35	4.02855	0.0321391	32.1391
scf7180001246900	1396	45	4.02937	0.0321457	32.1457
scf7180001237058	1208	39	4.0356	0.0321953	32.1953
scf7180001246410	1053	34	4.03609	0.0321993	32.1993
scf7180001243266	1050	34	4.04762	0.0322913	32.2913
scf7180001243712	493	16	4.0568	0.0323645	32.3645
scf7180001246505	1231	40	4.06174	0.0324039	32.4039
scf7180001246847	1046	34	4.0631	0.0324147	32.4147
scf7180001246870	1474	48	4.07056	0.0324742	32.4742
scf7180001240406	13807	450	4.07402	0.0325019	32.5019
scf7180001239703	1011	33	4.08012	0.0325505	32.5505
scf7180001248298	1011	33	4.08012	0.0325505	32.5505
scf7180001235130	1160	38	4.09483	0.0326679	32.6679
scf7180001240325	1037	34	4.09836	0.0326961	32.6961
scf7180001243774	1128	37	4.10018	0.0327106	32.7106
scf7180001244854	1003	33	4.11266	0.0328102	32.8102
scf7180001236163	1063	35	4.11571	0.0328345	32.8345
scf7180001238387	1542	51	4.13424	0.0329823	32.9823
scf7180001245659	1081	36	4.16281	0.0332102	33.2102
scf7180001238481	1104	37	4.18931	0.0334217	33.4217
scf7180001237086	3040	102	4.19408	0.0334597	33.4597
scf7180001238373	11356	382	4.20483	0.0335454	33.5454
scf7180001240348	1008	34	4.21627	0.0336367	33.6367
scf7180001245127	1091	37	4.23923	0.0338199	33.8199
scf7180001242772	587	20	4.25894	0.0339772	33.9772
scf7180001240582	1139	39	4.28007	0.0341457	34.1457
scf7180001234656	1076	37	4.29833	0.0342914	34.2914
scf7180001246991	1075	37	4.30233	0.0343233	34.3233
scf7180001243547	1190	41	4.30672	0.0343583	34.3583
scf7180001239000	1071	37	4.31839	0.0344515	34.4515
scf7180001243212	2981	103	4.31902	0.0344565	34.4565
scf7180001236894	1210	42	4.33884	0.0346146	34.6146
scf7180001244056	1053	37	4.39221	0.0350404	35.0404
scf7180001240652	1533	54	4.40313	0.0351275	35.1275
scf7180001245304	1559	55	4.40988	0.0351813	35.1813
scf7180001242634	1105	39	4.41176	0.0351963	35.1963
scf7180001241030	1217	43	4.4166	0.0352349	35.2349
scf7180001239639	5744	205	4.46118	0.0355906	35.5906
scf7180001246076	1083	39	4.50139	0.0359113	35.9113
scf7180001246318	1044	38	4.54981	0.0362976	36.2976
scf7180001246862	1095	40	4.56621	0.0364285	36.4285
scf7180001236360	465	17	4.56989	0.0364579	36.4579
scf7180001246731	1012	37	4.57016	0.03646	36.46
scf7180001236045	1090	40	4.58716	0.0365956	36.5956
scf7180001236620	1116	41	4.59229	0.0366366	36.6366
scf7180001236228	1033	38	4.59826	0.0366842	36.6842
scf7180001246439	1141	42	4.60123	0.0367078	36.7078
scf7180001238220	1762	65	4.61124	0.0367877	36.7877
scf7180001240973	1028	38	4.62062	0.0368626	36.8626
scf7180001246575	1512	56	4.62963	0.0369344	36.9344
scf7180001246852	1512	56	4.62963	0.0369344	36.9344
scf7180001241548	1020	38	4.65686	0.0371517	37.1517
scf7180001236317	1171	44	4.69684	0.0374706	37.4706
scf7180001241368	660	25	4.73485	0.0377739	37.7739
scf7180001239180	1055	40	4.73934	0.0378097	37.8097
scf7180001245612	1055	40	4.73934	0.0378097	37.8097
scf7180001245337	1236	47	4.75324	0.0379206	37.9206
scf7180001239040	7088	270	4.76157	0.037987	37.987
scf7180001245146	1386	53	4.77994	0.0381336	38.1336
scf7180001238081	7213	276	4.78303	0.0381582	38.1582
scf7180001239511	1226	47	4.79201	0.0382299	38.2299
scf7180001234682	1039	40	4.81232	0.0383919	38.3919
scf7180001235498	1398	54	4.82833	0.0385196	38.5196
scf7180001235296	1111	43	4.83798	0.0385967	38.5967
scf7180001242868	1027	40	4.86855	0.0388405	38.8405
scf7180001245663	973	38	4.88181	0.0389463	38.9463
scf7180001238378	1147	45	4.9041	0.0391241	39.1241
scf7180001238025	1141	45	4.92989	0.0393298	39.3298
scf7180001239719	1090	43	4.93119	0.0393403	39.3403
scf7180001236653	1166	46	4.93139	0.0393418	39.3418
scf7180001234754	1215	48	4.93827	0.0393967	39.3967
scf7180001246165	553	22	4.97288	0.0396728	39.6728
scf7180001244996	1180	47	4.97881	0.0397202	39.7202
scf7180001240777	1254	50	4.98405	0.039762	39.762
scf7180001245190	1028	41	4.98541	0.0397728	39.7728
scf7180001235579	1053	42	4.98575	0.0397756	39.7756
scf7180001245606	1002	40	4.99002	0.0398096	39.8096
scf7180001237893	1052	42	4.99049	0.0398134	39.8134
scf7180001235834	1023	41	5.00978	0.0399672	39.9672
scf7180001239917	1745	70	5.01433	0.0400035	40.0035
scf7180001241971	1022	41	5.01468	0.0400063	40.0063
scf7180001238949	1140	46	5.04386	0.0402391	40.2391
scf7180001244620	1286	52	5.05443	0.0403234	40.3234
scf7180001246164	1159	47	5.06903	0.0404399	40.4399
scf7180001246576	2070	84	5.07246	0.0404673	40.4673
scf7180001236685	1132	46	5.07951	0.0405235	40.5235
scf7180001246317	1968	80	5.0813	0.0405378	40.5378
scf7180001234654	9765	399	5.10753	0.040747	40.747
scf7180001246799	1221	50	5.11876	0.0408366	40.8366
scf7180001235748	1132	47	5.18993	0.0414044	41.4044
scf7180001239889	1300	54	5.19231	0.0414234	41.4234
scf7180001239051	1010	42	5.19802	0.041469	41.469
scf7180001236758	1031	43	5.21339	0.0415915	41.5915
scf7180001240408	1193	50	5.23889	0.041795	41.795
scf7180001245822	1192	50	5.24329	0.0418301	41.8301
scf7180001242341	1071	45	5.2521	0.0419004	41.9004
scf7180001240571	1188	50	5.26094	0.041971	41.971
scf7180001235518	1376	58	5.2689	0.0420344	42.0344
scf7180001235720	1114	47	5.27379	0.0420734	42.0734
scf7180001236768	2101	89	5.2951	0.0422434	42.2434
scf7180001237605	1014	43	5.30079	0.0422888	42.2888
scf7180001235166	1013	43	5.30602	0.0423306	42.3306
scf7180001246713	1318	56	5.31108	0.0423709	42.3709
scf7180001241463	3007	128	5.32092	0.0424494	42.4494
scf7180001245082	1121	48	5.35236	0.0427003	42.7003
scf7180001235244	1258	54	5.36566	0.0428064	42.8064
scf7180001245887	1188	51	5.36616	0.0428104	42.8104
scf7180001248822	812	35	5.38793	0.042984	42.984
scf7180001245541	1065	46	5.39906	0.0430728	43.0728
scf7180001249335	486	21	5.40123	0.0430902	43.0902
scf7180001240949	1316	57	5.41413	0.0431931	43.1931
scf7180001246886	1085	47	5.41475	0.043198	43.198
scf7180001237972	1037	45	5.4243	0.0432742	43.2742
scf7180001235228	1058	46	5.43478	0.0433578	43.3578
scf7180001235019	824	36	5.46117	0.0435683	43.5683
scf7180001246699	1258	55	5.46502	0.0435991	43.5991
scf7180001241504	8862	390	5.50102	0.0438862	43.8862
scf7180001238710	1226	54	5.50571	0.0439237	43.9237
scf7180001241563	2722	120	5.51065	0.0439631	43.9631
scf7180001236583	1037	46	5.54484	0.0442358	44.2358
scf7180001246622	1036	46	5.55019	0.0442785	44.2785
scf7180001244385	1395	62	5.55556	0.0443213	44.3213
scf7180001236711	1008	45	5.58036	0.0445192	44.5192
scf7180001235329	1030	46	5.58252	0.0445365	44.5365
scf7180001246573	1028	46	5.59339	0.0446231	44.6231
scf7180001249035	1005	45	5.59701	0.0446521	44.6521
scf7180001241511	1072	48	5.59701	0.0446521	44.6521
scf7180001240731	1002	45	5.61377	0.0447858	44.7858
scf7180001238219	3790	171	5.63984	0.0449937	44.9937
scf7180001246024	1149	52	5.65709	0.0451314	45.1314
scf7180001234994	1016	46	5.65945	0.0451502	45.1502
scf7180001240943	1057	48	5.67644	0.0452857	45.2857
scf7180001239079	5979	272	5.68657	0.0453665	45.3665
scf7180001237395	1075	49	5.69767	0.0454551	45.4551
scf7180001236242	1026	47	5.72612	0.0456821	45.6821
scf7180001246553	1519	70	5.76037	0.0459553	45.9553
scf7180001243649	1584	73	5.76073	0.0459582	45.9582
scf7180001237772	3097	143	5.77171	0.0460458	46.0458
scf7180001239327	3397	157	5.77716	0.0460892	46.0892
scf7180001245844	1016	47	5.78248	0.0461317	46.1317
scf7180001239199	1014	47	5.79389	0.0462227	46.2227
scf7180001245919	1121	52	5.79839	0.0462587	46.2587
scf7180001246303	1099	51	5.80073	0.0462773	46.2773
scf7180001236064	495	23	5.80808	0.0463359	46.3359
scf7180001244290	968	45	5.81095	0.0463588	46.3588
scf7180001244200	1091	51	5.84326	0.0466166	46.6166
scf7180001239350	1259	59	5.85782	0.0467328	46.7328
scf7180001237282	1127	53	5.87844	0.0468972	46.8972
scf7180001245138	1123	53	5.89938	0.0470643	47.0643
scf7180001239396	1078	51	5.91373	0.0471788	47.1788
scf7180001246993	1095	52	5.93607	0.047357	47.357
scf7180001240745	1137	54	5.93668	0.0473618	47.3618
scf7180001244771	1031	49	5.94083	0.047395	47.395
scf7180001242268	736	35	5.94429	0.0474226	47.4226
scf7180001248385	1050	50	5.95238	0.0474871	47.4871
scf7180001241698	6069	289	5.95238	0.0474871	47.4871
scf7180001240206	1027	49	5.96397	0.0475796	47.5796
scf7180001241442	1067	51	5.9747	0.0476652	47.6652
scf7180001248395	1004	48	5.9761	0.0476763	47.6763
scf7180001241266	1044	50	5.98659	0.0477601	47.7601
scf7180001240633	1075	52	6.04651	0.0482381	48.2381
scf7180001245397	1150	56	6.08696	0.0485608	48.5608
scf7180001235835	1001	49	6.11888	0.0488154	48.8154
scf7180001238315	1814	89	6.13286	0.0489269	48.9269
scf7180001239774	1019	50	6.13346	0.0489318	48.9318
scf7180001241069	1222	60	6.13748	0.0489638	48.9638
scf7180001238287	1485	73	6.14478	0.0490221	49.0221
scf7180001234710	1017	50	6.14553	0.049028	49.028
scf7180001236081	1000	50	6.25	0.0498615	49.8615
scf7180001242870	1136	57	6.27201	0.0500371	50.0371
scf7180001249331	1036	52	6.27413	0.050054	50.054
scf7180001236681	1174	59	6.28194	0.0501163	50.1163
scf7180001245685	1014	51	6.28698	0.0501565	50.1565
scf7180001239529	1173	59	6.2873	0.050159	50.159
scf7180001239520	1052	53	6.29753	0.0502407	50.2407
scf7180001245098	1029	52	6.31681	0.0503945	50.3945
scf7180001249051	1028	52	6.32296	0.0504435	50.4435
scf7180001242230	1541	78	6.32706	0.0504763	50.4763
scf7180001236304	1005	51	6.34328	0.0506057	50.6057
scf7180001237149	3605	183	6.34535	0.0506222	50.6222
scf7180001238983	1004	51	6.3496	0.0506561	50.6561
scf7180001234962	1082	55	6.35397	0.050691	50.691
scf7180001245073	1062	54	6.35593	0.0507066	50.7066
scf7180001244602	1785	91	6.37255	0.0508392	50.8392
scf7180001246507	1097	56	6.38104	0.0509069	50.9069
scf7180001240172	1231	63	6.39724	0.0510361	51.0361
scf7180001239203	1015	52	6.40394	0.0510896	51.0896
scf7180001240069	1242	64	6.44122	0.051387	51.387
scf7180001242417	1106	57	6.44213	0.0513943	51.3943
scf7180001236225	1200	62	6.45833	0.0515235	51.5235
scf7180001241923	1042	54	6.47793	0.0516799	51.6799
scf7180001243052	1039	54	6.49663	0.0518291	51.8291
scf7180001243966	1096	57	6.50091	0.0518632	51.8632
scf7180001243674	1019	53	6.50147	0.0518677	51.8677
scf7180001241947	1035	54	6.52174	0.0520294	52.0294
scf7180001237543	1014	53	6.53353	0.0521235	52.1235
scf7180001239577	1090	57	6.5367	0.0521487	52.1487
scf7180001243053	1719	90	6.5445	0.052211	52.211
scf7180001242435	1012	53	6.54644	0.0522265	52.2265
scf7180001243716	1031	54	6.54704	0.0522312	52.2312
scf7180001242731	1488	78	6.55242	0.0522741	52.2741
scf7180001248321	1182	62	6.55668	0.0523082	52.3082
scf7180001235633	1294	68	6.56878	0.0524047	52.4047
scf7180001235161	1293	68	6.57386	0.0524452	52.4452
scf7180001245965	3820	201	6.57723	0.052472	52.472
scf7180001235969	1140	60	6.57895	0.0524858	52.4858
scf7180001246651	2067	109	6.59168	0.0525874	52.5874
scf7180001242840	1285	68	6.61479	0.0527717	52.7717
scf7180001240193	3228	171	6.62175	0.0528272	52.8272
scf7180001243169	1283	68	6.6251	0.052854	52.854
scf7180001245736	1282	68	6.63027	0.0528952	52.8952
scf7180001234715	1035	55	6.64251	0.0529929	52.9929
scf7180001246419	1217	65	6.67625	0.0532621	53.2621
scf7180001242130	1123	60	6.67854	0.0532803	53.2803
scf7180001246795	1047	56	6.68577	0.053338	53.338
scf7180001246780	1009	54	6.68979	0.0533701	53.3701
scf7180001242958	1096	59	6.72901	0.053683	53.683
scf7180001248365	1133	61	6.72992	0.0536902	53.6902
scf7180001237166	779	42	6.73941	0.0537659	53.7659
scf7180001236898	1185	64	6.75105	0.0538588	53.8588
scf7180001239610	1219	66	6.76784	0.0539928	53.9928
scf7180001237988	1882	102	6.77471	0.0540475	54.0475
scf7180001246372	1125	61	6.77778	0.054072	54.072
scf7180001243708	1067	58	6.79475	0.0542074	54.2074
scf7180001235592	1545	84	6.79612	0.0542183	54.2183
scf7180001238976	1099	60	6.82439	0.0544439	54.4439
scf7180001234688	1024	56	6.83594	0.054536	54.536
scf7180001245438	1024	56	6.83594	0.054536	54.536
scf7180001245798	1038	57	6.86416	0.0547612	54.7612
scf7180001242398	1054	58	6.87856	0.054876	54.876
scf7180001247176	4908	271	6.902	0.055063	55.063
scf7180001238477	1031	57	6.91077	0.055133	55.133
scf7180001238915	3913	217	6.93202	0.0553026	55.3026
scf7180001246321	1550	86	6.93548	0.0553302	55.3302
scf7180001236785	483	27	6.98758	0.0557458	55.7458
scf7180001246497	1449	81	6.98758	0.0557458	55.7458
scf7180001243301	1019	57	6.99215	0.0557822	55.7822
scf7180001237712	1125	63	7	0.0558449	55.8449
scf7180001237639	1089	61	7.00184	0.0558595	55.8595
scf7180001235476	10669	601	7.04143	0.0561754	56.1754
scf7180001238168	2660	150	7.04887	0.0562348	56.2348
scf7180001240061	1117	63	7.05013	0.0562448	56.2448
scf7180001234721	1025	58	7.07317	0.0564286	56.4286
scf7180001246339	2027	115	7.09176	0.0565769	56.5769
scf7180001246338	1090	62	7.11009	0.0567232	56.7232
scf7180001240159	1002	57	7.11078	0.0567286	56.7286
scf7180001236085	1194	68	7.11893	0.0567937	56.7937
scf7180001240757	1576	90	7.13832	0.0569484	56.9484
scf7180001248323	6892	394	7.14597	0.0570094	57.0094
scf7180001243493	1206	69	7.15174	0.0570554	57.0554
scf7180001246020	1048	60	7.15649	0.0570933	57.0933
scf7180001245648	1063	61	7.1731	0.0572258	57.2258
scf7180001243538	1044	60	7.18391	0.0573121	57.3121
scf7180001245599	1269	73	7.1907	0.0573663	57.3663
scf7180001239370	1043	60	7.1908	0.057367	57.367
scf7180001240365	3858	222	7.19285	0.0573834	57.3834
scf7180001239432	1075	62	7.2093	0.0575147	57.5147
scf7180001242986	1159	67	7.22606	0.0576483	57.6483
scf7180001237610	1295	75	7.23938	0.0577546	57.7546
scf7180001237402	863	50	7.24218	0.0577769	57.7769
scf7180001245354	1431	83	7.25017	0.0578407	57.8407
scf7180001235552	1017	59	7.25172	0.0578531	57.8531
scf7180001246650	1206	70	7.25539	0.0578823	57.8823
scf7180001241884	1085	63	7.25806	0.0579037	57.9037
scf7180001242635	1426	83	7.2756	0.0580435	58.0435
scf7180001243202	1011	59	7.29476	0.0581964	58.1964
scf7180001234941	1078	63	7.30519	0.0582797	58.2797
scf7180001239676	1249	73	7.30584	0.0582849	58.2849
scf7180001244941	1009	59	7.30922	0.0583118	58.3118
scf7180001245774	1180	69	7.30932	0.0583126	58.3126
scf7180001243566	1043	61	7.31064	0.0583231	58.3231
scf7180001246640	4902	289	7.36944	0.0587922	58.7922
scf7180001243585	1355	80	7.38007	0.058877	58.877
scf7180001235192	1114	66	7.40575	0.0590818	59.0818
scf7180001242825	1146	68	7.4171	0.0591725	59.1725
scf7180001244662	1024	61	7.44629	0.0594053	59.4053
scf7180001237635	486	29	7.45885	0.0595055	59.5055
scf7180001240850	1004	60	7.47012	0.0595954	59.5954
scf7180001237320	1201	72	7.49376	0.059784	59.784
scf7180001245578	1250	75	7.5	0.0598338	59.8338
scf7180001236951	1033	62	7.50242	0.0598531	59.8531
scf7180001246832	1280	77	7.51953	0.0599896	59.9896
scf7180001248359	1180	71	7.52119	0.0600028	60.0028
scf7180001245195	1213	73	7.52267	0.0600147	60.0147
scf7180001235371	2755	166	7.53176	0.0600872	60.0872
scf7180001244694	1062	64	7.53296	0.0600967	60.0967
scf7180001246149	1022	62	7.58317	0.0604973	60.4973
scf7180001237270	1137	69	7.58575	0.0605179	60.5179
scf7180001246557	1036	63	7.60135	0.0606424	60.6424
scf7180001244051	1233	75	7.60341	0.0606588	60.6588
scf7180001246273	1081	66	7.63182	0.0608855	60.8855
scf7180001236399	2075	127	7.6506	0.0610353	61.0353
scf7180001246085	1044	64	7.66284	0.0611329	61.1329
scf7180001241711	1124	69	7.67349	0.0612178	61.2178
scf7180001244651	1075	66	7.67442	0.0612253	61.2253
scf7180001245791	1008	62	7.68849	0.0613376	61.3376
scf7180001238188	1089	67	7.69054	0.0613539	61.3539
scf7180001235367	1202	74	7.69551	0.0613935	61.3935
scf7180001236659	1007	62	7.69613	0.0613985	61.3985
scf7180001246551	1234	76	7.69854	0.0614177	61.4177
scf7180001237158	1104	68	7.69928	0.0614236	61.4236
scf7180001243555	1167	72	7.71208	0.0615258	61.5258
scf7180001242071	1083	67	7.73315	0.0616938	61.6938
scf7180001244360	1195	74	7.74059	0.0617531	61.7531
scf7180001243439	1128	70	7.75709	0.0618848	61.8848
scf7180001243302	1062	66	7.76836	0.0619747	61.9747
scf7180001242643	1333	83	7.7832	0.0620931	62.0931
scf7180001238942	1070	67	7.8271	0.0624434	62.4434
scf7180001236526	1036	65	7.84266	0.0625675	62.5675
scf7180001246135	1018	64	7.85855	0.0626942	62.6942
scf7180001246490	1049	66	7.86463	0.0627428	62.7428
scf7180001235901	2153	136	7.89596	0.0629927	62.9927
scf7180001235101	1028	65	7.9037	0.0630544	63.0544
scf7180001248966	1028	65	7.9037	0.0630544	63.0544
scf7180001246485	1548	98	7.91344	0.0631321	63.1321
scf7180001235548	1026	65	7.9191	0.0631773	63.1773
scf7180001248345	566	36	7.95053	0.063428	63.428
scf7180001240938	1020	65	7.96569	0.063549	63.549
scf7180001237386	1004	64	7.96813	0.0635684	63.5684
scf7180001240046	1207	77	7.97432	0.0636178	63.6178
scf7180001244758	1127	72	7.9858	0.0637095	63.7095
scf7180001243874	1095	70	7.99087	0.0637499	63.7499
scf7180001236438	1749	112	8.00457	0.0638592	63.8592
scf7180001235108	2902	186	8.01172	0.0639162	63.9162
scf7180001245830	1123	72	8.01425	0.0639364	63.9364
scf7180001240667	1013	65	8.02073	0.0639881	63.9881
scf7180001243719	1008	65	8.06052	0.0643055	64.3055
scf7180001243539	1068	69	8.07584	0.0644278	64.4278
scf7180001240417	1097	71	8.09025	0.0645427	64.5427
scf7180001239851	1003	65	8.1007	0.0646261	64.6261
scf7180001245255	1063	69	8.11383	0.0647308	64.7308
scf7180001242711	1000	65	8.125	0.0648199	64.8199
scf7180001241514	1335	87	8.14607	0.064988	64.988
scf7180001248324	1211	79	8.15442	0.0650546	65.0546
scf7180001244114	994	65	8.17404	0.0652112	65.2112
scf7180001248405	1328	87	8.18901	0.0653306	65.3306
scf7180001246074	1022	67	8.19472	0.0653761	65.3761
scf7180001235843	1144	75	8.19493	0.0653778	65.3778
scf7180001235759	1597	105	8.21853	0.0655661	65.5661
scf7180001245933	1277	84	8.2224	0.065597	65.597
scf7180001242979	1047	69	8.23782	0.06572	65.72
scf7180001239536	4186	276	8.24176	0.0657514	65.7514
scf7180001235842	1031	68	8.24442	0.0657727	65.7727
scf7180001236413	1046	69	8.2457	0.0657829	65.7829
scf7180001239426	1136	75	8.25264	0.0658382	65.8382
scf7180001237175	1148	76	8.27526	0.0660187	66.0187
scf7180001248311	1115	74	8.29596	0.0661839	66.1839
scf7180001242793	1219	81	8.30599	0.0662638	66.2638
scf7180001243242	1172	78	8.31911	0.0663685	66.3685
scf7180001240102	6109	407	8.32788	0.0664385	66.4385
scf7180001239035	1424	95	8.33919	0.0665287	66.5287
scf7180001235305	1079	72	8.34106	0.0665436	66.5436
scf7180001246202	1063	71	8.34901	0.0666071	66.6071
scf7180001240171	1346	90	8.3581	0.0666796	66.6796
scf7180001239087	1687	113	8.37285	0.0667973	66.7973
scf7180001246322	1579	106	8.39139	0.0669451	66.9451
scf7180001244422	1221	82	8.39476	0.066972	66.972
scf7180001246258	1011	68	8.40752	0.0670738	67.0738
scf7180001242362	1293	87	8.41067	0.067099	67.099
scf7180001236084	1316	89	8.45365	0.0674418	67.4418
scf7180001236240	1005	68	8.45771	0.0674743	67.4743
scf7180001236490	1049	71	8.46044	0.067496	67.496
scf7180001246854	1034	70	8.46228	0.0675107	67.5107
scf7180001246027	1417	96	8.4686	0.0675611	67.5611
scf7180001236384	1164	79	8.48368	0.0676814	67.6814
scf7180001242913	1105	75	8.48416	0.0676853	67.6853
scf7180001244990	6125	416	8.4898	0.0677302	67.7302
scf7180001236203	6237	424	8.49768	0.0677931	67.7931
scf7180001246550	1483	101	8.51315	0.0679165	67.9165
scf7180001248958	323	22	8.51393	0.0679228	67.9228
scf7180001236293	1056	72	8.52273	0.0679929	67.9929
scf7180001241207	1025	70	8.53659	0.0681035	68.1035
scf7180001243850	1068	73	8.54401	0.0681627	68.1627
scf7180001245852	1051	72	8.56327	0.0683164	68.3164
scf7180001239132	1575	108	8.57143	0.0683815	68.3815
scf7180001241371	1443	99	8.57588	0.068417	68.417
scf7180001240766	1063	73	8.5842	0.0684833	68.4833
scf7180001239924	1017	70	8.60374	0.0686392	68.6392
scf7180001246527	1075	74	8.60465	0.0686465	68.6465
scf7180001241917	1031	71	8.60815	0.0686744	68.6744
scf7180001237989	1246	86	8.62761	0.0688297	68.8297
scf7180001240627	956	66	8.62971	0.0688464	68.8464
scf7180001237231	1173	81	8.63171	0.0688624	68.8624
scf7180001241815	1042	72	8.63724	0.0689065	68.9065
scf7180001241087	1142	79	8.64711	0.0689853	68.9853
scf7180001248391	1083	75	8.65651	0.0690602	69.0602
scf7180001235291	1010	70	8.66337	0.0691149	69.1149
scf7180001244880	1312	91	8.66997	0.0691676	69.1676
scf7180001239906	1008	70	8.68056	0.0692521	69.2521
scf7180001244855	1382	96	8.68307	0.0692721	69.2721
scf7180001244742	1022	71	8.68395	0.0692792	69.2792
scf7180001238927	24550	1707	8.69145	0.069339	69.339
scf7180001245591	1005	70	8.70647	0.0694588	69.4588
scf7180001235123	1090	76	8.7156	0.0695316	69.5316
scf7180001236791	2610	182	8.71648	0.0695386	69.5386
scf7180001246796	1104	77	8.7183	0.0695532	69.5532
scf7180001248392	2491	174	8.73143	0.069658	69.658
scf7180001241148	1116	78	8.73656	0.0696989	69.6989
scf7180001245850	3748	262	8.73799	0.0697103	69.7103
scf7180001240376	1285	90	8.75486	0.0698449	69.8449
scf7180001239200	1199	84	8.7573	0.0698643	69.8643
scf7180001246204	1084	76	8.76384	0.0699165	69.9165
scf7180001244796	1279	90	8.79593	0.0701725	70.1725
scf7180001244864	1132	80	8.83392	0.0704756	70.4756
scf7180001239902	1014	72	8.87574	0.0708092	70.8092
scf7180001245950	1281	91	8.87978	0.0708415	70.8415
scf7180001236184	1309	93	8.88083	0.0708498	70.8498
scf7180001244072	1096	78	8.89599	0.0709707	70.9707
scf7180001236973	1152	82	8.89757	0.0709834	70.9834
scf7180001236215	2091	149	8.90722	0.0710604	71.0604
scf7180001235503	1360	97	8.91544	0.071126	71.126
scf7180001246086	1079	77	8.9203	0.0711647	71.1647
scf7180001246175	1106	79	8.92857	0.0712307	71.2307
scf7180001236005	1190	85	8.92857	0.0712307	71.2307
scf7180001241071	1160	83	8.94397	0.0713535	71.3535
scf7180001246357	1090	78	8.94495	0.0713614	71.3614
scf7180001241477	1005	72	8.95522	0.0714433	71.4433
scf7180001246778	1213	87	8.96538	0.0715243	71.5243
scf7180001243115	1142	82	8.97548	0.0716049	71.6049
scf7180001240459	7428	534	8.98627	0.071691	71.691
scf7180001238909	1140	82	8.99123	0.0717306	71.7306
scf7180001245430	1484	107	9.0128	0.0719027	71.9027
scf7180001246193	1165	84	9.01288	0.0719033	71.9033
scf7180001246464	1024	74	9.0332	0.0720654	72.0654
scf7180001241631	1091	79	9.05133	0.07221	72.21
scf7180001242056	1241	90	9.06527	0.0723213	72.3213
scf7180001235491	1142	83	9.08494	0.0724782	72.4782
scf7180001241658	1197	87	9.08521	0.0724804	72.4804
scf7180001240776	1704	124	9.09624	0.0725684	72.5684
scf7180001236190	1028	75	9.11965	0.0727551	72.7551
scf7180001241328	1535	112	9.12052	0.0727621	72.7621
scf7180001246278	1069	78	9.12067	0.0727633	72.7633
scf7180001243890	1082	79	9.12662	0.0728107	72.8107
scf7180001237582	629	46	9.14149	0.0729294	72.9294
scf7180001237663	1106	81	9.15461	0.073034	73.034
scf7180001234700	641	47	9.16537	0.0731198	73.1198
scf7180001246066	1008	74	9.17659	0.0732093	73.2093
scf7180001234898	1115	82	9.19283	0.0733389	73.3389
scf7180001242778	3245	239	9.20647	0.0734477	73.4477
scf7180001239832	4521	333	9.20703	0.0734522	73.4522
scf7180001234712	1112	82	9.21763	0.0735367	73.5367
scf7180001241113	1083	80	9.23361	0.0736643	73.6643
scf7180001244779	2191	162	9.24236	0.073734	73.734
scf7180001237074	1000	74	9.25	0.073795	73.795
scf7180001246924	1053	78	9.25926	0.0738689	73.8689
scf7180001241791	1860	138	9.27419	0.073988	73.988
scf7180001236231	1535	114	9.28339	0.0740614	74.0614
scf7180001244912	1193	89	9.32523	0.0743952	74.3952
scf7180001249195	1058	79	9.33365	0.0744623	74.4623
scf7180001238048	1265	95	9.38735	0.0748908	74.8908
scf7180001239391	1154	87	9.42374	0.0751811	75.1811
scf7180001246675	1047	79	9.43171	0.0752447	75.2447
scf7180001235792	1153	87	9.43192	0.0752463	75.2463
scf7180001242446	1298	98	9.4376	0.0752916	75.2916
scf7180001242935	1072	81	9.44496	0.0753504	75.3504
scf7180001239713	1004	76	9.46215	0.0754875	75.4875
scf7180001234685	1016	77	9.47343	0.0755775	75.5775
scf7180001245932	1042	79	9.47697	0.0756057	75.6057
scf7180001239275	4427	336	9.48724	0.0756877	75.6877
scf7180001243321	1172	89	9.49232	0.0757282	75.7282
scf7180001234652	1139	87	9.54785	0.0761712	76.1712
scf7180001240358	1124	86	9.56406	0.0763005	76.3005
scf7180001240416	1462	112	9.57592	0.0763952	76.3952
scf7180001241615	1040	80	9.61538	0.07671	76.71
scf7180001240953	1038	80	9.63391	0.0768578	76.8578
scf7180001244899	1023	79	9.65298	0.0770099	77.0099
scf7180001243858	1008	78	9.67262	0.0771666	77.1666
scf7180001237232	1524	118	9.67848	0.0772133	77.2133
scf7180001243577	1147	89	9.69922	0.0773788	77.3788
scf7180001246901	1167	91	9.74722	0.0777617	77.7617
scf7180001241674	1064	83	9.75094	0.0777914	77.7914
scf7180001240554	1306	102	9.76263	0.0778847	77.8847
scf7180001242775	972	76	9.77366	0.0779727	77.9727
scf7180001244923	1023	80	9.77517	0.0779847	77.9847
scf7180001245403	1213	95	9.78978	0.0781013	78.1013
scf7180001245226	1108	87	9.81498	0.0783023	78.3023
scf7180001239964	1043	82	9.82742	0.0784016	78.4016
scf7180001239078	1068	84	9.83146	0.0784338	78.4338
scf7180001248898	572	45	9.83392	0.0784534	78.4534
scf7180001244957	1042	82	9.83685	0.0784768	78.4768
scf7180001246541	1155	91	9.84848	0.0785696	78.5696
scf7180001238964	1193	94	9.84912	0.0785747	78.5747
scf7180001242792	1028	81	9.84922	0.0785755	78.5755
scf7180001239110	1115	88	9.86547	0.0787051	78.7051
scf7180001237567	1431	113	9.87072	0.078747	78.747
scf7180001243969	1265	100	9.88142	0.0788324	78.8324
scf7180001236460	4629	367	9.91035	0.0790632	79.0632
scf7180001240735	5764	457	9.91065	0.0790656	79.0656
scf7180001239714	1072	85	9.91138	0.0790714	79.0714
scf7180001245439	1160	92	9.91379	0.0790906	79.0906
scf7180001237117	1042	83	9.95681	0.0794339	79.4339
scf7180001243668	1142	91	9.9606	0.079464	79.464
scf7180001242562	1367	109	9.96708	0.0795158	79.5158
scf7180001243510	2545	203	9.97053	0.0795433	79.5433
scf7180001244468	1012	81	10.0049	0.0798178	79.8178
scf7180001235200	2311	185	10.0065	0.0798302	79.8302
scf7180001238990	1173	94	10.0171	0.0799144	79.9144
scf7180001240254	1035	83	10.0242	0.0799711	79.9711
scf7180001237187	1010	81	10.0248	0.0799759	79.9759
scf7180001246479	1009	81	10.0347	0.0800551	80.0551
scf7180001239499	1069	86	10.0561	0.0802262	80.2262
scf7180001238985	1454	117	10.0585	0.0802448	80.2448
scf7180001243873	2099	169	10.0643	0.0802915	80.2915
scf7180001248353	1100	89	10.1136	0.080685	80.685
scf7180001248369	1046	85	10.1577	0.0810368	81.0368
scf7180001246222	1511	123	10.1754	0.0811775	81.1775
scf7180001244928	1056	86	10.1799	0.0812138	81.2138
scf7180001241561	1362	111	10.1872	0.081272	81.272
scf7180001243051	1092	89	10.1877	0.0812761	81.2761
scf7180001236442	834	68	10.1918	0.0813089	81.3089
scf7180001243584	1116	91	10.1927	0.0813153	81.3153
scf7180001241441	1076	88	10.223	0.0815578	81.5578
scf7180001245992	1027	84	10.224	0.0815651	81.5651
scf7180001242106	1234	101	10.231	0.0816209	81.6209
scf7180001245540	1405	115	10.2313	0.0816238	81.6238
scf7180001237249	1062	87	10.2401	0.081694	81.694
scf7180001242353	1122	92	10.2496	0.0817693	81.7693
scf7180001234740	1000	82	10.25	0.0817729	81.7729
scf7180001238914	2646	217	10.2513	0.0817834	81.7834
scf7180001240995	6373	523	10.2581	0.0818376	81.8376
scf7180001246574	1745	144	10.3152	0.0822929	82.2929
scf7180001243315	1236	102	10.3155	0.0822957	82.2957
scf7180001235725	1017	84	10.3245	0.0823671	82.3671
scf7180001243355	1029	85	10.3256	0.0823756	82.3756
scf7180001236011	7030	581	10.3307	0.0824169	82.4169
scf7180001241475	2480	205	10.3327	0.0824323	82.4323
scf7180001242693	1584	131	10.3378	0.0824729	82.4729
scf7180001235179	1064	88	10.3383	0.0824777	82.4777
scf7180001245743	1145	95	10.3712	0.0827396	82.7396
scf7180001237487	5308	441	10.3853	0.082852	82.852
scf7180001239228	1047	87	10.3868	0.0828644	82.8644
scf7180001243286	1357	113	10.409	0.0830413	83.0413
scf7180001240134	1272	106	10.4167	0.0831025	83.1025
scf7180001240530	1043	87	10.4267	0.0831822	83.1822
scf7180001243689	1112	93	10.4541	0.0834014	83.4014
scf7180001235710	1049	88	10.4862	0.083657	83.657
scf7180001245126	8241	693	10.5115	0.0838588	83.8588
scf7180001246182	1105	93	10.5204	0.0839298	83.9298
scf7180001243713	582	49	10.5241	0.0839592	83.9592
scf7180001240229	1053	89	10.5651	0.0842863	84.2863
scf7180001239636	1358	115	10.5854	0.0844488	84.4488
scf7180001239654	1109	94	10.5951	0.0845262	84.5262
scf7180001238221	1769	150	10.5992	0.0845588	84.5588
scf7180001242430	1448	123	10.6181	0.0847094	84.7094
scf7180001241870	1045	89	10.6459	0.0849315	84.9315
scf7180001240595	1315	112	10.6464	0.0849352	84.9352
scf7180001241265	1161	99	10.6589	0.0850351	85.0351
scf7180001242090	1067	91	10.6607	0.0850496	85.0496
scf7180001243612	1054	90	10.6736	0.0851525	85.1525
scf7180001246062	1159	99	10.6773	0.0851818	85.1818
scf7180001246510	1004	86	10.7072	0.0854201	85.4201
scf7180001236226	1108	95	10.7175	0.0855026	85.5026
scf7180001239848	10923	940	10.7571	0.0858186	85.8186
scf7180001245876	1069	92	10.7577	0.0858233	85.8233
scf7180001244441	2672	230	10.7597	0.0858394	85.8394
scf7180001237823	1311	113	10.7742	0.085955	85.955
scf7180001235012	4079	352	10.787	0.0860566	86.0566
scf7180001248307	1088	94	10.7996	0.0861577	86.1577
scf7180001235647	1041	90	10.8069	0.0862158	86.2158
scf7180001246526	1677	145	10.808	0.0862244	86.2244
scf7180001245990	1133	98	10.812	0.0862564	86.2564
scf7180001239666	1028	89	10.822	0.0863361	86.3361
scf7180001237588	1097	95	10.825	0.0863599	86.3599
scf7180001244452	3521	305	10.8279	0.0863832	86.3832
scf7180001245160	1189	103	10.8284	0.0863875	86.3875
scf7180001243216	1152	100	10.8507	0.0865651	86.5651
scf7180001245641	1920	167	10.8724	0.0867382	86.7382
scf7180001242997	1229	107	10.8828	0.0868215	86.8215
scf7180001243609	1010	88	10.8911	0.0868874	86.8874
scf7180001237586	355	31	10.9155	0.087082	87.082
scf7180001244481	1065	93	10.9155	0.087082	87.082
scf7180001236172	1042	91	10.9165	0.0870901	87.0901
scf7180001240242	1177	103	10.9388	0.0872682	87.2682
scf7180001239328	628	55	10.9475	0.087337	87.337
scf7180001248288	2179	191	10.9569	0.0874121	87.4121
scf7180001242990	1083	95	10.9649	0.0874763	87.4763
scf7180001244840	4728	415	10.9719	0.0875318	87.5318
scf7180001243754	1172	103	10.9855	0.0876405	87.6405
scf7180001242545	1057	93	10.9981	0.0877411	87.7411
scf7180001245122	1091	96	10.9991	0.0877489	87.7489
scf7180001248315	2325	205	11.0215	0.0879278	87.9278
scf7180001248619	6182	547	11.0603	0.0882376	88.2376
scf7180001239849	11017	976	11.0738	0.088345	88.345
scf7180001246452	1296	115	11.0918	0.0884888	88.4888
scf7180001240485	1059	94	11.0954	0.0885171	88.5171
scf7180001246447	1104	98	11.096	0.0885222	88.5222
scf7180001244667	1036	92	11.1004	0.0885571	88.5571
scf7180001234762	1078	96	11.1317	0.0888071	88.8071
scf7180001241597	1044	93	11.1351	0.0888337	88.8337
scf7180001246259	1122	100	11.1408	0.0888797	88.8797
scf7180001244643	1020	91	11.152	0.0889685	88.9685
scf7180001246761	1354	121	11.1706	0.0891173	89.1173
scf7180001242214	1018	91	11.1739	0.0891433	89.1433
scf7180001235815	1208	108	11.1755	0.0891563	89.1563
scf7180001245878	1162	104	11.1876	0.0892529	89.2529
scf7180001246342	1363	122	11.1886	0.0892605	89.2605
scf7180001238166	1306	117	11.1983	0.0893384	89.3384
scf7180001244039	1272	114	11.2028	0.0893744	89.3744
[truncated: 12,746 more rows]

## Sheet: Fig9_rawdata_Smar
	ID	N	n	c	a	g	t	gg	cg	cn	nt	tt	ct	ag	ga	nn	cc	tn	at	tg	ta	gc	nc	aa	ca	ac	tc	ng	gn	gt	na	an	CpGoe	CpG3$classification
1	Smar_temp_006128:	9212	0	1591	3050	1582	2989	260	359	0	0	1126	419	430	517	0	267	0	964	533	828	325	0	1159	497	545	502	0	0	480	0	0	1.31393	2
2	Smar_temp_000465:	3006	0	623	1020	619	744	138	159	0	0	285	89	142	229	0	170	0	238	180	148	120	0	437	205	202	131	0	0	132	0	0	1.23939	2
3	Smar_temp_003434:	2347	0	395	800	446	706	109	42	0	0	252	115	129	168	0	77	0	242	165	176	72	0	295	161	133	113	0	0	97	0	0	0.559539	2
4	Smar_temp_011006:	4808	120	768	1548	809	1563	135	171	2	1	648	185	213	270	116	138	0	463	290	374	138	0	628	272	241	251	0	0	266	3	2	1.32328	2
5	Smar_temp_013117:	17272	0	3088	5101	3602	5481	632	1026	0	0	2404	649	804	1145	0	483	0	1411	1139	1030	807	0	1996	930	890	908	0	0	1017	0	0	1.5932	3
6	Smar_temp_001944:	5722	0	867	1907	981	1967	180	93	0	0	782	254	288	297	0	131	0	600	420	482	173	0	739	389	279	283	0	0	331	0	0	0.625666	2
7	Smar_temp_007430:	2137	20	372	676	427	642	102	123	1	0	280	75	92	152	19	79	0	191	109	144	76	0	285	94	108	109	1	0	96	0	0	1.65477	3
8	Smar_temp_004555:	2720	42	442	871	465	900	103	65	1	4	361	109	114	112	38	98	3	251	183	250	75	0	339	169	166	103	0	0	175	0	0	0.860215	2
9	Smar_temp_012705:	10602	0	2276	2961	2376	2989	433	851	0	0	1186	390	511	761	0	385	0	848	581	562	617	0	988	650	613	660	0	0	565	0	0	1.66839	3
10	Smar_temp_005395:	784	0	114	266	143	261	28	17	0	0	94	34	34	50	0	13	0	86	64	72	18	0	94	50	51	31	0	0	47	0	0	0.817568	2
11	Smar_temp_012440:	23747	61	4693	6607	4635	7751	954	1127	1	3	3244	1322	1090	1361	57	900	2	1945	1463	1468	1081	0	2435	1343	1137	1574	1	1	1237	0	0	1.23036	2
12	Smar_temp_010220:	5122	0	999	1627	859	1637	128	220	0	0	624	230	187	286	0	178	0	521	324	350	183	0	620	371	298	339	0	0	262	0	0	1.31312	2
13	Smar_temp_011032:	3784	0	624	1306	605	1249	106	66	0	0	513	187	197	176	0	103	0	337	236	302	111	0	560	268	212	197	0	0	212	0	0	0.661538	2
14	Smar_temp_003777:	31269	20	5021	10031	5264	10933	982	835	0	0	4838	1414	1423	1570	19	859	0	3011	2024	2510	1041	0	4036	1913	1560	1561	0	0	1670	1	1	0.987858	2
15	Smar_temp_000237:	1587	0	242	601	309	435	56	55	0	0	148	49	106	139	0	45	0	165	91	119	40	0	250	93	80	77	0	0	73	0	0	1.16726	2
16	Smar_temp_007421:	704	0	117	193	168	226	45	37	0	0	101	24	38	49	0	17	0	54	48	40	26	0	64	39	37	37	0	0	47	0	0	1.32519	2
17	Smar_temp_004680:	5530	0	719	1934	1155	1722	255	234	0	0	837	148	359	480	0	121	0	498	307	391	181	0	847	216	229	187	0	0	239	0	0	1.55822	3
18	Smar_temp_006163:	3594	0	549	1044	702	1299	180	110	0	0	611	155	154	198	0	120	0	317	258	260	108	0	421	164	151	170	0	0	216	0	0	1.0258	2
19	Smar_temp_000969:	252	0	54	71	62	65	12	14	0	0	18	11	12	22	0	14	0	23	24	12	15	0	21	15	14	11	0	0	13	0	0	1.05376	2
20	Smar_temp_012599:	4879	304	899	1325	1083	1268	256	294	0	1	434	186	232	340	303	178	1	400	301	309	240	0	435	241	257	223	0	0	247	0	0	1.4733	3
21	Smar_temp_008906:	839	0	149	266	174	250	36	35	0	0	100	31	47	58	0	27	0	77	56	52	39	0	100	56	41	42	0	0	41	0	0	1.13265	2
22	Smar_temp_009015:	5116	0	714	1665	915	1822	174	147	0	0	790	207	259	311	0	101	0	537	335	455	142	0	639	259	229	242	0	0	288	0	0	1.15114	2
23	Smar_temp_012603:	2036	0	364	650	372	650	77	85	0	0	251	87	85	117	0	67	0	205	125	167	71	0	241	124	119	107	0	0	107	0	0	1.27806	2
24	Smar_temp_005042:	1205	0	168	447	185	405	28	21	0	0	171	42	64	75	0	28	0	137	72	104	27	0	190	77	55	58	0	0	55	0	0	0.814189	2
25	Smar_temp_001511:	5098	0	835	1668	915	1680	165	129	0	0	648	226	261	302	0	138	0	535	360	418	178	0	606	342	265	254	0	0	270	0	0	0.86076	2
26	Smar_temp_008444:	2793	0	497	911	576	809	119	116	0	0	296	112	175	191	0	95	0	243	166	205	108	0	341	174	151	142	0	0	158	0	0	1.13175	2
27	Smar_temp_013119:	9337	37	1478	2640	1863	3319	397	520	0	10	1541	314	377	563	19	229	10	884	569	658	334	0	996	415	374	541	0	0	569	8	8	1.76329	3
28	Smar_temp_000219:	11575	0	1840	3943	1969	3823	341	265	0	0	1519	532	605	703	0	301	0	1159	758	968	311	0	1529	742	650	578	0	0	613	0	0	0.846649	2
29	Smar_temp_003615:	395	0	52	133	65	145	15	13	0	0	59	14	16	19	0	4	0	52	21	41	11	0	51	21	13	24	0	0	20	0	0	1.51923	3
30	Smar_temp_009267:	1758	0	271	691	260	536	44	48	0	0	212	53	93	104	0	50	0	203	75	167	44	0	299	120	95	82	0	0	68	0	0	1.19762	2
31	Smar_temp_007363:	4633	0	701	1644	805	1483	141	97	0	0	614	169	265	288	0	96	0	470	302	368	146	0	648	339	260	199	0	0	230	0	0	0.79638	2
32	Smar_temp_001643:	3240	0	592	1010	671	967	119	93	0	0	354	167	220	236	0	117	0	263	239	205	132	0	353	215	174	169	0	0	183	0	0	0.758549	2
33	Smar_temp_012453:	3065	576	350	872	427	840	67	61	0	0	295	100	125	156	575	54	1	311	174	254	70	0	325	135	110	116	0	0	134	1	0	1.25102	2
34	Smar_temp_006587:	3896	0	588	1278	715	1315	139	113	0	0	562	148	200	238	0	99	0	400	263	331	133	0	480	228	197	159	0	0	205	0	0	1.04716	2
35	Smar_temp_006475:	1255	0	186	395	223	451	43	31	0	0	182	58	47	69	0	30	0	138	102	109	38	0	149	67	60	58	0	0	73	0	0	0.937967	2
36	Smar_temp_003231:	5810	0	993	1869	1042	1906	190	284	0	0	845	223	256	375	0	177	0	564	312	424	203	0	760	309	288	325	0	0	274	0	0	1.59469	3
37	Smar_temp_000637:	2347	0	389	753	462	743	103	76	0	0	288	110	119	139	0	71	0	219	164	181	94	0	300	132	114	110	0	0	126	0	0	0.99251	2
38	Smar_temp_003374:	3399	418	498	996	492	995	54	126	0	0	411	129	124	167	417	61	1	303	188	245	119	1	401	182	167	150	0	0	152	0	0	1.74794	3
39	Smar_temp_003099:	2643	0	500	831	496	816	84	94	0	0	320	101	149	142	0	111	0	232	169	207	108	0	288	194	161	120	0	0	162	0	0	1.00178	2
40	Smar_temp_004175:	3670	0	553	1167	732	1218	128	119	0	0	503	148	218	252	0	82	0	349	267	280	134	0	431	203	169	168	0	0	218	0	0	1.07889	2
41	Smar_temp_007958:	41526	0	7519	13358	6971	13678	1268	996	0	0	5201	2059	2099	1993	0	1432	0	4029	2608	3571	1321	0	4763	3031	2467	2298	0	0	2389	0	0	0.789086	2
42	Smar_temp_001431:	27176	231	4589	9433	4349	8574	764	547	0	0	3044	1227	1282	1391	230	879	0	2836	1756	2340	727	0	3765	1935	1549	1434	0	0	1467	1	1	0.744844	2
43	Smar_temp_008665:	2402	0	338	715	439	910	85	65	0	0	403	113	114	127	0	42	0	233	175	211	66	0	258	118	109	121	0	0	161	0	0	1.05222	2
44	Smar_temp_009477:	496	0	78	142	114	162	30	26	0	0	79	17	18	40	0	11	0	47	40	28	25	0	49	24	27	15	0	0	19	0	0	1.45029	3
45	Smar_temp_006035:	10963	20	1777	3664	1815	3687	354	312	0	0	1556	461	442	578	19	326	1	1130	707	869	342	0	1537	678	555	554	0	0	540	1	0	1.06052	2
46	Smar_temp_002553:	3015	435	440	859	429	852	68	45	0	0	344	121	125	136	434	71	0	242	191	155	80	0	363	203	127	162	0	0	145	1	1	0.71877	2
47	Smar_temp_002683:	1168	0	216	345	244	363	53	80	0	0	155	43	52	70	0	43	0	97	59	85	53	0	140	50	55	64	0	0	68	0	0	1.77292	3
48	Smar_temp_011986:	189	0	40	57	45	47	4	16	0	0	17	5	9	15	0	6	0	13	16	6	14	0	22	13	12	8	0	0	12	0	0	1.68	3
49	Smar_temp_011623:	7439	773	919	2028	1198	2521	249	93	0	0	1090	309	325	333	772	132	0	695	531	585	188	0	723	385	284	315	0	0	427	1	1	0.628384	2
50	Smar_temp_002980:	1798	0	222	652	309	615	48	27	0	0	255	69	103	122	0	26	0	192	131	158	40	0	272	100	84	71	0	0	99	0	0	0.707688	2
51	Smar_temp_001452:	2955	0	403	994	536	1022	92	87	0	0	404	124	147	171	0	59	0	307	209	289	86	0	401	133	139	119	0	0	187	0	0	1.19016	2
52	Smar_temp_001492:	1930	0	376	602	443	509	99	48	0	0	141	112	141	154	0	80	0	143	155	104	76	0	207	136	111	109	0	0	113	0	0	0.556169	2
53	Smar_temp_003526:	444	0	105	140	90	109	21	10	0	0	35	30	28	32	0	24	0	27	31	20	20	0	46	41	38	23	0	0	17	0	0	0.469841	1
54	Smar_temp_001383:	1006	0	137	351	202	316	34	27	0	0	117	35	63	77	0	23	0	98	78	67	25	0	154	52	35	54	0	0	66	0	0	0.981499	2
55	Smar_temp_003026:	10521	0	1555	3414	1900	3652	368	220	0	0	1506	482	541	624	0	260	0	1110	771	848	353	0	1348	593	415	527	0	0	554	0	0	0.783422	2
56	Smar_temp_010156:	489	0	114	133	95	147	21	35	0	0	59	22	15	36	0	24	0	43	24	26	15	0	37	33	37	38	0	0	23	0	0	1.58033	3
57	Smar_temp_009607:	1000	0	159	298	169	374	33	21	0	0	170	49	37	53	0	24	0	113	78	82	41	0	97	65	50	44	0	0	42	0	0	0.781512	2
58	Smar_temp_003223:	9222	224	1271	3005	1640	3082	335	232	0	0	1334	345	468	554	223	206	0	919	604	778	267	0	1185	488	432	365	1	0	484	0	1	1.02642	2
59	Smar_temp_012201:	2233	0	365	686	453	729	65	53	0	0	252	85	154	125	0	71	0	201	181	179	72	0	225	156	105	117	0	0	191	0	0	0.71577	2
60	Smar_temp_001518:	1920	0	321	669	275	655	42	41	0	0	266	81	73	91	0	71	0	215	119	166	49	0	283	128	97	104	0	0	93	0	0	0.891759	2
61	Smar_temp_007505:	1004	0	212	355	158	279	24	57	0	0	91	46	37	46	0	40	0	98	40	72	44	0	167	69	52	76	0	0	44	0	0	1.7085	3
62	Smar_temp_001916:	5573	0	899	1949	852	1873	150	158	0	0	809	218	238	290	0	175	0	596	306	486	163	0	825	348	290	271	0	0	249	0	0	1.1496	2
63	Smar_temp_003811:	3976	0	806	1436	782	952	149	186	0	0	261	135	253	308	0	182	0	378	194	275	147	0	549	303	255	222	0	0	178	0	0	1.17332	2
64	Smar_temp_000164:	3544	0	711	1115	846	872	190	120	0	0	231	175	262	290	0	157	0	261	274	187	160	0	378	259	214	180	0	0	205	0	0	0.707025	2
65	Smar_temp_006859:	1954	0	341	605	346	662	81	84	0	0	308	82	76	101	0	72	0	168	105	157	60	0	244	103	116	92	0	0	104	0	0	1.39115	3
66	Smar_temp_001504:	20229	40	3302	6901	3860	6126	708	625	1	1	2407	796	1130	1304	38	521	1	1867	1396	1394	793	0	2843	1359	1061	927	1	0	1055	0	0	0.991951	2
67	Smar_temp_003952:	4526	0	724	1615	641	1546	84	97	0	0	650	203	207	234	0	122	0	499	252	442	129	0	637	302	271	202	0	0	194	0	0	0.945997	2
68	Smar_temp_010249:	12042	0	2230	3864	2284	3664	422	525	0	0	1381	534	572	793	0	443	0	1166	765	839	486	0	1504	728	621	679	0	0	583	0	0	1.24124	2
69	Smar_temp_002310:	3359	0	595	1076	609	1079	103	114	0	0	370	141	163	175	0	148	0	321	229	284	85	0	425	192	166	196	0	0	246	0	0	1.05677	2
70	Smar_temp_009564:	587	0	95	176	149	167	47	36	0	0	70	12	36	41	0	13	0	48	30	38	24	0	62	34	29	29	0	0	37	0	0	1.4929	3
71	Smar_temp_003325:	3062	0	441	1051	600	970	121	102	0	0	399	90	182	218	0	77	0	303	195	220	83	0	440	172	125	156	0	0	178	0	0	1.18036	2
72	Smar_temp_003848:	1413	0	204	431	253	525	45	29	0	0	248	62	89	91	0	34	0	146	90	118	48	0	142	79	53	69	0	0	69	0	0	0.793943	2
73	Smar_temp_012312:	249	0	49	89	47	64	7	6	0	0	20	10	20	19	0	7	0	19	14	16	6	0	27	26	22	14	0	0	15	0	0	0.648719	2
74	Smar_temp_006834:	4907	80	664	1554	861	1748	164	122	0	0	783	195	218	281	79	102	1	513	357	388	159	0	639	245	183	219	0	0	257	1	0	1.04714	2
75	Smar_temp_010494:	7985	0	1329	2565	1400	2691	267	187	0	0	1022	384	382	417	0	241	0	841	564	689	273	0	942	517	400	415	0	0	443	0	0	0.802534	2
76	Smar_temp_004464:	1507	0	260	549	295	403	53	30	0	0	148	56	126	140	0	42	0	147	86	88	50	0	188	132	87	81	0	0	52	0	0	0.589439	2
77	Smar_temp_006670:	5679	0	908	1814	1065	1892	168	166	0	0	712	281	284	360	0	110	0	564	447	442	202	0	660	351	305	291	0	0	335	0	0	0.974865	2
78	Smar_temp_005498:	10497	0	1580	3201	1883	3833	344	266	0	0	1713	478	498	563	0	251	0	1012	775	840	346	0	1212	585	478	505	0	0	630	0	0	0.938511	2
79	Smar_temp_008352:	38867	100	5726	12473	7074	13494	1368	870	0	1	5715	1787	1864	2234	95	904	2	3782	2969	3014	1261	1	5060	2164	1766	1794	3	2	2209	0	1	0.834803	2
80	Smar_temp_001846:	360	0	61	132	74	93	14	15	0	0	26	16	17	33	0	10	0	35	28	23	11	0	55	20	24	16	0	0	16	0	0	1.19628	2
81	Smar_temp_009181:	211	0	34	63	45	69	11	13	0	0	27	9	8	11	0	4	0	16	12	21	6	0	24	7	15	9	0	0	17	0	0	1.79281	3
82	Smar_temp_005909:	3235	1	553	1105	573	1003	114	143	0	0	447	121	135	218	0	119	1	318	181	202	124	0	513	170	138	172	0	0	117	1	0	1.45993	3
83	Smar_temp_012422:	2278	0	326	648	426	878	78	49	0	0	390	103	118	127	0	36	0	242	181	198	78	0	184	138	103	109	0	0	143	0	0	0.803753	2
84	Smar_temp_002169:	777	0	144	269	126	238	15	36	0	0	100	27	33	52	0	26	0	78	42	51	26	0	111	54	47	45	0	0	33	0	0	1.54167	3
85	Smar_temp_010128:	3119	0	578	902	553	1086	108	131	0	0	537	125	112	146	0	118	0	264	202	183	140	0	369	204	156	164	0	0	159	0	0	1.2783	2
86	Smar_temp_010185:	13655	0	2568	4145	2561	4381	498	708	0	0	1867	587	560	768	0	464	0	1221	795	848	589	0	1719	809	644	871	0	0	706	0	0	1.47001	3
87	Smar_temp_006295:	1428	0	312	470	234	412	45	57	0	0	140	85	71	61	0	67	0	130	61	126	71	0	179	103	89	85	0	0	57	0	0	1.11489	2
88	Smar_temp_006648:	3299	0	536	1051	634	1078	124	81	0	0	398	145	158	197	0	73	0	337	271	258	116	0	360	236	196	151	0	0	197	0	0	0.786345	2
89	Smar_temp_011708:	8429	0	1338	2969	1339	2783	250	183	0	0	1159	393	403	442	0	237	0	839	503	729	255	0	1273	524	454	392	0	0	392	0	0	0.860975	2
90	Smar_temp_010765:	11813	20	2201	3844	2093	3655	352	555	0	0	1538	502	581	750	19	451	1	1037	605	794	413	0	1605	693	620	717	0	0	578	1	0	1.42319	3
91	Smar_temp_000028:	2844	145	572	732	625	770	144	70	0	0	249	141	185	172	144	166	0	201	225	163	130	0	201	195	143	133	1	0	179	0	1	0.556867	2
92	Smar_temp_000650:	8965	0	1310	2962	1655	3038	287	271	0	0	1304	362	503	600	0	169	0	892	594	711	289	0	1143	508	423	429	0	0	479	0	0	1.1206	2
93	Smar_temp_002593:	5263	0	719	1914	768	1862	139	164	0	0	913	192	173	330	0	98	0	549	291	379	91	0	940	265	251	279	0	0	208	0	0	1.5631	3
94	Smar_temp_004269:	2470	0	394	840	410	826	74	59	0	0	302	110	119	115	0	66	0	272	158	233	78	0	332	159	117	133	0	0	142	0	0	0.90213	2
95	Smar_temp_005118:	2637	0	369	1025	513	730	74	83	0	0	293	85	192	255	0	45	0	253	163	178	85	0	436	156	143	96	0	0	99	0	0	1.15623	2
96	Smar_temp_004291:	2728	0	502	906	545	775	127	103	0	0	264	107	158	155	0	89	0	252	157	203	112	0	345	203	151	150	0	0	151	0	0	1.02703	2
97	Smar_temp_000221:	7198	0	1144	2294	1108	2652	237	219	0	0	1249	292	258	345	0	226	0	796	394	599	211	0	943	406	297	410	0	0	315	0	0	1.24363	2
98	Smar_temp_004371:	2237	0	419	736	405	677	86	60	0	0	247	105	124	107	0	96	0	207	135	196	94	0	276	157	129	99	0	0	118	0	0	0.790948	2
99	Smar_temp_003915:	6343	0	1046	2132	1082	2083	228	108	0	0	877	270	283	306	0	218	0	627	463	472	238	0	903	450	319	271	0	0	309	0	0	0.605284	2
100	Smar_temp_001420:	2868	0	543	868	569	888	87	139	0	0	323	144	141	183	0	80	0	253	202	200	131	0	304	180	169	163	0	0	168	0	0	1.29027	2
101	Smar_temp_000997:	3948	0	614	1375	633	1326	120	87	0	0	548	178	194	192	0	98	0	409	232	363	130	0	568	251	203	183	0	0	191	0	0	0.88374	2
102	Smar_temp_008685:	5205	0	678	1863	1038	1626	211	165	0	0	677	172	329	368	0	94	0	480	333	434	162	0	813	247	240	182	0	0	297	0	0	1.22033	2
103	Smar_temp_010222:	3328	0	665	1066	558	1039	91	86	0	0	411	181	184	148	0	124	0	287	197	235	159	0	408	274	186	196	0	0	160	0	0	0.771305	2
104	Smar_temp_011226:	5098	0	807	1514	988	1789	198	204	0	0	786	209	233	296	0	108	0	464	352	375	164	0	558	285	259	276	0	0	330	0	0	1.30437	2
105	Smar_temp_000982:	23937	0	3362	7952	4323	8300	741	644	0	0	3620	939	1356	1507	0	494	0	2415	1582	2051	750	0	3109	1285	1072	1046	0	0	1325	0	0	1.06065	2
106	Smar_temp_012914:	11981	0	1764	4034	2004	4179	377	408	0	0	1944	413	513	705	0	309	0	1164	706	862	265	0	1833	634	524	666	0	0	657	0	0	1.38279	3
107	Smar_temp_008242:	3882	0	560	1126	797	1399	136	215	0	0	720	101	150	333	0	92	0	394	296	212	144	0	429	151	153	171	0	0	184	0	0	1.87003	3
108	Smar_temp_012612:	2897	0	309	903	476	1209	63	70	0	0	533	103	100	190	0	45	0	403	243	316	53	0	305	91	94	117	0	0	170	0	0	1.37874	3
109	Smar_temp_002845:	11243	63	1725	3737	1968	3750	450	281	0	1	1639	472	470	663	62	342	0	1074	767	754	291	0	1690	630	501	590	0	0	564	0	1	0.930624	2
110	Smar_temp_012208:	9231	0	1549	2865	1769	3048	384	347	0	0	1257	402	439	527	0	275	0	891	599	722	359	0	1090	525	445	470	0	0	498	0	0	1.16896	2
111	Smar_temp_002850:	3146	0	461	1018	553	1114	120	74	0	0	481	117	145	183	0	82	0	345	214	265	79	0	381	188	146	154	0	0	171	0	0	0.913197	2
112	Smar_temp_000605:	3373	0	525	1146	617	1085	121	157	0	0	498	120	159	258	0	88	0	318	180	202	89	0	527	159	142	205	0	0	149	0	0	1.63483	3
113	Smar_temp_004193:	7772	0	1152	2519	1408	2693	236	222	0	0	1198	279	450	457	0	217	0	752	499	668	251	0	960	434	356	328	0	0	464	0	0	1.06373	2
114	Smar_temp_004051:	2613	0	451	839	505	818	111	103	0	0	331	102	128	182	0	76	0	258	163	174	85	0	312	170	140	150	0	0	127	0	0	1.1817	2
115	Smar_temp_008711:	3131	0	486	986	617	1042	120	102	0	0	443	134	169	201	0	82	0	295	225	242	126	0	376	167	146	132	0	0	170	0	0	1.06503	2
116	Smar_temp_005346:	9762	0	1541	3453	1541	3227	249	104	0	0	1261	497	459	596	0	227	0	1031	729	747	257	0	1396	713	567	490	0	0	438	0	0	0.42753	1
117	Smar_temp_012542:	2709	0	370	907	460	972	83	92	0	0	430	86	113	147	0	59	0	299	172	246	72	0	380	133	115	124	0	0	157	0	0	1.46432	3
118	Smar_temp_002989:	1035	0	162	332	208	333	39	39	0	0	131	45	62	69	0	20	0	95	68	87	38	0	117	58	57	47	0	0	62	0	0	1.19792	2
119	Smar_temp_005975:	4916	0	933	1507	1036	1440	194	166	0	0	511	261	334	377	0	198	0	393	342	294	190	0	528	308	251	293	0	0	275	0	0	0.844265	2
120	Smar_temp_005836:	1643	0	275	575	242	551	35	33	0	0	215	92	84	93	0	55	0	167	90	150	38	0	237	95	86	96	0	0	76	0	0	0.814711	2
121	Smar_temp_011968:	22512	20	3349	7550	3706	7887	754	489	0	1	3485	940	910	1183	19	580	0	2275	1552	1818	582	0	3209	1340	1156	1031	0	1	1186	0	0	0.886957	2
122	Smar_temp_010115:	366	0	56	112	78	120	13	8	0	0	48	14	25	28	0	7	0	35	32	24	14	0	32	27	19	16	0	0	23	0	0	0.67033	2
123	Smar_temp_003598:	1134	0	190	359	218	367	39	38	0	0	134	43	57	61	0	30	0	116	84	90	44	0	129	78	57	59	0	0	74	0	0	1.04037	2
124	Smar_temp_006998:	1736	0	270	576	305	585	54	55	0	0	257	61	100	109	0	47	0	175	96	143	50	0	217	107	84	88	0	0	92	0	0	1.15944	2
125	Smar_temp_009524:	11389	0	1594	3714	2084	3997	418	278	0	0	1736	466	583	668	0	248	0	1143	805	951	347	0	1493	602	495	504	0	0	651	0	0	0.953113	2
126	Smar_temp_008760:	2039	0	270	632	327	810	65	34	0	0	362	91	83	89	0	33	0	238	145	210	54	0	220	112	91	92	0	0	119	0	0	0.785208	2
127	Smar_temp_007199:	1150	0	221	362	205	362	38	58	0	0	145	42	44	67	0	37	0	117	65	78	42	0	132	84	68	74	0	0	58	0	0	1.47224	3
128	Smar_temp_004784:	3924	0	575	1240	686	1423	127	139	0	0	712	136	184	244	0	104	0	380	236	283	120	0	517	196	158	192	0	0	195	0	0	1.38278	3
129	Smar_temp_011161:	3458	0	583	1127	734	1014	151	179	0	0	426	125	221	271	0	89	0	291	183	222	140	0	443	190	171	183	0	0	172	0	0	1.44648	3
130	Smar_temp_003556:	2503	0	409	885	396	813	61	76	0	0	313	116	102	170	0	78	0	281	157	215	62	0	360	139	141	128	0	0	103	0	0	1.17451	2
131	Smar_temp_007750:	2766	20	500	891	450	905	85	75	0	0	397	119	109	135	19	122	1	250	181	192	91	0	378	184	153	134	0	0	139	1	0	0.922	2
132	Smar_temp_001376:	5907	0	1088	2034	971	1814	204	191	0	0	687	259	242	322	0	252	0	604	334	485	181	0	841	386	346	308	0	0	264	0	0	1.06795	2
133	Smar_temp_003012:	5083	0	718	1672	899	1794	149	131	0	0	758	227	246	297	0	93	0	508	373	444	153	0	664	267	253	219	0	0	300	0	0	1.03159	2
134	Smar_temp_007904:	7076	237	967	2319	1189	2364	232	123	0	0	998	304	346	422	236	158	0	724	488	551	197	0	962	382	285	327	0	0	338	1	1	0.75698	2
135	Smar_temp_009023:	11597	0	1964	3662	1879	4092	341	407	0	0	1716	524	445	546	0	348	0	1204	686	970	344	0	1461	685	552	719	0	0	648	0	0	1.279	2
136	Smar_temp_009260:	1235	20	221	447	213	334	43	66	0	0	138	33	55	79	19	50	1	117	49	77	45	0	217	72	57	69	0	0	46	1	0	1.73157	3
137	Smar_temp_003349:	4178	0	609	1409	670	1490	105	125	0	0	647	173	199	238	0	88	0	462	241	397	119	0	550	223	197	205	0	0	208	0	0	1.27993	2
138	Smar_temp_010523:	4851	0	908	1596	783	1564	116	175	0	0	614	207	188	218	0	184	0	473	304	393	178	0	642	342	293	253	0	0	270	0	0	1.19405	2
139	Smar_temp_012049:	34022	312	4792	10612	6194	12112	1341	621	0	2	5365	1514	1666	1914	306	839	1	3277	2566	2565	986	0	4311	1818	1353	1614	0	0	1953	4	5	0.711809	2
140	Smar_temp_009541:	2181	0	324	740	344	773	43	30	0	0	300	116	118	106	0	44	0	225	152	221	63	0	279	134	117	100	0	0	132	0	0	0.587048	2
141	Smar_temp_009783:	27042	0	4028	9048	4491	9475	689	572	0	0	3812	1237	1315	1480	0	598	0	2911	1915	2439	807	0	3508	1620	1314	1309	0	0	1515	0	0	0.855071	2
142	Smar_temp_011057:	3675	0	627	1195	680	1173	134	107	0	0	454	182	192	238	0	107	0	353	247	274	124	0	451	231	198	198	0	0	184	0	0	0.922284	2
143	Smar_temp_012031:	2573	0	425	813	561	774	134	109	0	0	320	87	156	182	0	73	0	223	162	162	101	0	312	156	121	130	0	0	144	0	0	1.17629	2
144	Smar_temp_001841:	3068	0	605	1038	614	811	129	61	0	0	267	170	201	227	0	129	0	249	223	168	133	0	397	245	190	153	0	0	125	0	0	0.503804	1
145	Smar_temp_006390:	2759	0	595	918	531	715	98	128	0	0	253	110	158	193	0	114	0	231	147	151	120	0	332	242	197	164	0	0	120	0	0	1.11776	2
146	Smar_temp_008388:	780	0	155	223	218	184	57	43	0	0	59	30	59	77	0	38	0	46	59	31	35	0	70	44	47	35	0	0	49	0	0	0.992601	2
147	Smar_temp_010460:	4283	0	666	1510	676	1431	137	70	0	0	549	240	201	243	0	108	0	459	267	385	113	0	634	248	215	230	0	0	183	0	0	0.665925	2
148	Smar_temp_003019:	4349	0	879	1267	704	1499	103	130	0	0	632	296	197	202	0	161	0	345	274	291	173	0	481	292	243	302	0	0	226	0	0	0.913632	2
149	Smar_temp_005844:	5107	0	750	1503	947	1907	199	158	0	0	865	219	245	245	0	122	0	499	345	461	179	0	545	251	213	236	0	0	324	0	0	1.13609	2
150	Smar_temp_000914:	1994	0	340	642	381	631	62	90	0	0	242	90	106	122	0	43	0	193	123	158	92	0	245	117	97	108	0	0	105	0	0	1.38536	3
151	Smar_temp_003786:	14257	40	2223	4734	2275	4985	340	330	0	0	2129	685	703	669	38	349	1	1399	902	1293	494	1	1912	859	719	660	0	0	771	1	1	0.930296	2
152	Smar_temp_004588:	6792	20	1048	2310	1179	2235	223	196	0	0	892	281	338	392	19	175	1	713	422	584	215	0	936	396	322	336	0	0	349	1	0	1.0774	2
153	Smar_temp_006516:	3292	0	617	1134	514	1027	83	110	0	0	406	110	131	156	0	126	0	346	190	255	110	0	451	271	205	176	0	0	165	0	0	1.14184	2
154	Smar_temp_007018:	21136	0	3210	6683	3853	7390	701	743	0	0	3206	872	992	1244	0	490	0	2085	1417	1697	681	0	2636	1105	969	1070	0	0	1227	0	0	1.26972	2
155	Smar_temp_012993:	3782	0	492	1272	546	1472	89	38	0	0	688	159	139	180	0	78	0	425	279	333	77	0	542	217	166	171	0	0	200	0	0	0.534992	1
156	Smar_temp_006355:	1879	0	300	630	317	632	60	50	0	0	225	95	96	97	0	39	0	208	111	189	55	0	227	116	99	107	0	0	104	0	0	0.987907	2
157	Smar_temp_001295:	2197	0	320	751	362	764	58	62	0	0	324	80	106	117	0	53	0	232	135	203	58	0	306	125	107	102	0	0	128	0	0	1.17588	2
158	Smar_temp_002170:	4045	0	631	1390	684	1340	99	89	0	0	480	167	204	218	0	96	0	470	292	375	145	0	518	279	198	192	0	0	222	0	0	0.83411	2
159	Smar_temp_008870:	6928	0	968	2257	1183	2520	214	113	0	0	1135	309	363	395	0	145	0	709	493	579	207	0	882	401	303	313	0	0	366	0	0	0.683638	2
160	Smar_temp_001881:	2043	0	299	692	338	714	57	40	0	0	273	96	86	115	0	30	0	233	155	187	54	0	257	133	116	99	0	0	111	0	0	0.808613	2
161	Smar_temp_004849:	3857	0	569	1547	546	1195	88	35	0	0	447	145	202	218	0	101	0	463	221	361	100	0	679	288	202	166	0	0	140	0	0	0.434523	1
162	Smar_temp_004011:	917	0	131	321	143	322	23	23	0	0	142	37	49	56	0	18	0	99	48	83	20	0	128	53	44	49	0	0	44	0	0	1.12587	2
163	Smar_temp_006047:	1287	0	194	417	212	464	39	40	0	0	211	60	64	71	0	26	0	135	68	112	44	0	166	68	51	73	0	0	58	0	0	1.2517	2
164	Smar_temp_012128:	4253	0	726	1397	821	1309	164	155	0	0	501	182	208	292	0	136	0	407	294	286	146	0	566	253	215	228	0	0	219	0	0	1.10598	2
165	Smar_temp_005438:	2636	0	461	878	505	792	89	141	0	0	332	90	131	185	0	64	0	232	144	156	94	0	371	166	143	160	0	0	137	0	0	1.59651	3
166	Smar_temp_006061:	22078	648	3652	6690	3851	7237	713	770	0	1	3197	929	983	1248	646	664	2	1977	1385	1484	757	0	2667	1289	1062	1169	0	0	1133	1	0	1.20878	2
167	Smar_temp_011157:	1703	0	283	591	298	531	67	49	0	0	185	75	85	87	0	56	0	181	97	161	54	0	239	103	85	88	0	0	90	0	0	0.989482	2
168	Smar_temp_012160:	1987	0	385	564	415	623	152	80	0	0	277	84	78	68	0	104	0	171	105	147	104	0	232	117	82	94	0	0	91	0	0	0.994899	2
169	Smar_temp_006077:	11738	0	1765	3954	1925	4094	316	213	0	0	1736	519	581	601	0	288	0	1174	814	1025	343	0	1583	745	615	519	0	0	665	0	0	0.735865	2
170	Smar_temp_008300:	3115	302	384	777	395	1257	67	71	0	0	663	144	99	112	301	66	1	305	158	291	71	1	270	103	102	144	0	0	145	0	0	1.4581	3
171	Smar_temp_006300:	2052	0	373	662	376	641	101	62	0	0	248	79	92	95	0	74	0	205	120	167	71	0	242	158	122	106	0	0	109	0	0	0.907136	2
172	Smar_temp_007757:	4338	0	637	1394	685	1622	132	143	0	0	808	165	166	230	0	123	0	441	244	372	115	0	585	206	201	198	0	0	208	0	0	1.42166	3
173	Smar_temp_010632:	91823	20	14168	28567	16700	32368	3134	2234	0	1	13778	4589	4823	5222	19	2257	0	8830	6509	7408	3173	0	10848	5088	4065	4673	0	1	5170	0	0	0.866981	2
174	Smar_temp_005819:	2388	0	416	705	478	789	90	76	0	0	290	101	106	132	0	69	0	228	205	176	86	0	227	170	144	117	0	0	170	0	0	0.912697	2
175	Smar_temp_009793:	9285	0	1354	3102	1560	3269	244	261	0	0	1365	413	418	562	0	211	0	1003	636	837	265	0	1234	469	447	431	0	0	488	0	0	1.14731	2
176	Smar_temp_011567:	9490	0	1400	2984	1758	3348	309	218	0	0	1409	431	475	573	0	238	0	915	756	733	283	0	1164	513	429	450	0	0	593	0	0	0.840574	2
177	Smar_temp_002657:	1289	0	275	363	363	288	85	54	0	0	83	54	119	117	0	70	0	81	105	44	91	0	104	97	58	56	0	0	70	0	0	0.69728	2
178	Smar_temp_012367:	5606	0	917	1781	969	1939	181	208	0	0	834	218	236	317	0	160	0	602	344	466	186	0	668	330	275	295	0	0	285	0	0	1.31227	2
179	Smar_temp_001409:	1457	0	195	455	301	506	61	55	0	0	210	53	73	90	0	25	0	148	112	121	56	0	182	62	51	63	0	0	94	0	0	1.36528	2
180	Smar_temp_005235:	9565	0	1445	3245	1708	3167	297	304	0	0	1339	359	525	605	0	231	0	973	581	781	310	0	1308	551	438	466	0	0	496	0	0	1.17816	2
181	Smar_temp_000523:	630	0	84	293	120	133	17	15	0	0	42	14	59	71	0	16	0	60	29	48	15	0	134	39	39	14	0	0	17	0	0	0.9375	2
182	Smar_temp_008720:	32615	0	5036	10264	6076	11239	1174	891	0	0	4838	1491	1768	1951	0	847	0	3030	2243	2525	1071	0	3980	1807	1485	1633	0	0	1880	0	0	0.949711	2
183	Smar_temp_010637:	29390	0	5326	9644	5290	9130	963	1225	0	0	3454	1351	1366	1741	0	973	0	2887	1735	2243	1147	0	3883	1777	1508	1698	0	0	1438	0	0	1.27785	2
184	Smar_temp_009878:	1483	0	238	486	277	482	51	45	0	0	195	61	80	103	0	37	0	148	101	108	45	0	179	95	78	78	0	0	78	0	0	1.01227	2
185	Smar_temp_009939:	18525	40	3083	6155	2899	6348	521	455	0	1	2851	759	852	855	38	591	2	1813	1071	1463	600	0	2558	1278	932	960	0	0	923	1	0	0.943079	2
186	Smar_temp_012549:	456	0	73	140	98	145	15	14	0	0	49	26	22	39	0	10	0	44	47	27	18	0	50	23	23	22	0	0	26	0	0	0.892368	2
187	Smar_temp_004684:	8977	0	1469	2875	1658	2975	335	288	0	0	1267	377	446	537	0	260	0	868	589	655	324	0	1140	543	421	464	0	0	462	0	0	1.06149	2
188	Smar_temp_011825:	2232	0	304	728	358	842	60	45	0	0	371	105	97	119	0	41	0	246	156	208	58	0	287	113	98	107	0	0	120	0	0	0.92289	2
189	Smar_temp_007725:	4393	0	735	1616	642	1400	79	164	0	0	493	206	172	251	0	127	0	506	227	420	117	0	706	238	231	260	0	0	195	0	0	1.5268	3
190	Smar_temp_003655:	318	0	82	76	97	63	24	26	0	0	14	16	23	26	0	21	0	16	24	12	30	0	18	19	18	13	0	0	17	0	0	1.03948	2
191	Smar_temp_010440:	824	0	143	276	150	255	39	26	0	0	98	36	35	38	0	27	0	74	50	59	26	0	124	54	43	47	0	0	47	0	0	0.998788	2
192	Smar_temp_008366:	13203	20	2114	4254	2479	4336	457	563	0	1	1878	484	641	844	19	359	1	1281	818	985	486	0	1718	707	614	654	0	0	692	0	0	1.4184	3
193	Smar_temp_006417:	2204	0	354	631	463	756	113	77	0	0	276	122	119	131	0	59	0	198	154	197	58	0	207	96	107	129	0	0	160	0	0	1.03542	2
194	Smar_temp_004850:	10017	1	1994	3449	1752	2821	303	493	0	0	1123	419	442	556	0	394	0	814	513	636	428	0	1569	688	624	548	1	1	464	0	0	1.4136	3
195	Smar_temp_004857:	1000	0	162	341	200	297	38	47	0	0	121	36	50	91	0	30	0	101	65	66	32	0	134	49	55	45	0	0	39	0	0	1.45062	3
196	Smar_temp_000454:	4786	0	870	1522	1143	1251	285	142	0	0	388	201	380	330	0	195	0	361	336	339	227	0	520	332	260	188	0	0	301	0	0	0.683432	2
197	Smar_temp_004449:	8267	0	1462	2690	1359	2756	240	218	0	0	1047	403	387	391	0	257	0	869	514	692	291	0	1022	584	411	503	0	0	437	0	0	0.907063	2
198	Smar_temp_000018:	8199	0	1246	2654	1500	2799	280	223	0	0	1184	339	434	467	0	200	0	836	563	677	314	0	1026	484	357	375	0	0	439	0	0	0.978265	2
199	Smar_temp_012949:	702	0	137	227	167	171	31	47	0	0	62	27	37	77	0	22	0	54	52	21	31	0	87	41	48	36	0	0	28	0	0	1.44211	3
200	Smar_temp_012075:	13403	0	2242	4292	2284	4585	426	286	0	0	1875	741	636	696	0	348	0	1282	936	1037	475	0	1691	867	682	737	0	0	687	0	0	0.748577	2
201	Smar_temp_009297:	2708	0	455	872	417	964	77	50	0	0	438	143	129	141	0	86	0	248	161	203	64	0	351	176	144	161	0	0	135	0	0	0.713627	2
202	Smar_temp_007388:	997	0	187	305	205	300	33	71	0	0	123	30	41	59	0	26	0	83	60	71	49	0	114	60	67	45	0	0	64	0	0	1.84654	3
203	Smar_temp_013182:	6440	20	1031	2053	1167	2169	209	140	0	0	923	309	343	354	19	178	0	570	474	474	236	0	821	404	318	298	1	1	367	0	0	0.749349	2
204	Smar_temp_006336:	1900	0	315	608	335	642	63	87	0	0	290	62	70	124	0	53	0	202	115	130	60	0	242	112	94	107	0	0	88	0	0	1.56645	3
205	Smar_temp_010996:	1572	0	209	553	277	533	47	45	0	0	220	54	75	106	0	34	0	172	110	135	37	0	235	76	70	68	0	0	87	0	0	1.22191	2
206	Smar_temp_013223:	5015	0	733	1626	925	1731	179	187	0	0	801	140	229	297	0	119	0	497	330	376	156	0	666	287	233	224	0	0	293	0	0	1.38314	3
207	Smar_temp_010952:	12132	0	1870	4152	1914	4196	363	232	0	0	1716	576	567	569	0	305	0	1260	752	1163	337	0	1662	757	663	565	0	0	644	0	0	0.786388	2
208	Smar_temp_010141:	7475	411	1123	2339	1043	2559	157	299	0	2	1355	231	211	364	409	210	2	662	376	424	212	0	1167	383	299	402	0	0	309	0	0	1.90818	3
209	Smar_temp_001861:	7173	0	1142	2333	1308	2390	255	229	0	0	1043	317	374	441	0	197	0	655	450	535	237	0	959	398	345	362	0	0	375	0	0	1.09967	2
210	Smar_temp_012396:	2923	0	500	988	465	970	79	118	0	0	395	133	103	155	0	98	0	303	165	239	92	0	443	151	139	171	0	0	138	0	0	1.4835	3
211	Smar_temp_003609:	2076	0	456	628	368	624	56	83	0	0	216	125	103	110	0	97	0	173	126	155	93	0	212	151	140	126	0	0	109	0	0	1.02682	2
212	Smar_temp_009655:	919	0	156	298	147	318	29	14	0	0	134	46	39	43	0	24	0	98	65	74	34	0	108	72	53	45	0	0	40	0	0	0.56105	2
213	Smar_temp_004571:	3272	0	435	957	666	1214	130	89	0	0	537	109	168	253	0	87	0	368	279	245	82	0	308	150	113	153	0	0	200	0	0	1.00517	2
214	Smar_temp_006545:	1268	0	220	416	274	358	44	59	0	0	124	54	86	98	0	32	0	90	85	69	42	0	174	75	65	80	0	0	90	0	0	1.24107	2
215	Smar_temp_003057:	1198	0	187	386	230	395	54	49	0	0	175	30	59	80	0	30	0	122	68	98	28	0	129	78	75	54	0	0	68	0	0	1.36485	2
216	Smar_temp_011377:	795	0	124	275	156	240	26	15	0	0	90	32	42	50	0	25	0	69	73	48	30	0	124	52	40	29	0	0	49	0	0	0.61647	2
217	Smar_temp_002928:	3011	20	356	1009	518	1108	97	96	0	1	548	54	125	185	19	52	1	330	200	220	61	0	450	154	103	139	0	0	175	0	0	1.56748	3
218	Smar_temp_008305:	9194	0	1404	3047	1739	3004	307	321	0	0	1244	375	473	618	0	230	0	881	638	721	310	0	1230	478	462	401	0	0	504	0	0	1.20877	2
219	Smar_temp_009313:	13957	445	2056	4109	2450	4897	461	589	0	0	2515	393	505	909	444	365	1	1300	895	750	391	0	1739	709	564	736	0	0	689	1	0	1.63199	3
220	Smar_temp_001256:	12346	20	1961	3969	2315	4081	492	338	0	0	1688	549	682	708	19	340	1	1143	803	948	413	0	1577	734	567	641	0	0	701	1	0	0.919209	2
221	Smar_temp_004543:	3640	0	638	1202	515	1285	94	111	0	0	575	173	137	162	0	105	0	384	172	327	106	0	464	249	216	211	0	0	153	0	0	1.22969	2
222	Smar_temp_004501:	13961	52	2733	3755	2857	4564	623	724	0	14	2013	754	646	841	38	559	14	1069	864	799	679	0	1418	696	621	874	0	0	714	0	0	1.29451	2
223	Smar_temp_003575:	1606	0	247	467	258	634	39	34	0	0	287	81	69	63	0	34	0	165	116	135	55	0	170	98	62	96	0	0	101	0	0	0.856856	2
224	Smar_temp_012662:	3904	0	497	1373	675	1359	138	114	0	0	657	129	194	239	0	93	0	359	229	342	84	0	632	160	188	131	0	0	214	0	0	1.32664	2
225	Smar_temp_002401:	2368	0	413	781	544	630	125	77	0	0	208	100	180	190	0	72	0	178	162	156	85	0	270	164	152	104	0	0	144	0	0	0.811565	2
226	Smar_temp_006270:	18020	0	3046	5911	3218	5845	561	558	0	0	2375	786	963	1138	0	550	0	1750	1136	1372	585	0	2248	1152	949	962	0	0	934	0	0	1.02582	2
227	Smar_temp_009542:	1750	0	306	559	298	587	57	51	0	0	227	82	74	102	0	57	0	201	116	135	63	0	206	116	77	109	0	0	76	0	0	0.978747	2
228	Smar_temp_007291:	1626	0	224	626	280	496	62	10	0	0	168	63	101	92	0	45	0	182	107	167	43	0	260	106	82	54	0	0	83	0	0	0.259247	1
229	Smar_temp_000187:	13237	0	2347	4377	2340	4173	441	436	0	0	1609	571	645	711	0	443	0	1274	818	1062	468	0	1706	897	752	684	0	0	719	0	0	1.05087	2
230	Smar_temp_012305:	7046	20	969	2446	1149	2462	209	182	0	0	1171	277	344	426	19	159	1	699	413	566	199	0	1102	351	300	311	0	0	315	1	0	1.15178	2
231	Smar_temp_000973:	497	0	124	143	86	144	18	19	0	0	47	31	19	28	0	36	0	48	30	34	22	0	42	38	33	33	0	0	18	0	0	0.885503	2
232	Smar_temp_003393:	1332	0	223	458	230	421	46	46	0	0	170	43	65	83	0	40	0	151	73	110	44	0	171	94	70	68	0	0	57	0	0	1.19462	2
233	Smar_temp_009559:	32674	0	5371	10446	5606	11251	1049	802	0	0	4622	1596	1581	1694	0	932	0	3233	2174	2812	1063	0	3898	2041	1734	1642	0	0	1800	0	0	0.870299	2
234	Smar_temp_003827:	1483	0	260	507	335	381	79	28	0	0	114	52	121	118	0	45	0	135	107	90	57	0	163	135	88	70	0	0	80	0	0	0.476739	1
235	Smar_temp_002792:	1789	0	227	614	251	697	42	34	0	0	359	59	70	113	0	48	0	206	105	141	23	0	273	86	64	92	0	0	73	0	0	1.06755	2
236	Smar_temp_007937:	4491	0	662	1450	763	1616	154	106	0	0	776	183	199	232	0	98	0	445	303	342	165	0	601	275	205	194	0	0	212	0	0	0.942468	2
237	Smar_temp_004226:	545	0	76	183	108	178	24	12	0	0	69	19	34	36	0	8	0	58	38	44	16	0	65	37	25	27	0	0	32	0	0	0.796784	2
238	Smar_temp_004985:	465	0	62	175	87	141	20	11	0	0	52	16	24	26	0	6	0	49	32	42	17	0	77	29	24	15	0	0	24	0	0	0.948276	2
239	Smar_temp_000177:	1213	0	235	347	287	344	62	52	0	0	109	52	72	74	0	43	0	97	101	72	65	0	112	88	65	62	0	0	86	0	0	0.935221	2
240	Smar_temp_012832:	5127	0	834	1554	1017	1722	224	190	0	0	689	208	246	268	0	122	0	494	357	396	194	0	575	314	238	280	0	0	331	0	0	1.1485	2
241	Smar_temp_005878:	4113	0	612	1275	707	1519	118	123	0	0	695	176	206	212	0	93	0	399	260	360	128	0	483	220	186	204	0	0	249	0	0	1.16921	2
242	Smar_temp_012574:	4727	20	697	1640	925	1445	169	145	1	1	552	173	299	344	19	105	0	459	312	366	153	0	657	273	224	215	0	0	259	0	0	1.06311	2
243	Smar_temp_010298:	4272	0	782	1617	825	1048	135	121	0	0	344	172	317	327	0	124	0	361	252	275	192	0	650	365	288	177	0	0	171	0	0	0.801228	2
244	Smar_temp_004288:	390	0	83	92	141	74	39	45	0	0	15	10	34	41	0	11	0	21	23	14	32	0	19	17	18	22	0	0	28	0	0	1.49962	3
245	Smar_temp_009191:	41251	0	7251	12954	7692	13354	1573	1556	0	0	5433	1801	1983	2511	0	1272	0	3962	2579	2999	1450	0	4823	2621	2186	2343	0	0	2158	0	0	1.15082	2
246	Smar_temp_006863:	14116	20	2358	4885	2275	4578	376	291	1	0	1770	662	683	678	19	413	0	1425	924	1192	500	1	2024	991	752	692	0	0	721	0	0	0.765737	2
247	Smar_temp_008522:	3114	0	470	1064	516	1064	95	75	0	0	442	149	157	194	0	63	0	340	189	288	94	0	400	182	167	145	0	0	133	0	0	0.963013	2
248	Smar_temp_007523:	2216	0	404	594	487	731	99	123	0	0	346	93	117	163	0	76	0	166	148	102	99	0	216	112	94	135	0	0	126	0	0	1.38537	3
249	Smar_temp_010390:	2812	0	454	877	437	1044	88	82	0	0	483	123	107	125	0	79	0	292	160	241	78	0	340	170	138	159	0	0	146	0	0	1.16223	2
250	Smar_temp_004527:	8113	0	1390	2919	1201	2603	177	187	0	0	1027	385	378	418	0	246	0	822	459	688	237	0	1240	572	478	429	0	0	369	0	0	0.908794	2
251	Smar_temp_012508:	4442	0	722	1463	741	1516	125	114	0	0	601	199	193	228	0	137	0	442	309	399	114	0	563	272	264	207	0	0	274	0	0	0.946516	2
252	Smar_temp_006082:	2777	0	402	990	412	973	73	52	0	0	435	112	129	125	0	83	0	287	158	257	75	0	453	155	121	123	0	0	138	0	0	0.871878	2
253	Smar_temp_011046:	1442	0	203	515	232	492	44	34	0	0	212	60	71	79	0	27	0	148	83	131	37	0	222	82	74	65	0	0	72	0	0	1.04102	2
254	Smar_temp_000292:	611	0	126	164	134	187	31	36	0	0	66	24	22	35	0	27	0	58	45	37	29	0	52	39	31	39	0	0	39	0	0	1.30277	2
255	Smar_temp_002739:	3308	0	561	1121	588	1038	107	114	0	0	430	134	162	211	0	95	0	303	205	222	99	0	470	218	185	181	0	0	171	0	0	1.14322	2
256	Smar_temp_011620:	3464	20	600	985	638	1221	141	168	0	1	568	135	129	164	19	96	1	306	200	234	122	0	385	201	164	218	0	0	211	0	0	1.52025	3
257	Smar_temp_008508:	1042	0	208	334	152	348	24	46	0	0	150	45	39	50	0	50	0	113	43	99	38	0	117	67	64	56	0	0	40	0	0	1.51607	3
258	Smar_temp_011636:	9639	2037	1600	2056	1475	2471	273	441	0	2	1164	348	377	463	2035	356	1	589	384	447	370	0	690	455	399	475	0	1	368	0	0	1.80119	3
259	Smar_temp_010981:	33285	20	5078	11141	5470	11576	971	872	0	0	4845	1462	1582	1716	19	824	1	3453	2044	3074	967	0	4431	1919	1675	1612	1	0	1816	0	0	1.04492	2
260	Smar_temp_010261:	1797	0	318	596	349	534	70	55	0	0	195	76	92	128	0	66	0	171	131	124	59	0	223	121	109	84	0	0	92	0	0	0.89055	2
261	Smar_temp_010883:	4050	0	738	1109	845	1358	146	197	0	0	509	193	182	272	0	144	0	373	320	266	144	0	368	203	186	263	0	0	283	0	0	1.27941	2
262	Smar_temp_011916:	13146	0	2518	4514	2123	3991	381	511	0	0	1585	514	599	720	0	548	0	1267	632	1013	398	0	1837	944	811	761	0	0	624	0	0	1.25663	2
263	Smar_temp_012096:	964	0	126	293	194	351	46	30	0	0	157	30	46	48	0	20	0	87	72	74	23	0	125	46	34	48	0	0	77	0	0	1.18311	2
264	Smar_temp_012559:	813	0	151	255	201	206	35	57	0	0	70	19	42	77	0	33	0	64	67	23	36	0	112	42	36	46	0	0	53	0	0	1.52684	3
265	Smar_temp_006524:	5134	0	1036	1468	1147	1483	258	133	0	0	485	251	345	284	0	254	0	389	411	326	246	0	459	398	275	261	0	0	358	0	0	0.574625	2
266	Smar_temp_002728:	1121	0	180	302	203	436	27	44	0	0	209	53	52	65	0	26	0	104	80	89	41	0	91	56	55	58	0	0	70	0	0	1.34986	2
267	Smar_temp_006594:	1088	0	120	183	319	466	90	23	0	0	232	37	43	38	0	19	0	47	163	38	41	0	65	41	28	32	0	0	150	0	0	0.65371	2
268	Smar_temp_010622:	17603	0	2979	6045	2722	5857	476	364	0	0	2391	865	845	957	0	582	0	1820	1037	1469	509	0	2451	1168	929	959	0	0	780	0	0	0.790186	2
269	Smar_temp_000325:	13675	0	2625	4194	2686	4170	534	337	0	0	1407	752	830	732	0	505	0	1197	985	1037	605	0	1393	1031	774	741	0	0	814	0	0	0.653615	2
270	Smar_temp_001055:	1136	0	187	306	259	384	48	41	0	0	153	36	62	68	0	39	0	95	108	80	43	0	86	71	62	43	0	0	100	0	0	0.961658	2
271	Smar_temp_001329:	2255	0	386	783	345	741	66	66	0	0	316	96	94	116	0	76	0	244	119	186	77	0	332	148	113	120	0	0	85	0	0	1.11759	2
272	Smar_temp_006893:	3276	0	552	1152	561	1011	94	118	0	0	390	156	160	193	0	90	0	309	188	255	118	0	516	188	167	177	0	0	156	0	0	1.24831	2
273	Smar_temp_001335:	9062	0	1502	2758	1688	3114	375	212	0	0	1262	446	471	425	0	313	0	800	630	708	283	0	1094	531	392	514	0	0	605	0	0	0.757735	2
274	Smar_temp_001878:	333	0	75	101	65	92	10	19	0	0	27	16	17	24	0	20	0	30	19	29	12	0	27	20	26	17	0	0	19	0	0	1.29785	2
275	Smar_temp_012797:	2425	0	497	739	418	771	62	108	0	0	321	110	120	122	0	85	0	216	128	149	110	0	275	193	128	173	0	0	124	0	0	1.26067	2
276	Smar_temp_001265:	582	0	115	183	116	168	15	25	0	0	56	26	34	42	0	20	0	45	42	32	18	0	64	44	39	38	0	0	41	0	0	1.0907	2
277	Smar_temp_001540:	1978	0	400	584	366	628	49	114	0	0	269	67	82	110	0	86	0	180	121	116	95	0	224	133	97	122	0	0	112	0	0	1.54025	3
278	Smar_temp_004204:	16054	0	2695	5050	2913	5396	533	476	0	0	2291	766	804	887	0	443	0	1507	1100	1272	661	0	1881	1009	858	733	0	0	832	0	0	0.973399	2
279	Smar_temp_002154:	1524	0	283	422	290	529	50	84	0	0	241	65	73	93	0	43	0	142	83	104	66	0	134	91	72	101	0	0	81	0	0	1.55984	3
280	Smar_temp_001741:	5916	0	950	1841	1151	1974	220	155	0	0	776	242	358	321	0	123	0	571	418	523	225	0	567	430	344	257	0	0	385	0	0	0.838612	2
281	Smar_temp_004600:	471	0	100	124	127	120	22	39	0	0	42	14	31	52	0	26	0	29	35	14	17	0	36	21	28	29	0	0	35	0	0	1.44638	3
282	Smar_temp_000405:	1353	0	299	412	289	353	58	85	0	0	131	56	68	100	0	70	0	104	78	64	69	0	159	88	81	79	0	0	62	0	0	1.33091	2
283	Smar_temp_000889:	5387	0	861	1774	903	1849	179	169	0	0	752	255	237	294	0	125	0	579	318	498	167	0	669	312	288	281	0	0	263	0	0	1.17096	2
284	Smar_temp_011923:	3589	0	582	1245	582	1180	114	75	0	0	495	166	170	198	0	103	0	355	223	300	105	0	508	238	212	162	0	0	164	0	0	0.794674	2
285	Smar_temp_009590:	2989	0	625	897	552	915	111	106	0	0	330	170	133	164	0	120	0	265	202	198	128	0	306	229	192	185	0	0	149	0	0	0.918359	2
286	Smar_temp_007257:	6868	20	1403	1972	1555	1918	345	178	1	0	586	352	472	363	19	349	0	469	559	427	336	0	658	523	372	346	1	0	511	0	0	0.560354	2
287	Smar_temp_002756:	6323	0	1086	1991	1187	2059	227	364	0	0	898	198	244	407	0	190	0	624	352	432	214	0	818	333	305	377	0	0	339	0	0	1.78543	3
288	Smar_temp_012590:	3081	0	648	878	734	821	167	93	0	0	239	143	226	178	0	167	0	209	248	180	158	0	274	245	169	154	0	0	230	0	0	0.602426	2
289	Smar_temp_003662:	3267	0	514	1034	571	1148	100	92	0	0	502	155	173	181	0	73	0	301	206	285	100	0	374	194	185	155	0	0	190	0	0	1.02409	2
290	Smar_temp_004345:	8076	0	1668	2323	1499	2586	298	442	0	0	970	370	286	426	0	365	0	768	473	535	297	0	871	490	398	608	0	0	478	0	0	1.42765	3
291	Smar_temp_006850:	407	0	48	143	71	145	16	3	0	0	52	21	29	21	0	6	0	50	23	53	12	0	50	18	14	16	0	0	22	0	0	0.358275	1
292	Smar_temp_009853:	1816	0	298	550	310	658	49	63	0	0	282	82	78	103	0	49	0	201	120	148	65	0	195	104	75	108	0	0	93	0	0	1.23845	2
293	Smar_temp_001876:	2537	0	381	898	494	764	94	87	0	0	324	79	162	191	0	79	0	240	150	190	88	0	381	136	115	99	0	0	121	0	0	1.1727	2
294	Smar_temp_002560:	19549	0	3415	6515	3141	6478	527	500	0	0	2491	903	878	885	0	632	0	2001	1236	1712	645	0	2537	1380	1099	1039	0	0	1083	0	0	0.911247	2
295	Smar_temp_004443:	662	0	103	190	135	234	31	17	0	0	90	33	34	39	0	18	0	71	53	57	24	0	58	35	27	34	0	0	40	0	0	0.809349	2
296	Smar_temp_002950:	26472	365	3671	8534	5010	8892	1056	722	0	2	3902	992	1411	1724	363	622	2	2505	1821	2016	739	0	3458	1335	1160	1150	0	0	1491	0	0	1.03921	2
297	Smar_temp_009329:	1885	0	303	654	297	631	39	87	0	0	274	59	67	114	0	44	0	208	103	141	54	0	286	113	92	113	0	0	90	0	0	1.82235	3
298	Smar_temp_005601:	11143	0	1885	3619	1906	3733	335	219	0	0	1426	564	572	561	0	344	0	1115	779	923	382	0	1377	758	554	605	0	0	628	0	0	0.679222	2
299	Smar_temp_012273:	2021	0	349	773	360	539	69	80	0	0	193	61	107	140	0	57	0	206	104	157	71	0	324	151	136	85	0	0	79	0	0	1.28685	2
300	Smar_temp_012923:	20769	573	3456	6553	3768	6419	791	742	0	0	2695	821	866	1178	569	691	1	1806	1369	1353	702	0	2815	1202	1062	1001	0	0	1097	4	3	1.18341	2
301	Smar_temp_013016:	5365	0	922	1702	1004	1737	198	254	0	0	811	184	255	363	0	174	0	496	297	353	197	0	675	310	275	276	0	0	246	0	0	1.47211	3
302	Smar_temp_006116:	2337	0	463	675	432	767	91	102	0	0	299	128	100	114	0	79	0	218	139	179	106	0	229	153	128	150	0	0	121	0	0	1.19177	2
303	Smar_temp_002745:	569	0	74	182	83	230	17	15	0	0	93	16	19	24	0	12	0	94	32	80	15	0	46	31	22	25	0	0	27	0	0	1.38961	3
304	Smar_temp_005624:	5843	0	986	1803	1209	1845	260	139	0	0	653	280	321	363	0	188	0	551	488	401	224	0	660	379	271	303	0	0	361	0	0	0.681314	2
305	Smar_temp_006281:	4273	0	740	1433	714	1386	114	130	0	0	521	193	211	242	0	157	0	455	259	386	141	0	544	260	223	219	0	0	217	0	0	1.05135	2
306	Smar_temp_009538:	10454	0	1636	3584	1772	3462	311	315	0	0	1440	416	520	591	0	299	0	1040	626	857	303	0	1530	606	494	539	0	0	566	0	0	1.13592	2
307	Smar_temp_003122:	15194	0	2663	5250	2430	4851	415	325	0	0	1821	674	735	697	0	542	0	1557	955	1364	519	0	2067	1122	890	711	0	0	799	0	0	0.763094	2
308	Smar_temp_005422:	1712	0	237	557	292	626	53	24	0	0	261	97	81	101	0	24	0	183	134	154	53	0	209	92	83	77	0	0	85	0	0	0.593723	2
309	Smar_temp_010022:	12718	20	2024	4099	2214	4361	417	451	0	0	1932	480	502	690	19	357	0	1244	844	955	401	0	1716	736	636	630	0	0	705	1	1	1.27999	2
310	Smar_temp_011383:	6683	20	1149	2029	1069	2416	185	223	0	1	1133	266	248	389	19	252	0	694	413	473	173	0	759	408	327	396	0	0	322	0	1	1.21333	2
311	Smar_temp_012404:	26435	0	4951	7926	4588	8970	883	723	0	0	3406	1686	1125	1302	0	912	0	2395	1857	1941	920	0	3053	1629	1353	1766	0	0	1483	0	0	0.841398	2
312	Smar_temp_006151:	55599	43	8756	16516	11226	19058	2417	1940	0	2	8229	2605	2847	3591	38	1434	0	4979	4022	3882	1976	0	6263	2777	2421	2925	0	0	3242	3	5	1.09733	2
313	Smar_temp_008805:	8050	20	1373	2493	1564	2600	327	285	0	1	990	408	397	474	19	260	1	723	555	619	285	0	980	420	393	434	0	0	478	0	0	1.0684	2
314	Smar_temp_012554:	945	0	208	284	255	198	55	46	0	0	54	39	92	88	0	53	0	57	62	38	64	0	87	70	47	44	0	0	48	0	0	0.81957	2
315	Smar_temp_001148:	3149	0	436	1026	537	1150	109	50	0	0	499	150	158	180	0	81	0	329	220	285	76	0	405	155	133	146	0	0	172	0	0	0.672484	2
316	Smar_temp_001438:	5989	0	1034	2069	979	1907	174	119	0	0	722	298	301	355	0	221	0	598	385	498	161	0	820	396	349	302	0	0	289	0	0	0.704041	2
317	Smar_temp_001365:	1884	0	279	633	377	595	75	96	0	0	283	52	106	125	0	31	0	158	100	117	75	0	290	100	78	95	0	0	102	0	0	1.71952	3
318	Smar_temp_012655:	1427	0	256	459	296	416	73	54	0	0	157	55	69	76	0	39	0	130	100	94	73	0	180	108	79	65	0	0	74	0	0	1.01692	2
319	Smar_temp_007895:	3506	0	482	1197	611	1216	106	107	0	0	516	112	172	226	0	81	0	390	226	316	82	0	473	182	162	157	0	0	197	0	0	1.27382	2
320	Smar_temp_006625:	4303	0	844	1500	713	1246	133	178	0	0	468	195	158	242	0	196	0	380	244	244	135	0	738	275	224	289	0	0	203	0	0	1.2728	2
321	Smar_temp_003161:	1528	0	270	448	324	486	68	68	0	0	178	68	85	97	0	42	0	145	103	114	64	0	144	92	73	91	0	0	95	0	0	1.18775	2
322	Smar_temp_003356:	18385	20	3295	5265	3603	6202	875	669	0	0	2804	944	879	1007	19	718	1	1439	1180	1163	706	0	2130	964	816	1054	0	0	1015	1	0	1.03602	2
323	Smar_temp_007221:	1065	0	166	353	244	302	56	22	0	0	96	58	81	87	0	37	0	81	85	60	33	0	156	49	35	61	0	0	67	0	0	0.578461	2
324	Smar_temp_008898:	3357	0	607	1124	603	1023	107	157	0	0	413	142	148	219	0	103	0	315	191	212	125	0	488	205	172	207	0	0	152	0	0	1.43994	3
325	Smar_temp_011274:	1579	0	190	527	290	572	48	56	0	0	258	38	65	107	0	27	0	183	121	128	41	0	223	69	56	65	0	0	93	0	0	1.60479	3
326	Smar_temp_011365:	596	0	119	109	143	225	24	23	0	0	89	47	25	39	0	18	0	48	71	19	39	0	19	31	16	46	0	0	41	0	0	0.805547	2
327	Smar_temp_007014:	1819	0	308	589	336	586	61	82	0	0	257	68	97	121	0	43	0	173	96	128	66	0	225	114	94	105	0	0	88	0	0	1.44131	3
328	Smar_temp_008346:	8917	20	1570	2854	1607	2866	298	283	0	1	1088	393	433	476	19	275	0	888	593	700	338	0	1059	619	472	485	0	0	495	0	1	1.00021	2
329	Smar_temp_009284:	6372	0	1083	2000	1316	1973	270	329	0	0	863	203	319	481	0	192	0	559	398	345	217	0	815	359	307	366	0	0	348	0	0	1.47091	3
330	Smar_temp_012199:	7447	0	1409	2303	1367	2368	276	297	0	0	941	370	348	422	0	260	0	667	446	497	280	0	902	482	385	484	0	0	389	0	0	1.14831	2
331	Smar_temp_008232:	1154	0	295	319	222	318	56	83	0	0	120	60	40	62	0	66	0	93	43	59	60	0	112	86	73	96	0	0	44	0	0	1.46254	3
332	Smar_temp_009092:	1458	0	210	459	312	477	66	54	0	0	201	55	78	117	0	36	0	138	114	97	46	0	180	65	62	65	0	0	83	0	0	1.20165	2
333	Smar_temp_001677:	3922	0	805	1247	697	1173	148	73	0	0	419	249	194	251	0	168	0	353	282	239	146	0	441	315	258	233	0	0	152	0	0	0.510272	1
334	Smar_temp_003217:	2202	0	380	740	424	658	107	78	0	0	267	92	115	145	0	75	0	200	124	153	73	0	306	135	118	114	0	0	99	0	0	1.06601	2
335	Smar_temp_007790:	3200	0	463	1061	643	1033	144	135	0	0	453	104	155	235	0	68	0	321	208	229	108	0	441	156	144	143	0	0	155	0	0	1.45108	3
336	Smar_temp_009400:	5637	0	912	1732	1078	1915	221	185	0	0	826	240	299	331	0	168	0	542	373	441	219	0	640	319	250	275	0	0	307	0	0	1.06073	2
337	Smar_temp_003504:	3876	0	621	1248	661	1346	120	130	0	0	588	153	167	209	0	91	0	418	244	321	146	0	471	247	192	192	0	0	186	0	0	1.22754	2
338	Smar_temp_003679:	1643	0	239	537	297	570	68	55	0	0	269	50	60	94	0	43	0	170	114	113	54	0	238	91	68	74	0	0	81	0	0	1.27305	2
339	Smar_temp_000779:	4813	0	894	1544	886	1489	174	177	0	0	588	219	219	261	0	178	0	433	316	340	201	0	622	320	270	245	0	0	249	0	0	1.07552	2
340	Smar_temp_009351:	6590	0	1010	2099	1071	2410	188	175	0	0	1075	295	266	306	0	143	0	690	442	584	228	0	812	397	330	309	0	0	349	0	0	1.06614	2
341	Smar_temp_010427:	2699	0	475	887	507	830	98	99	0	0	307	123	124	158	0	85	0	255	186	198	106	0	362	168	146	138	0	0	145	0	0	1.10952	2
342	Smar_temp_001731:	6165	20	937	2053	1135	2020	237	180	1	1	852	224	343	328	19	147	0	577	375	534	204	0	805	385	328	258	0	0	366	0	0	1.04345	2
343	Smar_temp_001811:	15567	0	2552	4974	2989	5052	627	593	0	0	2108	613	771	970	0	439	0	1512	998	1172	573	0	1925	906	766	774	0	0	819	0	0	1.21019	2
344	Smar_temp_000990:	6396	0	1079	2109	1241	1967	264	206	0	0	803	262	384	452	0	233	0	576	387	457	200	0	823	377	326	320	0	0	325	0	0	0.983971	2
345	Smar_temp_011902:	4189	0	687	1355	677	1470	129	115	0	0	639	192	192	194	0	97	0	421	241	390	136	0	487	283	254	200	0	0	218	0	0	1.03577	2
346	Smar_temp_011909:	2604	0	407	830	451	916	99	81	0	0	398	108	114	137	0	61	0	278	157	214	84	0	323	156	115	147	0	0	131	0	0	1.14909	2
347	Smar_temp_003564:	3500	0	412	1247	544	1297	73	70	0	0	638	69	116	213	0	65	0	418	285	286	87	0	540	208	173	87	0	0	171	0	0	1.09313	2
348	Smar_temp_002579:	14106	215	2365	4085	2592	4849	553	462	0	2	2146	743	640	804	212	453	1	1232	936	937	508	0	1637	707	575	829	1	1	725	0	1	1.06311	2
349	Smar_temp_009970:	2446	0	440	783	380	843	47	106	0	0	357	128	82	113	0	85	0	221	145	176	83	0	372	121	107	165	0	0	137	0	0	1.55069	3
350	Smar_temp_002146:	1186	0	182	357	285	362	80	37	0	0	126	49	80	83	0	34	0	98	88	93	34	0	119	62	60	54	0	0	88	0	0	0.846	2
351	Smar_temp_001871:	2037	181	420	421	564	451	184	119	0	0	110	114	116	141	180	91	0	107	145	71	118	1	112	96	85	125	0	0	120	0	1	1.02332	2
352	Smar_temp_011432:	4745	0	754	1532	794	1665	150	178	0	0	732	203	188	237	0	124	0	478	278	390	155	0	656	248	210	265	0	0	252	0	0	1.4108	3
353	Smar_temp_002941:	3570	0	674	1131	712	1053	119	174	0	0	431	139	169	223	0	136	0	268	250	169	155	0	514	225	179	203	0	0	215	0	0	1.29443	2
354	Smar_temp_000299:	4015	0	877	1224	865	1049	181	229	0	0	350	171	215	264	0	176	0	308	240	219	199	0	440	301	261	240	0	0	220	0	0	1.21201	2
355	Smar_temp_002183:	1407	0	263	425	343	376	67	91	0	0	126	55	79	138	0	40	0	129	106	64	72	0	145	77	71	80	0	0	66	0	0	1.41934	3
356	Smar_temp_005994:	6076	0	835	1906	1154	2181	249	119	0	0	934	235	346	337	0	159	0	602	440	553	158	0	693	322	265	253	0	0	410	0	0	0.750365	2
357	Smar_temp_009724:	1902	0	233	631	325	713	51	32	0	0	300	74	86	117	0	23	0	235	156	178	53	0	231	104	78	79	0	0	104	0	0	0.80375	2
358	Smar_temp_010752:	312	0	57	104	38	113	0	8	0	0	49	25	17	6	0	12	0	30	13	51	23	0	34	12	22	0	0	0	9	0	0	1.15235	2
359	Smar_temp_001676:	487	0	88	138	90	171	16	18	0	0	81	22	25	31	0	17	0	43	31	30	17	0	45	31	25	29	0	0	25	0	0	1.10682	2
360	Smar_temp_004732:	12772	0	2190	4676	2166	3740	419	504	0	0	1473	501	587	712	0	413	0	1201	656	940	471	0	2252	772	635	671	0	0	564	0	0	1.35702	2
361	Smar_temp_012417:	5828	0	902	1925	1052	1949	202	281	0	0	883	171	235	367	0	157	0	590	334	428	178	0	837	293	262	304	0	0	305	0	0	1.72585	3
362	Smar_temp_005208:	610	0	97	199	126	188	23	23	0	0	74	22	41	44	0	16	0	58	39	45	25	0	73	36	26	30	0	0	34	0	0	1.14793	2
363	Smar_temp_003363:	2643	0	481	844	429	889	74	88	0	0	381	121	128	122	0	86	0	250	139	198	96	0	337	186	128	171	0	0	137	0	0	1.12714	2
364	Smar_temp_004516:	2555	0	372	829	429	925	80	54	0	0	413	122	122	139	0	56	0	260	173	215	80	0	334	140	112	124	0	0	130	0	0	0.864539	2
365	Smar_temp_009515:	420	0	100	129	95	96	14	20	0	0	27	19	21	32	0	23	0	28	40	15	28	0	44	38	35	14	0	0	21	0	0	0.884211	2
366	Smar_temp_005158:	18585	0	3317	5823	3394	6051	624	797	0	0	2463	838	891	1087	0	590	0	1763	1082	1439	696	0	2205	1092	963	1067	0	0	987	0	0	1.31572	2
367	Smar_temp_002100:	7216	0	1445	2121	1204	2446	194	312	0	0	938	406	214	375	0	300	0	711	483	499	244	0	820	427	375	526	0	0	391	0	0	1.29407	2
368	Smar_temp_004743:	4628	0	731	1448	735	1714	101	113	0	0	745	252	219	213	0	119	0	444	302	411	148	0	576	247	208	256	0	0	273	0	0	0.973346	2
369	Smar_temp_005230:	9255	0	1478	3154	1436	3187	217	233	0	0	1309	405	389	428	0	249	0	973	597	868	291	0	1266	591	526	412	0	0	500	0	0	1.01602	2
370	Smar_temp_008716:	5288	0	855	1852	982	1599	181	187	0	0	631	216	313	358	0	164	0	487	300	404	178	0	802	288	249	264	0	0	265	0	0	1.17776	2
371	Smar_temp_003806:	753	0	158	238	158	199	42	16	0	0	56	35	44	46	0	37	0	65	56	49	27	0	72	70	56	38	0	0	43	0	0	0.482615	1
372	Smar_temp_005924:	2174	0	364	545	433	832	74	77	0	0	383	124	99	107	0	43	0	173	183	139	100	0	178	120	94	127	0	0	152	0	0	1.06209	2
373	Smar_temp_009460:	24130	167	4527	7868	4024	7544	773	810	0	9	3106	1001	1040	1144	156	1013	8	2193	1401	1739	872	0	3280	1702	1352	1290	0	0	1235	2	3	1.07294	2
374	Smar_temp_004317:	617	0	94	188	115	220	19	14	0	0	82	31	33	31	0	12	0	69	49	56	27	0	63	37	22	33	0	0	38	0	0	0.799075	2
375	Smar_temp_008773:	10048	0	1537	3284	1916	3311	396	360	0	0	1438	378	510	646	0	266	0	976	650	775	355	0	1329	533	469	447	0	0	519	0	0	1.22832	2
376	Smar_temp_006651:	2866	0	500	892	567	907	114	112	0	0	372	125	138	193	0	91	0	273	203	197	123	0	331	171	150	135	0	0	137	0	0	1.13225	2
377	Smar_temp_007068:	3403	0	570	1307	508	1018	52	92	0	0	390	140	179	196	0	90	0	341	185	281	113	0	582	248	204	162	0	0	147	0	0	1.08121	2
378	Smar_temp_011762:	4312	21	683	1363	702	1543	111	127	0	2	648	167	183	196	19	134	1	474	281	400	142	0	511	255	194	213	0	0	252	0	1	1.14215	2
379	Smar_temp_005987:	1231	0	195	431	258	347	61	18	0	0	122	50	69	78	0	41	0	108	110	67	52	0	199	86	54	48	0	0	67	0	0	0.440429	1
380	Smar_temp_001230:	5186	0	917	1473	1019	1777	192	135	0	0	658	359	270	260	0	148	0	433	422	395	240	0	543	274	227	302	0	0	327	0	0	0.749243	2
381	Smar_temp_000090:	1106	0	174	383	177	372	29	28	0	0	146	54	45	55	0	28	0	109	75	108	30	0	155	64	73	43	0	0	63	0	0	1.00552	2
382	Smar_temp_010546:	7140	0	934	2531	1345	2330	275	165	0	0	1003	257	388	495	0	162	0	696	517	545	201	0	1140	350	306	265	0	0	374	0	0	0.937806	2
383	Smar_temp_008466:	18175	0	2509	6043	3250	6373	635	402	0	0	2691	723	944	1078	0	400	0	1967	1269	1615	546	0	2367	983	765	798	0	0	991	0	0	0.896017	2
384	Smar_temp_004264:	2604	0	504	874	558	668	120	43	0	0	186	134	204	193	0	112	0	210	191	164	107	0	301	215	158	127	0	0	138	0	0	0.398148	1
385	Smar_temp_010823:	7367	0	1256	2507	1095	2509	225	166	0	0	1072	301	320	332	0	282	0	802	384	646	204	0	1021	507	363	407	0	0	334	0	0	0.889191	2
386	Smar_temp_008745:	3454	0	609	1120	643	1082	114	130	0	0	429	159	171	215	0	112	0	320	228	239	140	0	458	208	170	186	0	0	174	0	0	1.14667	2
387	Smar_temp_012896:	22573	20	3714	7077	4698	7064	1104	912	0	1	2960	830	1045	1520	19	729	0	1969	1637	1389	771	0	2926	1242	1136	1078	0	0	1303	0	1	1.17986	2
388	Smar_temp_006348:	1894	0	328	604	325	637	65	58	0	0	274	80	87	107	0	68	0	184	114	141	53	0	234	122	99	108	0	0	99	0	0	1.03051	2
389	Smar_temp_003944:	3252	0	547	1200	587	918	95	109	0	0	330	124	190	247	0	101	0	329	193	261	110	0	478	213	202	134	0	0	135	0	0	1.10396	2
390	Smar_temp_002412:	966	0	155	260	205	346	33	47	0	0	156	39	50	67	0	27	0	86	75	63	39	0	87	42	37	52	0	0	65	0	0	1.42886	3
391	Smar_temp_000337:	1738	0	269	610	283	576	54	23	0	0	207	84	89	94	0	49	0	200	117	160	50	0	242	113	78	92	0	0	85	0	0	0.525096	1
392	Smar_temp_012870:	4293	0	622	1569	731	1371	137	103	0	0	583	169	220	299	0	101	0	440	271	318	115	0	703	249	206	199	0	0	179	0	0	0.972502	2
393	Smar_temp_012158:	5532	40	1204	1360	1196	1732	299	379	0	1	791	252	201	298	38	282	1	395	317	277	306	0	492	291	270	346	0	0	293	1	1	1.45601	3
394	Smar_temp_004727:	477	0	93	153	101	130	27	6	0	0	35	23	27	28	0	24	0	44	41	23	18	0	61	40	20	31	0	0	28	0	0	0.304695	1
395	Smar_temp_000978:	6066	0	868	2206	1001	1991	159	121	0	0	752	262	319	357	0	131	0	635	402	567	143	0	928	353	324	270	0	0	342	0	0	0.844761	2
396	Smar_temp_003935:	4259	0	677	1387	652	1543	126	70	0	0	645	218	193	195	0	123	0	456	263	411	108	0	516	265	222	224	0	0	223	0	0	0.675413	2
397	Smar_temp_000936:	3622	0	629	1152	604	1237	91	128	0	0	491	181	155	207	0	118	0	371	230	272	112	0	470	202	156	243	0	0	194	0	0	1.22031	2
398	Smar_temp_008270:	21084	604	3603	5798	4499	6580	1127	953	0	1	2894	813	1031	1247	602	783	1	1627	1386	1240	879	0	2257	1054	882	1059	1	1	1245	0	0	1.23955	2
399	Smar_temp_007548:	2281	0	441	716	481	643	126	118	0	0	286	77	102	155	0	85	0	159	135	74	79	0	325	161	129	148	0	0	121	0	0	1.26889	2
400	Smar_temp_001282:	13316	20	2260	4333	2314	4389	428	299	0	0	1702	641	668	681	19	398	0	1299	918	1085	459	0	1646	921	719	684	1	0	746	0	1	0.76133	2
401	Smar_temp_002749:	742	0	129	257	149	207	31	41	0	0	69	20	46	45	0	23	0	71	30	60	26	0	107	45	32	48	0	0	47	0	0	1.58275	3
402	Smar_temp_007833:	1067	1	187	292	213	374	42	47	0	1	168	44	46	58	0	37	1	98	78	75	50	0	99	59	48	52	0	0	63	0	0	1.25904	2
403	Smar_temp_005761:	4325	0	694	1432	685	1514	123	87	0	0	633	207	198	206	0	93	0	466	277	375	148	0	544	306	224	229	0	0	208	0	0	0.791508	2
404	Smar_temp_008787:	428	0	62	172	50	144	7	5	0	0	47	25	12	13	0	3	0	51	26	45	9	0	84	29	24	26	0	0	21	0	0	0.690323	2
405	Smar_temp_003384:	1640	0	261	625	340	414	65	73	0	0	152	56	124	150	0	39	0	142	78	124	62	0	258	93	100	60	0	0	63	0	0	1.34911	2
406	Smar_temp_002043:	1843	0	308	641	299	595	57	85	0	0	251	54	60	103	0	51	0	214	97	141	63	0	278	118	88	106	0	0	76	0	0	1.70107	3
407	Smar_temp_002955:	1574	0	233	452	259	630	43	34	0	0	336	64	72	73	0	48	0	115	110	102	29	0	190	87	75	81	0	0	114	0	0	0.886805	2
408	Smar_temp_006743:	609	0	101	210	97	201	12	21	0	0	77	25	24	33	0	19	0	64	40	51	17	0	89	36	32	33	0	0	35	0	0	1.3054	2
409	Smar_temp_000479:	621	0	80	245	82	214	12	3	0	0	90	29	37	30	0	9	0	66	30	69	11	0	107	38	35	25	0	0	29	0	0	0.283994	1
410	Smar_temp_007681:	476	0	86	118	128	144	35	25	0	0	50	18	27	29	0	14	0	39	41	30	27	0	29	29	22	23	0	0	37	0	0	1.08103	2
411	Smar_temp_003584:	2488	0	439	793	579	677	123	82	0	0	224	119	162	194	0	89	0	179	212	127	108	0	323	149	128	114	0	0	154	0	0	0.802641	2
412	Smar_temp_009863:	3044	0	458	1101	484	1001	69	67	0	0	382	133	150	171	0	72	0	334	198	276	92	0	468	185	149	145	0	0	152	0	0	0.920044	2
413	Smar_temp_009744:	2371	0	364	729	434	844	104	60	0	0	358	106	107	107	0	61	0	233	163	199	76	0	285	137	103	124	0	0	147	0	0	0.900517	2
414	Smar_temp_006380:	1797	0	225	657	295	620	46	61	0	0	276	46	83	101	0	45	0	194	104	177	44	0	306	73	73	63	0	0	104	0	0	1.65148	3
415	Smar_temp_006243:	4169	0	665	1316	741	1447	132	159	0	0	613	188	198	252	0	94	0	433	252	348	144	0	491	224	193	234	0	0	213	0	0	1.34521	2
416	Smar_temp_009577:	2009	0	336	598	371	704	81	59	0	0	283	99	87	100	0	59	0	202	144	164	70	0	215	118	94	113	0	0	120	0	0	0.950865	2
417	Smar_temp_011136:	4775	0	672	1637	908	1558	168	143	0	0	658	186	279	343	0	93	0	471	318	365	154	0	678	250	208	217	0	0	243	0	0	1.11906	2
418	Smar_temp_011993:	3003	0	507	896	595	1005	135	132	0	0	418	125	130	196	0	85	0	311	198	225	113	0	310	165	144	164	0	0	151	0	0	1.31403	2
419	Smar_temp_009485:	22604	0	3721	7041	4210	7632	886	759	0	0	3220	1015	1055	1351	0	644	0	2177	1509	1714	753	0	2673	1303	1136	1188	0	0	1220	0	0	1.09518	2
420	Smar_temp_002586:	21766	1	3619	6872	4266	7008	862	811	0	1	2957	912	1205	1431	0	599	1	1926	1388	1491	762	0	2653	1297	1087	1171	0	0	1211	0	0	1.14338	2
421	Smar_temp_004699:	1956	0	323	662	360	611	63	68	0	0	216	79	101	105	0	50	0	200	128	167	75	0	263	126	98	100	0	0	116	0	0	1.14386	2
422	Smar_temp_012014:	2455	0	455	732	520	748	121	130	0	0	299	106	116	163	0	88	0	213	152	164	106	0	275	130	128	133	0	0	130	0	0	1.3489	2
423	Smar_temp_002228:	3973	0	600	1334	647	1392	127	96	0	0	603	141	164	217	0	109	0	456	260	340	112	0	523	254	191	188	0	0	191	0	0	0.982504	2
424	Smar_temp_007701:	6516	0	1036	2007	1160	2313	225	206	0	0	1029	285	289	336	0	178	0	641	440	534	241	0	769	367	307	310	0	0	358	0	0	1.11694	2
425	Smar_temp_004622:	10767	0	1687	3967	1747	3366	325	247	0	0	1195	474	473	594	0	267	0	1159	702	997	290	0	1676	699	659	471	0	0	538	0	0	0.902368	2
426	Smar_temp_008186:	11284	0	1850	3742	1974	3718	336	497	0	0	1656	448	507	710	0	345	0	1080	634	871	393	0	1601	560	554	557	0	0	534	0	0	1.53568	3
427	Smar_temp_008742:	3083	0	475	1135	487	986	70	80	0	0	355	129	150	157	0	76	0	338	187	300	96	0	488	189	159	144	0	0	164	0	0	1.06621	2
428	Smar_temp_000763:	3337	0	667	942	640	1088	131	135	0	0	420	184	143	161	0	138	0	273	230	227	137	0	345	209	181	211	0	0	211	0	0	1.05532	2
429	Smar_temp_010871:	16979	261	2549	5228	2867	6074	543	448	0	3	2911	760	800	963	256	438	2	1546	1075	1222	507	0	2138	903	740	864	0	0	854	2	3	1.04086	2
430	Smar_temp_009582:	995	0	143	318	161	373	33	30	0	0	192	38	42	53	0	18	0	90	56	77	23	0	131	57	54	48	0	0	52	0	0	1.29653	2
431	Smar_temp_009145:	4174	0	746	1202	771	1455	167	152	0	0	561	229	173	194	0	128	0	413	279	375	157	0	395	237	221	240	0	0	252	0	0	1.10307	2
432	Smar_temp_006020:	6166	0	988	2146	1199	1833	209	291	0	0	777	192	352	482	0	177	0	555	347	413	199	0	922	328	316	296	0	0	309	0	0	1.51468	3
433	Smar_temp_001358:	544	0	116	161	91	176	19	19	0	0	72	25	18	22	0	32	0	51	35	41	21	0	57	40	35	28	0	0	28	0	0	0.979159	2
434	Smar_temp_001960:	3838	0	716	1269	727	1126	132	93	0	0	378	191	239	251	0	146	0	357	263	271	144	0	460	286	212	214	0	0	200	0	0	0.68571	2
435	Smar_temp_013131:	18986	21	2883	6423	3210	6449	591	664	0	0	2929	612	679	1104	19	475	0	1993	1276	1345	601	1	2842	1131	907	899	0	0	914	1	2	1.36223	2
436	Smar_temp_011446:	3478	0	575	1126	678	1099	115	173	0	0	463	152	180	257	0	79	0	310	210	250	132	0	447	171	188	176	0	0	174	0	0	1.5434	3
437	Smar_temp_007595:	38060	40	5893	11822	6902	13403	1525	979	0	1	6038	1675	1728	1962	38	1030	1	3624	2670	2786	1350	1	4864	2209	1604	1908	0	0	2065	0	1	0.916094	2
438	Smar_temp_002451:	1204	0	173	383	269	379	67	44	0	0	149	52	64	74	0	22	0	106	93	85	56	0	169	55	44	51	0	0	72	0	0	1.13836	2
439	Smar_temp_008597:	783	0	126	216	157	284	39	27	0	0	146	28	44	40	0	21	0	60	47	49	27	0	76	50	36	42	0	0	50	0	0	1.0687	2
440	Smar_temp_003713:	302	0	45	114	50	93	3	5	0	0	33	11	18	20	0	6	0	33	24	21	11	0	49	23	14	14	0	0	16	0	0	0.671111	2
441	Smar_temp_007354:	6021	0	999	1888	1083	2051	234	175	0	0	893	256	254	355	0	185	0	610	420	420	203	0	730	383	294	317	0	0	291	0	0	0.973896	2
442	Smar_temp_007707:	1132	0	188	383	223	338	35	42	0	0	132	45	67	81	0	34	0	91	79	74	37	0	160	67	64	53	0	0	70	0	0	1.13405	2
443	Smar_temp_011882:	10445	0	1718	3084	2157	3486	420	527	0	0	1498	372	422	705	0	284	0	982	788	705	397	0	1138	535	542	495	0	0	634	0	0	1.48541	3
444	Smar_temp_010009:	1890	0	329	609	382	570	84	79	0	0	273	67	118	124	0	60	0	130	101	96	74	0	265	123	95	100	0	0	100	0	0	1.18804	2
445	Smar_temp_003429:	546	0	98	193	113	142	20	25	0	0	48	15	26	45	0	17	0	54	42	29	23	0	77	41	35	23	0	0	25	0	0	1.23262	2
446	Smar_temp_006713:	2756	0	424	873	563	896	111	112	0	0	401	104	158	215	0	72	0	270	182	181	116	0	340	136	104	132	0	0	121	0	0	1.29307	2
447	Smar_temp_006008:	3694	0	690	1081	624	1299	117	119	0	0	589	199	160	186	0	152	0	312	228	241	122	0	433	220	175	241	0	0	199	0	0	1.02096	2
448	Smar_temp_003107:	12866	0	2330	4562	2007	3967	323	357	0	0	1429	602	584	668	0	423	0	1327	742	1108	407	0	1838	948	812	688	0	0	609	0	0	0.982219	2
449	Smar_temp_007486:	1900	0	357	619	397	527	78	120	0	0	211	70	101	154	0	60	0	151	98	106	70	0	251	107	115	112	0	0	95	0	0	1.6087	3
450	Smar_temp_005221:	5163	0	889	1799	886	1589	183	129	0	0	611	249	271	305	0	173	0	465	303	409	134	0	746	338	316	266	0	0	264	0	0	0.845583	2
451	Smar_temp_004625:	2198	0	314	700	415	769	87	74	0	0	342	74	102	133	0	40	0	243	151	182	84	0	259	126	96	94	0	0	110	0	0	1.24819	2
452	Smar_temp_012566:	17516	209	2924	5412	3157	5814	589	684	0	1	2580	656	751	1005	207	513	1	1636	1133	1127	621	0	2208	1071	816	973	0	0	941	1	1	1.29789	2
453	Smar_temp_009469:	6242	0	972	2115	1062	2093	185	139	0	0	861	293	314	332	0	143	0	602	424	519	209	0	867	397	331	289	0	0	336	0	0	0.840519	2
454	Smar_temp_001222:	3911	0	638	1297	628	1348	99	101	0	0	558	180	172	168	0	103	0	400	256	355	151	0	519	254	205	179	0	0	210	0	0	0.985891	2
455	Smar_temp_002500:	7300	0	1316	2389	1327	2268	294	197	0	0	861	362	373	387	0	292	0	654	462	567	255	0	970	465	391	378	0	0	391	0	0	0.823497	2
456	Smar_temp_012245:	5652	0	805	1830	987	2030	208	175	0	0	924	210	251	321	0	130	0	599	353	476	162	0	743	290	236	277	0	0	296	0	0	1.24488	2
457	Smar_temp_000381:	381	0	80	103	103	95	22	35	0	0	36	9	24	33	0	18	0	27	22	14	24	0	37	18	15	23	0	0	23	0	0	1.61833	3
458	Smar_temp_012737:	870	20	140	292	123	295	18	25	0	1	130	34	36	35	19	31	0	90	44	76	28	0	130	50	36	45	0	1	40	0	0	1.26307	2
459	Smar_temp_009860:	6707	0	1042	2406	1021	2238	156	175	0	0	875	280	323	342	0	157	0	752	367	667	191	0	967	430	364	329	0	0	331	0	0	1.10325	2
460	Smar_temp_010797:	3349	0	599	1045	635	1070	129	138	0	0	444	145	171	197	0	134	0	295	197	253	122	0	413	182	166	176	0	0	186	0	0	1.21505	2
461	Smar_temp_002334:	5327	0	830	1669	973	1855	210	150	0	0	813	270	259	296	0	144	0	502	354	426	198	0	681	266	226	262	0	0	269	0	0	0.989425	2
462	Smar_temp_011309:	13479	0	2330	4187	2557	4405	520	611	0	0	1939	519	656	822	0	453	0	1237	769	983	505	0	1635	747	659	713	0	0	710	0	0	1.38233	3
463	Smar_temp_002899:	3417	0	709	1103	578	1027	127	174	0	0	419	143	126	178	0	176	0	319	151	245	127	0	464	216	193	212	0	0	146	0	0	1.45084	3
464	Smar_temp_012113:	6538	0	1175	2209	980	2174	145	213	0	0	905	307	261	358	0	249	0	655	360	519	170	0	927	405	366	390	0	0	307	0	0	1.20937	2
465	Smar_temp_007745:	2428	0	397	863	420	748	82	65	0	0	297	105	128	165	0	55	0	255	145	191	83	0	336	171	144	115	0	0	90	0	0	0.946504	2
466	Smar_temp_003203:	684	0	106	283	165	130	34	28	0	0	28	25	55	74	0	12	0	49	48	35	29	0	132	41	46	19	0	0	28	0	0	1.09503	2
467	Smar_temp_006823:	5569	20	810	1896	953	1890	201	152	0	0	832	196	252	299	19	132	1	597	348	466	188	0	799	330	248	242	0	0	265	1	0	1.09659	2
469	Smar_temp_009010:	25914	0	3912	7766	5127	9109	1059	745	0	0	3953	1222	1320	1609	0	597	0	2386	2003	1866	911	0	2942	1348	1118	1286	0	0	1548	0	0	0.962562	2
470	Smar_temp_007301:	5926	0	879	1952	1114	1981	221	150	0	0	837	242	332	376	0	136	0	605	411	478	220	0	747	351	268	255	0	0	296	0	0	0.907776	2
471	Smar_temp_006449:	4988	0	746	1585	833	1824	152	131	0	0	804	233	219	268	0	106	0	506	331	421	132	0	619	276	240	268	0	0	281	0	0	1.05151	2
472	Smar_temp_012296:	408	0	74	136	80	118	14	6	0	0	37	20	28	29	0	11	0	39	32	28	15	0	41	37	27	21	0	0	22	0	0	0.413514	1
473	Smar_temp_004829:	6389	96	1124	2108	1058	2003	192	113	0	0	786	351	322	311	94	195	0	564	431	464	253	0	866	465	353	322	0	0	302	2	2	0.607099	2
474	Smar_temp_009007:	24214	126	3671	7671	4427	8319	836	633	1	1	3609	1099	1234	1486	124	538	1	2297	1724	1808	792	1	2976	1400	1163	1177	0	0	1313	0	0	0.94314	2
475	Smar_temp_006494:	8346	0	1311	2877	1410	2748	222	299	0	0	1103	317	361	471	0	242	0	889	527	725	278	0	1228	453	398	393	0	0	439	0	0	1.34998	2
476	Smar_temp_008017:	1811	0	347	615	287	562	48	65	0	0	230	76	77	97	0	70	0	189	97	127	75	0	255	135	94	108	0	0	67	0	0	1.18201	2
477	Smar_temp_003194:	2197	0	483	798	378	538	83	44	0	0	169	97	141	146	0	140	0	185	110	167	61	0	282	202	190	92	0	0	87	0	0	0.529473	1
478	Smar_temp_002635:	24654	21	4050	8193	4323	8067	835	783	0	1	3359	991	1126	1475	19	745	0	2529	1579	1925	824	1	3262	1531	1275	1204	0	2	1187	0	0	1.10258	2
479	Smar_temp_012957:	3477	0	624	1118	642	1093	119	105	0	0	433	162	198	216	0	142	0	303	220	226	112	0	460	215	157	213	0	0	195	0	0	0.911327	2
480	Smar_temp_001851:	14722	0	2307	4903	2470	5042	445	305	0	0	2076	658	679	816	0	367	0	1545	1041	1201	447	0	1909	977	770	723	0	0	762	0	0	0.787993	2
481	Smar_temp_008648:	34071	0	5357	10578	6100	12036	1160	846	0	0	5186	1795	1727	1904	0	811	0	3205	2367	2597	1186	0	4172	1905	1473	1886	0	0	1850	0	0	0.882071	2
482	Smar_temp_000798:	946	0	133	287	174	352	33	19	0	0	147	37	56	51	0	23	0	104	65	88	25	0	94	54	33	52	0	0	64	0	0	0.776683	2
483	Smar_temp_011461:	954	0	204	311	181	258	35	55	0	0	99	39	43	67	0	41	0	80	48	52	38	0	122	69	66	59	0	0	40	0	0	1.42103	3
484	Smar_temp_001219:	4888	0	746	1681	797	1664	128	128	0	0	722	186	237	266	0	124	0	520	304	420	167	0	686	308	237	218	0	0	236	0	0	1.05231	2
485	Smar_temp_007170:	3315	0	623	1015	746	931	178	134	0	0	330	130	187	239	0	136	0	294	247	185	152	0	367	223	166	169	0	0	177	0	0	0.955788	2
486	Smar_temp_000690:	14127	0	2435	4619	2689	4384	497	627	0	0	1764	564	655	1008	0	409	0	1374	910	937	502	0	1839	834	751	773	0	0	682	0	0	1.35278	2
487	Smar_temp_009369:	2936	0	528	933	541	934	102	119	0	0	334	137	126	168	0	109	0	286	194	236	94	0	365	163	155	170	0	0	177	0	0	1.22313	2
488	Smar_temp_006609:	1965	0	277	602	386	700	89	50	0	0	289	80	95	115	0	49	0	203	152	166	55	0	223	98	80	93	0	0	127	0	0	0.918894	2
489	Smar_temp_006937:	6653	0	1194	2290	1045	2124	198	263	0	0	915	282	258	373	0	229	0	631	326	494	178	0	1003	420	397	389	0	0	296	0	0	1.40234	3
490	Smar_temp_000721:	5163	20	946	1632	937	1628	155	135	0	1	603	258	269	278	19	152	1	460	378	356	198	0	597	400	306	290	0	0	306	0	0	0.786331	2
491	Smar_temp_009376:	4376	0	549	1555	614	1658	94	140	0	0	832	100	126	290	0	79	0	571	254	331	75	0	703	230	155	240	0	0	155	0	0	1.81746	3
492	Smar_temp_012326:	2815	0	539	897	536	843	104	89	0	0	290	133	142	156	0	107	0	270	201	192	126	0	338	210	147	159	0	0	150	0	0	0.867191	2
493	Smar_temp_011988:	21558	0	4330	6555	4410	6263	909	1202	0	0	2387	937	1010	1393	0	920	0	1773	1289	1236	943	0	2655	1271	1117	1350	0	0	1165	0	0	1.35702	2
494	Smar_temp_002999:	2631	0	410	882	406	933	68	71	0	0	389	112	111	119	0	66	0	293	156	257	81	0	346	160	132	131	0	0	138	0	0	1.1222	2
495	Smar_temp_010824:	5948	0	819	1809	1185	2135	345	166	0	0	1000	207	257	319	0	154	0	559	417	436	151	0	761	292	232	282	0	0	369	0	0	1.01737	2
496	Smar_temp_009000:	8018	0	1274	2638	1461	2645	290	278	0	0	1141	332	404	530	0	208	0	784	489	611	253	0	1040	456	409	404	0	0	388	0	0	1.19754	2
497	Smar_temp_008357:	2700	0	463	792	496	949	110	137	0	0	380	112	76	119	0	74	0	286	173	243	95	0	290	140	140	153	0	0	171	0	0	1.61073	3
498	Smar_temp_005938:	6054	0	994	1764	1085	2211	229	247	0	0	962	284	219	351	0	185	0	668	390	475	208	0	659	278	217	384	0	0	297	0	0	1.38651	3
499	Smar_temp_007628:	2386	0	356	741	433	856	81	57	0	0	371	116	127	128	0	45	0	223	168	206	79	0	269	138	121	111	0	0	145	0	0	0.882282	2
500	Smar_temp_011354:	2929	0	412	1018	450	1049	74	56	0	0	475	138	128	166	0	59	0	284	192	240	58	0	452	159	153	142	0	0	152	0	0	0.884703	2
501	Smar_temp_004454:	6631	0	1182	2157	1265	2027	228	274	0	0	851	219	358	424	0	208	0	631	405	484	288	0	769	480	399	287	0	0	325	0	0	1.21513	2
503	Smar_temp_002692:	3562	20	580	1016	714	1232	153	164	0	1	570	151	161	203	19	110	1	294	236	238	141	0	419	155	142	187	0	0	216	0	0	1.41062	3
504	Smar_temp_004570:	4377	0	607	1539	667	1564	105	61	0	0	653	169	212	219	0	88	0	512	289	410	113	0	620	289	194	212	0	0	230	0	0	0.659465	2
505	Smar_temp_001111:	284	0	44	103	57	80	14	5	0	0	24	8	19	20	0	9	0	31	18	25	6	0	36	22	16	13	0	0	17	0	0	0.566188	2
506	Smar_temp_000900:	5017	0	871	1735	746	1665	147	108	0	0	637	243	209	222	0	165	0	544	282	443	136	0	715	355	267	302	0	0	241	0	0	0.833894	2
507	Smar_temp_006121:	10466	0	2279	2876	2260	3051	458	538	0	0	1127	526	581	633	0	515	0	779	683	581	550	0	962	699	554	660	0	0	619	0	0	1.09323	2
508	Smar_temp_012517:	4365	0	828	1358	810	1369	160	193	0	0	534	190	185	260	0	164	0	420	272	294	165	0	522	281	230	269	0	0	225	0	0	1.25611	2
509	Smar_temp_000907:	5421	0	829	1699	1200	1693	256	223	0	0	636	211	292	378	0	130	0	500	429	400	220	0	655	265	251	228	0	0	346	0	0	1.2152	2
510	Smar_temp_012083:	1974	0	300	685	319	670	64	40	0	0	282	80	88	105	0	52	0	208	127	179	50	0	272	128	116	82	0	0	100	0	0	0.825078	2
512	Smar_temp_000094:	2005	0	301	765	356	583	83	21	0	0	205	83	118	113	0	54	0	211	134	159	75	0	349	143	87	85	0	0	84	0	0	0.392932	1
513	Smar_temp_001621:	3404	0	639	1020	791	954	169	95	0	0	330	164	277	253	0	144	0	263	250	193	172	0	337	236	142	181	0	0	197	0	0	0.639788	2
514	Smar_temp_001152:	1634	0	271	478	316	569	65	40	0	0	234	74	90	81	0	46	0	157	121	135	66	0	150	111	80	79	0	0	104	0	0	0.76323	2
515	Smar_temp_009609:	16971	0	2788	5502	3042	5639	564	624	0	0	2418	691	731	963	0	492	0	1652	1122	1241	637	0	2317	981	802	857	0	0	878	0	0	1.24865	2
516	Smar_temp_012351:	7011	0	1021	2212	1351	2427	263	267	0	0	1040	258	345	459	0	175	0	722	476	579	222	0	852	321	292	332	0	0	407	0	0	1.35709	2
517	Smar_temp_008887:	621	0	117	220	121	163	28	36	0	0	52	23	27	39	0	23	0	57	29	56	23	0	90	35	45	26	0	0	31	0	0	1.57915	3
518	Smar_temp_008928:	3250	0	530	1092	529	1099	76	58	0	0	441	157	165	183	0	95	0	326	230	265	95	0	423	220	177	163	0	0	175	0	0	0.672326	2
519	Smar_temp_007121:	591	0	142	151	139	159	22	38	0	0	52	31	34	45	0	34	0	36	45	21	32	0	45	39	35	41	0	0	40	0	0	1.13781	2
520	Smar_temp_008006:	807	0	126	254	160	267	33	26	0	0	98	34	37	57	0	13	0	89	64	64	23	0	79	53	49	41	0	0	46	0	0	1.04077	2
521	Smar_temp_001412:	2980	0	374	993	544	1069	125	94	0	0	464	103	123	168	0	50	0	334	202	274	82	0	423	127	113	129	0	0	168	0	0	1.37681	3
522	Smar_temp_006603:	2279	0	307	786	370	816	70	42	0	0	344	74	109	120	0	48	0	284	149	220	66	0	302	143	90	103	0	0	114	0	0	0.842662	2
523	Smar_temp_011833:	45056	0	6847	13865	8685	15659	1814	1138	0	0	6696	2064	2401	2579	0	1220	0	4244	3331	3545	1637	0	5316	2425	1903	2087	0	0	2655	0	0	0.862233	2
524	Smar_temp_004198:	3863	0	647	1364	586	1266	85	106	0	0	501	172	172	207	0	124	0	399	223	336	100	0	575	245	217	206	0	0	194	0	0	1.08001	2
525	Smar_temp_001159:	3864	20	573	1352	760	1159	171	75	0	0	459	164	243	260	19	87	0	336	271	282	129	1	562	247	209	147	0	0	200	0	1	0.665473	2
526	Smar_temp_000063:	1403	0	284	439	250	430	51	29	0	0	160	81	81	74	0	56	0	112	89	91	48	0	155	118	90	90	0	0	77	0	0	0.573056	2
527	Smar_temp_008973:	7621	0	1409	2483	1380	2349	265	259	0	0	898	353	399	446	0	297	0	703	457	580	274	0	957	500	424	414	0	0	394	0	0	1.01513	2
528	Smar_temp_001262:	5809	0	876	1997	980	1956	196	203	0	0	921	175	262	370	0	149	0	613	318	449	167	0	830	348	292	268	0	0	247	0	0	1.37362	2
529	Smar_temp_006693:	510	0	75	169	110	156	20	8	0	0	59	25	33	47	0	12	0	46	49	30	17	0	61	30	28	18	0	0	26	0	0	0.494545	1
530	Smar_temp_001444:	1588	0	254	589	276	469	44	46	0	0	168	47	71	104	0	38	0	188	115	132	61	0	230	123	100	54	0	0	66	0	0	1.04199	2
531	Smar_temp_002320:	6800	0	1110	2352	1172	2166	213	187	0	0	836	260	373	395	0	208	0	722	399	586	216	0	915	455	341	345	0	0	348	0	0	0.977462	2
532	Smar_temp_001611:	1182	0	230	378	264	310	55	25	0	0	69	74	87	96	0	50	0	91	97	76	36	0	124	81	76	68	0	0	76	0	0	0.48666	1
533	Smar_temp_011816:	1079	0	189	362	162	366	17	41	0	0	165	51	56	65	0	30	0	101	48	87	31	0	142	67	62	66	0	0	49	0	0	1.44487	3
534	Smar_temp_009102:	11943	20	2192	3953	2021	3757	371	337	0	0	1496	544	629	616	19	454	1	1123	684	904	440	0	1575	857	625	672	0	0	594	1	0	0.908524	2
535	Smar_temp_010652:	10186	0	1688	3363	1647	3488	350	260	0	0	1436	458	427	420	0	303	0	1067	610	863	351	0	1413	667	455	579	0	0	526	0	0	0.952601	2
536	Smar_temp_010601:	16388	0	2980	5601	2501	5306	414	384	0	0	2114	844	764	796	0	613	0	1597	939	1308	540	0	2357	1139	882	945	0	0	751	0	0	0.844359	2
537	Smar_temp_011753:	9031	20	1338	3135	1476	3062	273	275	0	1	1294	353	414	497	19	197	0	953	514	787	245	0	1338	513	428	467	0	0	461	0	1	1.25755	2
538	Smar_temp_008915:	893	0	168	322	136	267	17	31	0	0	94	35	42	52	0	36	0	100	46	66	29	0	137	66	42	61	0	0	38	0	0	1.21162	2
539	Smar_temp_003865:	6455	0	1099	2087	1199	2070	238	198	0	0	831	265	305	362	0	231	0	611	458	447	236	0	872	405	298	334	0	0	363	0	0	0.969939	2
540	Smar_temp_004886:	1026	0	166	364	177	319	32	33	0	0	128	46	48	57	0	31	0	99	64	78	42	0	173	56	44	48	0	0	46	0	0	1.15234	2
541	Smar_temp_011081:	1690	0	292	488	340	570	85	53	0	0	220	81	81	72	0	49	0	152	121	134	66	0	172	109	82	95	0	0	117	0	0	0.902196	2
542	Smar_temp_000076:	306	0	78	71	84	73	16	28	0	0	23	13	18	22	0	18	0	18	22	9	26	0	20	19	15	19	0	0	19	0	0	1.30769	2
543	Smar_temp_001419:	14274	0	2719	4453	2620	4482	487	791	0	0	1804	614	549	809	0	486	0	1313	793	999	572	0	1816	828	775	886	0	0	751	0	0	1.58494	3
544	Smar_temp_006305:	1969	0	323	565	627	454	243	114	0	0	148	53	149	164	0	37	0	152	121	115	119	0	168	118	96	70	0	0	101	0	0	1.10836	2
545	Smar_temp_012183:	7674	20	1365	2183	1633	2473	362	491	0	0	1113	249	327	519	19	231	0	691	453	473	331	0	796	394	369	434	0	1	419	1	0	1.69038	3
546	Smar_temp_011549:	776	0	117	282	152	225	35	25	0	0	78	33	39	54	0	16	0	71	53	57	20	0	127	43	44	37	0	0	43	0	0	1.09087	2
547	Smar_temp_003747:	1933	0	298	632	347	656	61	46	0	0	266	89	107	117	0	49	0	201	133	168	69	0	232	114	91	89	0	0	100	0	0	0.859892	2
548	Smar_temp_009775:	3335	0	480	1153	478	1224	94	55	0	0	489	164	117	133	0	68	0	410	212	361	89	0	466	193	160	162	0	0	161	0	0	0.799446	2
549	Smar_temp_010433:	2360	20	472	719	504	645	115	131	0	1	230	89	122	152	19	109	0	182	136	139	94	0	284	143	130	139	0	0	143	0	1	1.2996	2
550	Smar_temp_003972:	3686	0	576	1191	689	1230	115	102	0	0	515	163	226	240	0	78	0	356	246	295	137	0	422	233	187	174	0	0	196	0	0	0.947357	2
551	Smar_temp_004998:	18665	583	3056	6267	2900	5859	512	319	0	0	2271	849	974	940	582	622	0	1814	1093	1529	521	0	2532	1266	947	966	1	1	925	0	0	0.671842	2
552	Smar_temp_008506:	14953	0	2319	4757	2813	5064	556	513	0	0	2166	610	799	902	0	396	0	1421	945	1147	488	0	1907	800	629	806	0	0	867	0	0	1.17591	2
553	Smar_temp_006694:	765	0	124	247	151	243	23	19	0	0	85	37	42	58	0	15	0	77	67	51	26	0	84	53	43	40	0	0	44	0	0	0.776276	2
554	Smar_temp_000796:	1604	0	276	550	276	502	51	38	0	0	194	69	89	99	0	68	0	153	98	129	40	0	220	101	87	81	0	0	86	0	0	0.800147	2
555	Smar_temp_003961:	14416	0	2008	4774	2501	5133	436	335	0	0	2229	606	766	837	0	310	0	1489	964	1283	419	0	1896	757	623	656	0	0	809	0	0	0.961639	2
556	Smar_temp_003694:	847	0	139	265	193	250	40	51	0	0	98	32	44	66	0	19	0	77	57	50	44	0	112	37	31	45	0	0	43	0	0	1.61021	3
557	Smar_temp_001868:	3243	0	514	1079	544	1106	95	78	0	0	452	131	156	159	0	98	0	338	215	303	105	0	410	207	174	136	0	0	185	0	0	0.904648	2
558	Smar_temp_003426:	3217	0	561	1046	589	1021	115	72	0	0	376	151	161	172	0	92	0	308	241	242	116	0	385	246	191	162	0	0	186	0	0	0.70098	2
559	Smar_temp_008947:	1823	0	311	566	361	585	63	53	0	0	230	68	96	107	0	65	0	165	149	112	69	0	222	125	83	94	0	0	121	0	0	0.860587	2
560	Smar_temp_013206:	3365	0	500	1144	557	1164	90	76	0	0	462	141	161	163	0	82	0	364	230	318	107	0	461	201	157	154	0	0	197	0	0	0.918276	2
561	Smar_temp_000042:	2369	0	431	774	443	721	81	58	0	0	237	138	131	138	0	68	0	211	173	192	90	0	277	167	154	119	0	0	134	0	0	0.719635	2
562	Smar_temp_007074:	14650	20	2679	4055	3020	4876	668	633	0	0	2060	721	674	889	19	523	1	1243	1045	895	610	0	1467	802	671	875	0	0	852	1	0	1.1462	2
563	Smar_temp_007736:	2183	0	383	724	375	701	69	94	0	0	269	97	77	118	0	61	0	229	134	180	82	0	295	131	122	118	0	0	106	0	0	1.42873	3
564	Smar_temp_001809:	1248	0	196	416	214	422	43	42	0	0	170	62	53	72	0	28	0	125	76	115	34	0	165	64	73	60	0	0	65	0	0	1.24967	2
565	Smar_temp_009134:	4031	0	572	1292	613	1554	101	116	0	0	749	191	181	193	0	63	0	409	215	394	114	0	502	202	199	196	0	0	205	0	0	1.33357	2
566	Smar_temp_001276:	6229	0	893	2075	1055	2206	219	166	0	0	946	259	296	336	0	139	0	705	374	593	204	0	817	329	257	292	0	0	296	0	0	1.09755	2
567	Smar_temp_005000:	1485	0	206	460	288	531	54	36	0	0	210	51	79	72	0	31	0	159	119	141	51	0	158	88	63	61	0	0	111	0	0	0.901092	2
568	Smar_temp_010005:	12768	779	1743	4068	1963	4215	371	344	1	2	1907	495	535	683	775	243	2	1247	710	1013	344	0	1712	660	573	583	2	1	564	0	0	1.2837	2
569	Smar_temp_007531:	1746	0	544	384	488	330	122	224	0	0	76	90	54	128	0	122	0	80	88	31	154	0	116	108	133	135	0	0	84	0	0	1.47324	3
570	Smar_temp_000256:	893	0	186	260	178	269	38	45	0	0	95	40	41	59	0	37	0	77	54	59	24	0	78	64	64	61	0	0	56	0	0	1.21375	2
571	Smar_temp_005469:	1762	0	205	609	293	655	44	30	0	0	286	68	85	106	0	17	0	205	134	169	46	0	243	90	76	66	0	0	96	0	0	0.880047	2
572	Smar_temp_000226:	1501	0	261	515	210	515	35	26	0	0	223	81	60	70	0	59	0	152	89	136	46	0	215	94	88	67	0	0	59	0	0	0.712023	2
573	Smar_temp_001821:	2412	0	333	860	390	829	69	56	0	0	332	97	114	144	0	50	0	281	150	233	58	0	353	130	111	114	0	0	119	0	0	1.04006	2
574	Smar_temp_004534:	2194	0	341	761	480	612	98	63	0	0	208	82	152	211	0	51	0	210	167	145	59	0	259	145	139	92	0	0	112	0	0	0.844465	2
575	Smar_temp_007641:	2474	0	409	846	511	708	111	99	0	0	271	96	145	194	0	63	0	220	156	173	85	0	328	151	152	108	0	0	121	0	0	1.1719	2
576	Smar_temp_008824:	4958	0	747	1579	869	1763	179	172	0	0	776	179	200	272	0	126	0	521	317	383	131	0	654	270	203	287	0	0	287	0	0	1.3137	2
577	Smar_temp_001943:	3646	0	478	1265	538	1365	81	75	0	0	648	108	124	211	0	61	0	455	258	277	93	0	543	234	142	182	0	0	153	0	0	1.06333	2
578	Smar_temp_004932:	1495	0	196	586	227	486	33	22	0	0	200	44	99	88	0	18	0	173	73	156	37	0	230	112	83	57	0	0	69	0	0	0.739234	2
579	Smar_temp_004958:	9837	20	1781	3345	1588	3103	267	228	1	1	1218	493	485	503	19	334	0	937	608	705	363	0	1412	725	511	572	0	0	454	0	0	0.793018	2
580	Smar_temp_002307:	1325	0	194	431	386	314	105	96	0	0	111	22	91	155	0	31	0	113	94	43	58	0	187	45	39	66	0	0	68	0	0	1.69863	3
581	Smar_temp_004472:	13578	0	2200	4321	2391	4666	436	254	0	0	1814	680	720	830	0	410	0	1374	981	1081	328	0	1555	855	672	790	0	0	797	0	0	0.655643	2
582	Smar_temp_008646:	3634	0	544	1105	748	1237	170	97	0	0	544	158	231	260	0	103	0	336	250	275	118	0	383	186	155	168	0	0	199	0	0	0.866276	2
583	Smar_temp_002854:	1966	0	311	659	397	599	62	85	0	0	251	68	120	154	0	49	0	179	129	128	80	0	268	109	91	91	0	0	101	0	0	1.35348	2
584	Smar_temp_007769:	7344	0	1050	2237	1325	2732	262	240	0	0	1296	263	291	418	0	160	0	784	532	559	256	0	872	387	289	345	0	0	389	0	0	1.26689	2
585	Smar_temp_003241:	9657	41	1608	3259	1658	3091	293	282	1	0	1237	388	469	560	38	343	0	951	614	738	291	0	1364	594	473	501	0	0	514	3	2	1.02146	2
586	Smar_temp_009531:	3437	0	581	1134	584	1138	132	112	0	0	482	137	164	178	0	100	0	367	176	285	122	0	438	232	164	195	0	0	152	0	0	1.13451	2
587	Smar_temp_011300:	12644	373	2097	3911	2180	4083	470	476	1	4	1864	483	515	739	368	441	3	1136	719	801	375	1	1674	696	585	695	0	0	596	0	1	1.31655	2
588	Smar_temp_005891:	345	0	22	110	131	82	59	10	0	0	23	1	31	43	0	0	0	38	31	28	9	0	27	11	13	0	0	0	20	0	0	1.19709	2
589	Smar_temp_012828:	7470	0	1207	2477	1276	2510	222	233	0	0	1017	326	342	420	0	222	0	769	479	646	237	0	985	426	380	368	0	0	397	0	0	1.1301	2
591	Smar_temp_003968:	10358	0	1554	3510	1667	3627	245	237	0	0	1534	465	517	591	0	231	0	1095	668	923	298	0	1374	621	523	502	0	0	533	0	0	0.947627	2
592	Smar_temp_012721:	480	0	100	181	105	94	18	31	0	0	27	12	29	41	0	17	0	37	27	16	27	0	83	40	32	24	0	0	18	0	0	1.41714	3
593	Smar_temp_001391:	246	0	55	71	68	52	12	11	0	0	10	7	24	15	0	15	0	17	21	13	23	0	20	22	9	8	0	0	18	0	0	0.723529	2
594	Smar_temp_005280:	10565	0	1854	3418	2271	3022	656	272	0	0	1123	448	673	694	0	463	0	885	670	766	355	0	1286	671	573	463	0	0	566	0	0	0.682514	2
595	Smar_temp_002439:	1331	0	344	360	330	297	81	97	0	0	85	65	71	103	0	80	0	81	81	56	80	0	98	102	109	75	0	0	66	0	0	1.13731	2
596	Smar_temp_004842:	2872	0	469	950	422	1031	82	49	0	0	456	133	103	117	0	80	0	324	188	234	105	0	392	207	130	153	0	0	118	0	0	0.711042	2
597	Smar_temp_005864:	1979	0	269	674	325	711	47	29	0	0	303	88	118	118	0	37	0	214	131	183	54	0	258	115	83	94	0	0	106	0	0	0.65646	2
598	Smar_temp_011526:	2554	0	401	841	497	815	88	86	0	0	299	105	138	170	0	50	0	257	185	196	84	0	314	160	132	135	0	0	154	0	0	1.10209	2
599	Smar_temp_007175:	1283	0	277	365	308	333	56	53	0	0	88	62	100	79	0	74	0	89	99	80	79	0	117	88	58	66	0	0	94	0	0	0.797025	2
600	Smar_temp_010412:	6402	40	1082	1934	1205	2141	218	283	1	1	905	243	249	355	38	233	0	627	455	501	266	0	755	321	303	280	0	1	365	1	0	1.38959	3
601	Smar_temp_006843:	4686	0	829	1237	903	1717	162	165	0	0	813	210	211	218	0	117	0	363	365	271	192	0	410	337	252	268	0	0	331	0	0	1.03287	2
602	Smar_temp_005699:	5649	305	868	1864	1007	1605	185	259	0	1	702	151	236	400	304	149	1	505	327	313	177	0	843	308	280	262	0	0	245	0	0	1.67387	3
603	Smar_temp_010467:	12221	0	1657	3941	2372	4251	522	267	0	0	1830	482	625	715	0	248	0	1176	958	960	371	0	1606	660	534	503	0	0	763	0	0	0.830196	2
604	Smar_temp_001191:	10514	0	1958	3383	1726	3447	284	366	0	0	1379	521	450	525	0	401	0	997	626	786	368	0	1402	670	534	655	0	0	549	0	0	1.13866	2
605	Smar_temp_007554:	8423	0	1208	2822	1487	2906	298	294	0	0	1325	319	391	498	0	177	0	823	504	685	252	0	1221	418	386	392	0	0	439	0	0	1.37859	3
606	Smar_temp_006951:	1166	0	210	379	190	387	27	47	0	0	158	40	51	66	0	42	0	122	65	89	31	0	144	80	62	75	0	0	66	0	0	1.37348	2
607	Smar_temp_010649:	2118	0	317	681	381	739	71	64	0	0	318	80	99	140	0	58	0	230	147	162	59	0	263	115	88	112	0	0	111	0	0	1.12233	2
608	Smar_temp_000124:	9739	0	1561	3363	1585	3230	284	324	0	0	1485	311	449	516	0	302	0	958	528	796	309	0	1427	624	528	421	0	0	476	0	0	1.27534	2
609	Smar_temp_005056:	376	0	64	120	56	136	8	9	0	0	50	18	12	11	0	10	0	42	27	35	11	0	46	27	19	24	0	0	26	0	0	0.944196	2
610	Smar_temp_008724:	3614	0	567	1214	660	1173	120	114	0	0	475	155	198	228	0	95	0	337	228	282	105	0	500	203	179	188	0	0	206	0	0	1.10095	2
611	Smar_temp_012102:	1653	0	274	523	360	496	77	99	0	0	181	45	77	148	0	56	0	171	107	101	36	0	199	74	75	107	0	0	99	0	0	1.65903	3
612	Smar_temp_002248:	2700	0	423	920	496	861	90	59	0	0	344	106	171	199	0	63	0	280	176	194	76	0	331	195	137	147	0	0	131	0	0	0.759266	2
613	Smar_temp_012176:	1112	0	137	412	172	391	24	16	0	0	170	38	58	66	0	12	0	131	74	94	29	0	180	71	43	53	0	0	52	0	0	0.75505	2
614	Smar_temp_007966:	12699	0	1860	4253	2185	4401	486	364	0	0	2029	472	517	716	0	308	0	1275	818	914	357	0	1906	716	555	640	0	0	625	0	0	1.13738	2
615	Smar_temp_002509:	5121	0	823	1603	992	1703	203	163	0	0	733	228	266	340	0	142	0	480	360	351	187	0	621	290	236	258	0	0	262	0	0	1.02242	2
616	Smar_temp_005383:	10393	0	1652	3301	1848	3592	399	188	0	0	1546	482	527	617	0	305	0	1030	734	770	298	0	1237	677	507	541	0	0	534	0	0	0.64001	2
617	Smar_temp_010707:	4317	0	776	1583	822	1136	176	125	0	0	356	161	287	321	0	187	0	425	234	338	131	0	620	303	250	208	0	0	194	0	0	0.845977	2
618	Smar_temp_000623:	10915	0	1935	3425	2468	3087	523	556	0	0	1136	399	653	832	0	350	0	926	735	700	487	0	1263	630	582	516	0	0	626	0	0	1.27079	2
619	Smar_temp_005664:	1590	0	215	548	256	571	38	21	0	0	233	61	64	87	0	35	0	183	133	136	37	0	227	98	74	69	0	0	93	0	0	0.60665	2
620	Smar_temp_008138:	7509	0	1100	2215	1531	2663	322	292	0	0	1205	263	383	466	0	179	0	718	534	555	265	0	827	366	287	369	0	0	477	0	0	1.30196	2
621	Smar_temp_006141:	6599	0	1023	2168	1141	2267	199	171	0	0	935	299	310	386	0	169	0	681	461	549	205	0	849	384	327	322	0	0	351	0	0	0.966747	2
622	Smar_temp_006614:	1300	0	200	428	347	325	91	57	0	0	104	35	113	105	0	26	0	110	86	82	75	0	158	82	46	53	0	0	76	0	0	1.06772	2
623	Smar_temp_004041:	2702	0	486	887	582	747	122	57	0	0	208	149	194	214	0	101	0	238	209	187	94	0	306	179	148	143	0	0	152	0	0	0.544504	1
624	Smar_temp_002445:	6052	0	1095	1896	1003	2058	186	190	0	0	830	335	247	285	0	189	0	569	380	481	209	0	749	381	331	366	0	0	323	0	0	1.04698	2
625	Smar_temp_012907:	8999	20	1363	2981	1721	2914	341	362	0	1	1247	314	448	637	19	231	0	878	570	643	270	0	1245	456	408	454	0	0	473	0	1	1.38876	3
626	Smar_temp_009336:	2032	0	388	678	371	595	78	97	0	0	252	68	91	112	0	84	0	179	105	112	85	0	314	139	93	126	0	0	96	0	0	1.36927	2
627	Smar_temp_012466:	18858	0	3295	6239	3117	6207	544	413	0	0	2487	969	924	973	0	621	0	1839	1236	1487	688	0	2486	1292	990	996	0	0	912	0	0	0.758322	2
628	Smar_temp_008239:	6104	0	1012	1842	1190	2060	273	183	0	0	798	321	288	352	0	172	0	601	445	483	224	0	671	336	282	334	0	0	340	0	0	0.927552	2
629	Smar_temp_005934:	10451	0	1877	3072	1946	3556	351	396	0	0	1403	489	465	566	0	367	0	1002	734	845	367	0	1036	624	569	574	0	0	662	0	0	1.13304	2
630	Smar_temp_001016:	1575	0	181	566	270	558	46	47	0	0	229	44	74	87	0	16	0	203	103	185	55	0	219	74	69	41	0	0	82	0	0	1.51473	3
631	Smar_temp_001206:	6828	21	1032	2325	1244	2206	219	277	0	0	998	223	356	505	19	151	0	663	391	481	198	0	956	381	347	336	0	0	322	2	2	1.47324	3
632	Smar_temp_006450:	675	0	135	238	122	180	23	16	0	0	61	34	36	48	0	29	0	52	47	30	18	0	103	56	46	42	0	0	33	0	0	0.655738	2
633	Smar_temp_000388:	9891	0	1476	3399	1578	3438	239	185	0	0	1396	452	417	550	0	223	0	1111	737	843	309	0	1389	616	482	462	0	0	479	0	0	0.785631	2
634	Smar_temp_002275:	1048	0	188	349	240	271	55	46	0	0	77	51	78	89	0	31	0	86	61	77	39	0	123	60	62	56	0	0	56	0	0	1.06844	2
635	Smar_temp_008053:	3844	0	529	1325	699	1291	107	139	0	0	561	124	195	282	0	70	0	421	258	304	125	0	543	196	165	168	0	0	185	0	0	1.44499	3
636	Smar_temp_002048:	6457	0	1167	2000	1283	2007	263	284	0	0	816	233	324	415	0	229	0	582	412	428	229	0	737	420	357	351	0	0	376	0	0	1.22476	2
637	Smar_temp_007654:	399	0	52	162	85	100	18	2	0	0	22	6	21	18	0	17	0	30	44	27	7	0	89	27	21	7	0	0	42	0	0	0.180543	1
638	Smar_temp_010206:	5181	0	878	1633	963	1707	182	259	0	0	737	174	197	316	0	158	0	527	325	349	196	0	680	287	228	296	0	0	269	0	0	1.58706	3
639	Smar_temp_007967:	4197	0	613	1238	795	1551	179	115	0	0	740	148	213	254	0	111	0	419	288	291	118	0	453	239	152	232	0	0	244	0	0	0.990397	2
640	Smar_temp_009067:	25552	0	5174	8636	3911	7831	696	770	0	0	3064	1337	1160	1244	0	1132	0	2347	1285	1873	888	0	3583	1935	1546	1608	0	0	1083	0	0	0.972302	2
641	Smar_temp_012268:	7823	20	1348	2617	1598	2240	359	362	0	0	826	294	435	529	19	225	1	723	441	570	313	0	1050	467	408	402	0	0	397	1	0	1.31467	2
642	Smar_temp_003897:	441	0	67	128	102	144	23	13	0	0	43	25	28	32	0	9	0	43	38	40	14	0	36	20	21	22	0	0	33	0	0	0.838894	2
643	Smar_temp_006763:	6362	0	1138	2174	1074	1976	189	153	0	0	789	319	362	344	0	228	0	567	369	481	240	0	911	438	333	337	0	0	301	0	0	0.796413	2
644	Smar_temp_010537:	1051	0	179	329	194	349	48	48	0	0	138	33	36	54	0	42	0	119	62	79	33	0	139	56	34	70	0	0	59	0	0	1.45274	3
645	Smar_temp_001758:	16397	136	2482	5379	2866	5534	498	406	0	1	2282	670	818	982	135	416	0	1662	1144	1295	467	0	2111	990	786	813	0	0	919	0	1	0.935863	2
646	Smar_temp_006053:	13717	0	2359	4114	2752	4492	611	640	0	0	1958	552	634	809	0	458	0	1191	867	958	542	0	1639	708	650	709	0	0	790	0	0	1.35227	2
647	Smar_temp_001578:	4138	0	617	1342	913	1266	245	120	0	0	436	148	261	291	0	111	0	433	287	348	128	0	464	238	183	195	0	0	249	0	0	0.881487	2
648	Smar_temp_001073:	21770	0	3582	6695	4178	7315	866	526	0	0	2894	1009	1112	1164	0	619	0	2097	1674	1613	834	0	2490	1428	995	1134	0	0	1314	0	0	0.765156	2
649	Smar_temp_009597:	4891	0	785	1640	863	1603	163	117	0	0	611	215	254	287	0	143	0	543	328	408	179	0	636	309	207	256	0	0	234	0	0	0.844701	2
650	Smar_temp_010584:	2113	0	274	737	380	722	83	23	0	0	314	88	125	140	0	40	0	219	149	164	56	0	309	123	83	95	0	0	101	0	0	0.46676	1
651	Smar_temp_012679:	3157	0	552	966	630	1009	122	188	0	0	441	112	147	213	0	100	0	294	173	224	133	0	376	152	148	171	0	0	162	0	0	1.70668	3
652	Smar_temp_001177:	627	0	130	215	125	157	20	37	0	0	45	26	33	48	0	28	0	60	35	41	31	0	86	39	35	36	0	0	26	0	0	1.42763	3
653	Smar_temp_008511:	50683	0	7409	16816	8951	17507	1589	1467	0	0	7424	2148	2619	3069	0	1082	0	5135	3276	4322	1493	0	6713	2711	2349	2485	0	0	2800	0	0	1.12114	2
654	Smar_temp_009700:	1664	0	248	593	302	521	57	69	0	0	231	46	84	123	0	35	0	174	92	122	52	0	249	98	85	76	0	0	70	0	0	1.53301	3
655	Smar_temp_006789:	1747	0	319	556	329	543	80	76	0	0	232	79	77	104	0	54	0	157	96	114	70	0	227	110	94	101	0	0	75	0	0	1.26509	2
656	Smar_temp_001826:	2665	0	481	753	486	945	97	37	0	0	383	176	149	149	0	100	0	228	203	196	81	0	239	168	137	163	0	0	158	0	0	0.421811	1
657	Smar_temp_001244:	797	0	106	237	177	277	39	25	0	0	110	38	44	55	0	11	0	70	69	59	24	0	90	32	33	38	0	0	59	0	0	1.06199	2
658	Smar_temp_012188:	989	0	142	364	150	333	22	31	0	0	148	30	45	47	0	21	0	103	52	89	29	0	167	60	48	44	0	0	52	0	0	1.43939	3
659	Smar_temp_012475:	1316	0	176	481	213	446	45	33	0	0	197	42	65	81	0	20	0	156	69	129	36	0	190	81	69	51	0	0	51	0	0	1.15845	2
660	Smar_temp_003691:	3579	0	671	1146	664	1098	140	86	0	0	385	185	205	193	0	159	0	316	233	286	119	0	425	241	199	194	0	0	212	0	0	0.690827	2
661	Smar_temp_011172:	50807	0	8006	16066	8792	17943	1604	1345	0	0	7703	2483	2396	2769	0	1222	0	5067	3446	4136	1729	0	6205	2956	2397	2658	0	0	2690	0	0	0.970829	2
662	Smar_temp_000265:	6521	0	1073	2322	1257	1869	273	149	0	0	618	281	387	426	0	172	0	640	448	501	228	0	923	471	371	302	0	0	330	0	0	0.720386	2
663	Smar_temp_006575:	447	0	80	161	125	81	31	37	0	0	24	7	38	49	0	10	0	27	19	18	22	0	67	26	28	20	0	0	23	0	0	1.6539	3
664	Smar_temp_003333:	3915	0	809	1335	629	1142	88	122	0	0	401	239	165	178	0	143	0	339	254	261	200	0	591	304	240	226	0	0	163	0	0	0.938626	2
665	Smar_temp_005146:	4863	0	732	1684	855	1592	152	126	0	0	645	209	258	294	0	121	0	504	319	400	174	0	713	276	209	228	0	0	234	0	0	0.979034	2
666	Smar_temp_012526:	1687	0	251	592	293	551	43	73	0	0	230	63	79	120	0	41	0	178	98	141	50	0	257	74	77	82	0	0	80	0	0	1.67454	3
667	Smar_temp_011284:	1867	20	359	562	491	435	96	78	0	0	124	70	175	162	19	79	0	118	142	83	110	0	183	132	84	86	0	0	123	1	1	0.826158	2
668	Smar_temp_011579:	3560	0	590	1061	644	1265	142	106	0	0	507	194	136	177	0	83	0	366	260	312	127	0	365	207	193	186	0	0	198	0	0	0.993157	2
669	Smar_temp_004752:	10523	20	1313	3294	1887	4009	375	246	0	0	1914	412	496	593	19	162	1	1079	769	854	315	0	1353	493	365	471	0	0	604	1	0	1.04481	2
670	Smar_temp_009707:	2482	0	450	745	542	745	124	169	0	0	331	79	105	175	0	85	0	204	144	135	112	0	317	117	118	135	0	0	131	0	0	1.71979	3
671	Smar_temp_003250:	5324	0	1217	1628	1204	1275	278	306	0	0	359	238	285	386	0	298	0	399	335	282	260	0	584	375	360	299	0	0	279	0	0	1.11184	2
672	Smar_temp_000728:	1203	0	166	473	180	384	19	11	0	0	87	73	49	69	0	9	0	174	101	142	42	0	188	73	61	54	0	0	50	0	0	0.442871	1
673	Smar_temp_009919:	11582	20	1961	3812	2194	3595	349	606	0	0	1601	413	567	866	19	309	1	1035	672	736	433	0	1576	632	634	585	0	0	546	1	0	1.63133	3
674	Smar_temp_012106:	2355	0	403	700	464	788	91	99	0	0	330	93	108	143	0	66	0	237	166	151	101	0	261	145	94	141	0	0	128	0	0	1.24682	2
675	Smar_temp_003086:	1834	0	238	648	319	629	58	36	0	0	272	70	111	109	0	39	0	183	114	177	48	0	268	93	85	66	0	0	104	0	0	0.869629	2
[truncated: 12,495 more rows]

## Sheet: FigS1_Smar_gene_length_data
gene id	gene start	gene end	gene length	gene length category
[truncated: 16,092 more rows]

## Sheet: FigS5_gene_clusters
## Cluster ID	Cluster Size	PhylomeDB IDs	Original Protein Names
[truncated: 321 more rows]
