# Supplementary material for: The First Myriapod Genome Sequence Reveals Conservative Arthropod Gene Content and Genome Organisation in the Centipede Strigamia maritima
Source: PLoS Biol. 2014 Nov 25;12(11):e1002005. doi: 10.1371/journal.pbio.1002005 (PMC4244043; doi:10.1371/journal.pbio.1002005)
Supplement: File S6 — Raw data for Figure S29. (XLSX) [file pbio.1002005.s070.xlsx]

## Sheet: FigS29_Smar_1000bpwins_rawdata
	ID	N	n	c	a	g	t	gg	cg	cn	nt	tt	ct	ag	ga	nn	cc	tn	at	tg	ta	gc	nc	aa	ca	ac	tc	ng	gn	gt	na	an	CpGoe	CpG3$classification
1	cf7180001234592_58651001-58652000:	1000	0	201	310	174	315	26	30	0	0	101	63	56	49	0	47	0	94	62	103	42	0	98	62	60	49	0	0	57	0	0	0.85778	1
2	cf7180001234592_147204001-147205000:	1000	20	157	320	176	327	39	21	0	1	145	31	52	55	19	33	0	92	63	75	24	0	118	72	57	43	0	0	58	0	1	0.759988	1
3	cf7180001234592_11579001-11580000:	1000	0	240	310	183	267	44	32	0	0	81	53	70	49	0	72	0	86	36	95	42	0	83	83	71	55	0	0	47	0	0	0.728597	1
4	cf7180001234592_153376001-153377000:	1000	0	145	308	168	379	27	30	0	0	171	47	42	57	0	26	0	100	69	85	22	0	123	42	43	54	0	0	61	0	0	1.23153	1
5	cf7180001234592_2889001-2890000:	1000	0	183	295	167	355	36	24	0	0	143	57	45	42	0	37	0	93	62	82	27	0	106	65	51	68	0	0	61	0	0	0.785315	1
6	cf7180001234592_96048001-96049000:	1000	0	158	334	155	353	27	21	0	0	146	47	46	49	0	29	0	107	61	94	26	0	130	60	51	52	0	0	53	0	0	0.857493	1
7	cf7180001234592_127670001-127671000:	1000	20	164	295	178	343	38	38	0	0	149	41	40	48	19	30	1	94	62	81	34	0	110	55	51	49	0	0	58	1	0	1.30173	1
8	cf7180001234592_68963001-68964000:	1000	0	150	337	142	371	24	12	0	0	152	49	51	54	0	20	0	129	55	106	23	0	107	69	49	58	0	0	41	0	0	0.56338	1
9	cf7180001234592_95283001-95284000:	1000	0	199	323	177	301	27	35	0	0	99	64	40	62	0	36	0	97	75	65	47	0	131	64	54	62	0	0	41	0	0	0.993669	1
10	cf7180001234592_104565001-104566000:	1000	0	143	358	155	344	26	7	0	0	134	44	57	44	0	25	0	103	65	100	22	0	147	67	51	45	0	0	62	0	0	0.315813	1
11	cf7180001234592_3223001-3224000:	1000	0	182	328	188	302	34	53	0	0	113	39	44	62	0	37	0	102	57	80	45	0	133	53	48	52	0	0	47	0	0	1.54898	2
12	cf7180001234592_159296001-159297000:	1000	0	151	344	142	363	22	23	0	0	139	56	38	46	0	19	0	118	59	112	24	0	133	53	55	53	0	0	49	0	0	1.07266	1
13	cf7180001234592_47139001-47140000:	1000	0	163	296	153	388	20	26	0	0	176	56	29	46	0	28	0	99	78	75	29	0	121	53	47	59	0	0	57	0	0	1.04254	1
15	cf7180001234592_44623001-44624000:	1000	0	205	256	195	344	36	39	0	0	123	70	44	40	0	39	0	84	76	69	53	0	91	56	37	76	0	0	66	0	0	0.97561	1
16	cf7180001234592_126844001-126845000:	1000	0	156	298	171	375	29	36	0	0	174	43	50	43	0	23	0	93	56	90	35	0	111	54	43	55	0	0	64	0	0	1.34953	2
17	cf7180001234592_55304001-55305000:	1000	0	251	252	178	319	40	57	0	0	130	75	42	55	0	57	0	68	39	51	38	0	84	62	57	99	0	0	45	0	0	1.2758	1
18	cf7180001234592_32791001-32792000:	1000	0	215	283	205	297	49	28	0	0	95	69	55	45	0	54	0	72	73	64	50	0	110	63	46	65	0	0	61	0	0	0.635281	1
19	cf7180001234592_137266001-137267000:	1000	0	135	304	186	375	37	23	0	0	190	42	53	67	0	23	0	95	73	79	34	0	111	46	45	33	0	0	48	0	0	0.91597	1
20	cf7180001234592_170794001-170795000:	1000	0	152	311	276	261	74	21	0	0	85	43	92	92	0	28	0	77	89	54	54	0	105	59	37	33	0	0	56	0	0	0.500572	1
21	cf7180001234592_41388001-41389000:	1000	0	302	271	273	154	55	95	0	0	35	28	77	81	0	91	0	44	46	33	89	0	69	88	81	40	0	0	47	0	0	1.15227	1
22	cf7180001234592_39888001-39889000:	1000	0	174	350	183	293	30	45	0	0	94	31	49	70	0	40	0	103	58	79	18	0	143	58	54	62	0	0	65	0	0	1.41323	2
23	cf7180001234592_63619001-63620000:	1000	0	147	381	164	308	31	30	0	0	117	23	35	62	0	32	0	121	68	72	25	0	186	61	39	51	0	0	46	0	0	1.2444	1
24	cf7180001234592_58632001-58633000:	1000	0	147	385	142	326	19	14	0	0	131	35	48	50	0	19	0	118	61	83	30	0	172	79	47	51	0	0	42	0	0	0.670691	1
25	cf7180001234592_148441001-148442000:	1000	32	173	361	153	281	24	31	0	0	99	41	48	61	31	39	0	101	50	77	29	0	161	62	50	55	0	0	39	0	1	1.17118	1
26	cf7180001234592_159203001-159204000:	1000	0	188	369	122	321	22	26	0	0	126	62	38	39	0	39	0	98	36	98	27	0	172	60	61	61	0	0	34	0	0	1.13359	1
27	cf7180001234592_106397001-106398000:	1000	0	179	384	116	321	7	19	0	0	134	45	37	41	0	28	0	104	53	82	31	0	174	87	68	52	0	0	37	0	0	0.915045	1
28	cf7180001234592_19402001-19403000:	1000	0	236	287	200	277	40	51	0	0	99	67	49	58	0	48	0	67	60	51	58	0	108	70	63	67	0	0	43	0	0	1.08051	1
29	cf7180001234592_39139001-39140000:	1000	0	161	330	184	325	38	20	0	0	121	46	55	61	0	34	0	106	71	92	34	0	116	61	53	40	0	0	51	0	0	0.675128	1
30	cf7180001234592_34592001-34593000:	1000	0	122	342	180	356	34	22	0	0	154	47	58	81	0	13	0	111	66	90	21	0	130	40	42	46	0	0	44	0	0	1.00182	1
31	cf7180001234592_100496001-100497000:	1000	0	168	336	167	329	20	33	0	0	142	45	52	65	0	41	0	101	61	89	41	0	133	49	50	36	0	0	41	0	0	1.17622	1
32	cf7180001234592_50125001-50126000:	1000	0	133	293	223	351	63	14	0	0	146	46	57	48	0	17	0	83	89	80	37	0	109	56	43	36	0	0	75	0	0	0.472032	1
33	cf7180001234592_76845001-76846000:	1000	0	158	373	145	324	26	22	0	0	122	57	42	48	0	20	0	106	55	89	31	0	177	59	48	58	0	0	39	0	0	0.960279	1
34	cf7180001234592_165955001-165956000:	1000	0	75	320	146	459	20	11	0	0	264	24	48	54	0	8	0	109	66	96	10	0	139	31	24	33	0	0	62	0	0	1.00457	1
35	cf7180001234592_29233001-29234000:	1000	0	166	351	195	288	33	54	0	0	94	36	53	71	0	30	0	113	55	85	46	0	148	46	36	54	0	0	45	0	0	1.66821	2
36	cf7180001234592_39634001-39635000:	1000	0	106	314	161	419	26	18	0	0	216	25	57	55	0	16	0	110	60	108	12	0	103	47	43	35	0	0	68	0	0	1.05473	1
37	cf7180001234592_70395001-70396000:	1000	0	172	368	149	311	26	28	0	0	116	42	44	47	0	36	0	106	51	90	29	0	165	65	53	54	0	0	47	0	0	1.09256	1
38	cf7180001234592_86119001-86120000:	1000	0	148	416	156	280	29	23	0	0	103	46	48	57	0	26	0	90	56	74	29	0	231	53	47	46	0	0	41	0	0	0.996188	1
39	cf7180001234592_20160001-20161000:	1000	0	193	286	208	313	41	34	0	0	115	60	55	82	0	38	0	89	77	57	36	0	86	61	56	63	0	0	49	0	0	0.846951	1
40	cf7180001234592_136200001-136201000:	1000	0	173	334	154	339	26	24	0	0	138	54	40	49	0	33	0	101	63	80	33	0	143	62	49	58	0	0	46	0	0	0.900833	1
41	cf7180001234592_53557001-53558000:	1000	0	165	344	153	338	26	16	0	0	146	52	62	65	0	34	0	101	48	99	23	0	117	63	63	45	0	0	39	0	0	0.633789	1
42	cf7180001234592_128273001-128274000:	1000	0	178	341	191	290	29	31	0	0	88	49	50	71	0	28	0	96	81	70	33	0	129	70	66	51	0	0	57	0	0	0.911818	1
43	cf7180001234592_103466001-103467000:	1000	0	197	352	173	278	29	44	0	0	84	52	44	61	0	38	0	93	56	79	34	0	149	62	66	59	0	0	49	0	0	1.29104	1
44	cf7180001234592_131505001-131506000:	1000	0	134	346	174	346	32	15	0	0	150	35	59	77	0	18	0	110	68	83	15	0	121	65	56	45	0	0	50	0	0	0.643335	1
45	cf7180001234592_136684001-136685000:	1000	0	176	329	212	283	48	41	0	0	92	44	60	70	0	30	0	92	62	73	39	0	125	61	51	56	0	0	55	0	0	1.09884	1
46	cf7180001234592_120754001-120755000:	1000	0	214	261	189	336	45	54	0	0	165	54	36	50	0	48	0	69	54	60	45	0	92	58	64	57	0	0	48	0	0	1.33511	2
47	cf7180001234592_120072001-120073000:	1000	0	207	334	158	301	24	42	0	0	113	51	42	46	0	49	0	83	50	87	34	0	136	65	73	51	0	0	53	0	0	1.28417	1
48	cf7180001234592_138079001-138080000:	1000	0	158	358	166	318	22	24	0	0	129	29	49	64	0	23	0	111	71	78	30	0	133	82	65	40	0	0	49	0	0	0.915053	1
49	cf7180001234592_114577001-114578000:	1000	0	185	344	149	322	20	16	0	0	113	55	42	45	0	27	0	108	70	86	37	0	126	87	68	53	0	0	46	0	0	0.580446	1
50	cf7180001234592_101100001-101101000:	1000	657	54	119	55	115	11	4	0	1	52	17	20	20	656	10	0	33	20	23	12	0	53	23	12	20	0	0	12	0	0	1.3468	2
51	cf7180001234592_102185001-102186000:	1000	0	140	333	198	329	41	25	0	0	133	39	59	67	0	20	0	97	73	73	30	0	137	56	40	50	0	0	59	0	0	0.901876	1
52	cf7180001234592_67360001-67361000:	1000	0	183	342	166	309	18	28	0	0	100	55	57	45	0	31	0	89	62	89	38	0	139	69	56	58	0	0	65	0	0	0.92172	1
53	cf7180001234592_168340001-168341000:	1000	0	122	333	186	359	41	23	0	0	141	28	36	55	0	18	0	128	85	91	27	0	134	53	35	42	0	0	62	0	0	1.01357	1
54	cf7180001234592_137851001-137852000:	1000	0	212	329	135	324	14	33	0	0	131	70	38	40	0	39	0	87	50	80	44	0	139	70	65	63	0	0	36	0	0	1.15304	1
55	cf7180001234592_162096001-162097000:	1000	0	163	407	182	248	40	18	0	0	88	34	68	81	0	40	0	95	56	74	31	0	181	71	62	30	0	0	30	0	0	0.606755	1
56	cf7180001234592_131661001-131662000:	1000	0	109	326	187	378	48	10	0	0	162	42	52	69	0	10	0	119	77	114	15	0	96	47	59	25	0	0	54	0	0	0.490605	1
57	cf7180001234592_129985001-129986000:	1000	0	201	301	142	356	15	20	0	0	131	68	39	32	0	41	0	97	67	88	35	0	109	72	55	70	0	0	60	0	0	0.700722	1
58	cf7180001234592_106814001-106815000:	1000	0	234	360	168	238	32	38	0	0	58	61	44	51	0	51	0	71	54	62	37	0	162	84	83	63	0	0	48	0	0	0.966626	1
59	cf7180001234592_1072001-1073000:	1000	0	234	299	248	219	62	41	0	0	67	36	83	61	0	55	0	59	61	32	68	0	104	102	53	58	0	0	57	0	0	0.706507	1
60	cf7180001234592_48691001-48692000:	1000	0	204	330	142	324	17	23	0	0	96	51	45	32	0	43	0	109	57	80	26	0	132	86	44	91	0	0	67	0	0	0.79398	1
61	cf7180001234592_31910001-31911000:	1000	0	207	272	195	326	37	19	0	0	105	68	64	52	0	40	0	84	75	73	37	0	67	80	57	72	0	0	69	0	0	0.470705	1
62	cf7180001234592_174239001-174240000:	1000	0	206	340	179	275	36	50	0	0	105	35	31	64	0	45	0	76	62	53	21	0	147	76	86	54	0	0	58	0	0	1.35597	2
63	cf7180001234592_125689001-125690000:	1000	0	163	412	150	275	28	20	0	0	108	43	59	62	0	30	0	90	43	79	26	0	201	70	61	45	0	0	34	0	0	0.817996	1
64	cf7180001234592_113097001-113098000:	1000	0	195	348	152	305	31	23	0	0	121	56	49	51	0	50	0	84	49	75	25	0	155	66	60	60	0	0	44	0	0	0.775978	1
65	cf7180001234592_130843001-130844000:	1000	0	198	317	177	308	32	53	0	0	131	33	37	49	0	48	0	91	54	80	43	0	125	63	64	43	0	0	53	0	0	1.5123	2
66	cf7180001234592_90461001-90462000:	1000	0	174	363	138	325	23	24	0	0	149	46	41	47	0	39	0	87	49	81	25	0	170	65	65	45	0	0	43	0	0	0.9995	1
67	cf7180001234592_87297001-87298000:	1000	0	148	314	223	315	43	31	0	0	131	42	66	77	0	23	0	82	82	63	42	0	122	52	44	39	0	0	60	0	0	0.93928	1
68	cf7180001234592_88410001-88411000:	1000	0	170	308	180	342	36	39	0	0	148	36	36	44	0	34	0	97	69	78	40	0	126	60	49	47	0	0	60	0	0	1.27451	1
69	cf7180001234592_173131001-173132000:	1000	39	175	263	166	357	29	29	0	0	142	67	40	45	37	33	0	85	68	83	28	0	87	46	51	63	0	1	63	2	0	0.998279	1
70	cf7180001234592_143392001-143393000:	1000	0	214	333	159	294	20	35	0	0	121	52	50	47	0	45	0	74	54	64	45	0	140	82	68	55	0	0	47	0	0	1.02863	1
71	cf7180001234592_10720001-10721000:	1000	0	194	324	169	313	32	53	0	0	135	50	33	57	0	35	0	73	51	68	24	0	143	56	75	59	0	0	55	0	0	1.61654	2
72	cf7180001234592_73680001-73681000:	1000	0	127	382	202	289	39	24	0	0	91	31	71	87	0	18	0	122	68	90	30	0	150	54	39	40	0	0	45	0	0	0.935527	1
73	cf7180001234592_65769001-65770000:	1000	0	179	291	190	340	35	37	0	0	134	42	46	60	0	35	0	107	72	74	37	0	91	65	47	60	0	0	57	0	0	1.08792	1
74	cf7180001234592_83997001-83998000:	1000	0	97	322	158	423	18	5	0	0	201	43	51	53	0	9	0	113	84	99	21	0	130	40	28	39	0	0	65	0	0	0.326243	1
75	cf7180001234592_77444001-77445000:	1000	0	156	358	180	306	35	13	0	0	129	46	69	62	0	23	0	80	63	70	32	0	151	74	57	44	0	0	51	0	0	0.462963	1
76	cf7180001234592_89393001-89394000:	1000	0	175	396	133	296	15	23	0	0	121	40	38	55	0	28	0	99	57	63	28	0	194	84	64	55	0	0	35	0	0	0.988185	1
77	cf7180001234592_92253001-92254000:	1000	0	164	337	156	343	19	38	0	0	141	37	35	66	0	26	0	121	64	73	28	0	135	63	46	64	0	0	43	0	0	1.4853	2
78	cf7180001234592_31583001-31584000:	1000	0	162	314	173	351	32	10	0	0	157	63	66	60	0	28	0	76	65	59	26	0	134	61	38	69	0	0	55	0	0	0.356812	1
79	cf7180001234592_99372001-99373000:	1000	0	153	329	194	324	37	35	0	0	133	40	56	58	0	23	0	92	66	71	40	0	145	55	36	54	0	0	58	0	0	1.17917	1
80	cf7180001234592_72299001-72300000:	1000	0	159	414	101	326	11	16	0	0	148	35	44	41	0	25	0	114	30	96	20	0	193	83	63	51	0	0	29	0	0	0.996326	1
81	cf7180001234592_136493001-136494000:	1000	0	265	292	185	258	47	55	0	0	84	56	36	47	0	78	0	85	47	51	58	0	119	75	52	76	0	0	33	0	0	1.12188	1
82	cf7180001234592_65112001-65113000:	1000	0	169	336	139	356	18	20	0	0	158	53	47	53	0	27	0	100	54	80	23	0	134	69	55	63	0	0	45	0	0	0.85139	1
83	cf7180001234592_115278001-115279000:	1000	0	157	329	151	363	26	19	0	0	154	44	39	44	0	21	0	107	67	82	24	0	130	73	53	59	0	0	57	0	0	0.801451	1
84	cf7180001234592_91897001-91898000:	1000	0	210	372	120	298	20	29	0	0	123	52	33	39	0	43	0	86	38	71	25	0	177	85	76	66	0	0	36	0	0	1.15079	1
85	cf7180001234592_61827001-61828000:	1000	0	174	349	144	333	23	19	0	0	111	47	37	46	0	41	0	131	65	104	32	0	132	67	49	52	0	0	43	0	0	0.758301	1
86	cf7180001234592_148975001-148976000:	1000	0	216	299	202	283	36	44	0	0	103	59	59	65	0	54	0	76	63	57	56	0	117	59	47	59	0	0	45	0	0	1.00843	1
87	cf7180001234592_135600001-135601000:	1000	0	167	296	206	331	33	39	0	0	124	45	59	51	0	21	0	85	75	81	46	0	102	62	49	51	0	0	76	0	0	1.13366	1
88	cf7180001234592_43430001-43431000:	1000	0	148	301	191	360	22	23	0	0	161	43	60	71	0	15	0	89	86	59	31	0	104	67	48	54	0	0	66	0	0	0.813641	1
89	cf7180001234592_2609001-2610000:	1000	0	184	346	168	302	19	52	0	0	105	57	42	59	0	30	0	92	55	80	42	0	161	45	51	61	0	0	48	0	0	1.68219	2
90	cf7180001234592_82507001-82508000:	1000	0	141	412	80	367	9	17	0	0	156	28	15	19	0	18	0	143	39	142	12	0	174	77	80	30	0	0	40	0	0	1.50709	2
91	cf7180001234592_59553001-59554000:	1000	0	221	312	174	293	40	26	0	0	92	58	49	61	0	62	0	92	59	74	23	0	102	75	69	67	0	0	50	0	0	0.676133	1
92	cf7180001234592_8033001-8034000:	1000	0	167	346	148	339	23	27	0	0	134	57	43	53	0	26	0	109	55	87	33	0	148	57	46	62	0	0	39	0	0	1.09241	1
93	cf7180001234592_149476001-149477000:	1000	0	151	327	170	352	36	13	0	0	174	37	58	51	0	28	0	96	63	71	38	0	133	72	40	44	0	0	45	0	0	0.506428	1
94	cf7180001234592_64196001-64197000:	1000	0	178	295	205	322	35	29	0	0	118	47	56	75	0	45	0	94	85	65	32	0	97	57	48	53	0	0	63	0	0	0.794738	1
95	cf7180001234592_163396001-163397000:	1000	0	121	308	177	394	32	19	0	0	183	42	52	66	0	13	0	119	74	92	28	0	102	47	35	45	0	0	50	0	0	0.887146	1
96	cf7180001234592_174675001-174676000:	1000	0	150	318	167	365	32	19	0	0	152	49	43	41	0	20	0	101	73	86	32	0	129	62	45	53	0	0	62	0	0	0.758483	1
97	cf7180001234592_84303001-84304000:	1000	0	215	317	174	294	26	40	0	0	95	48	35	49	0	47	0	98	73	62	46	0	126	80	57	64	0	0	53	0	0	1.06923	1
98	cf7180001234592_6762001-6763000:	1000	283	168	218	155	176	28	42	0	0	54	36	47	63	282	44	1	56	38	38	34	0	71	46	44	45	0	0	30	0	0	1.6129	2
99	cf7180001234592_170704001-170705000:	1000	0	175	326	143	356	19	12	0	0	139	58	43	38	0	31	0	111	69	96	38	0	117	74	55	51	0	0	48	0	0	0.47952	1
100	cf7180001234592_167574001-167575000:	1000	0	160	255	199	386	28	44	0	0	190	50	53	48	0	17	0	62	74	67	40	0	92	48	48	55	0	0	83	0	0	1.38191	2
101	cf7180001234592_92044001-92045000:	1000	0	179	320	214	287	46	46	0	0	117	43	58	73	0	35	0	70	64	49	39	0	143	55	49	56	0	0	56	0	0	1.20086	1
102	cf7180001234592_30784001-30785000:	1000	0	120	362	156	362	23	14	0	0	150	37	53	58	0	22	0	121	66	111	22	0	146	47	41	35	0	0	53	0	0	0.747863	1
103	cf7180001234592_59012001-59013000:	1000	0	175	310	157	358	32	22	0	0	137	58	47	40	0	27	0	102	56	99	24	0	102	68	59	65	0	0	61	0	0	0.800728	1
104	cf7180001234592_63276001-63277000:	1000	0	159	348	166	327	30	50	0	0	123	31	26	46	0	23	0	115	60	102	32	0	144	55	62	42	0	0	58	0	0	1.89437	2
105	cf7180001234592_24564001-24565000:	1000	0	221	323	213	243	71	30	0	0	71	49	65	58	0	62	0	87	46	75	47	0	110	80	61	51	0	0	36	0	0	0.637308	1
106	cf7180001234592_137307001-137308000:	1000	0	183	333	130	354	15	32	0	0	157	42	36	31	0	38	0	110	47	98	40	0	133	71	53	52	0	0	44	0	0	1.3451	2
107	cf7180001234592_171104001-171105000:	1000	0	143	337	168	352	36	17	0	0	159	52	59	56	0	22	0	95	56	92	29	0	136	52	47	45	0	0	46	0	0	0.707626	1
108	cf7180001234592_120513001-120514000:	1000	0	184	325	204	287	43	48	0	0	107	44	51	67	0	25	0	87	62	64	45	0	127	66	60	54	0	0	49	0	0	1.27877	1
109	cf7180001234592_117623001-117624000:	1000	0	183	286	223	308	47	44	0	0	121	63	56	67	0	20	0	74	76	52	59	0	111	56	44	59	0	0	50	0	0	1.07819	1
110	cf7180001234592_14303001-14304000:	1000	0	215	289	218	278	44	42	0	0	81	55	76	73	0	49	0	80	56	79	40	0	69	68	64	62	0	0	61	0	0	0.896096	1
111	cf7180001234592_158281001-158282000:	1000	0	135	285	180	400	50	16	0	0	213	54	62	69	0	30	0	92	52	93	20	0	87	35	43	42	0	0	41	0	0	0.658436	1
112	cf7180001234592_97736001-97737000:	1000	0	175	310	173	342	26	28	0	0	152	37	49	39	0	11	0	99	70	64	54	0	107	99	55	55	0	0	54	0	0	0.924855	1
113	cf7180001234592_6705001-6706000:	1000	0	153	326	190	331	34	26	0	0	143	48	59	64	0	31	0	83	71	66	35	0	148	48	36	51	0	0	56	0	0	0.894393	1
114	cf7180001234592_96868001-96869000:	1000	0	175	342	172	311	30	13	0	0	109	56	61	44	0	30	0	90	67	80	41	0	142	76	49	55	0	0	56	0	0	0.431894	1
115	cf7180001234592_95454001-95455000:	1000	0	249	323	208	220	53	30	0	0	66	50	57	68	0	67	0	62	68	31	45	0	122	101	82	55	0	0	42	0	0	0.57924	1
116	cf7180001234592_131678001-131679000:	1000	0	161	281	188	370	36	28	0	0	158	53	39	51	0	26	0	97	85	72	40	0	104	54	40	55	0	0	61	0	0	0.925069	1
117	cf7180001234592_118672001-118673000:	1000	0	161	333	160	346	23	35	0	0	158	48	62	46	0	16	0	75	40	98	26	0	126	62	70	49	0	0	65	0	0	1.3587	2
118	cf7180001234592_85271001-85272000:	1000	0	144	281	199	376	31	17	0	0	140	42	42	48	0	23	0	107	109	90	33	0	80	62	52	36	0	0	87	0	0	0.593244	1
119	cf7180001234592_63557001-63558000:	1000	0	156	354	192	298	37	38	0	0	92	44	56	64	0	13	0	101	61	80	30	0	148	61	49	64	0	0	61	0	0	1.2687	1
120	cf7180001234592_46892001-46893000:	1000	0	158	340	161	341	23	33	0	0	152	39	35	52	0	34	0	101	69	74	36	0	162	52	42	46	0	0	49	0	0	1.29727	1
121	cf7180001234592_18750001-18751000:	1000	0	151	357	149	343	16	26	0	0	157	41	51	54	0	29	0	93	56	75	27	0	172	55	40	55	0	0	52	0	0	1.15561	1
122	cf7180001234592_157587001-157588000:	1000	0	173	361	155	311	24	20	0	0	108	48	45	42	0	32	0	105	66	95	38	0	150	73	61	42	0	0	50	0	0	0.745851	1
123	cf7180001234592_157192001-157193000:	1000	0	167	327	172	334	16	48	0	0	127	39	40	45	0	15	0	106	67	85	49	0	133	64	48	55	0	0	62	0	0	1.67108	2
124	cf7180001234592_152294001-152295000:	1000	0	161	381	156	302	19	24	0	0	108	38	50	54	0	23	0	113	63	94	40	0	157	76	61	37	0	0	42	0	0	0.955566	1
125	cf7180001234592_169515001-169516000:	1000	20	176	290	189	325	39	32	0	0	129	50	47	48	19	23	0	86	71	68	42	1	103	71	53	57	0	0	59	0	1	0.962001	1
126	cf7180001234592_53582001-53583000:	1000	0	239	239	177	345	28	42	0	0	103	82	36	50	0	47	0	102	71	59	41	0	62	68	39	111	0	0	58	0	0	0.992837	1
127	cf7180001234592_136595001-136596000:	1000	0	160	318	210	312	36	35	0	0	109	36	51	70	0	25	0	103	88	69	40	0	115	64	49	46	0	0	63	0	0	1.04167	1
128	cf7180001234592_45732001-45733000:	1000	0	188	308	195	309	42	20	0	0	101	62	56	56	0	47	0	79	77	81	30	0	112	59	61	50	0	0	66	0	0	0.545554	1
129	cf7180001234592_119722001-119723000:	1000	0	215	331	202	252	51	52	0	0	95	41	52	64	0	51	0	76	47	59	47	0	136	71	66	51	0	0	40	0	0	1.19733	1
130	cf7180001234592_152449001-152450000:	1000	0	157	353	164	326	26	34	0	0	135	49	54	56	0	21	0	94	50	84	35	0	160	53	45	56	0	0	47	0	0	1.32049	2
131	cf7180001234592_146386001-146387000:	1000	0	163	371	153	313	30	13	0	0	123	38	49	45	0	32	0	101	61	81	27	0	164	80	57	47	0	0	51	0	0	0.521272	1
132	cf7180001234592_3552001-3553000:	1000	0	235	323	117	325	20	22	0	0	109	73	29	32	0	54	0	104	46	89	26	0	116	86	73	81	0	0	39	0	0	0.800145	1
133	cf7180001234592_36783001-36784000:	1000	0	157	297	215	331	60	26	0	0	128	36	39	63	0	45	0	107	89	67	32	0	118	49	33	47	0	0	60	0	0	0.770256	1
134	cf7180001234592_12337001-12338000:	1000	0	166	373	146	315	21	27	0	0	118	46	45	42	0	28	0	102	53	84	34	0	181	65	45	59	0	0	49	0	0	1.11405	1
135	cf7180001234592_42772001-42773000:	1000	0	182	336	201	281	49	27	0	0	97	42	62	64	0	40	0	97	63	75	43	0	124	73	53	46	0	0	44	0	0	0.738068	1
136	cf7180001234592_102971001-102972000:	1000	0	136	372	151	341	35	24	0	0	154	28	31	55	0	24	0	127	61	88	29	0	168	60	45	38	0	0	32	0	0	1.16868	1
137	cf7180001234592_100770001-100771000:	1000	0	215	310	222	253	61	27	0	0	65	54	68	63	0	52	0	75	66	76	39	0	88	82	79	45	0	0	59	0	0	0.565682	1
138	cf7180001234592_87616001-87617000:	1000	20	173	297	167	343	25	26	1	0	119	51	53	55	19	41	0	106	62	102	20	0	85	54	53	59	0	0	67	1	0	0.899934	1
139	cf7180001234592_37151001-37152000:	1000	0	193	306	225	276	47	42	0	0	86	45	62	65	0	45	0	72	74	67	40	0	113	61	58	49	0	0	73	0	0	0.967185	1
140	cf7180001234592_49299001-49300000:	1000	0	170	376	228	226	54	40	0	0	75	36	86	89	0	33	0	67	48	57	37	0	168	61	55	45	0	0	48	0	0	1.03199	1
141	cf7180001234592_86555001-86556000:	1000	0	231	292	189	288	43	35	0	0	80	55	56	44	0	60	0	94	55	92	43	0	74	81	68	60	0	0	59	0	0	0.801667	1
142	cf7180001234592_141738001-141739000:	1000	0	141	321	204	334	40	31	0	0	132	44	55	68	0	21	0	103	77	87	41	0	121	45	41	38	0	0	55	0	0	1.07774	1
143	cf7180001234592_25146001-25147000:	1000	0	166	324	248	262	61	34	0	0	77	44	88	101	0	31	0	96	65	69	42	0	97	57	43	50	0	0	44	0	0	0.825884	1
144	cf7180001234592_94886001-94887000:	1000	171	102	260	148	319	21	28	0	1	152	27	37	51	170	13	0	79	62	61	16	0	115	33	29	44	0	0	60	0	0	1.8548	2
145	cf7180001234592_100468001-100469000:	1000	0	160	300	206	334	46	44	0	0	135	39	45	67	0	22	0	102	71	73	35	0	104	55	48	55	0	0	58	0	0	1.33495	2
146	cf7180001234592_40664001-40665000:	1000	0	232	260	217	291	55	44	0	0	77	89	45	46	0	35	0	69	73	60	60	0	90	64	56	81	0	0	55	0	0	0.873987	1
147	cf7180001234592_99775001-99776000:	1000	0	199	279	278	244	102	45	0	0	75	40	64	72	0	66	0	72	67	53	47	0	106	48	36	49	0	0	57	0	0	0.81342	1
148	cf7180001234592_41263001-41264000:	1000	0	170	305	175	350	31	29	0	0	121	53	46	44	0	29	0	110	68	107	34	0	95	59	53	54	0	0	66	0	0	0.97479	1
149	cf7180001234592_59721001-59722000:	1000	0	172	313	165	350	28	42	0	0	149	46	40	56	0	25	0	97	55	85	23	0	113	59	62	61	0	0	58	0	0	1.47992	2
150	cf7180001234592_166254001-166255000:	1000	0	181	331	167	321	22	32	0	0	109	52	51	46	0	29	0	102	62	86	42	0	131	68	47	63	0	0	57	0	0	1.05866	1
151	cf7180001234592_34986001-34987000:	1000	0	218	280	174	328	34	29	0	0	117	70	37	38	0	54	0	88	74	69	49	0	108	65	46	68	0	0	53	0	0	0.764526	1
152	cf7180001234592_27060001-27061000:	1000	0	176	327	166	331	27	26	0	0	133	45	45	62	0	42	0	106	67	86	30	0	116	63	60	44	0	0	47	0	0	0.889923	1
153	cf7180001234592_17075001-17076000:	1000	0	212	261	259	268	61	37	0	0	90	43	76	48	0	49	0	55	85	47	70	0	82	83	48	45	0	0	80	0	0	0.673854	1
154	cf7180001234592_92315001-92316000:	1000	0	189	305	198	308	32	38	0	0	104	53	51	55	0	23	0	97	76	77	57	0	99	74	58	51	0	0	54	0	0	1.01545	1
155	cf7180001234592_28633001-28634000:	1000	0	228	300	131	341	24	23	0	0	136	71	26	36	0	52	0	91	58	62	28	0	120	81	63	85	0	0	43	0	0	0.770055	1
156	cf7180001234592_140236001-140237000:	1000	0	191	255	243	311	54	27	0	0	98	49	60	56	0	42	0	82	102	62	52	0	64	73	48	49	0	0	81	0	0	0.581734	1
157	cf7180001234592_19916001-19917000:	1000	0	139	385	153	323	25	16	0	0	113	41	53	51	0	15	0	112	59	103	20	0	164	66	56	48	0	0	57	0	0	0.752339	1
158	cf7180001234592_26643001-26644000:	1000	0	153	341	206	300	51	16	0	0	129	37	74	81	0	27	0	98	65	68	38	0	118	73	51	37	0	0	36	0	0	0.507646	1
159	cf7180001234592_41999001-42000000:	1000	0	189	365	199	247	41	42	0	0	82	36	64	74	0	38	0	83	52	69	38	0	148	73	69	44	0	0	46	0	0	1.11669	1
160	cf7180001234592_139772001-139773000:	1000	0	243	231	211	315	60	44	0	0	125	71	46	42	0	66	0	73	61	47	62	0	79	62	33	82	0	0	46	0	0	0.858151	1
161	cf7180001234592_112005001-112006000:	1000	0	177	257	151	415	28	17	0	0	157	81	30	39	0	33	0	115	76	89	23	0	83	46	28	93	0	0	61	0	0	0.636061	1
162	cf7180001234592_65627001-65628000:	1000	0	168	317	160	355	25	18	0	0	148	58	51	49	0	24	0	92	66	84	29	0	115	68	59	56	0	0	57	0	0	0.669643	1
163	cf7180001234592_80991001-80992000:	1000	0	211	319	192	278	37	26	0	0	88	74	72	64	0	40	0	69	57	56	44	0	129	70	49	77	0	0	47	0	0	0.641785	1
164	cf7180001234592_139504001-139505000:	1000	0	178	320	177	325	36	40	0	0	123	40	38	51	0	47	0	109	63	104	36	0	114	51	59	35	0	0	53	0	0	1.2696	1
165	cf7180001234592_102916001-102917000:	1000	0	190	299	151	360	16	47	0	0	154	51	36	38	0	31	0	90	52	87	33	0	113	61	60	66	0	0	64	0	0	1.6382	2
166	cf7180001234592_68054001-68055000:	1000	0	215	266	198	321	41	28	0	0	101	79	57	60	0	37	0	77	71	60	33	0	75	71	57	88	0	0	64	0	0	0.65774	1
167	cf7180001234592_153318001-153319000:	1000	0	133	254	234	379	49	50	0	0	191	30	55	79	0	22	0	87	79	61	35	0	83	31	28	48	0	0	71	0	0	1.60658	2
168	cf7180001234592_117785001-117786000:	1000	20	178	273	224	305	61	48	0	1	117	47	55	54	19	35	0	72	60	62	41	0	109	48	36	65	0	0	68	0	1	1.20385	1
169	cf7180001234592_22829001-22830000:	1000	0	149	336	123	392	16	14	0	0	179	49	34	41	0	24	0	126	59	110	29	0	124	61	52	44	0	0	37	0	0	0.7639	1
170	cf7180001234592_62656001-62657000:	1000	0	127	366	152	355	25	23	0	0	150	39	36	50	0	18	0	115	68	96	26	0	173	47	42	41	0	0	50	0	0	1.19146	1
171	cf7180001234592_84263001-84264000:	1000	0	128	307	191	374	39	21	0	0	171	44	49	73	0	16	0	112	82	78	32	0	108	47	37	43	0	0	47	0	0	0.858966	1
172	cf7180001234592_16816001-16817000:	1000	0	215	357	168	260	24	41	0	0	71	39	47	50	0	45	0	91	55	76	35	0	142	89	77	58	0	0	59	0	0	1.13511	1
173	cf7180001234592_108302001-108303000:	1000	226	150	243	193	188	43	28	0	1	51	43	61	60	225	25	0	53	61	47	50	0	82	54	46	29	0	0	40	0	0	0.967185	1
174	cf7180001234592_140277001-140278000:	1000	0	182	290	173	355	32	35	0	0	137	52	29	40	0	27	0	108	77	65	43	0	116	68	37	75	0	0	58	0	0	1.11161	1
175	cf7180001234592_67792001-67793000:	1000	0	172	257	217	354	40	42	0	0	138	44	47	50	0	36	0	97	88	85	53	0	72	50	40	43	0	0	74	0	0	1.12528	1
176	cf7180001234592_5976001-5977000:	1000	0	120	329	190	361	46	11	0	0	145	42	49	45	0	17	0	110	84	91	35	0	142	50	27	41	0	0	64	0	0	0.482456	1
177	cf7180001234592_103878001-103879000:	1000	0	124	283	166	427	34	12	0	0	198	60	34	40	0	13	0	97	86	100	21	0	104	39	48	42	0	0	71	0	0	0.582977	1
178	cf7180001234592_144402001-144403000:	1000	0	153	339	169	339	29	26	0	0	142	45	53	49	0	26	0	97	60	87	36	0	147	56	41	50	0	0	55	0	0	1.00553	1
179	cf7180001234592_87852001-87853000:	1000	0	186	321	171	322	32	31	0	0	130	44	32	40	0	25	0	100	76	64	51	0	130	86	58	52	0	0	48	0	0	0.974659	1
180	cf7180001234592_52995001-52996000:	1000	0	164	265	211	360	37	30	0	0	148	48	70	61	0	33	0	89	74	84	37	0	67	53	39	54	0	0	75	0	0	0.866952	1
181	cf7180001234592_83650001-83651000:	1000	0	164	329	143	364	26	23	0	0	154	53	40	37	0	23	0	108	54	105	31	0	121	65	59	51	0	0	49	0	0	0.980727	1
182	cf7180001234592_157205001-157206000:	1000	0	159	349	149	343	16	23	0	0	143	47	40	51	0	20	0	105	69	89	34	0	140	69	64	41	0	0	48	0	0	0.970833	1
183	cf7180001234592_117307001-117308000:	1000	0	209	316	186	289	36	42	0	0	85	56	49	55	0	47	0	86	59	71	33	0	125	64	56	73	0	0	62	0	0	1.08041	1
184	cf7180001234592_25117001-25118000:	1000	0	178	319	193	310	45	18	0	0	123	62	62	57	0	30	0	74	68	71	40	0	122	68	61	47	0	0	51	0	0	0.523956	1
185	cf7180001234592_140901001-140902000:	1000	0	188	307	168	337	15	39	0	0	114	57	38	55	0	24	0	118	76	79	51	0	105	68	45	68	0	0	47	0	0	1.2348	1
186	cf7180001234592_128525001-128526000:	1000	0	221	305	134	340	20	48	0	0	141	53	30	47	0	46	0	107	36	75	27	0	109	74	59	88	0	0	39	0	0	1.62086	2
187	cf7180001234592_104541001-104542000:	1000	0	178	375	189	258	49	20	0	0	74	38	63	65	0	33	0	99	57	86	28	0	136	87	76	41	0	0	47	0	0	0.594495	1
188	cf7180001234592_55869001-55870000:	1000	0	224	290	200	286	35	48	0	0	87	62	49	61	0	40	0	78	67	49	45	0	106	74	56	83	0	0	59	0	0	1.07143	1
189	cf7180001234592_44875001-44876000:	1000	0	211	316	234	239	66	31	0	0	59	45	79	45	0	45	0	62	58	70	50	0	110	90	65	51	0	0	73	0	0	0.627861	1
190	cf7180001234592_163575001-163576000:	1000	0	183	306	178	333	29	28	0	0	142	62	46	62	0	31	0	91	75	54	49	0	128	62	41	61	0	0	38	0	0	0.859581	1
191	cf7180001234592_109318001-109319000:	1000	0	168	343	142	347	23	22	0	0	142	49	43	45	0	36	0	101	54	97	19	0	140	61	58	54	0	0	55	0	0	0.9222	1
192	cf7180001234592_21473001-21474000:	1000	0	160	283	191	366	48	20	0	0	162	51	50	42	0	28	0	88	73	76	37	0	104	61	40	55	0	0	64	0	0	0.65445	1
193	cf7180001234592_140476001-140477000:	1000	0	176	323	148	353	28	28	0	0	144	57	38	43	0	39	0	98	54	91	23	0	136	52	50	64	0	0	54	0	0	1.07494	1
194	cf7180001234592_140170001-140171000:	1000	0	185	280	183	352	34	27	0	0	131	62	49	52	0	35	0	97	73	74	36	0	94	60	40	74	0	0	61	0	0	0.797519	1
195	cf7180001234592_86386001-86387000:	1000	0	162	321	193	324	33	58	0	0	140	33	44	74	0	23	0	105	58	65	41	0	134	48	38	60	0	0	45	0	0	1.85505	2
196	cf7180001234592_143395001-143396000:	1000	0	158	360	168	314	37	25	0	0	129	45	55	60	0	34	0	89	51	84	20	0	163	53	53	50	0	0	51	0	0	0.941832	1
197	cf7180001234592_44005001-44006000:	1000	0	155	290	192	363	39	34	0	0	167	44	55	57	0	20	0	92	63	67	35	0	109	57	34	66	0	0	60	0	0	1.14247	1
198	cf7180001234592_146977001-146978000:	1000	0	193	320	166	321	20	47	0	0	142	59	40	48	0	25	0	71	59	55	49	0	154	62	54	65	0	0	49	0	0	1.46701	2
199	cf7180001234592_142655001-142656000:	1000	0	159	337	168	336	30	27	0	0	151	32	51	47	0	36	0	98	60	84	37	0	142	64	45	41	0	0	54	0	0	1.01078	1
200	cf7180001234592_128405001-128406000:	1000	0	174	347	158	321	16	34	0	0	111	54	48	49	0	24	0	107	60	91	44	0	145	61	47	59	0	0	49	0	0	1.23672	1
201	cf7180001234592_38957001-38958000:	1000	0	199	271	213	317	55	66	0	0	130	53	28	59	0	37	0	82	63	62	47	0	107	43	54	61	0	0	52	0	0	1.55708	2
202	cf7180001234592_53401001-53402000:	1000	0	183	315	234	268	56	45	0	0	86	55	71	94	0	23	0	77	62	46	34	0	114	60	53	73	0	0	50	0	0	1.05086	1
203	cf7180001234592_137622001-137623000:	1000	0	165	311	190	334	38	24	0	0	140	41	54	58	0	29	0	90	74	68	31	0	114	70	53	52	0	0	63	0	0	0.76555	1
205	cf7180001234592_107651001-107652000:	1000	0	236	286	161	317	41	17	0	0	119	75	34	42	0	68	0	83	69	64	38	0	104	75	65	65	0	0	40	0	0	0.447416	1
206	cf7180001234592_70749001-70750000:	1000	0	162	341	128	369	20	17	0	0	159	59	34	37	0	25	0	109	57	105	30	0	138	61	59	48	0	0	41	0	0	0.81983	1
207	cf7180001234592_100311001-100312000:	1000	0	175	381	129	315	22	20	0	0	128	45	42	47	0	35	0	113	45	83	32	0	176	75	50	58	0	0	28	0	0	0.885936	1
208	cf7180001234592_164201001-164202000:	1000	0	217	226	260	297	57	95	0	0	123	27	45	64	0	53	0	65	63	41	57	0	79	41	37	70	0	0	82	0	0	1.6838	2
209	cf7180001234592_87101001-87102000:	1000	0	185	248	198	369	50	14	0	0	146	77	47	53	0	38	0	81	87	61	30	0	77	56	43	74	0	0	65	0	0	0.3822	1
210	cf7180001234592_125299001-125300000:	1000	0	215	348	160	277	19	54	0	0	90	49	33	68	0	35	0	97	54	56	32	0	147	77	70	77	0	0	41	0	0	1.56977	2
211	cf7180001234592_88180001-88181000:	1000	0	173	325	148	354	23	37	0	0	151	43	30	49	0	34	0	107	58	91	24	0	126	59	61	54	0	0	52	0	0	1.44509	2
212	cf7180001234592_118584001-118585000:	1000	0	197	324	195	284	52	19	0	0	107	57	63	55	0	44	0	74	60	71	42	0	122	76	65	46	0	0	46	0	0	0.494598	1
213	cf7180001234592_141887001-141888000:	1000	0	177	340	199	284	29	66	0	0	108	32	41	89	0	29	0	96	63	53	34	0	148	50	55	59	0	0	47	0	0	1.87378	2
214	cf7180001234592_80927001-80928000:	1000	0	148	379	230	243	43	26	0	0	75	30	90	101	0	19	0	90	71	60	38	0	145	73	54	36	0	0	48	0	0	0.763807	1
215	cf7180001234592_104848001-104849000:	1000	134	137	324	113	292	19	17	0	0	145	38	39	38	133	21	0	76	38	60	23	0	164	61	44	49	0	0	33	1	0	1.09812	1
216	cf7180001234592_1561001-1562000:	1000	0	238	289	240	233	55	84	0	0	64	40	48	65	0	45	0	73	53	45	63	0	110	69	58	71	0	0	56	0	0	1.47059	2
217	cf7180001234592_123269001-123270000:	1000	0	162	343	152	343	22	21	0	0	131	42	46	50	0	26	0	117	63	87	28	0	133	73	47	61	0	0	52	0	0	0.852827	1
218	cf7180001234592_170368001-170369000:	1000	0	226	220	209	345	47	40	0	0	119	84	42	31	0	51	0	67	80	64	56	0	74	50	37	82	0	0	75	0	0	0.846848	1
219	cf7180001234592_97701001-97702000:	1000	0	158	326	159	357	20	22	0	0	140	54	46	52	0	23	0	111	71	94	35	0	120	59	49	51	0	0	52	0	0	0.875726	1
220	cf7180001234592_43982001-43983000:	1000	0	160	321	157	362	33	19	0	0	172	52	39	49	0	28	0	96	66	75	34	0	137	60	49	49	0	0	41	0	0	0.756369	1
221	cf7180001234592_173330001-173331000:	1000	0	151	332	181	336	39	14	0	0	136	48	55	40	0	22	0	84	73	92	34	0	132	67	61	34	0	0	68	0	0	0.512239	1
222	cf7180001234592_118624001-118625000:	1000	0	161	384	145	310	28	15	0	0	148	36	49	39	0	42	0	86	53	69	37	0	207	68	42	40	0	0	40	0	0	0.642536	1
223	cf7180001234592_57194001-57195000:	1000	0	206	368	132	294	12	20	0	0	107	51	48	35	0	50	0	89	51	84	38	0	164	85	67	51	0	0	47	0	0	0.73551	1
224	cf7180001234592_45862001-45863000:	1000	0	188	367	126	319	15	14	0	0	108	63	37	50	0	24	0	113	60	83	27	0	147	87	70	67	0	0	34	0	0	0.591017	1
225	cf7180001234592_66163001-66164000:	1000	0	167	309	152	372	27	32	0	0	153	46	27	37	0	21	0	109	66	84	25	0	120	68	52	69	0	0	63	0	0	1.26064	1
226	cf7180001234592_56585001-56586000:	1000	0	141	309	192	358	41	27	0	0	157	37	49	60	0	21	0	102	75	74	29	0	119	56	38	52	0	0	62	0	0	0.99734	1
227	cf7180001234592_14550001-14551000:	1000	0	188	316	188	308	40	43	0	0	119	42	39	53	0	31	0	99	66	65	47	0	126	71	52	58	0	0	48	0	0	1.21661	1
228	cf7180001234592_167352001-167353000:	1000	0	167	404	106	323	13	15	0	0	138	40	40	29	0	30	0	106	37	89	25	0	204	82	53	59	0	0	39	0	0	0.847362	1
229	cf7180001234592_37874001-37875000:	1000	0	134	339	177	350	34	33	0	0	144	40	41	62	0	20	0	108	69	84	23	0	151	41	38	53	0	0	58	0	0	1.39135	2
230	cf7180001234592_68703001-68704000:	1000	0	190	325	143	342	14	20	0	0	146	56	42	47	0	33	0	92	67	55	34	0	141	81	50	73	0	0	48	0	0	0.736106	1
231	cf7180001234592_50252001-50253000:	1000	0	174	362	204	260	50	31	0	0	83	51	67	80	0	35	0	78	55	65	26	0	161	56	56	57	0	0	48	0	0	0.873338	1
232	cf7180001234592_80898001-80899000:	1000	0	184	364	176	276	40	19	0	0	95	48	51	62	0	33	0	101	66	62	43	0	156	84	55	53	0	0	31	0	0	0.586709	1
233	cf7180001234592_47943001-47944000:	1000	0	180	293	186	341	33	27	0	0	127	62	48	47	0	31	0	79	78	72	34	0	114	60	52	63	0	0	72	0	0	0.806452	1
234	cf7180001234592_25719001-25720000:	1000	0	168	291	169	372	25	35	0	0	128	65	33	43	0	26	0	107	76	102	29	0	103	42	48	65	0	0	72	0	0	1.23274	1
235	cf7180001234592_119671001-119672000:	1000	0	207	344	142	307	28	27	0	0	109	52	35	44	0	54	0	106	52	80	31	0	146	74	56	66	0	0	39	0	0	0.918555	1
236	cf7180001234592_7769001-7770000:	1000	0	180	222	209	389	41	41	0	0	181	56	48	46	0	27	0	79	79	67	50	0	53	56	41	62	0	0	72	0	0	1.08985	1
237	cf7180001234592_147429001-147430000:	1000	0	198	257	190	355	33	44	0	0	163	75	46	52	0	29	0	65	66	65	53	0	91	49	55	61	0	0	52	0	0	1.16959	1
238	cf7180001234592_39427001-39428000:	1000	0	184	286	194	336	34	21	0	0	125	64	48	65	0	39	0	94	91	68	42	0	92	60	51	52	0	0	53	0	0	0.588301	1
239	cf7180001234592_150181001-150182000:	1000	0	191	318	155	336	27	27	0	0	139	59	46	48	0	43	0	91	54	84	33	0	124	62	57	58	0	0	47	0	0	0.912008	1
240	cf7180001234592_39482001-39483000:	1000	0	141	361	182	316	41	24	0	0	111	43	51	51	0	27	0	101	66	96	29	0	166	47	42	43	0	0	61	0	0	0.935235	1
241	cf7180001234592_153407001-153408000:	1000	0	190	383	145	282	23	36	0	0	120	46	44	45	0	39	0	79	41	58	39	0	211	69	49	63	0	0	37	0	0	1.30672	2
242	cf7180001234592_61295001-61296000:	1000	0	180	282	200	338	37	44	0	0	149	52	45	60	0	24	0	82	74	51	49	0	111	60	43	64	0	0	54	0	0	1.22222	1
243	cf7180001234592_143097001-143098000:	1000	0	179	356	198	267	46	24	0	0	97	49	62	76	0	28	0	82	66	53	37	0	149	78	63	51	0	0	38	0	0	0.677163	1
244	cf7180001234592_27124001-27125000:	1000	0	186	365	139	310	26	10	0	0	117	45	47	43	0	33	0	100	56	80	23	0	144	98	74	56	0	0	47	0	0	0.386787	1
245	cf7180001234592_2872001-2873000:	1000	0	227	296	142	335	26	19	0	0	123	81	32	33	0	54	0	95	65	79	47	0	110	73	58	68	0	0	36	0	0	0.58944	1
246	cf7180001234592_64530001-64531000:	1000	0	193	399	199	209	22	24	0	0	53	40	102	91	0	33	0	75	51	64	45	0	147	96	74	41	0	0	41	0	0	0.624886	1
247	cf7180001234592_133030001-133031000:	1000	0	214	272	164	350	28	29	0	0	122	70	45	42	0	52	0	87	62	93	23	0	73	63	67	72	0	0	71	0	0	0.826305	1
248	cf7180001234592_68353001-68354000:	1000	0	172	214	243	371	50	35	0	0	162	54	46	67	0	34	0	80	111	48	51	0	51	48	37	50	0	0	75	0	0	0.837401	1
249	cf7180001234592_31658001-31659000:	1000	0	209	325	191	275	30	32	0	0	75	71	42	54	0	33	0	86	87	63	65	0	135	73	61	50	0	0	42	0	0	0.801623	1
250	cf7180001234592_63084001-63085000:	1000	0	168	307	215	310	48	47	0	0	115	39	49	74	0	25	0	101	71	67	39	0	109	57	48	56	0	0	54	0	0	1.30122	1
251	cf7180001234592_40171001-40172000:	1000	0	236	267	206	291	39	49	0	0	98	73	44	58	0	54	0	61	74	40	51	0	109	60	53	78	0	0	58	0	0	1.0079	1
252	cf7180001234592_25653001-25654000:	1000	0	241	254	255	250	59	60	0	0	86	44	59	66	0	63	0	66	76	35	76	0	79	74	49	53	0	0	54	0	0	0.976324	1
253	cf7180001234592_56483001-56484000:	1000	1	211	292	222	274	50	55	0	0	90	48	51	70	0	50	1	80	65	55	46	0	108	58	53	62	0	0	56	1	0	1.17416	1
254	cf7180001234592_52432001-52433000:	1000	0	165	421	141	273	22	36	0	0	95	36	30	52	0	19	0	103	53	64	28	0	232	73	56	61	0	0	39	0	0	1.54739	2
255	cf7180001234592_154091001-154092000:	1000	0	170	333	170	327	33	16	0	0	149	40	62	56	0	41	0	85	58	78	28	0	126	73	60	41	0	0	53	0	0	0.553633	1
256	cf7180001234592_120720001-120721000:	1000	0	253	290	198	259	41	51	0	0	87	54	53	66	0	74	0	67	53	51	41	0	99	74	70	68	0	0	50	0	0	1.01809	1
257	cf7180001234592_54339001-54340000:	1000	0	227	330	141	302	25	47	0	0	124	48	27	44	0	56	0	101	42	67	44	0	143	76	59	68	0	0	28	0	0	1.46843	2
258	cf7180001234592_97109001-97110000:	1000	0	216	333	182	269	30	32	0	0	82	59	47	63	0	55	0	81	72	68	42	0	132	70	73	46	0	0	47	0	0	0.814001	1
259	cf7180001234592_4560001-4561000:	1000	0	143	410	197	250	29	28	0	0	84	20	92	102	0	29	0	109	48	93	29	0	149	65	60	25	0	0	37	0	0	0.99393	1
260	cf7180001234592_27633001-27634000:	1000	0	182	363	151	304	25	19	0	0	97	43	41	36	0	32	0	113	66	96	39	0	143	88	66	45	0	0	50	0	0	0.691362	1
261	cf7180001234592_54825001-54826000:	1000	20	169	353	148	310	28	18	0	0	127	44	47	48	19	38	0	93	55	83	25	0	151	69	62	44	0	1	46	1	0	0.719655	1
262	cf7180001234592_61192001-61193000:	1000	0	137	339	237	287	62	35	0	0	123	35	70	78	0	20	0	72	70	56	40	0	158	47	38	38	0	0	57	0	0	1.07795	1
263	cf7180001234592_103937001-103938000:	1000	0	179	319	192	310	27	31	0	0	115	36	62	49	0	33	0	93	71	74	49	0	117	79	47	50	0	0	66	0	0	0.902002	1
264	cf7180001234592_152742001-152743000:	1000	0	194	202	140	464	25	33	0	0	270	76	29	45	0	36	0	84	53	54	37	0	55	48	34	87	0	0	33	0	0	1.21502	1
265	cf7180001234592_4730001-4731000:	1000	0	202	394	110	294	15	30	0	0	97	59	27	33	0	49	0	103	38	96	28	0	201	64	62	63	0	0	34	0	0	1.35014	2
266	cf7180001234592_144285001-144286000:	1000	0	161	305	179	355	53	35	0	0	183	25	31	51	0	35	0	88	60	65	17	0	123	66	63	46	0	0	58	0	0	1.21448	1
267	cf7180001234592_142132001-142133000:	1000	0	170	303	175	352	32	30	0	0	151	47	49	48	0	30	0	93	64	81	34	0	111	63	50	56	0	0	60	0	0	1.0084	1
268	cf7180001234592_20163001-20164000:	1000	0	164	332	152	352	17	10	0	0	151	52	46	47	0	26	0	91	79	68	30	0	141	76	54	53	0	0	58	0	0	0.401155	1
269	cf7180001234592_139998001-139999000:	1000	0	148	346	109	397	18	23	0	0	198	55	24	33	0	19	0	104	44	92	17	0	170	51	48	63	0	0	40	0	0	1.42574	2
270	cf7180001234592_88594001-88595000:	1000	0	130	329	197	344	37	26	0	0	140	36	57	71	0	25	0	104	77	88	25	0	126	43	41	39	0	0	64	0	0	1.01523	1
271	cf7180001234592_164343001-164344000:	1000	0	185	222	179	414	31	16	0	0	204	56	56	62	0	46	0	97	76	43	28	0	50	67	19	91	0	0	57	0	0	0.483165	1
272	cf7180001234592_116292001-116293000:	1000	20	123	344	153	360	22	29	0	0	160	22	24	47	19	16	1	121	78	78	27	0	161	56	37	43	0	0	57	1	0	1.541	2
274	cf7180001234592_58891001-58892000:	1000	0	162	347	159	332	22	19	0	0	120	52	49	60	0	34	0	109	69	95	26	0	134	57	55	47	0	0	51	0	0	0.737635	1
275	cf7180001234592_61175001-61176000:	1000	0	135	319	206	340	37	34	0	0	160	31	58	79	0	18	0	94	77	64	36	0	124	52	42	39	0	0	54	0	0	1.22258	1
276	cf7180001234592_73625001-73626000:	1000	0	156	282	218	344	49	11	0	0	134	61	63	66	0	22	0	84	95	67	39	0	87	62	47	48	0	0	64	0	0	0.323453	1
277	cf7180001234592_176106001-176107000:	1000	0	184	325	230	261	57	33	0	0	76	46	66	67	0	31	0	87	74	65	54	0	119	74	53	45	0	0	52	0	0	0.779773	1
278	cf7180001234592_6552001-6553000:	1000	0	255	244	219	282	58	38	0	0	84	93	46	46	0	53	0	55	76	40	65	0	88	70	55	82	0	0	50	0	0	0.680455	1
279	cf7180001234592_19067001-19068000:	1000	0	135	353	157	355	13	18	0	0	130	76	77	29	0	10	0	50	48	159	15	0	134	31	92	18	0	0	99	0	0	0.849257	1
280	cf7180001234592_104473001-104474000:	1000	0	203	341	148	308	16	39	0	0	110	43	29	41	0	48	0	102	63	76	37	0	151	73	59	59	0	0	53	0	0	1.2981	1
281	cf7180001234592_31077001-31078000:	1000	0	236	246	249	269	64	63	0	0	87	61	39	60	0	53	0	66	82	33	70	0	94	59	47	66	0	0	55	0	0	1.07208	1
282	cf7180001234592_74115001-74116000:	1000	0	208	268	190	334	33	19	0	0	111	74	62	55	0	38	0	82	76	72	35	0	63	77	61	74	0	0	67	0	0	0.480769	1
283	cf7180001234592_67033001-67034000:	1000	0	166	338	189	307	33	47	0	0	113	37	49	74	0	24	0	106	60	71	31	0	134	58	48	63	0	0	51	0	0	1.49806	2
284	cf7180001234592_68776001-68777000:	1000	0	164	296	187	353	33	11	0	0	139	55	51	51	0	29	0	93	92	75	37	0	101	69	51	47	0	0	65	0	0	0.35868	1
286	cf7180001234592_130676001-130677000:	1000	0	139	290	231	340	45	24	0	0	163	43	81	85	0	19	0	77	80	57	44	0	95	53	37	39	0	0	57	0	0	0.747454	1
287	cf7180001234592_14133001-14134000:	1000	0	217	373	132	278	33	27	0	0	107	34	30	44	0	70	0	105	42	61	23	0	182	86	56	67	0	0	32	0	0	0.942606	1
288	cf7180001234592_97941001-97942000:	1000	0	168	337	153	342	23	22	0	0	147	48	48	50	0	26	0	111	60	90	44	0	124	72	53	45	0	0	36	0	0	0.855898	1
289	cf7180001234592_47176001-47177000:	1000	0	192	310	151	347	25	13	0	0	126	64	50	58	0	44	0	114	63	83	25	0	97	71	48	75	0	0	43	0	0	0.4484	1
290	cf7180001234592_79184001-79185000:	1000	20	160	289	205	326	39	33	1	1	104	48	43	66	19	29	0	109	90	74	36	0	99	49	38	57	0	0	64	0	0	1.0061	1
291	cf7180001234592_108503001-108504000:	1000	0	146	320	162	372	17	12	0	0	164	48	59	55	0	25	0	96	73	81	26	0	123	61	41	54	0	0	64	0	0	0.507357	1
292	cf7180001234592_129126001-129127000:	1000	0	209	297	232	262	46	39	0	0	85	43	77	61	0	51	0	63	70	61	54	0	98	76	58	46	0	0	71	0	0	0.804323	1
293	cf7180001234592_1956001-1957000:	1000	0	113	311	212	364	46	16	0	0	165	42	72	68	0	16	0	87	78	79	28	0	125	39	27	41	0	0	70	0	0	0.667891	1
294	cf7180001234592_26412001-26413000:	1000	0	160	292	173	375	50	11	0	0	178	49	40	36	0	32	0	85	72	92	25	0	96	68	71	32	0	0	62	0	0	0.397399	1
295	cf7180001234592_133531001-133532000:	1000	0	188	372	172	268	24	30	0	0	84	52	55	65	0	33	0	90	63	68	41	0	165	73	62	52	0	0	42	0	0	0.927759	1
296	cf7180001234592_143350001-143351000:	1000	0	155	318	158	369	28	24	0	0	170	46	44	41	0	32	0	99	62	94	35	0	130	52	45	43	0	0	54	0	0	0.979992	1
297	cf7180001234592_121880001-121881000:	1000	0	190	348	160	302	28	27	0	0	98	49	44	56	0	34	0	111	61	79	32	0	134	79	59	64	0	0	44	0	0	0.888158	1
298	cf7180001234592_156804001-156805000:	1000	0	157	340	174	329	32	7	0	0	123	45	61	59	0	32	0	107	73	82	29	0	126	73	45	51	0	0	54	0	0	0.256241	1
299	cf7180001234592_56765001-56766000:	1000	0	166	335	168	331	21	17	0	0	123	52	47	61	0	25	0	111	83	76	42	0	126	72	51	48	0	0	44	0	0	0.609581	1
300	cf7180001234592_139321001-139322000:	1000	0	183	344	149	324	24	29	0	0	134	45	44	55	0	38	0	105	52	82	30	0	136	71	58	56	0	0	40	0	0	1.06356	1
301	cf7180001234592_1190001-1191000:	1000	159	162	309	138	232	25	42	0	0	90	36	26	55	158	32	0	90	45	64	41	0	137	52	56	33	0	0	16	1	0	1.87869	2
302	cf7180001234592_78423001-78424000:	1000	0	163	298	164	375	24	38	0	0	165	42	40	52	0	18	0	105	62	78	25	0	103	64	50	70	0	0	63	0	0	1.42152	2
303	cf7180001234592_125816001-125817000:	1000	0	243	295	168	294	34	47	0	0	109	61	35	37	0	55	0	76	51	61	49	0	117	80	66	73	0	0	48	0	0	1.15128	1
304	cf7180001234592_136237001-136238000:	1000	0	178	309	185	328	17	41	0	0	118	44	38	33	0	24	0	77	89	77	46	0	129	69	64	44	0	0	89	0	0	1.24507	1
305	cf7180001234592_113812001-113813000:	1000	0	199	354	157	290	34	28	0	0	105	44	46	53	0	43	0	98	49	72	27	0	145	84	64	64	0	0	43	0	0	0.896201	1
306	cf7180001234592_31496001-31497000:	1000	0	155	290	215	340	59	41	0	0	175	41	59	65	0	34	0	71	55	65	38	0	121	39	39	44	0	0	53	0	0	1.23031	1
307	cf7180001234592_172719001-172720000:	1000	0	164	299	176	361	23	27	0	0	165	42	48	50	0	30	0	89	77	71	38	0	113	65	49	47	0	0	65	0	0	0.935421	1
308	cf7180001234592_2931001-2932000:	1000	0	213	262	191	334	35	62	0	0	137	47	31	56	0	47	0	88	63	50	39	0	99	57	44	83	0	0	61	0	0	1.52398	2
309	cf7180001234592_171923001-171924000:	1000	0	252	272	227	249	61	44	0	0	65	67	48	47	0	66	0	66	74	58	68	0	91	75	66	52	0	0	51	0	0	0.769177	1
310	cf7180001234592_11075001-11076000:	1000	1	149	306	193	351	35	13	0	0	130	46	48	54	0	25	0	101	97	81	29	0	105	65	51	43	0	0	74	1	1	0.452064	1
311	cf7180001234592_67053001-67054000:	1000	0	162	324	160	354	26	30	0	0	153	50	51	43	0	27	0	109	53	104	49	0	122	55	42	43	0	0	42	0	0	1.15741	1
312	cf7180001234592_99067001-99068000:	1000	0	144	400	178	278	28	25	0	0	105	29	72	105	0	21	0	117	53	82	19	0	144	69	66	38	0	0	26	0	0	0.975343	1
313	cf7180001234592_53952001-53953000:	1000	0	169	316	140	375	22	12	0	0	153	60	33	38	0	30	0	111	73	88	30	0	123	67	48	61	0	0	50	0	0	0.507185	1
314	cf7180001234592_45564001-45565000:	1000	0	159	311	200	330	46	32	0	0	145	43	56	59	0	20	0	87	66	64	39	0	123	64	45	55	0	0	55	0	0	1.00629	1
315	cf7180001234592_161713001-161714000:	1000	0	134	324	196	346	38	28	0	0	148	33	50	63	0	21	0	109	79	81	38	0	128	52	37	38	0	0	56	0	0	1.0661	1
316	cf7180001234592_71537001-71538000:	1000	0	214	290	162	334	24	26	0	0	131	66	33	43	0	46	0	79	79	52	37	0	119	76	58	72	0	0	58	0	0	0.749971	1
317	cf7180001234592_30835001-30836000:	1000	0	214	312	143	331	28	23	0	0	122	54	47	41	0	57	0	114	45	92	33	0	98	80	53	71	0	0	41	0	0	0.751585	1
318	cf7180001234592_152361001-152362000:	1000	0	203	247	251	299	55	56	0	0	95	34	41	44	0	57	0	78	99	60	61	0	87	56	40	45	0	0	91	0	0	1.09905	1
319	cf7180001234592_6482001-6483000:	1000	421	130	162	131	156	27	29	1	1	61	29	36	38	420	37	0	35	38	20	36	0	70	34	21	36	0	0	30	0	0	1.70288	2
320	cf7180001234592_94490001-94491000:	1000	0	137	374	150	339	24	28	0	0	153	41	50	48	0	15	0	101	48	102	34	0	170	53	52	36	0	0	44	0	0	1.36253	2
321	cf7180001234592_128323001-128324000:	1000	0	167	302	162	369	24	33	0	0	154	43	39	48	0	31	0	116	66	89	34	0	105	60	42	59	0	0	56	0	0	1.21978	1
322	cf7180001234592_147890001-147891000:	1000	0	183	342	160	315	32	24	0	0	128	43	48	39	0	40	0	97	56	87	42	0	139	76	57	44	0	0	47	0	0	0.819672	1
323	cf7180001234592_131184001-131185000:	1000	0	219	301	176	304	24	50	0	0	124	40	45	37	0	31	0	88	56	68	63	0	98	98	69	56	0	0	52	0	0	1.29722	1
324	cf7180001234592_151280001-151281000:	1000	0	149	368	130	353	17	16	0	0	166	35	46	43	0	30	0	108	51	91	27	0	166	68	48	44	0	0	43	0	0	0.82602	1
325	cf7180001234592_11215001-11216000:	1000	0	171	325	156	348	32	11	0	0	142	38	43	38	0	43	0	108	70	81	27	0	127	79	47	54	0	0	59	0	0	0.412356	1
326	cf7180001234592_67247001-67248000:	1000	0	149	340	193	318	49	30	0	0	115	47	55	68	0	17	0	105	59	98	25	0	119	55	61	46	0	0	50	0	0	1.04322	1
327	cf7180001234592_125330001-125331000:	1000	0	205	337	190	268	36	50	0	0	89	37	45	63	0	49	0	88	59	66	37	0	139	69	65	54	0	0	53	0	0	1.2837	1
328	cf7180001234592_117984001-117985000:	1000	0	152	320	187	341	38	15	0	0	130	57	66	65	0	20	0	95	68	87	26	0	108	60	50	56	0	0	58	0	0	0.527723	1
329	cf7180001234592_31224001-31225000:	1000	0	172	310	140	378	15	16	0	0	176	67	52	42	0	32	0	89	57	88	38	0	123	57	46	56	0	0	45	0	0	0.664452	1
330	cf7180001234592_125616001-125617000:	1000	0	183	368	161	288	35	28	0	0	102	48	46	72	0	37	0	102	52	80	18	0	145	70	75	53	0	0	36	0	0	0.950344	1
331	cf7180001234592_19357001-19358000:	1000	0	124	365	200	311	48	16	0	0	121	47	59	78	0	20	0	92	77	78	23	0	168	40	46	35	0	0	51	0	0	0.645161	1
332	cf7180001234592_73165001-73166000:	1000	0	175	309	194	322	36	51	0	0	107	42	23	46	0	19	0	98	83	81	37	0	120	62	68	51	0	0	75	0	0	1.50221	2
333	cf7180001234592_170514001-170515000:	1000	0	155	277	182	386	52	32	0	0	190	34	34	46	0	31	0	105	64	80	27	0	93	58	44	52	0	0	57	0	0	1.13435	1
334	cf7180001234592_2163001-2164000:	1000	0	160	386	121	333	10	18	0	0	157	49	48	63	0	30	0	98	44	64	19	0	196	63	43	68	0	0	29	0	0	0.929752	1
335	cf7180001234592_128604001-128605000:	1000	0	207	331	148	314	24	49	0	0	117	52	30	44	0	39	0	93	45	76	27	0	143	67	65	76	0	0	52	0	0	1.59943	2
336	cf7180001234592_12469001-12470000:	1000	0	174	372	135	319	21	7	0	0	119	52	52	44	0	32	0	100	55	98	22	0	147	83	73	47	0	0	47	0	0	0.297999	1
337	cf7180001234592_79462001-79463000:	1000	0	160	342	195	303	49	38	0	0	125	40	45	69	0	33	0	90	63	61	30	0	164	48	43	54	0	0	47	0	0	1.21795	1
338	cf7180001234592_176056001-176057000:	1000	0	240	238	238	284	57	76	0	0	100	65	43	57	0	54	0	54	62	43	59	0	93	45	48	79	0	0	64	0	0	1.33053	2
339	cf7180001234592_122189001-122190000:	1000	0	127	331	178	364	24	22	0	0	150	30	41	58	0	20	0	119	91	94	30	0	123	55	48	29	0	0	65	0	0	0.973193	1
340	cf7180001234592_968001-969000:	1000	20	172	305	227	276	53	23	0	1	79	49	52	77	19	24	1	93	99	48	43	0	104	76	56	48	0	0	54	0	0	0.589079	1
341	cf7180001234592_125404001-125405000:	1000	0	158	251	163	428	13	50	0	0	220	39	38	37	0	18	0	100	61	86	44	0	77	51	36	60	0	0	69	0	0	1.94145	2
342	cf7180001234592_166752001-166753000:	1000	20	134	272	239	335	83	17	0	1	143	35	38	57	19	40	0	80	101	50	21	0	122	42	32	41	0	1	76	0	0	0.530819	1
343	cf7180001234592_4217001-4218000:	1000	213	188	204	200	195	59	32	0	0	45	52	46	51	212	53	1	49	63	44	41	0	57	51	52	42	0	0	49	0	0	0.851064	1
344	cf7180001234592_124889001-124890000:	1000	0	163	290	196	351	48	21	0	0	152	48	55	50	0	30	0	97	71	76	44	0	100	64	38	51	0	0	54	0	0	0.657318	1
345	cf7180001234592_129013001-129014000:	1000	0	281	213	170	336	31	60	0	0	123	73	23	32	0	80	0	75	56	48	42	0	65	68	49	109	0	0	65	0	0	1.25602	1
346	cf7180001234592_155108001-155109000:	1000	0	134	329	199	338	32	31	0	0	136	34	52	80	0	10	0	111	84	69	31	0	121	59	45	48	0	0	56	0	0	1.16253	1
347	cf7180001234592_6506001-6507000:	1000	0	167	327	151	355	20	24	0	0	156	56	47	54	0	42	0	90	60	83	25	0	145	45	44	56	0	0	52	0	0	0.951739	1
348	cf7180001234592_81643001-81644000:	1000	0	136	481	136	247	22	10	0	0	89	28	51	50	0	20	0	100	53	80	34	0	272	78	57	25	0	0	30	0	0	0.540657	1
349	cf7180001234592_140830001-140831000:	1000	0	198	360	221	221	53	25	0	0	67	49	86	85	0	44	0	73	57	61	51	0	134	80	67	35	0	0	32	0	0	0.571324	1
350	cf7180001234592_34088001-34089000:	1000	20	217	300	262	201	84	38	0	0	33	36	82	49	19	48	0	63	58	57	60	0	98	95	55	53	0	0	69	1	1	0.668379	1
351	cf7180001234592_37543001-37544000:	1000	0	114	367	128	391	17	9	0	0	187	26	33	48	0	13	0	131	69	93	17	0	160	66	43	41	0	0	46	0	0	0.616776	1
352	cf7180001234592_66976001-66977000:	1000	0	141	367	140	352	18	9	0	0	156	44	49	48	0	20	0	97	64	76	19	0	174	68	46	56	0	0	55	0	0	0.455927	1
353	cf7180001234592_71005001-71006000:	1000	0	193	315	183	309	40	30	0	0	109	40	50	45	0	35	0	97	63	82	36	0	100	88	68	54	0	0	62	0	0	0.849401	1
354	cf7180001234592_2877001-2878000:	1000	0	192	279	192	337	50	32	0	0	125	67	44	46	0	42	0	81	66	83	32	0	98	51	56	62	0	0	64	0	0	0.868056	1
355	cf7180001234592_35393001-35394000:	1000	0	187	254	222	337	47	36	0	0	138	52	39	69	0	40	0	83	100	54	42	0	72	59	60	44	0	0	64	0	0	0.867177	1
356	cf7180001234592_103034001-103035000:	1000	0	189	360	146	305	24	21	0	0	115	60	51	56	0	31	0	99	49	90	35	0	137	77	72	51	0	0	31	0	0	0.761035	1
357	cf7180001234592_91629001-91630000:	1000	0	189	339	145	327	29	7	0	0	137	49	74	59	0	17	0	105	35	64	22	0	100	116	60	90	0	0	35	0	0	0.255428	1
358	cf7180001234592_58012001-58013000:	1000	0	204	311	228	257	38	47	0	0	101	35	82	84	0	36	0	74	61	42	59	0	99	86	56	53	0	0	46	0	0	1.01049	1
359	cf7180001234592_18824001-18825000:	1000	0	166	364	184	286	26	24	0	0	93	51	67	68	0	21	0	93	67	77	42	0	149	70	54	49	0	0	48	0	0	0.785752	1
360	cf7180001234592_104399001-104400000:	1000	0	205	321	158	316	22	30	0	0	116	62	48	42	0	34	0	94	58	76	51	0	125	78	54	66	0	0	43	0	0	0.926212	1
361	cf7180001234592_141034001-141035000:	1000	0	154	363	176	307	30	17	0	0	106	46	58	76	0	26	0	108	71	89	23	0	133	65	63	41	0	0	47	0	0	0.627214	1
362	cf7180001234592_156275001-156276000:	1000	0	195	335	159	311	26	39	0	0	109	52	40	43	0	24	0	103	54	78	43	0	133	80	59	69	0	0	47	0	0	1.25786	1
363	cf7180001234592_64405001-64406000:	1000	0	262	336	209	193	46	41	0	0	46	57	79	72	0	66	0	57	43	51	58	0	114	98	86	52	0	0	33	0	0	0.748749	1
364	cf7180001234592_37537001-37538000:	1000	0	124	398	91	387	9	10	0	0	184	45	30	28	0	11	0	118	42	118	14	0	193	58	57	42	0	0	40	0	0	0.886211	1
365	cf7180001234592_173728001-173729000:	1000	0	248	192	250	310	46	106	0	0	116	53	30	66	0	45	0	73	67	26	70	0	56	44	32	101	0	0	68	0	0	1.70968	2
366	cf7180001234592_43420001-43421000:	1000	0	184	292	199	325	39	41	0	0	129	47	53	69	0	28	0	92	66	61	35	0	95	67	52	69	0	0	56	0	0	1.11973	1
367	cf7180001234592_175993001-175994000:	1000	0	212	255	213	320	56	36	0	0	128	60	47	54	0	47	0	75	74	50	46	0	81	69	52	67	0	0	57	0	0	0.797236	1
368	cf7180001234592_175660001-175661000:	1000	0	123	334	194	349	47	7	0	0	142	41	47	66	0	15	0	108	93	77	24	0	131	60	48	36	0	0	57	0	0	0.293353	1
369	cf7180001234592_45176001-45177000:	1000	0	134	343	161	362	32	23	0	0	167	40	47	56	0	15	0	103	59	90	21	0	141	56	52	45	0	0	52	0	0	1.0661	1
370	cf7180001234592_37295001-37296000:	1000	20	193	375	219	193	58	45	1	1	39	33	72	99	19	47	0	90	44	51	32	0	157	67	55	59	0	0	30	0	0	1.06466	1
371	cf7180001234592_117261001-117262000:	1000	141	154	317	124	264	18	35	0	0	102	31	27	44	140	32	0	91	44	72	22	1	144	56	53	46	0	0	40	0	1	1.83284	2
372	cf7180001234592_99383001-99384000:	1000	0	159	333	128	380	16	21	0	0	193	36	31	37	0	26	0	103	59	73	27	0	147	76	52	54	0	0	48	0	0	1.03184	1
373	cf7180001234592_71911001-71912000:	1000	0	181	356	152	311	23	30	0	0	121	48	37	47	0	28	0	94	62	67	35	0	167	75	57	61	0	0	47	0	0	1.09043	1
374	cf7180001234592_56646001-56647000:	1000	0	164	324	212	300	48	20	0	0	100	52	76	56	0	25	0	86	67	83	45	0	118	67	44	50	0	0	62	0	0	0.575242	1
375	cf7180001234592_8136001-8137000:	1000	0	188	363	207	242	28	26	0	0	48	45	66	77	0	27	0	97	87	65	50	0	130	90	70	41	0	0	52	0	0	0.668106	1
376	cf7180001234592_153190001-153191000:	1000	0	225	310	150	315	31	35	0	0	137	58	35	48	0	56	0	87	49	65	38	0	121	75	67	64	0	0	33	0	0	1.03704	1
377	cf7180001234592_149822001-149823000:	1000	0	112	294	184	410	47	10	0	0	205	44	45	48	0	20	0	101	82	86	28	0	121	38	27	37	0	0	60	0	0	0.485248	1
378	cf7180001234592_148956001-148957000:	1000	0	150	352	123	375	20	17	0	0	185	45	37	47	0	26	0	102	49	86	13	0	156	62	57	54	0	0	43	0	0	0.921409	1
379	cf7180001234592_157373001-157374000:	1000	0	191	342	188	279	30	44	0	0	89	44	54	69	0	31	0	102	60	63	44	0	137	72	49	67	0	0	44	0	0	1.22535	1
380	cf7180001234592_13299001-13300000:	1000	0	181	307	179	333	36	27	0	0	126	56	59	63	0	40	0	101	57	90	29	0	95	58	52	60	0	0	50	0	0	0.833359	1
381	cf7180001234592_100155001-100156000:	1000	0	160	286	192	362	45	34	0	0	146	40	40	46	0	35	0	112	73	94	38	0	95	51	38	49	0	0	63	0	0	1.10677	1
382	cf7180001234592_62851001-62852000:	1000	0	157	340	170	333	19	33	0	0	123	42	48	59	0	25	0	113	70	86	38	0	138	57	40	54	0	0	54	0	0	1.23642	1
383	cf7180001234592_13235001-13236000:	1000	0	144	329	189	338	39	25	0	0	127	38	57	53	0	26	0	104	68	100	28	0	120	55	48	42	0	0	69	0	0	0.918577	1
384	cf7180001234592_78256001-78257000:	1000	0	176	315	180	329	30	28	0	0	108	55	53	50	0	35	0	112	69	109	46	0	98	58	51	43	0	0	54	0	0	0.883838	1
385	cf7180001234592_14022001-14023000:	1000	0	195	362	156	287	25	28	0	0	106	40	41	42	0	45	0	96	61	79	43	0	159	82	66	41	0	0	45	0	0	0.920447	1
386	cf7180001234592_5062001-5063000:	1000	0	179	290	165	366	18	37	0	0	148	55	38	43	0	29	0	96	72	81	38	0	108	58	47	65	0	0	66	0	0	1.25275	1
388	cf7180001234592_78876001-78877000:	1000	0	143	361	176	320	34	18	0	0	102	48	54	63	0	32	0	116	70	110	25	0	142	45	49	37	0	0	54	0	0	0.715194	1
389	cf7180001234592_158998001-158999000:	1000	0	215	351	144	290	26	16	0	0	92	61	49	50	0	56	0	93	53	84	23	0	134	82	75	61	0	0	44	0	0	0.516796	1
390	cf7180001234592_12047001-12048000:	1000	0	185	276	182	357	41	31	0	0	146	52	35	46	0	51	0	94	74	85	29	0	94	51	53	52	0	0	65	0	0	0.920701	1
391	cf7180001234592_117277001-117278000:	1000	0	230	351	162	257	25	59	0	0	83	31	23	52	0	51	0	94	55	58	35	0	151	89	83	61	0	0	49	0	0	1.58347	2
392	cf7180001234592_29478001-29479000:	1000	0	195	262	192	351	32	20	0	0	120	60	54	35	0	35	0	84	86	79	39	0	68	80	56	65	0	0	86	0	0	0.534188	1
393	cf7180001234592_38278001-38279000:	1000	0	200	404	110	286	19	20	0	0	92	55	34	50	0	37	0	112	37	69	15	0	197	88	60	88	0	0	26	0	0	0.909091	1
394	cf7180001234592_32589001-32590000:	1000	0	186	372	141	301	30	27	0	0	112	51	48	60	0	30	0	106	36	88	19	0	145	78	72	65	0	0	32	0	0	1.02951	1
395	cf7180001234592_100876001-100877000:	1000	0	184	275	208	333	47	22	0	0	120	49	58	46	0	37	0	90	81	75	41	0	77	76	50	56	0	0	74	0	0	0.574833	1
396	cf7180001234592_68193001-68194000:	1000	0	276	232	230	262	43	77	0	0	74	58	39	53	0	66	0	67	70	35	70	0	69	75	57	83	0	0	63	0	0	1.21298	1
397	cf7180001234592_124505001-124506000:	1000	0	228	315	172	285	37	31	0	0	105	62	49	40	0	52	0	69	55	57	45	0	134	83	63	68	0	0	49	0	0	0.790494	1
398	cf7180001234592_80369001-80370000:	1000	0	226	245	208	321	54	51	0	0	107	79	30	42	0	48	0	74	73	60	51	0	95	48	46	81	0	0	60	0	0	1.08492	1
399	cf7180001234592_147607001-147608000:	1000	0	174	354	189	283	34	36	0	0	102	37	45	60	0	26	0	92	74	67	43	0	151	75	65	40	0	0	52	0	0	1.09469	1
400	cf7180001234592_6538001-6539000:	1000	0	152	337	191	320	32	28	0	0	116	38	45	69	0	25	0	113	85	78	37	0	130	60	49	41	0	0	53	0	0	0.964453	1
401	cf7180001234592_171306001-171307000:	1000	0	128	316	144	412	15	18	0	0	198	45	46	42	0	12	0	101	65	105	19	0	116	52	53	44	0	0	68	0	0	0.976562	1
402	cf7180001234592_139176001-139177000:	1000	0	239	233	255	273	76	74	0	0	89	43	32	58	0	65	0	73	73	41	53	0	77	56	51	70	0	0	68	0	0	1.21421	1
403	cf7180001234592_48971001-48972000:	1000	0	163	318	163	356	28	23	0	0	135	39	31	64	0	19	0	127	80	67	16	0	106	81	54	74	0	0	55	0	0	0.865671	1
404	cf7180001234592_7975001-7976000:	1000	0	184	294	191	331	38	39	0	0	125	58	46	65	0	33	0	95	68	73	35	0	102	54	50	65	0	0	53	0	0	1.10972	1
405	cf7180001234592_117480001-117481000:	1000	0	196	302	196	306	35	63	0	0	116	39	35	53	0	35	0	91	63	75	48	0	115	59	61	51	0	0	60	0	0	1.63994	2
406	cf7180001234592_154487001-154488000:	1000	0	172	268	196	364	34	26	0	0	141	64	41	52	0	26	0	85	95	77	36	0	82	56	60	50	0	0	74	0	0	0.771239	1
407	cf7180001234592_143617001-143618000:	1000	0	145	301	251	303	80	16	0	0	126	42	72	74	0	37	0	69	82	61	31	0	116	50	43	34	0	0	66	0	0	0.439621	1
408	cf7180001234592_57700001-57701000:	1000	0	213	306	159	322	32	32	0	0	123	50	33	53	0	40	0	106	61	61	31	0	101	91	65	77	0	0	43	0	0	0.944873	1
409	cf7180001234592_42896001-42897000:	1000	0	271	260	279	190	65	90	0	0	51	44	67	89	0	77	0	44	57	26	75	0	85	60	63	56	0	0	50	0	0	1.19033	1
410	cf7180001234592_3417001-3418000:	1000	0	200	330	130	340	24	38	0	0	140	55	32	42	0	44	0	105	36	86	25	0	139	63	54	77	0	0	39	0	0	1.46154	2
411	cf7180001234592_103636001-103637000:	1000	0	151	317	180	352	43	30	0	0	158	41	47	53	0	28	0	94	60	83	25	0	129	52	47	50	0	0	59	0	0	1.10375	1
412	cf7180001234592_170171001-170172000:	1000	0	221	289	176	314	39	52	0	0	122	64	39	52	0	48	0	93	46	57	50	0	122	57	34	89	0	0	35	0	0	1.3369	2
413	cf7180001234592_68474001-68475000:	1000	0	177	304	168	351	26	25	0	0	132	53	41	47	0	31	0	102	76	81	31	0	108	67	53	62	0	0	64	0	0	0.840732	1
414	cf7180001234592_114871001-114872000:	1000	0	222	267	222	289	54	62	0	0	86	54	35	35	0	50	0	73	71	68	57	0	108	56	51	64	0	0	75	0	0	1.25801	1
415	cf7180001234592_80294001-80295000:	1000	0	196	377	123	304	14	37	0	0	115	47	30	49	0	37	0	109	42	81	28	0	172	75	65	66	0	0	32	0	0	1.53476	2
416	cf7180001234592_100833001-100834000:	1000	0	220	189	273	318	80	23	0	0	111	76	58	68	0	61	0	53	111	26	47	0	35	60	43	69	0	0	78	0	0	0.38295	1
417	cf7180001234592_176021001-176022000:	1000	0	207	314	182	297	32	33	0	0	87	49	43	62	0	43	0	99	73	63	26	0	107	82	65	73	0	0	62	0	0	0.875936	1
419	cf7180001234592_80461001-80462000:	1000	0	194	296	220	290	56	35	0	0	90	40	59	58	0	52	0	95	70	83	41	0	87	67	55	46	0	0	65	0	0	0.820056	1
420	cf7180001234592_19675001-19676000:	1000	0	280	176	287	257	79	97	0	0	67	75	34	48	0	55	0	43	77	34	88	0	41	53	57	79	0	0	72	0	0	1.20707	1
421	cf7180001234592_84158001-84159000:	1000	0	202	320	172	306	32	40	0	0	126	50	46	61	0	40	0	84	54	66	33	0	120	72	69	60	0	0	46	0	0	1.15128	1
422	cf7180001234592_24723001-24724000:	1000	0	201	212	281	306	91	42	0	0	87	64	70	48	0	55	0	58	78	75	45	0	48	40	36	65	0	0	97	0	0	0.743613	1
423	cf7180001234592_124622001-124623000:	1000	0	195	248	204	353	60	44	0	0	162	49	42	48	0	46	0	87	58	61	42	0	83	56	35	72	0	0	54	0	0	1.10608	1
424	cf7180001234592_112254001-112255000:	1000	0	169	327	218	286	63	45	0	0	86	44	43	57	0	17	0	95	67	64	37	0	143	63	46	68	0	0	61	0	0	1.22143	1
425	cf7180001234592_48486001-48487000:	1000	20	131	310	176	363	27	21	0	1	134	41	49	42	19	24	0	104	79	110	25	0	113	45	42	40	0	0	82	0	1	0.910826	1
426	cf7180001234592_173807001-173808000:	1000	0	137	406	174	283	38	39	0	0	90	26	55	63	0	18	0	119	42	107	26	0	182	54	50	43	0	0	47	0	0	1.63604	2
428	cf7180001234592_20821001-20822000:	1000	0	236	271	252	241	71	54	0	0	96	44	74	75	0	63	0	52	53	32	57	0	88	75	57	59	0	0	49	0	0	0.90799	1
429	cf7180001234592_147880001-147881000:	1000	0	180	315	172	333	31	51	0	0	142	36	28	43	0	43	0	103	61	92	46	0	131	49	53	38	0	0	52	0	0	1.64729	2
430	cf7180001234592_85058001-85059000:	1000	0	198	338	165	299	18	47	0	0	105	51	52	65	0	38	0	92	48	75	30	0	135	62	59	71	0	0	51	0	0	1.43863	2
431	cf7180001234592_22347001-22348000:	1000	0	201	338	186	275	32	30	0	0	107	51	66	72	0	46	0	75	58	61	40	0	131	73	66	49	0	0	42	0	0	0.802439	1
432	cf7180001234592_2438001-2439000:	1000	0	184	254	225	337	50	36	0	0	136	44	45	57	0	43	0	87	94	51	49	0	85	61	36	56	0	0	69	0	0	0.869565	1
433	cf7180001234592_92704001-92705000:	1000	0	138	350	132	380	27	22	0	0	194	37	31	49	0	26	0	110	52	91	17	0	156	53	52	43	0	0	39	0	0	1.20773	1
434	cf7180001234592_26327001-26328000:	1000	0	162	283	175	380	31	33	0	0	183	34	38	66	0	41	0	107	73	78	22	0	85	54	52	46	0	0	56	0	0	1.16402	1
435	cf7180001234592_6560001-6561000:	1000	0	168	365	197	270	35	37	0	0	97	37	76	80	0	39	0	89	48	76	35	0	154	55	45	49	0	0	47	0	0	1.11796	1
436	cf7180001234592_174308001-174309000:	1000	0	141	240	241	378	61	42	0	0	182	41	52	68	0	28	0	80	86	60	38	0	83	29	25	50	0	0	74	0	0	1.23598	1
437	cf7180001234592_41171001-41172000:	1000	0	230	273	181	316	34	39	0	0	126	71	44	50	0	38	0	79	64	63	56	0	77	82	73	63	0	0	40	0	0	0.936824	1
438	cf7180001234592_118330001-118331000:	1000	0	187	341	131	341	16	16	0	0	131	65	44	34	0	42	0	101	55	88	38	0	155	64	40	67	0	0	43	0	0	0.653141	1
439	cf7180001234592_92670001-92671000:	1000	0	127	306	191	376	35	28	0	0	180	37	48	56	0	19	0	99	80	83	40	0	124	43	34	33	0	0	60	0	0	1.15431	1
440	cf7180001234592_3682001-3683000:	1000	0	168	278	173	381	37	18	0	0	159	66	42	47	0	40	0	93	76	76	26	0	111	44	32	70	0	0	62	0	0	0.619323	1
441	cf7180001234592_103124001-103125000:	1000	0	177	331	154	338	24	18	0	0	134	54	48	45	0	35	0	99	64	88	34	0	128	70	56	52	0	0	50	0	0	0.660357	1
442	cf7180001234592_4512001-4513000:	1000	49	223	242	182	304	36	12	0	0	107	75	61	51	48	52	0	71	73	49	44	0	58	84	52	75	0	1	50	0	0	0.295668	1
443	cf7180001234592_87271001-87272000:	1000	0	157	311	197	335	40	40	0	0	146	30	52	66	0	29	0	103	65	73	35	0	114	58	42	50	0	0	56	0	0	1.29328	1
444	cf7180001234592_13180001-13181000:	1000	0	169	320	172	339	21	20	0	0	139	53	54	46	0	37	0	76	77	78	34	0	136	59	53	45	0	0	71	0	0	0.688042	1
445	cf7180001234592_76708001-76709000:	1000	0	137	336	159	368	28	22	0	0	157	52	45	39	0	19	0	91	64	97	24	0	156	44	43	50	0	0	68	0	0	1.00996	1
446	cf7180001234592_58610001-58611000:	1000	0	214	324	211	251	39	38	0	0	65	55	77	81	0	51	0	75	57	72	35	0	101	69	71	57	0	0	56	0	0	0.841564	1
447	cf7180001234592_140288001-140289000:	1000	0	178	251	239	332	65	38	0	0	127	43	65	51	0	40	0	72	70	71	32	0	72	57	42	64	0	0	90	0	0	0.893235	1
448	cf7180001234592_107070001-107071000:	1000	0	182	318	169	331	25	36	0	0	120	50	46	46	0	31	0	96	62	79	34	0	128	65	48	69	0	0	64	0	0	1.17043	1
449	cf7180001234592_99556001-99557000:	1000	0	216	290	198	296	32	50	0	0	112	34	44	51	0	42	0	91	72	53	56	0	96	89	59	59	0	0	59	0	0	1.1691	1
450	cf7180001234592_173348001-173349000:	1000	0	156	394	145	305	22	34	0	0	133	37	54	47	0	31	0	84	35	94	25	0	198	54	57	43	0	0	51	0	0	1.50309	2
451	cf7180001234592_115091001-115092000:	1000	0	187	334	122	357	9	29	0	0	168	52	33	32	0	36	0	94	51	84	38	0	148	69	59	54	0	0	43	0	0	1.27115	1
452	cf7180001234592_110366001-110367000:	1000	0	310	254	272	164	53	139	0	0	29	25	36	62	0	78	0	54	44	23	101	0	102	67	62	68	0	0	56	0	0	1.64848	2
453	cf7180001234592_122691001-122692000:	1000	0	157	319	169	355	23	16	0	0	147	57	45	52	0	31	0	89	85	75	31	0	138	53	47	48	0	0	62	0	0	0.603023	1
454	cf7180001234592_53403001-53404000:	1000	0	185	360	188	267	34	19	0	0	86	48	63	69	0	27	0	87	72	56	40	0	144	91	66	52	0	0	45	0	0	0.546291	1
455	cf7180001234592_148802001-148803000:	1000	503	64	206	69	158	10	7	0	1	78	12	25	26	502	6	0	51	27	35	17	0	106	39	23	18	0	0	16	0	0	1.58514	2
456	cf7180001234592_85694001-85695000:	1000	0	208	253	175	364	26	55	0	0	163	63	36	56	0	33	0	78	58	52	34	0	88	57	50	91	0	0	59	0	0	1.51099	2
457	cf7180001234592_139863001-139864000:	1000	0	161	342	164	333	27	32	0	0	141	47	50	61	0	17	0	96	55	85	28	0	132	64	64	52	0	0	48	0	0	1.21194	1
458	cf7180001234592_21447001-21448000:	1000	0	253	292	221	234	45	80	0	0	78	46	48	87	0	63	0	77	48	37	55	0	103	64	64	71	0	0	33	0	0	1.43079	2
459	cf7180001234592_130810001-130811000:	1000	0	152	345	160	343	28	18	0	0	139	44	55	47	0	25	0	94	58	90	19	0	143	65	53	55	0	0	66	0	0	0.740132	1
460	cf7180001234592_162438001-162439000:	1000	0	149	359	165	327	37	22	0	0	142	34	42	51	0	26	0	101	63	77	26	0	164	67	52	45	0	0	50	0	0	0.894855	1
461	cf7180001234592_155613001-155614000:	1000	0	163	323	174	340	34	29	0	0	149	49	53	60	0	29	0	94	58	77	32	0	130	55	46	56	0	0	48	0	0	1.02249	1
462	cf7180001234592_18311001-18312000:	1000	0	168	360	114	358	16	7	0	0	156	64	34	43	0	36	0	103	57	87	21	0	170	60	53	58	0	0	34	0	0	0.365497	1
463	cf7180001234592_64247001-64248000:	1000	0	172	299	186	343	33	21	0	0	124	57	61	58	0	23	0	104	71	91	38	0	79	71	54	57	0	0	57	0	0	0.656414	1
464	cf7180001234592_54816001-54817000:	1000	20	183	278	166	353	34	45	1	1	164	50	31	42	19	37	0	81	56	68	33	0	117	50	48	65	0	0	57	0	0	1.48134	2
465	cf7180001234592_39000001-39001000:	1000	0	167	377	112	344	17	17	0	0	158	50	35	38	0	26	0	99	43	79	21	0	186	74	56	64	0	0	36	0	0	0.908896	1
466	cf7180001234592_77973001-77974000:	1000	0	139	278	197	386	64	33	0	0	182	19	37	86	0	26	0	152	63	87	14	0	44	60	45	54	0	0	33	0	0	1.20513	1
467	cf7180001234592_169529001-169530000:	1000	0	188	296	196	320	32	44	0	0	113	50	43	51	0	24	0	81	77	74	37	0	101	69	71	56	0	0	76	0	0	1.19409	1
468	cf7180001234592_14902001-14903000:	1000	0	154	365	227	254	62	36	0	0	79	42	69	102	0	24	0	101	60	71	31	0	139	52	56	43	0	0	32	0	0	1.02981	1
469	cf7180001234592_79449001-79450000:	1000	0	156	338	164	342	24	46	0	0	148	46	44	63	0	17	0	97	50	68	25	0	159	47	38	76	0	0	51	0	0	1.798	2
470	cf7180001234592_129969001-129970000:	1000	0	229	268	159	344	28	33	0	0	127	67	46	41	0	68	0	96	52	83	37	0	83	61	42	82	0	0	53	0	0	0.90632	1
471	cf7180001234592_61235001-61236000:	1000	0	203	323	156	318	37	36	0	0	152	49	36	67	0	65	0	82	46	62	17	0	142	52	63	58	0	0	35	0	0	1.13679	1
472	cf7180001234592_4536001-4537000:	1000	0	142	333	182	343	29	11	0	0	139	38	65	64	0	28	0	104	77	79	26	0	125	65	39	48	0	0	62	0	0	0.425631	1
473	cf7180001234592_63357001-63358000:	1000	0	290	319	130	261	21	34	0	0	79	73	43	37	0	80	0	82	32	59	45	0	120	102	74	91	0	0	27	0	0	0.901857	1
474	cf7180001234592_74879001-74880000:	1000	0	152	332	188	328	28	28	0	0	132	35	53	71	0	22	0	103	79	64	32	0	130	67	46	52	0	0	57	0	0	0.979843	1
475	cf7180001234592_2654001-2655000:	1000	0	168	351	186	295	24	34	0	0	125	35	65	73	0	33	0	91	62	70	45	0	142	66	53	37	0	0	44	0	0	1.08807	1
476	cf7180001234592_158952001-158953000:	1000	0	158	303	183	356	38	44	0	0	168	33	45	62	0	23	0	98	56	79	27	0	105	57	55	53	0	0	56	0	0	1.52175	2
477	cf7180001234592_118264001-118265000:	1000	0	142	337	147	374	23	23	0	0	184	47	43	53	0	15	0	97	58	85	26	0	142	57	54	47	0	0	45	0	0	1.10185	1
478	cf7180001234592_99482001-99483000:	1000	20	131	362	190	297	40	22	0	0	119	37	64	67	19	14	1	88	64	71	30	0	164	58	45	42	0	0	53	1	0	0.883889	1
479	cf7180001234592_8516001-8517000:	1000	0	164	352	225	259	61	24	0	0	83	31	75	82	0	38	0	94	65	68	31	0	131	71	52	43	0	0	50	0	0	0.650407	1
480	cf7180001234592_64457001-64458000:	1000	0	163	251	147	439	26	15	0	0	174	87	23	43	0	23	0	120	83	93	21	0	77	38	30	89	0	0	57	0	0	0.626017	1
481	cf7180001234592_129585001-129586000:	1000	20	280	314	161	225	35	45	0	0	62	70	41	55	19	91	1	60	40	73	38	0	111	73	102	49	0	0	33	1	0	0.998225	1
482	cf7180001234592_30360001-30361000:	1000	0	153	347	149	351	24	18	0	0	159	44	45	50	0	19	0	106	61	91	33	0	134	72	62	39	0	0	42	0	0	0.789578	1
483	cf7180001234592_104589001-104590000:	1000	0	182	335	142	341	16	21	0	0	138	53	38	57	0	36	0	105	66	68	24	0	138	72	53	69	0	0	45	0	0	0.812568	1
484	cf7180001234592_54198001-54199000:	1000	0	183	351	202	264	41	63	0	0	87	53	52	46	0	23	0	52	46	93	42	0	168	44	79	38	0	0	72	0	0	1.70427	2
485	cf7180001234592_22933001-22934000:	1000	0	213	293	189	305	41	31	0	0	102	65	53	54	0	46	0	84	64	74	40	0	93	71	62	65	0	0	54	0	0	0.770052	1
486	cf7180001234592_78439001-78440000:	1000	0	252	289	237	222	47	75	0	0	66	53	61	76	0	61	0	54	54	37	65	0	112	63	62	64	0	0	49	0	0	1.25578	1
487	cf7180001234592_51901001-51902000:	1000	20	176	327	166	311	26	38	0	0	114	45	40	67	19	35	0	106	62	72	26	1	129	58	51	63	0	0	46	0	1	1.30066	1
488	cf7180001234592_26974001-26975000:	1000	0	286	356	128	230	22	38	0	0	58	54	33	32	0	91	0	82	35	57	38	0	164	103	77	79	0	0	36	0	0	1.03802	1
489	cf7180001234592_102216001-102217000:	1000	0	191	323	187	299	34	51	0	0	105	51	45	70	0	34	0	101	57	68	42	0	130	55	47	68	0	0	41	0	0	1.42789	2
490	cf7180001234592_111263001-111264000:	1000	0	200	308	198	294	35	54	0	0	132	44	41	63	0	30	0	88	68	45	70	0	127	72	51	49	0	0	30	0	0	1.36364	2
491	cf7180001234592_3400001-3401000:	1000	0	237	278	217	268	45	43	0	0	77	74	56	79	0	54	0	77	72	40	53	0	94	65	51	79	0	0	40	0	0	0.836104	1
492	cf7180001234592_33957001-33958000:	1000	0	192	359	140	309	23	25	0	0	96	48	28	57	0	30	0	119	64	88	15	0	125	89	86	61	0	0	45	0	0	0.93006	1
493	cf7180001234592_82061001-82062000:	1000	0	278	334	196	192	51	42	0	0	40	65	62	69	0	85	0	53	41	71	42	0	107	86	111	40	0	0	34	0	0	0.770812	1
494	cf7180001234592_80397001-80398000:	1000	0	149	330	178	343	29	32	0	0	135	48	42	62	0	20	0	119	75	86	47	0	134	48	35	47	0	0	40	0	0	1.20655	1
495	cf7180001234592_66405001-66406000:	1000	0	149	305	182	364	42	32	0	0	161	37	34	42	0	21	0	105	74	77	37	0	127	58	39	52	0	0	61	0	0	1.18003	1
496	cf7180001234592_51932001-51933000:	1000	0	178	349	172	301	33	33	0	0	81	59	47	52	0	26	0	111	58	96	36	0	141	60	50	66	0	0	50	0	0	1.07787	1
497	cf7180001234592_94086001-94087000:	1000	0	149	310	212	329	44	24	0	0	118	48	54	60	0	19	0	89	90	78	35	0	114	58	53	42	0	0	73	0	0	0.759782	1
498	cf7180001234592_99476001-99477000:	1000	0	139	324	158	379	18	15	0	0	174	40	47	48	0	15	0	110	78	80	37	0	127	69	40	46	0	0	55	0	0	0.682998	1
499	cf7180001234592_76427001-76428000:	1000	0	172	328	147	353	11	39	0	0	157	40	27	41	0	27	0	101	70	74	41	0	147	66	52	52	0	0	54	0	0	1.54248	2
500	cf7180001234592_120476001-120477000:	1000	0	146	375	134	345	18	18	0	0	131	50	36	47	0	28	0	117	62	99	22	0	179	50	43	52	0	0	47	0	0	0.920057	1
501	cf7180001234592_5438001-5439000:	1000	0	151	389	165	295	40	15	0	0	89	50	48	67	0	26	0	117	62	103	19	0	159	60	65	40	0	0	39	0	0	0.602047	1
502	cf7180001234592_155018001-155019000:	1000	0	233	308	173	286	46	46	0	0	116	51	34	49	0	51	0	72	47	48	31	0	127	84	75	75	0	0	47	0	0	1.14118	1
503	cf7180001234592_104380001-104381000:	1000	0	170	360	135	335	20	13	0	0	156	49	48	64	0	34	0	97	54	70	18	0	151	74	64	54	0	0	33	0	0	0.566449	1
504	cf7180001234592_89841001-89842000:	1000	0	126	351	151	372	22	21	0	0	178	36	51	50	0	17	0	106	57	101	27	0	147	52	47	35	0	0	52	0	0	1.10375	1
505	cf7180001234592_56925001-56926000:	1000	0	195	410	133	262	16	20	0	0	98	35	49	53	0	42	0	95	48	77	30	0	182	98	83	39	0	0	34	0	0	0.771159	1
506	cf7180001234592_42750001-42751000:	1000	0	203	301	189	307	46	22	0	0	100	55	55	47	0	49	0	92	66	85	36	0	92	77	62	55	0	0	60	0	0	0.573409	1
507	cf7180001234592_31531001-31532000:	1000	20	137	409	132	302	20	19	0	0	111	33	47	45	19	15	0	110	46	98	19	0	195	70	55	47	0	0	48	1	1	1.05065	1
508	cf7180001234592_129333001-129334000:	1000	0	190	360	125	325	18	15	0	0	125	59	40	48	0	43	0	103	52	83	22	0	156	73	61	64	0	0	37	0	0	0.631579	1
509	cf7180001234592_159925001-159926000:	1000	0	130	382	119	369	16	12	0	0	142	48	42	45	0	21	0	137	49	133	17	0	155	49	48	44	0	0	41	0	0	0.775695	1
510	cf7180001234592_112073001-112074000:	1000	0	253	204	245	298	73	72	0	0	103	68	37	51	0	53	0	69	63	33	63	0	60	60	38	98	0	0	58	0	0	1.16157	1
511	cf7180001234592_128830001-128831000:	1000	0	152	338	191	319	40	40	0	0	127	41	41	64	0	25	0	101	70	71	38	0	158	45	38	51	0	0	49	0	0	1.37779	2
512	cf7180001234592_11222001-11223000:	1000	0	152	354	114	380	17	11	0	0	168	47	32	35	0	27	0	120	53	107	16	0	145	67	57	52	0	0	45	0	0	0.634811	1
513	cf7180001234592_37022001-37023000:	1000	0	168	346	154	332	22	19	0	0	119	47	46	44	0	20	0	111	67	89	33	0	131	81	58	57	0	0	55	0	0	0.734385	1
514	cf7180001234592_56730001-56731000:	1000	0	222	334	167	277	46	18	0	0	103	62	47	44	0	47	0	83	56	62	47	0	133	95	71	56	0	0	29	0	0	0.485515	1
515	cf7180001234592_114201001-114202000:	1000	0	180	335	147	338	15	25	0	0	138	39	48	53	0	38	0	109	59	83	28	0	121	78	57	57	0	0	51	0	0	0.944822	1
516	cf7180001234592_164249001-164250000:	1000	0	131	315	190	364	44	27	0	0	150	40	48	52	0	19	0	99	70	96	18	0	122	45	46	48	0	0	75	0	0	1.08477	1
517	cf7180001234592_49575001-49576000:	1000	0	176	356	174	294	25	24	0	0	112	43	64	57	0	27	0	83	60	68	36	0	150	81	59	54	0	0	56	0	0	0.783699	1
518	cf7180001234592_105701001-105702000:	1000	0	210	279	186	325	38	47	0	0	132	55	42	58	0	42	0	92	58	63	43	0	92	66	53	72	0	0	46	0	0	1.20328	1
519	cf7180001234592_73852001-73853000:	1000	0	189	329	125	357	21	23	0	0	157	40	43	41	0	55	0	119	38	99	22	0	118	70	49	63	0	0	41	0	0	0.973545	1
520	cf7180001234592_169514001-169515000:	1000	0	180	324	167	329	22	35	0	0	126	39	37	45	0	24	0	93	73	68	29	0	128	82	66	61	0	0	71	0	0	1.16434	1
521	cf7180001234592_24451001-24452000:	1000	0	215	305	213	267	45	40	0	0	69	67	65	75	0	42	0	79	62	57	41	0	107	66	53	79	0	0	52	0	0	0.873458	1
522	cf7180001234592_124232001-124233000:	1000	0	158	322	170	350	31	36	0	0	169	44	32	61	0	25	0	96	71	48	37	0	159	53	34	62	0	0	41	0	0	1.34028	2
523	cf7180001234592_96089001-96090000:	1000	0	167	324	169	340	29	31	0	0	125	44	47	52	0	34	0	106	62	96	23	0	118	58	53	56	0	0	65	0	0	1.09839	1
524	cf7180001234592_148364001-148365000:	1000	0	173	332	151	344	32	33	0	0	145	50	36	46	0	29	0	97	50	80	21	0	145	61	54	68	0	0	52	0	0	1.26325	1
525	cf7180001234592_143565001-143566000:	1000	0	171	300	228	301	57	22	0	0	113	50	76	54	0	32	0	70	72	73	49	0	106	67	47	43	0	0	68	0	0	0.564276	1
526	cf7180001234592_173803001-173804000:	1000	0	220	293	241	246	44	91	0	0	85	36	51	77	0	38	0	67	55	50	61	0	111	55	64	56	0	0	58	0	0	1.71633	2
527	cf7180001234592_175464001-175465000:	1000	0	224	348	151	277	23	28	0	0	103	59	53	56	0	58	0	77	46	56	34	0	157	79	60	72	0	0	38	0	0	0.827815	1
528	cf7180001234592_57177001-57178000:	1000	0	189	383	129	299	22	28	0	0	117	43	38	48	0	39	0	111	41	77	30	0	178	79	56	64	0	0	28	0	0	1.14844	1
529	cf7180001234592_19037001-19038000:	1000	0	148	367	205	280	35	31	0	0	89	38	60	97	0	21	0	108	79	65	28	0	147	58	51	47	0	0	45	0	0	1.02175	1
530	cf7180001234592_105194001-105195000:	1000	0	142	345	128	385	13	22	0	0	157	50	47	48	0	20	0	130	46	135	20	0	112	50	56	46	0	0	47	0	0	1.21039	1
531	cf7180001234592_160365001-160366000:	1000	0	174	363	167	296	28	27	0	0	125	39	59	58	0	35	0	89	53	73	38	0	159	73	56	45	0	0	42	0	0	0.929176	1
532	cf7180001234592_16373001-16374000:	1000	0	103	346	205	346	48	12	0	0	158	12	48	67	0	14	0	108	97	64	22	0	149	65	40	27	0	0	68	0	0	0.568316	1
533	cf7180001234592_114014001-114015000:	1000	0	183	333	154	330	18	42	0	0	138	46	43	60	0	25	0	105	50	72	35	0	132	69	53	70	0	0	41	0	0	1.49031	2
534	cf7180001234592_169082001-169083000:	1000	0	195	366	154	285	23	12	0	0	93	57	60	66	0	35	0	97	59	68	27	0	140	91	69	64	0	0	38	0	0	0.3996	1
535	cf7180001234592_25178001-25179000:	1000	0	221	349	184	246	43	30	0	0	61	57	45	58	0	41	0	92	65	74	47	0	124	93	87	46	0	0	36	0	0	0.737753	1
536	cf7180001234592_67617001-67618000:	1000	0	218	303	209	270	50	50	0	0	60	52	45	54	0	46	0	94	63	87	41	0	92	70	72	59	0	0	64	0	0	1.09741	1
537	cf7180001234592_119588001-119589000:	1000	0	173	331	193	303	46	37	0	0	119	47	47	61	0	34	0	89	63	68	37	0	146	55	49	53	0	0	48	0	0	1.10815	1
538	cf7180001234592_45878001-45879000:	1000	0	157	333	157	353	21	17	0	0	132	46	40	48	0	19	0	114	79	90	28	0	120	75	58	52	0	0	60	0	0	0.689683	1
539	cf7180001234592_85227001-85228000:	1000	0	153	322	184	341	26	28	0	0	143	37	53	55	0	22	0	97	77	79	39	0	121	66	51	41	0	0	64	0	0	0.994601	1
540	cf7180001234592_2527001-2528000:	1000	0	198	221	224	357	43	53	0	0	134	58	35	48	0	39	0	81	93	70	49	0	55	48	49	60	0	0	84	0	0	1.19499	1
541	cf7180001234592_73504001-73505000:	1000	0	155	297	246	302	72	24	0	0	105	37	74	74	0	40	0	83	76	75	24	0	94	54	46	45	0	0	76	0	0	0.629426	1
542	cf7180001234592_30412001-30413000:	1000	0	179	327	161	333	30	26	0	0	118	53	40	46	0	29	0	109	65	95	33	0	115	71	63	54	0	0	52	0	0	0.902183	1
543	cf7180001234592_74820001-74821000:	1000	0	199	303	173	325	31	43	0	0	125	51	42	51	0	40	0	87	57	82	30	0	105	65	68	61	0	0	61	0	0	1.24902	1
544	cf7180001234592_33698001-33699000:	1000	0	150	411	120	319	16	9	0	0	130	40	38	42	0	38	0	102	57	86	16	0	220	63	51	45	0	0	46	0	0	0.5	1
545	cf7180001234592_97734001-97735000:	1000	0	171	324	161	344	23	19	0	0	134	45	44	52	0	30	0	106	75	76	27	0	118	77	55	59	0	0	59	0	0	0.690131	1
546	cf7180001234592_16562001-16563000:	1000	0	244	312	147	297	22	31	0	0	100	51	32	40	0	82	0	89	62	67	28	0	125	80	66	68	0	0	56	0	0	0.86428	1
547	cf7180001234592_54108001-54109000:	1000	0	171	292	184	353	30	32	0	0	130	50	39	42	0	26	0	101	83	91	41	0	96	63	56	48	0	0	71	0	0	1.01704	1
548	cf7180001234592_76114001-76115000:	1000	0	173	367	157	303	27	36	0	0	108	44	45	53	0	25	0	102	49	90	28	0	155	68	64	56	0	0	49	0	0	1.32543	2
549	cf7180001234592_152948001-152949000:	1000	0	170	397	179	254	37	21	0	0	86	36	57	63	0	45	0	88	64	73	36	0	193	68	58	31	0	0	43	0	0	0.690108	1
550	cf7180001234592_111453001-111454000:	1000	0	120	307	212	361	58	27	0	0	161	33	49	53	0	20	0	99	78	81	32	0	132	40	27	41	0	0	68	0	0	1.06132	1
551	cf7180001234592_122590001-122591000:	1000	0	157	322	185	336	47	27	0	0	152	39	42	55	0	27	0	99	69	72	38	0	132	63	49	43	0	0	45	0	0	0.929592	1
552	cf7180001234592_172764001-172765000:	1000	0	180	421	141	258	4	1	0	0	56	7	87	37	0	3	0	104	49	62	9	0	153	168	77	91	0	0	91	0	0	0.0394011	1
553	cf7180001234592_31888001-31889000:	1000	0	165	329	166	340	30	42	0	0	134	35	36	55	0	30	0	111	58	78	20	0	137	58	45	70	0	0	60	0	0	1.53341	2
554	cf7180001234592_170495001-170496000:	1000	23	125	396	125	331	20	10	0	3	145	36	37	44	19	30	3	103	58	84	17	0	218	49	37	40	0	0	44	1	1	0.64	1
555	cf7180001234592_71429001-71430000:	1000	0	174	276	237	313	57	58	0	0	130	42	42	65	0	30	0	82	79	59	56	0	108	44	44	44	0	0	59	0	0	1.40647	2
556	cf7180001234592_90828001-90829000:	1000	0	118	375	129	378	24	4	0	0	170	37	37	45	0	21	0	127	64	104	16	0	170	56	40	40	0	0	44	0	0	0.262778	1
557	cf7180001234592_10399001-10400000:	1000	0	219	272	229	280	50	42	0	0	72	74	61	71	0	39	0	74	76	50	48	0	86	64	51	81	0	0	60	0	0	0.837471	1
558	cf7180001234592_114012001-114013000:	1000	0	152	370	169	309	34	27	0	0	121	36	56	55	0	25	0	109	52	88	37	0	162	64	43	47	0	0	43	0	0	1.05107	1
559	cf7180001234592_70058001-70059000:	1000	0	175	341	138	346	26	22	0	0	129	56	41	46	0	42	0	115	49	115	21	0	125	55	60	52	0	0	45	0	0	0.910973	1
560	cf7180001234592_174941001-174942000:	1000	0	173	315	170	342	34	30	0	0	133	42	40	54	0	35	0	108	65	71	23	0	124	66	43	72	0	0	59	0	0	1.02006	1
561	cf7180001234592_147203001-147204000:	1000	22	156	344	169	309	33	28	0	1	121	32	52	52	19	30	0	95	56	83	24	0	141	66	53	49	0	0	59	2	3	1.06205	1
562	cf7180001234592_154767001-154768000:	1000	0	156	342	164	338	27	19	0	0	132	48	52	61	0	35	0	109	65	98	27	0	129	54	51	43	0	0	49	0	0	0.742652	1
563	cf7180001234592_128326001-128327000:	1000	0	158	332	183	327	29	20	0	0	109	50	56	60	0	16	0	121	78	93	48	0	107	72	48	46	0	0	46	0	0	0.691706	1
564	cf7180001234592_20107001-20108000:	1000	0	127	366	152	355	26	18	0	0	153	28	48	48	0	26	0	118	60	107	23	0	156	55	43	35	0	0	55	0	0	0.932449	1
565	cf7180001234592_139601001-139602000:	1000	0	177	308	188	327	38	28	0	0	123	37	43	45	0	33	0	102	78	78	40	0	107	78	56	48	0	0	65	0	0	0.841447	1
566	cf7180001234592_61948001-61949000:	1000	0	149	346	161	344	31	10	0	0	136	58	60	48	0	15	0	97	60	106	30	0	127	65	62	42	0	0	52	0	0	0.416858	1
567	cf7180001234592_86220001-86221000:	1000	0	186	337	169	308	27	45	0	0	130	47	44	55	0	32	0	78	53	69	35	0	151	62	63	56	0	0	52	0	0	1.43157	2
568	cf7180001234592_43335001-43336000:	1000	0	183	321	161	335	37	25	0	0	114	57	37	38	0	34	0	109	62	99	31	0	117	66	58	60	0	0	55	0	0	0.848522	1
569	cf7180001234592_22884001-22885000:	1000	0	161	319	174	346	27	28	0	0	174	42	51	52	0	24	0	89	67	64	53	0	136	67	43	41	0	0	41	0	0	0.9995	1
570	cf7180001234592_86916001-86917000:	1000	0	163	340	156	341	25	33	0	0	143	32	41	40	0	23	0	110	57	99	35	0	126	75	63	41	0	0	56	0	0	1.29778	1
571	cf7180001234592_104579001-104580000:	1000	0	163	328	192	317	35	37	0	0	125	43	49	45	0	25	0	94	70	73	57	0	152	58	32	49	0	0	55	0	0	1.18226	1
572	cf7180001234592_149493001-149494000:	1000	0	156	382	157	305	33	16	0	0	117	39	47	56	0	30	0	102	61	84	22	0	171	71	61	43	0	0	46	0	0	0.653275	1
573	cf7180001234592_72994001-72995000:	1000	0	154	313	158	375	30	20	0	0	170	48	44	46	0	20	0	105	64	91	31	0	110	66	53	50	0	0	51	0	0	0.821963	1
574	cf7180001234592_90641001-90642000:	1000	0	243	264	243	250	43	104	0	0	89	38	36	75	0	40	0	59	59	29	61	0	100	60	69	73	0	0	64	0	0	1.76125	2
575	cf7180001234592_13201001-13202000:	1000	0	176	364	184	276	41	26	0	0	96	42	64	67	0	46	0	96	53	82	34	0	153	62	51	44	0	0	42	0	0	0.802866	1
576	cf7180001234592_19324001-19325000:	1000	0	145	333	263	259	68	34	0	0	84	37	78	92	0	28	0	71	83	55	36	0	139	46	44	37	0	0	67	0	0	0.891569	1
577	cf7180001234592_75553001-75554000:	1000	0	128	323	205	344	52	26	0	0	142	39	53	66	0	16	0	105	74	90	29	0	119	47	46	37	0	0	58	0	0	0.990854	1
578	cf7180001234592_76543001-76544000:	1000	0	125	338	177	360	42	22	0	0	170	30	51	68	0	12	0	112	62	83	19	0	125	61	49	45	0	0	48	0	0	0.99435	1
579	cf7180001234592_19574001-19575000:	1000	0	189	282	244	285	58	30	0	0	98	52	79	66	0	40	0	66	77	62	50	0	86	67	51	48	0	0	69	0	0	0.650533	1
580	cf7180001234592_64018001-64019000:	1000	0	228	316	190	266	46	34	0	0	66	40	52	40	0	51	0	98	58	84	41	0	88	103	78	58	0	0	62	0	0	0.784857	1
581	cf7180001234592_82304001-82305000:	1000	0	124	348	142	386	14	26	0	0	169	36	41	43	0	17	0	123	61	116	27	0	144	44	40	40	0	0	58	0	0	1.4766	2
582	cf7180001234592_45857001-45858000:	1000	0	237	291	224	248	57	71	0	0	71	41	48	51	0	48	0	81	48	52	61	0	112	76	50	77	0	0	55	0	0	1.3374	2
583	cf7180001234592_111184001-111185000:	1000	20	188	294	192	306	54	22	1	1	115	46	42	35	19	55	0	88	74	72	47	0	123	64	41	44	0	0	56	0	0	0.609486	1
584	cf7180001234592_69626001-69627000:	1000	0	218	333	161	288	41	39	0	0	127	39	43	31	0	71	0	91	38	86	59	0	147	69	52	36	0	0	30	0	0	1.11117	1
585	cf7180001234592_31084001-31085000:	1000	0	176	284	190	350	28	16	0	0	127	47	68	40	0	35	0	98	78	88	44	0	78	77	40	57	0	0	78	0	0	0.478469	1
586	cf7180001234592_90338001-90339000:	1000	0	151	325	151	373	31	33	0	0	186	36	30	50	0	26	0	105	56	56	24	0	163	56	26	75	0	0	46	0	0	1.4473	2
587	cf7180001234592_72059001-72060000:	1000	0	175	300	209	316	42	36	0	0	120	46	57	66	0	31	0	93	74	61	43	0	111	62	39	61	0	0	57	0	0	0.984279	1
588	cf7180001234592_175214001-175215000:	1000	0	128	347	142	383	21	13	0	0	187	36	42	56	0	21	0	115	66	88	20	0	145	57	45	42	0	0	45	0	0	0.715229	1
589	cf7180001234592_58415001-58416000:	1000	0	165	231	157	447	37	32	0	0	212	77	26	34	0	31	0	98	62	99	27	0	73	25	34	73	0	0	59	0	0	1.23528	1
590	cf7180001234592_98720001-98721000:	1000	0	152	354	175	319	33	17	0	0	123	36	55	65	0	32	0	115	70	81	32	0	140	67	44	44	0	0	45	0	0	0.639098	1
591	cf7180001234592_77185001-77186000:	1000	0	151	362	169	318	27	21	0	0	114	35	50	55	0	24	0	113	70	95	31	0	141	71	58	38	0	0	56	0	0	0.822916	1
592	cf7180001234592_78171001-78172000:	1000	0	149	221	206	424	39	29	0	0	213	51	40	55	0	28	0	87	97	69	39	0	56	41	37	45	0	0	73	0	0	0.94481	1
593	cf7180001234592_74679001-74680000:	1000	0	132	401	176	291	29	18	0	0	96	41	62	59	0	17	0	107	66	97	41	0	190	55	42	32	0	0	47	0	0	0.774793	1
594	cf7180001234592_42531001-42532000:	1000	26	219	257	195	303	52	45	0	0	103	60	36	42	25	50	1	90	62	77	51	0	74	64	57	60	0	0	50	0	0	1.05374	1
595	cf7180001234592_48900001-48901000:	1000	0	238	234	263	265	75	79	0	0	58	56	28	53	0	48	0	79	80	63	63	0	63	55	63	64	0	0	72	0	0	1.2621	1
596	cf7180001234592_46982001-46983000:	1000	0	251	395	86	268	13	18	0	0	99	64	29	31	0	85	0	81	26	73	18	0	207	83	78	70	0	0	24	0	0	0.833874	1
597	cf7180001234592_9443001-9444000:	1000	391	115	196	109	189	20	14	1	0	65	27	30	26	390	20	0	59	45	50	26	0	67	53	40	29	0	0	37	0	0	1.11687	1
598	cf7180001234592_22358001-22359000:	1000	0	212	314	208	266	43	49	0	0	80	57	43	56	0	41	0	80	73	62	60	0	130	65	60	51	0	0	49	0	0	1.11121	1
599	cf7180001234592_88065001-88066000:	1000	0	195	330	211	264	49	33	0	0	87	61	61	83	0	32	0	85	67	54	48	0	124	69	60	55	0	0	31	0	0	0.802042	1
600	cf7180001234592_74316001-74317000:	1000	0	184	358	184	274	22	38	0	0	91	37	54	58	0	31	0	88	70	72	45	0	149	78	67	41	0	0	58	0	0	1.1224	1
601	cf7180001234592_77011001-77012000:	1000	0	210	280	149	361	16	22	0	0	135	66	43	38	0	47	0	95	68	72	31	0	95	75	47	85	0	0	64	0	0	0.7031	1
602	cf7180001234592_142454001-142455000:	1000	0	181	341	179	299	30	19	0	0	113	42	63	66	0	46	0	92	67	71	31	0	129	74	56	48	0	0	52	0	0	0.586438	1
603	cf7180001234592_174646001-174647000:	1000	0	174	311	167	348	37	22	0	0	146	50	37	56	0	40	0	105	71	73	27	0	119	62	49	58	0	0	47	0	0	0.757106	1
604	cf7180001234592_62193001-62194000:	1000	0	160	341	186	313	39	18	0	0	115	46	50	66	0	32	0	100	79	75	29	0	137	63	54	44	0	0	52	0	0	0.604839	1
605	cf7180001234592_75249001-75250000:	1000	0	227	268	180	325	24	41	0	0	119	73	45	59	0	41	0	86	70	41	50	0	96	72	41	94	0	0	47	0	0	1.00343	1
606	cf7180001234592_166910001-166911000:	1000	0	183	308	183	326	37	23	0	0	126	61	54	45	0	40	0	78	69	80	40	0	123	59	53	50	0	0	61	0	0	0.686793	1
607	cf7180001234592_60997001-60998000:	1000	0	222	297	182	299	23	48	0	0	118	59	46	62	0	48	0	86	65	58	61	0	110	67	54	58	0	0	36	0	0	1.188	1
608	cf7180001234592_69451001-69452000:	1000	0	174	311	167	348	23	30	0	0	122	56	45	42	0	31	0	101	69	90	34	0	123	56	42	67	0	0	68	0	0	1.03242	1
609	cf7180001234592_163792001-163793000:	1000	20	183	368	134	295	24	26	0	0	114	49	41	41	19	30	1	90	43	86	26	0	161	78	76	51	0	0	42	1	0	1.06027	1
610	cf7180001234592_94149001-94150000:	1000	0	200	295	174	331	36	39	0	0	125	45	32	41	0	50	0	101	67	86	37	0	103	65	59	53	0	0	60	0	0	1.12069	1
611	cf7180001234592_171474001-171475000:	1000	0	216	315	192	277	45	35	0	0	66	56	54	46	0	42	0	90	58	85	36	0	100	83	71	67	0	0	65	0	0	0.843943	1
612	cf7180001234592_160805001-160806000:	1000	0	183	261	204	352	48	35	0	0	166	57	57	54	0	36	0	72	64	64	44	0	87	55	45	58	0	0	57	0	0	0.937533	1
613	cf7180001234592_83132001-83133000:	1000	0	158	311	143	388	21	21	0	0	185	51	34	38	0	27	0	103	67	85	35	0	128	59	45	51	0	0	49	0	0	0.92945	1
614	cf7180001234592_140916001-140917000:	1000	0	171	244	193	392	46	31	0	0	177	50	37	42	0	28	0	97	78	72	37	0	68	62	41	65	0	0	68	0	0	0.939309	1
615	cf7180001234592_68302001-68303000:	1000	0	143	280	210	367	41	22	0	0	129	49	51	60	0	24	0	114	96	91	33	0	81	48	34	51	0	0	75	0	0	0.732601	1
616	cf7180001234592_50554001-50555000:	1000	0	164	314	167	355	23	15	0	0	127	59	45	45	0	24	0	99	83	79	29	0	124	66	46	65	0	0	70	0	0	0.547685	1
617	cf7180001234592_106442001-106443000:	1000	20	145	395	104	336	10	13	0	1	149	42	34	32	19	21	1	106	47	95	24	0	198	69	56	44	0	0	38	0	0	0.862069	1
618	cf7180001234592_112243001-112244000:	1000	0	156	193	265	386	61	37	0	0	149	55	43	57	0	24	0	80	124	57	45	0	39	40	31	56	0	0	101	0	0	0.895017	1
619	cf7180001234592_96904001-96905000:	1000	0	170	356	121	353	7	25	0	0	157	56	45	44	0	27	0	92	44	80	23	0	171	61	48	72	0	0	47	0	0	1.21536	1
620	cf7180001234592_38557001-38558000:	1000	0	198	334	194	274	38	45	0	0	71	52	57	79	0	39	0	98	54	92	25	0	102	61	77	57	0	0	52	0	0	1.17151	1
621	cf7180001234592_47008001-47009000:	1000	0	161	329	185	325	32	43	0	0	161	35	58	69	0	26	0	80	52	61	35	0	141	57	49	51	0	0	49	0	0	1.44368	2
622	cf7180001234592_80398001-80399000:	1000	0	178	312	203	307	44	23	0	0	105	55	71	50	0	42	0	87	65	84	49	0	120	58	34	53	0	0	59	0	0	0.63652	1
623	cf7180001234592_64305001-64306000:	1000	0	175	356	165	304	22	22	0	0	114	46	62	70	0	28	0	100	59	77	29	0	130	78	64	54	0	0	44	0	0	0.761905	1
624	cf7180001234592_97355001-97356000:	1000	0	180	296	204	320	67	26	0	0	126	53	37	46	0	37	0	93	74	76	43	0	109	64	57	43	0	0	48	0	0	0.708061	1
625	cf7180001234592_97718001-97719000:	1000	0	166	196	184	454	32	33	0	0	208	59	27	36	0	24	0	97	92	66	26	0	43	50	29	87	0	0	90	0	0	1.08041	1
626	cf7180001234592_154727001-154728000:	1000	0	153	355	151	341	25	20	0	0	125	45	42	49	0	32	0	124	63	105	30	0	145	56	44	47	0	0	47	0	0	0.865688	1
627	cf7180001234592_93407001-93408000:	1000	0	178	317	173	332	31	21	0	0	128	56	55	59	0	37	0	87	66	73	22	0	121	64	54	64	0	0	61	0	0	0.681951	1
628	cf7180001234592_7716001-7717000:	1000	0	165	339	192	304	39	43	0	0	129	39	51	56	0	29	0	86	58	74	47	0	155	54	46	43	0	0	50	0	0	1.35732	2
629	cf7180001234592_107120001-107121000:	1000	0	120	346	175	359	27	21	0	0	142	39	56	57	0	9	0	115	71	109	28	0	129	51	45	37	0	0	63	0	0	1	1
630	cf7180001234592_55879001-55880000:	1000	0	172	301	233	294	53	31	0	0	94	42	51	79	0	28	0	103	97	51	46	0	100	71	47	51	0	0	55	0	0	0.77353	1
631	cf7180001234592_92944001-92945000:	1000	0	160	378	136	326	20	20	0	0	134	46	55	48	0	26	0	103	41	89	24	0	173	68	47	62	0	0	43	0	0	0.919118	1
632	cf7180001234592_164906001-164907000:	1000	0	170	366	205	259	42	34	0	0	86	36	59	80	0	31	0	97	70	66	43	0	151	69	58	37	0	0	40	0	0	0.97561	1
633	cf7180001234592_27864001-27865000:	1000	0	178	287	150	385	29	28	0	0	181	58	37	53	0	42	0	94	56	76	16	0	108	50	48	71	0	0	52	0	0	1.04869	1
634	cf7180001234592_164895001-164896000:	1000	0	168	358	157	317	22	25	0	0	114	40	37	58	0	29	0	103	72	83	17	0	143	74	74	48	0	0	60	0	0	0.947831	1
635	cf7180001234592_40491001-40492000:	1000	0	183	348	178	291	32	33	0	0	75	60	59	51	0	29	0	98	54	110	38	0	126	61	65	51	0	0	57	0	0	1.01308	1
636	cf7180001234592_115977001-115978000:	1000	0	156	358	161	325	24	47	0	0	131	35	37	66	0	32	0	113	53	96	24	0	153	42	55	45	0	0	46	0	0	1.87132	2
637	cf7180001234592_28021001-28022000:	1000	0	234	313	212	241	27	78	0	0	90	23	45	74	0	45	0	76	62	33	58	0	117	88	75	56	0	0	52	0	0	1.57233	2
638	cf7180001234592_9015001-9016000:	1000	0	203	319	173	305	23	57	0	0	114	36	37	46	0	36	0	110	56	76	59	0	123	74	49	59	0	0	44	0	0	1.62305	2
639	cf7180001234592_39823001-39824000:	1000	0	238	237	162	363	18	57	0	0	146	67	11	40	0	59	0	83	76	49	38	0	93	55	49	92	0	0	66	0	0	1.47837	2
640	cf7180001234592_44402001-44403000:	1000	0	184	300	161	355	23	26	0	0	134	55	36	41	0	39	0	97	75	85	28	0	110	64	57	60	0	0	69	0	0	0.877667	1
641	cf7180001234592_127681001-127682000:	1000	0	177	330	155	338	22	21	0	0	129	60	47	59	0	28	0	105	65	90	30	0	113	68	64	54	0	0	44	0	0	0.765446	1
642	cf7180001234592_131583001-131584000:	1000	0	161	329	164	346	34	39	0	0	163	35	38	46	0	36	0	99	53	83	35	0	149	51	43	47	0	0	48	0	0	1.47705	2
643	cf7180001234592_51965001-51966000:	1000	0	187	415	144	254	13	19	0	0	51	50	52	59	0	30	0	113	59	90	32	0	178	88	72	53	0	0	40	0	0	0.705585	1
644	cf7180001234592_62956001-62957000:	1000	0	173	354	162	311	32	24	0	0	117	42	47	48	0	42	0	99	59	89	30	0	152	65	56	45	0	0	52	0	0	0.856348	1
645	cf7180001234592_12564001-12565000:	1000	0	193	321	176	310	24	53	0	0	127	40	48	56	0	44	0	94	50	82	46	0	127	56	52	51	0	0	49	0	0	1.56029	2
646	cf7180001234592_92048001-92049000:	1000	0	165	328	174	333	27	17	0	0	140	51	55	50	0	30	0	86	75	76	40	0	134	67	53	42	0	0	56	0	0	0.592128	1
647	cf7180001234592_119289001-119290000:	1000	0	148	335	173	344	37	16	0	0	124	53	46	47	0	29	0	100	74	101	21	0	137	50	52	45	0	0	67	0	0	0.624902	1
648	cf7180001234592_49894001-49895000:	1000	0	189	369	166	276	29	22	0	0	73	56	52	67	0	26	0	108	63	83	32	0	134	85	75	56	0	0	38	0	0	0.701218	1
649	cf7180001234592_38056001-38057000:	1000	0	242	294	162	302	35	32	0	0	101	68	40	49	0	66	0	83	55	72	28	0	96	76	75	73	0	0	50	0	0	0.816243	1
650	cf7180001234592_24950001-24951000:	1000	406	131	210	112	141	21	17	0	0	30	42	35	34	405	23	0	42	38	40	30	0	87	49	44	33	1	0	27	0	1	1.15867	1
651	cf7180001234592_93784001-93785000:	1000	0	155	312	188	345	32	35	0	0	143	40	43	35	0	25	0	83	78	83	41	0	138	55	48	41	0	0	79	0	0	1.2011	1
652	cf7180001234592_146604001-146605000:	1000	0	189	315	165	331	23	54	0	0	135	50	37	47	0	30	0	96	51	76	45	0	136	55	45	69	0	0	50	0	0	1.7316	2
653	cf7180001234592_162591001-162592000:	1000	0	177	352	155	316	29	23	0	0	115	46	42	49	0	29	0	102	61	78	24	0	146	79	61	62	0	0	53	0	0	0.838345	1
654	cf7180001234592_42401001-42402000:	1000	0	180	405	116	299	12	21	0	0	115	52	44	42	0	28	0	99	39	83	29	0	200	79	62	61	0	0	33	0	0	1.00575	1
655	cf7180001234592_127123001-127124000:	1000	0	177	409	144	270	20	27	0	0	93	44	51	57	0	38	0	88	46	78	23	0	207	67	63	53	0	0	44	0	0	1.05932	1
656	cf7180001234592_53175001-53176000:	1000	0	202	331	189	278	23	52	0	0	95	61	53	58	0	37	0	66	60	75	52	0	146	52	65	48	0	0	56	0	0	1.36204	2
657	cf7180001234592_63479001-63480000:	1000	0	130	329	199	342	29	17	0	0	142	34	73	81	0	12	0	111	80	88	34	0	93	67	52	32	0	0	54	0	0	0.657132	1
659	cf7180001234592_76200001-76201000:	1000	0	168	306	221	305	57	29	0	0	119	48	55	77	0	30	0	81	80	58	29	0	109	61	61	48	0	0	57	0	0	0.781082	1
660	cf7180001234592_104368001-104369000:	1000	0	181	320	168	331	30	25	0	0	132	63	54	55	0	30	0	93	59	80	41	0	122	63	50	60	0	0	42	0	0	0.822152	1
661	cf7180001234592_74044001-74045000:	1000	0	243	269	152	336	18	25	0	0	121	75	42	28	0	54	0	80	67	75	46	0	76	89	70	73	0	0	60	0	0	0.676846	1
662	cf7180001234592_99510001-99511000:	1000	0	204	328	124	344	15	30	0	0	138	73	31	40	0	31	0	96	48	78	32	0	140	70	61	79	0	0	37	0	0	1.18596	1
663	cf7180001234592_102310001-102311000:	1000	0	170	320	178	332	36	25	0	0	113	41	50	47	0	28	0	117	67	95	34	0	101	76	52	56	0	0	61	0	0	0.826173	1
664	cf7180001234592_34333001-34334000:	1000	0	214	289	235	262	54	47	0	0	83	54	54	80	0	54	0	73	80	45	49	0	105	59	56	54	0	0	52	0	0	0.934579	1
665	cf7180001234592_92011001-92012000:	1000	0	147	354	134	365	32	10	0	0	164	45	31	43	0	30	0	112	60	83	15	0	166	62	44	58	0	0	44	0	0	0.507666	1
666	cf7180001234592_84616001-84617000:	1000	0	139	322	154	385	19	31	0	0	169	44	37	54	0	20	0	112	67	97	21	0	126	44	47	51	0	0	60	0	0	1.44819	2
667	cf7180001234592_4507001-4508000:	1000	0	216	322	178	284	38	12	0	0	78	77	55	55	0	48	0	84	72	75	40	0	113	79	69	59	0	0	45	0	0	0.31211	1
668	cf7180001234592_65636001-65637000:	1000	0	168	356	187	289	37	41	0	0	113	28	52	54	0	28	0	95	57	69	43	0	162	71	47	49	0	0	53	0	0	1.30507	1
669	cf7180001234592_25933001-25934000:	1000	0	194	330	177	299	32	26	0	0	103	46	49	51	0	37	0	97	69	82	40	0	112	85	72	45	0	0	53	0	0	0.757179	1
670	cf7180001234592_83366001-83367000:	1000	0	148	325	225	302	46	17	0	0	99	40	82	70	0	26	0	94	79	88	40	0	102	65	46	36	0	0	69	0	0	0.510511	1
671	cf7180001234592_111643001-111644000:	1000	0	192	359	162	287	28	38	0	0	93	52	48	54	0	36	0	96	48	93	34	0	145	66	70	52	0	0	46	0	0	1.22171	1
672	cf7180001234592_151799001-151800000:	1000	0	173	334	192	301	45	42	0	0	112	56	46	56	0	23	0	86	59	77	45	0	149	52	53	52	0	0	46	0	0	1.26445	1
673	cf7180001234592_6856001-6857000:	1000	0	211	335	220	234	47	18	0	0	51	61	76	73	0	44	0	61	79	48	39	0	125	88	73	55	0	0	61	0	0	0.387764	1
674	cf7180001234592_35922001-35923000:	1000	0	145	328	138	389	21	27	0	0	195	41	44	32	0	22	0	96	46	94	28	0	146	55	42	53	0	0	57	0	0	1.34933	2
675	cf7180001234592_113612001-113613000:	1000	20	136	285	187	372	43	20	0	1	176	41	51	58	19	29	1	89	73	80	21	0	101	46	44	42	0	0	64	0	0	0.786411	1
676	cf7180001234592_71656001-71657000:	1000	0	135	338	195	332	38	25	0	0	128	41	60	65	0	18	0	104	71	87	33	0	135	51	38	46	0	0	59	0	0	0.949668	1
677	cf7180001234592_26024001-26025000:	1000	0	155	366	129	350	24	7	0	0	140	51	45	49	0	39	0	115	53	112	13	0	147	58	59	44	0	0	43	0	0	0.350088	1
678	cf7180001234592_20490001-20491000:	1000	0	183	344	190	283	39	28	0	0	99	36	51	67	0	44	0	104	72	66	40	0	136	75	53	46	0	0	43	0	0	0.805292	1
679	cf7180001234592_121539001-121540000:	1000	0	194	316	181	309	42	29	0	0	110	51	40	44	0	51	0	87	70	62	34	0	147	63	42	66	0	0	61	0	0	0.825881	1
680	cf7180001234592_129038001-129039000:	1000	0	176	326	174	324	26	40	0	0	130	46	43	40	0	38	0	86	65	83	46	0	150	52	46	46	0	0	62	0	0	1.30617	1
681	cf7180001234592_140772001-140773000:	1000	0	207	319	212	262	52	44	0	0	54	54	46	65	0	40	0	91	70	87	31	0	98	69	84	51	0	0	63	0	0	1.00264	1
682	cf7180001234592_23357001-23358000:	1000	0	170	336	189	305	38	32	0	0	123	40	56	69	0	30	0	89	63	81	29	0	118	67	73	38	0	0	53	0	0	0.995954	1
683	cf7180001234592_22551001-22552000:	1000	0	191	365	194	250	46	30	0	0	80	38	60	73	0	38	0	95	58	71	37	0	135	85	75	41	0	0	37	0	0	0.809629	1
684	cf7180001234592_57661001-57662000:	1000	0	158	346	136	360	20	24	0	0	167	48	42	50	0	31	0	105	50	97	27	0	144	55	55	45	0	0	39	0	0	1.1169	1
685	cf7180001234592_168798001-168799000:	1000	0	110	379	176	335	26	27	0	0	146	22	51	77	0	20	0	116	72	84	22	0	176	41	36	32	0	0	51	0	0	1.39463	2
686	cf7180001234592_162507001-162508000:	1000	0	180	312	179	329	42	48	0	0	133	36	33	62	0	37	0	116	56	69	31	0	122	59	41	70	0	0	44	0	0	1.48976	2
687	cf7180001234592_133961001-133962000:	1000	0	213	283	161	343	24	50	0	0	143	39	43	53	0	36	0	106	44	58	28	0	83	88	51	98	0	0	55	0	0	1.45802	2
688	cf7180001234592_43046001-43047000:	1000	0	201	392	136	271	26	20	0	0	72	60	39	32	0	39	0	100	50	91	39	0	187	82	65	58	0	0	39	0	0	0.731636	1
689	cf7180001234592_21284001-21285000:	1000	0	325	246	214	215	28	82	0	0	58	68	49	78	0	96	0	45	55	22	64	0	67	79	84	80	0	0	44	0	0	1.17901	1
690	cf7180001234592_75998001-75999000:	1000	0	153	396	156	295	31	29	0	0	92	40	51	70	0	28	0	125	44	113	17	0	157	56	63	45	0	0	38	0	0	1.21502	1
691	cf7180001234592_81276001-81277000:	1000	0	139	560	121	180	20	14	0	0	39	14	52	54	0	11	0	100	35	35	20	0	370	100	38	70	0	0	27	0	0	0.832392	1
692	cf7180001234592_21257001-21258000:	1000	0	191	279	193	337	30	45	0	0	124	53	50	59	0	48	0	101	68	90	45	0	84	45	44	54	0	0	59	0	0	1.22074	1
693	cf7180001234592_50479001-50480000:	1000	0	151	340	157	352	19	20	0	0	148	35	37	41	0	25	0	107	80	89	34	0	139	71	57	35	0	0	62	0	0	0.843633	1
694	cf7180001234592_135648001-135649000:	1000	0	151	326	143	380	25	17	0	0	178	50	39	39	0	23	0	94	62	92	22	0	134	61	59	47	0	0	57	0	0	0.787292	1
695	cf7180001234592_7930001-7931000:	1000	0	167	393	88	352	8	12	0	0	158	50	27	26	0	21	0	105	41	79	15	0	203	84	57	74	0	0	39	0	0	0.816549	1
696	cf7180001234592_126028001-126029000:	1000	0	142	348	164	346	24	3	0	0	130	65	41	72	0	18	0	96	96	70	12	0	150	56	61	50	0	0	55	0	0	0.128822	1
697	cf7180001234592_51678001-51679000:	1000	0	183	214	189	414	37	20	0	0	151	84	36	31	0	27	0	89	96	68	32	0	63	52	26	98	0	0	89	0	0	0.578252	1
698	cf7180001234592_33190001-33191000:	1000	0	153	352	97	398	17	4	0	0	191	49	26	27	0	34	0	118	50	96	14	0	163	66	44	61	0	0	39	0	0	0.269524	1
699	cf7180001234592_160555001-160556000:	1000	0	175	291	187	347	28	46	0	0	140	46	45	53	0	29	0	94	68	83	40	0	101	54	50	56	0	0	66	0	0	1.40565	2
700	cf7180001234592_128791001-128792000:	1000	0	181	286	198	335	42	50	0	0	131	41	30	41	0	40	0	97	75	75	49	0	120	50	38	54	0	0	66	0	0	1.39517	2
701	cf7180001234592_131304001-131305000:	1000	0	147	356	146	351	25	12	0	0	158	46	53	42	0	21	0	99	56	94	31	0	153	67	51	43	0	0	48	0	0	0.559128	1
702	cf7180001234592_150592001-150593000:	1000	0	144	326	173	357	30	24	0	0	152	34	47	43	0	25	0	105	72	83	34	0	139	61	34	50	0	0	66	0	0	0.963391	1
703	cf7180001234592_28140001-28141000:	1000	0	165	319	150	366	22	21	0	0	160	37	39	34	0	28	0	105	68	82	30	0	124	79	51	56	0	0	63	0	0	0.848485	1
704	cf7180001234592_145902001-145903000:	1000	0	170	348	168	314	30	32	0	0	149	39	55	64	0	33	0	81	50	52	29	0	166	66	46	62	0	0	45	0	0	1.12045	1
705	cf7180001234592_1732001-1733000:	1000	0	199	369	136	296	17	17	0	0	106	56	52	40	0	43	0	88	50	89	32	0	157	83	72	51	0	0	46	0	0	0.628141	1
706	cf7180001234592_63610001-63611000:	1000	0	150	333	228	289	62	30	0	0	83	37	67	70	0	28	0	98	69	89	25	0	119	55	48	48	0	0	71	0	0	0.877193	1
707	cf7180001234592_164076001-164077000:	1000	0	102	454	155	289	26	3	0	0	97	25	51	69	0	6	0	120	75	88	14	0	229	68	53	29	0	0	46	0	0	0.189753	1
708	cf7180001234592_137241001-137242000:	1000	0	183	345	147	325	19	29	0	0	119	74	42	36	0	21	0	76	57	87	36	0	163	59	64	61	0	0	56	0	0	1.07803	1
709	cf7180001234592_148070001-148071000:	1000	0	165	315	147	373	10	32	0	0	163	50	43	51	0	16	0	102	62	78	28	0	118	67	52	69	0	0	58	0	0	1.31932	2
710	cf7180001234592_130986001-130987000:	1000	0	197	381	184	238	38	9	0	0	53	56	68	54	0	36	0	85	69	71	48	0	160	96	67	45	0	0	44	0	0	0.24829	1
711	cf7180001234592_24688001-24689000:	1000	0	228	326	185	261	38	67	0	0	84	37	37	45	0	48	0	94	43	68	57	0	137	76	58	65	0	0	45	0	0	1.58843	2
712	cf7180001234592_20997001-20998000:	1000	0	183	322	182	313	32	19	0	0	102	68	58	52	0	33	0	78	73	70	33	0	137	62	49	68	0	0	65	0	0	0.570468	1
713	cf7180001234592_92740001-92741000:	1000	0	157	381	156	306	24	28	0	0	115	38	48	60	0	22	0	113	56	95	31	0	157	69	63	40	0	0	40	0	0	1.14323	1
714	cf7180001234592_77284001-77285000:	1000	0	153	337	152	358	19	39	0	0	158	33	41	45	0	28	0	105	53	96	26	0	142	53	49	50	0	0	62	0	0	1.67699	2
715	cf7180001234592_1785001-1786000:	1000	0	161	298	175	366	32	18	0	0	156	57	52	46	0	22	0	93	73	83	38	0	105	64	48	53	0	0	59	0	0	0.638864	1
716	cf7180001234592_149598001-149599000:	1000	0	199	274	231	296	64	56	0	0	112	45	42	60	0	40	0	93	69	64	61	0	92	58	47	50	0	0	46	0	0	1.21821	1
717	cf7180001234592_130442001-130443000:	1000	0	210	234	217	339	45	61	0	0	159	56	44	73	0	55	0	67	67	45	43	0	78	38	45	67	0	0	56	0	0	1.3386	2
718	cf7180001234592_162685001-162686000:	1000	0	179	339	157	325	26	39	0	0	145	37	46	52	0	38	0	100	46	85	36	0	136	65	57	48	0	0	43	0	0	1.38775	2
719	cf7180001234592_23220001-23221000:	1000	0	188	298	168	346	41	47	0	0	153	49	31	45	0	32	0	96	49	71	34	0	121	60	50	72	0	0	48	0	0	1.4881	2
720	cf7180001234592_116429001-116430000:	1000	23	142	374	135	326	9	32	0	0	134	30	35	50	22	17	0	116	59	93	30	0	166	63	55	40	0	0	46	1	1	1.66927	2
721	cf7180001234592_3581001-3582000:	1000	0	154	440	149	257	27	17	0	0	91	38	68	68	0	32	0	92	36	89	18	0	217	66	63	41	0	0	36	0	0	0.74087	1
722	cf7180001234592_123247001-123248000:	1000	0	243	320	166	271	43	36	0	0	107	60	47	42	0	73	0	75	40	62	52	0	142	74	56	62	0	0	28	0	0	0.892459	1
723	cf7180001234592_95098001-95099000:	1000	0	171	353	159	317	19	26	0	0	114	44	44	56	0	28	0	110	70	85	35	0	139	73	60	48	0	0	48	0	0	0.956269	1
724	cf7180001234592_127798001-127799000:	1000	0	176	308	169	347	38	28	0	0	138	51	32	47	0	35	0	103	71	75	29	0	124	62	48	63	0	0	55	0	0	0.941366	1
725	cf7180001234592_69206001-69207000:	1000	94	149	296	135	326	21	2	0	0	144	53	43	44	93	35	0	85	68	73	26	0	120	59	47	41	1	0	44	0	0	0.0994283	1
726	cf7180001234592_122271001-122272000:	1000	0	189	316	170	325	27	34	0	0	117	50	46	53	0	44	0	105	62	91	37	0	111	61	53	55	0	0	53	0	0	1.0582	1
727	cf7180001234592_162799001-162800000:	1000	0	188	319	182	311	31	38	0	0	118	47	49	61	0	36	0	98	63	71	41	0	120	67	52	59	0	0	48	0	0	1.11059	1
728	cf7180001234592_128620001-128621000:	1000	0	179	262	184	375	34	52	0	0	152	58	23	53	0	22	0	109	75	70	41	0	91	47	39	77	0	0	56	0	0	1.57882	2
729	cf7180001234592_937001-938000:	1000	398	153	147	145	157	34	25	0	1	38	39	39	34	397	46	0	31	47	30	29	0	41	42	36	42	0	0	48	0	0	1.12689	1
730	cf7180001234592_55042001-55043000:	1000	1	234	304	188	273	52	47	0	1	108	56	48	61	0	60	1	72	40	51	38	0	121	71	63	73	0	0	36	0	0	1.06838	1
731	cf7180001234592_37877001-37878000:	1000	0	181	366	170	283	27	29	0	0	108	38	56	60	0	33	0	98	58	74	45	0	151	81	60	43	0	0	38	0	0	0.942476	1
732	cf7180001234592_120772001-120773000:	1000	0	205	316	188	291	37	44	0	0	122	52	51	60	0	40	0	72	56	59	46	0	128	68	65	54	0	0	45	0	0	1.14167	1
733	cf7180001234592_98619001-98620000:	1000	0	142	376	144	338	20	4	0	0	129	42	48	48	0	22	0	113	72	87	23	0	167	74	47	50	0	0	53	0	0	0.195618	1
734	cf7180001234592_10309001-10310000:	1000	0	156	343	158	343	23	14	0	0	152	49	67	70	0	29	0	96	54	87	19	0	122	63	58	50	0	0	46	0	0	0.567997	1
735	cf7180001234592_127310001-127311000:	1000	0	212	320	196	272	34	37	0	0	100	53	61	61	0	38	0	72	63	48	53	0	127	84	60	61	0	0	47	0	0	0.890451	1
736	cf7180001234592_147783001-147784000:	1000	0	183	352	122	343	21	10	0	0	137	51	27	41	0	46	0	114	64	86	20	0	149	76	61	56	0	0	40	0	0	0.447908	1
737	cf7180001234592_57967001-57968000:	1000	0	139	346	145	370	26	8	0	0	152	58	42	40	0	15	0	108	68	104	27	0	144	58	51	46	0	0	52	0	0	0.396924	1
738	cf7180001234592_44923001-44924000:	1000	0	240	274	181	305	44	25	0	0	93	65	54	40	0	67	0	90	58	73	41	0	78	83	52	80	0	0	56	0	0	0.575506	1
739	cf7180001234592_110196001-110197000:	1000	0	199	330	248	223	55	75	0	0	54	27	49	95	0	43	0	87	69	38	44	0	143	54	50	62	0	0	54	0	0	1.5197	2
740	cf7180001234592_145926001-145927000:	1000	0	228	310	173	289	29	42	0	0	131	56	54	58	0	58	0	70	48	50	54	0	130	72	56	60	0	0	31	0	0	1.0648	1
741	cf7180001234592_161820001-161821000:	1000	0	160	353	154	333	28	16	0	0	141	51	48	51	0	25	0	96	61	82	30	0	152	68	57	48	0	0	45	0	0	0.649351	1
742	cf7180001234592_49034001-49035000:	1000	0	137	323	201	339	51	25	0	0	136	35	50	60	0	20	0	103	75	89	26	0	117	57	53	38	0	0	64	0	0	0.907869	1
743	cf7180001234592_8754001-8755000:	1000	0	154	346	178	322	24	18	0	0	109	52	66	75	0	28	0	101	70	90	19	0	124	56	54	53	0	0	60	0	0	0.656647	1
744	cf7180001234592_132863001-132864000:	1000	20	211	282	222	265	50	40	0	0	88	62	60	81	19	39	1	75	71	35	51	0	95	70	51	70	0	0	40	1	0	0.853935	1
745	cf7180001234592_1285001-1286000:	1000	0	179	320	156	345	21	31	0	0	136	52	36	39	0	35	0	96	67	79	35	0	141	61	47	62	0	0	61	0	0	1.11016	1
746	cf7180001234592_150356001-150357000:	1000	0	185	298	141	376	20	27	0	0	155	65	34	39	0	35	0	100	60	96	26	0	105	57	59	65	0	0	56	0	0	1.03508	1
747	cf7180001234592_7592001-7593000:	1000	0	123	327	161	389	26	20	0	0	166	44	45	61	0	16	0	125	70	98	21	0	125	43	32	54	0	0	53	0	0	1.00995	1
748	cf7180001234592_161894001-161895000:	1000	0	164	286	266	284	66	65	0	0	106	22	47	62	0	13	0	91	88	44	73	0	116	64	32	45	0	0	65	0	0	1.49001	2
749	cf7180001234592_142952001-142953000:	1000	0	120	335	128	417	23	9	0	0	196	51	36	44	0	16	0	127	60	119	17	0	127	44	45	42	0	0	43	0	0	0.585938	1
750	cf7180001234592_111207001-111208000:	1000	0	119	331	184	366	27	30	0	0	175	22	56	64	0	11	0	100	71	78	25	0	133	56	42	41	0	0	68	0	0	1.37011	2
751	cf7180001234592_42557001-42558000:	1000	0	190	321	176	313	19	41	0	0	116	35	35	50	0	31	0	97	81	77	42	0	110	83	79	38	0	0	65	0	0	1.22608	1
752	cf7180001234592_119429001-119430000:	1000	168	217	162	212	241	66	50	0	0	73	72	40	59	167	48	0	44	56	19	34	1	38	46	40	93	0	1	52	0	0	1.08686	1
753	cf7180001234592_40424001-40425000:	1000	0	208	254	210	328	35	42	0	0	95	61	50	57	0	53	0	92	83	84	37	0	61	52	51	66	0	0	80	0	0	0.961538	1
754	cf7180001234592_119639001-119640000:	1000	0	136	419	101	344	13	18	0	0	142	39	34	26	0	30	0	122	35	124	21	0	220	49	42	43	0	0	41	0	0	1.31043	2
755	cf7180001234592_163541001-163542000:	1000	0	154	364	147	335	29	13	0	0	141	42	46	53	0	31	0	113	58	79	26	0	164	68	41	56	0	0	39	0	0	0.574256	1
756	cf7180001234592_52955001-52956000:	1000	0	248	258	230	264	44	95	0	0	109	43	35	61	0	41	0	59	56	39	73	0	89	69	75	59	0	0	52	0	0	1.6655	2
757	cf7180001234592_116271001-116272000:	1000	0	147	284	178	391	39	25	0	0	195	52	54	41	0	20	0	82	60	88	35	0	104	50	44	48	0	0	62	0	0	0.955438	1
758	cf7180001234592_105946001-105947000:	1000	0	228	350	177	245	38	31	0	0	76	54	60	63	0	63	0	81	48	58	43	0	149	80	60	62	0	0	33	0	0	0.768163	1
759	cf7180001234592_75297001-75298000:	1000	0	212	320	220	248	41	55	0	0	71	35	55	75	0	50	0	75	69	48	37	0	125	72	65	59	0	0	67	0	0	1.17925	1
761	cf7180001234592_148171001-148172000:	1000	0	169	324	194	313	32	33	0	0	112	55	61	67	0	21	0	89	68	71	38	0	125	60	49	61	0	0	57	0	0	1.00653	1
762	cf7180001234592_53100001-53101000:	1000	0	209	368	175	248	33	35	0	0	69	47	44	55	0	52	0	86	63	76	41	0	161	75	76	40	0	0	46	0	0	0.956938	1
763	cf7180001234592_35206001-35207000:	1000	0	274	342	100	284	13	37	0	0	91	51	17	26	0	115	0	93	33	64	12	0	181	71	51	96	0	0	48	0	0	1.35036	2
764	cf7180001234592_149892001-149893000:	1000	0	206	309	147	338	24	28	0	0	134	64	40	35	0	43	0	91	55	85	38	0	117	71	61	64	0	0	49	0	0	0.924642	1
765	cf7180001234592_14783001-14784000:	1000	0	268	229	194	309	34	58	0	0	83	85	47	63	0	54	0	84	55	36	41	0	59	71	39	134	0	0	56	0	0	1.11556	1
766	cf7180001234592_5612001-5613000:	1000	0	226	280	238	256	51	60	0	0	64	57	65	83	0	44	0	68	62	60	36	0	71	65	76	70	0	0	67	0	0	1.11549	1
767	cf7180001234592_101362001-101363000:	1000	0	175	286	190	349	47	33	0	0	154	44	45	48	0	39	0	96	65	76	40	0	103	58	42	54	0	0	55	0	0	0.992481	1
768	cf7180001234592_61685001-61686000:	1000	0	160	351	125	364	16	27	0	0	157	53	31	43	0	27	0	108	51	93	20	0	161	53	51	62	0	0	46	0	0	1.35	2
769	cf7180001234592_173162001-173163000:	1000	0	155	326	192	327	46	31	0	0	138	46	46	55	0	24	0	81	69	70	29	0	147	54	52	49	0	0	62	0	0	1.04167	1
770	cf7180001234592_79343001-79344000:	1000	0	155	343	159	343	31	17	0	0	130	45	38	48	0	17	0	116	73	87	28	0	132	75	57	53	0	0	52	0	0	0.689795	1
771	cf7180001234592_168568001-168569000:	1000	0	171	342	159	328	28	22	0	0	133	42	42	49	0	28	0	104	66	83	33	0	131	79	65	45	0	0	49	0	0	0.809151	1
772	cf7180001234592_129413001-129414000:	1000	0	259	283	199	259	39	70	0	0	74	51	28	46	0	65	0	70	62	49	51	0	115	73	70	73	0	0	63	0	0	1.35814	2
773	cf7180001234592_104275001-104276000:	1000	0	207	310	159	324	22	22	0	0	131	64	48	46	0	43	0	79	67	58	41	0	128	78	54	68	0	0	50	0	0	0.668429	1
774	cf7180001234592_98532001-98533000:	1000	0	163	387	140	310	18	13	0	0	104	51	54	45	0	35	0	107	55	105	29	0	173	64	53	46	0	0	47	0	0	0.569676	1
775	cf7180001234592_44139001-44140000:	1000	0	164	333	175	328	32	29	0	0	145	46	57	53	0	21	0	77	57	67	30	0	145	67	54	59	0	0	60	0	0	1.01045	1
776	cf7180001234592_6397001-6398000:	1000	0	168	291	190	351	34	13	0	0	124	56	59	48	0	36	0	102	83	97	39	0	84	62	46	47	0	0	69	0	0	0.407268	1
777	cf7180001234592_101302001-101303000:	1000	0	143	376	130	351	21	14	0	0	163	38	42	50	0	32	0	108	53	84	16	0	182	59	44	51	0	0	42	0	0	0.753093	1
778	cf7180001234592_3355001-3356000:	1000	0	186	245	262	307	66	52	0	0	123	51	61	70	0	30	0	68	83	53	61	0	69	53	47	47	0	0	65	0	0	1.06706	1
779	cf7180001234592_89321001-89322000:	1000	0	130	324	158	388	27	9	0	0	175	44	57	54	0	22	0	119	64	107	27	0	108	55	40	41	0	0	50	0	0	0.438169	1
780	cf7180001234592_31576001-31577000:	1000	0	193	296	210	301	48	18	0	0	90	58	71	52	0	39	0	84	73	84	41	0	82	77	59	54	0	0	69	0	0	0.444115	1
781	cf7180001234592_1868001-1869000:	1000	0	152	338	214	296	42	35	0	0	97	36	62	64	0	25	0	87	75	78	33	0	140	56	48	46	0	0	75	0	0	1.076	1
782	cf7180001234592_57090001-57091000:	1000	0	161	290	174	375	38	24	0	0	164	60	45	52	0	39	0	95	67	86	28	0	114	38	36	58	0	0	55	0	0	0.856714	1
783	cf7180001234592_123492001-123493000:	1000	0	176	304	243	277	47	49	0	0	89	43	64	80	0	24	0	84	83	52	55	0	111	60	44	53	0	0	61	0	0	1.14572	1
784	cf7180001234592_154467001-154468000:	1000	20	182	310	267	221	88	69	0	0	73	27	44	62	19	25	0	74	66	47	70	0	139	61	52	34	0	0	47	1	1	1.41993	2
785	cf7180001234592_78400001-78401000:	1000	0	253	327	179	241	34	26	0	0	70	67	62	65	0	73	0	63	57	60	39	0	115	86	87	54	0	0	41	0	0	0.574116	1
786	cf7180001234592_31554001-31555000:	1000	0	268	264	241	227	57	94	0	0	64	49	49	54	0	58	0	57	41	45	74	0	98	67	59	77	0	0	56	0	0	1.45538	2
787	cf7180001234592_107023001-107024000:	1000	0	183	285	184	348	33	37	0	0	156	56	45	58	0	37	0	81	69	62	38	0	111	53	47	61	0	0	55	0	0	1.09884	1
788	cf7180001234592_76136001-76137000:	1000	0	163	323	175	339	19	26	0	0	135	53	56	58	0	24	0	92	74	84	38	0	121	60	54	46	0	0	59	0	0	0.911481	1
789	cf7180001234592_7293001-7294000:	1000	0	190	262	205	343	56	37	0	0	150	59	43	51	0	43	0	65	69	57	30	0	103	51	51	66	0	0	68	0	0	0.949936	1
790	cf7180001234592_124763001-124764000:	1000	0	134	329	145	392	16	34	0	0	208	29	30	59	0	13	0	113	65	61	28	0	151	58	35	58	0	0	41	0	0	1.74987	2
791	cf7180001234592_161800001-161801000:	1000	0	241	326	185	248	31	76	0	0	74	40	27	48	0	42	0	89	51	56	61	0	139	83	70	67	0	0	45	0	0	1.70461	2
792	cf7180001234592_93056001-93057000:	1000	0	165	327	107	401	14	14	0	0	225	14	28	54	0	30	0	137	51	45	14	0	120	107	42	79	0	0	25	0	0	0.792976	1
793	cf7180001234592_21474001-21475000:	1000	0	146	358	157	339	23	20	0	0	138	43	53	48	0	25	0	102	60	95	30	0	157	58	45	46	0	0	56	0	0	0.872524	1
794	cf7180001234592_154252001-154253000:	1000	0	202	388	161	249	25	33	0	0	78	40	62	60	0	45	0	92	41	85	36	0	159	84	75	45	0	0	39	0	0	1.0147	1
795	cf7180001234592_131745001-131746000:	1000	0	180	333	177	310	38	26	0	0	116	52	49	59	0	28	0	93	64	71	31	0	128	74	62	59	0	0	49	0	0	0.81607	1
796	cf7180001234592_50425001-50426000:	1000	0	172	283	217	328	48	17	0	0	106	61	60	56	0	27	0	91	92	77	44	0	83	67	49	52	0	0	69	0	0	0.455471	1
797	cf7180001234592_168776001-168777000:	1000	0	230	235	204	331	28	37	0	0	116	70	50	61	0	56	0	80	89	40	50	0	67	67	38	85	0	0	65	0	0	0.788576	1
798	cf7180001234592_115172001-115173000:	1000	0	126	290	186	398	31	8	0	0	179	49	39	74	0	13	0	107	108	48	18	0	112	56	32	62	0	0	63	0	0	0.341355	1
799	cf7180001234592_97338001-97339000:	1000	0	208	274	231	287	61	22	0	0	89	72	62	58	0	44	0	63	86	59	48	0	87	70	62	53	0	0	63	0	0	0.457875	1
800	cf7180001234592_95253001-95254000:	1000	0	148	351	163	338	25	29	0	0	127	43	44	60	0	23	0	110	65	92	21	0	146	53	50	54	0	0	57	0	0	1.20212	1
801	cf7180001234592_95477001-95478000:	1000	0	173	295	184	348	39	36	0	0	150	38	39	52	0	38	0	93	69	68	26	0	114	61	49	60	0	0	67	0	0	1.13094	1
802	cf7180001234592_5913001-5914000:	1000	0	186	313	188	313	34	29	0	0	113	58	55	58	0	28	0	82	70	82	37	0	102	71	74	47	0	0	59	0	0	0.82933	1
803	cf7180001234592_48409001-48410000:	1000	0	202	287	155	356	35	30	0	0	155	56	30	46	0	36	0	105	60	62	34	0	99	80	53	79	0	0	39	0	0	0.95816	1
804	cf7180001234592_77406001-77407000:	1000	0	158	346	155	341	29	18	0	0	154	47	51	58	0	28	0	95	57	67	23	0	155	65	45	62	0	0	45	0	0	0.734994	1
805	cf7180001234592_61294001-61295000:	1000	0	159	257	273	311	81	48	0	0	138	44	63	74	0	27	0	53	80	49	41	0	94	40	47	44	0	0	76	0	0	1.10581	1
806	cf7180001234592_3264001-3265000:	1000	0	246	251	220	283	58	41	0	0	95	81	44	52	0	57	0	60	76	42	62	0	90	67	57	70	0	0	47	0	0	0.757576	1
807	cf7180001234592_11491001-11492000:	1000	0	183	303	180	334	48	28	0	0	132	68	40	42	0	20	0	89	64	98	44	0	96	67	78	40	0	0	45	0	0	0.85003	1
808	cf7180001234592_20067001-20068000:	1000	0	183	346	136	335	21	29	0	0	140	46	36	50	0	40	0	110	49	87	26	0	141	68	58	59	0	0	39	0	0	1.16522	1
809	cf7180001234592_108840001-108841000:	1000	0	205	335	153	307	23	16	0	0	93	52	42	39	0	42	0	108	72	79	37	0	121	95	64	62	0	0	54	0	0	0.510123	1
810	cf7180001234592_69885001-69886000:	1000	0	187	358	174	281	29	26	0	0	102	47	57	60	0	39	0	93	61	67	46	0	156	75	51	51	0	0	39	0	0	0.799066	1
811	cf7180001234592_148492001-148493000:	1000	20	177	263	175	365	37	37	0	0	169	46	41	44	19	37	1	93	59	79	38	0	84	56	45	57	1	0	56	0	0	1.19451	1
812	cf7180001234592_78532001-78533000:	1000	0	303	262	208	227	47	65	0	0	69	74	68	55	0	82	0	42	28	54	64	0	72	81	80	76	0	0	42	0	0	1.03135	1
813	cf7180001234592_171273001-171274000:	1000	0	244	255	213	288	39	64	0	0	118	54	54	49	0	55	0	55	56	42	64	0	92	71	54	71	0	0	61	0	0	1.23143	1
815	cf7180001234592_126221001-126222000:	1000	0	159	326	164	351	31	26	0	0	144	39	41	49	0	25	0	118	66	84	35	0	125	68	42	57	0	0	49	0	0	0.997085	1
816	cf7180001234592_79269001-79270000:	1000	0	187	359	198	256	46	28	0	0	95	45	60	70	0	38	0	79	64	55	44	0	158	76	62	42	0	0	37	0	0	0.756225	1
817	cf7180001234592_20884001-20885000:	1000	0	209	309	209	273	51	37	0	0	75	56	55	63	0	53	0	85	66	76	39	0	107	63	61	56	0	0	56	0	0	0.84705	1
818	cf7180001234592_90771001-90772000:	1000	0	169	325	192	314	36	41	0	0	113	54	42	72	0	31	0	84	73	65	21	0	145	43	54	62	0	0	63	0	0	1.26356	1
819	cf7180001234592_82225001-82226000:	1000	0	175	357	152	316	23	17	0	0	127	44	49	54	0	35	0	98	63	83	28	0	140	79	69	43	0	0	47	0	0	0.639098	1
820	cf7180001234592_13439001-13440000:	1000	0	185	396	159	260	30	16	0	0	62	53	56	63	0	27	0	112	57	95	32	0	148	89	80	46	0	0	33	0	0	0.54394	1
821	cf7180001234592_158291001-158292000:	1000	0	241	281	240	238	46	98	0	0	74	43	45	82	0	54	0	71	51	44	61	0	109	46	56	69	0	0	50	0	0	1.69433	2
822	cf7180001234592_43827001-43828000:	1000	0	149	281	210	360	38	19	0	0	130	51	59	70	0	32	0	107	94	95	30	0	69	47	46	41	0	0	71	0	0	0.607223	1
823	cf7180001234592_3254001-3255000:	1000	0	235	328	210	227	41	40	0	0	82	56	81	84	0	54	0	56	48	41	52	0	117	85	73	56	0	0	33	0	0	0.810537	1
824	cf7180001234592_44254001-44255000:	1000	0	189	277	214	320	37	53	0	0	121	49	52	42	0	41	0	73	72	80	59	0	109	46	43	46	0	0	76	0	0	1.31039	2
825	cf7180001234592_136697001-136698000:	1000	0	146	334	187	333	32	34	0	0	143	39	57	72	0	22	0	97	63	70	29	0	142	50	38	57	0	0	54	0	0	1.24533	1
826	cf7180001234592_121366001-121367000:	1000	0	174	332	114	380	15	23	0	0	199	41	28	44	0	46	0	95	48	64	11	0	161	63	48	69	0	0	44	0	0	1.15951	1
827	cf7180001234592_95347001-95348000:	1000	0	138	363	183	316	27	8	0	0	106	42	63	62	0	16	0	110	85	77	37	0	152	72	37	48	0	0	57	0	0	0.316781	1
828	cf7180001234592_63325001-63326000:	1000	0	207	275	210	308	39	42	0	0	110	56	68	59	0	41	0	82	61	73	51	0	74	68	51	64	0	0	60	0	0	0.966184	1
829	cf7180001234592_117975001-117976000:	1000	0	118	318	166	398	34	14	0	0	201	41	49	55	0	19	0	103	68	82	24	0	137	44	28	47	0	0	53	0	0	0.714723	1
830	cf7180001234592_17080001-17081000:	1000	461	81	137	102	219	13	5	0	0	78	34	19	25	460	12	0	57	65	48	14	1	34	30	27	27	0	0	50	0	0	0.60518	1
832	cf7180001234592_77797001-77798000:	1000	0	234	278	153	335	21	30	0	0	120	58	37	47	0	59	0	98	64	56	26	0	88	87	54	95	0	0	59	0	0	0.837942	1
833	cf7180001234592_127811001-127812000:	1000	0	192	346	174	288	29	46	0	0	101	41	51	65	0	36	0	101	48	74	36	0	138	69	56	64	0	0	44	0	0	1.37692	2
834	cf7180001234592_173172001-173173000:	1000	97	160	361	95	287	18	10	0	0	109	55	28	31	96	25	0	93	39	88	17	0	172	70	67	51	0	0	29	0	1	0.657895	1
835	cf7180001234592_30885001-30886000:	1000	0	175	294	180	351	18	46	0	0	157	44	42	40	0	27	0	73	74	73	45	0	123	58	56	47	0	0	76	0	0	1.46032	2
836	cf7180001234592_49597001-49598000:	1000	20	153	329	188	310	47	19	0	0	113	52	55	55	19	27	1	86	65	83	26	0	136	55	52	48	1	0	59	0	0	0.660548	1
837	cf7180001234592_1700001-1701000:	1000	0	192	326	177	305	39	20	0	0	113	49	51	56	0	41	0	88	67	72	28	0	117	81	70	53	0	0	54	0	0	0.588512	1
838	cf7180001234592_118988001-118989000:	1000	0	115	337	218	330	61	19	0	0	142	26	52	76	0	21	0	103	86	64	22	0	147	49	35	37	0	0	59	0	0	0.757878	1
839	cf7180001234592_76693001-76694000:	1000	0	198	325	169	308	19	43	0	0	104	47	41	53	0	42	0	96	66	73	37	0	133	66	55	64	0	0	60	0	0	1.28504	1
840	cf7180001234592_4188001-4189000:	1000	0	244	259	234	263	71	31	0	0	67	85	56	50	0	47	0	59	75	53	61	0	75	81	69	67	0	0	52	0	0	0.542945	1
841	cf7180001234592_174325001-174326000:	1000	0	174	254	264	308	72	40	0	0	117	51	61	63	0	32	0	66	91	47	54	0	92	51	35	53	0	0	74	0	0	0.870777	1
842	cf7180001234592_134027001-134028000:	1000	0	177	290	195	338	19	44	0	0	130	43	43	34	0	28	0	78	89	73	56	0	122	61	47	46	0	0	86	0	0	1.27481	1
843	cf7180001234592_68078001-68079000:	1000	0	165	306	155	374	28	30	0	0	170	63	43	51	0	24	0	91	54	85	26	0	122	48	50	64	0	0	50	0	0	1.17302	1
844	cf7180001234592_69862001-69863000:	1000	20	165	317	152	346	31	33	0	0	153	47	40	36	19	27	0	86	47	85	24	0	137	58	54	60	1	1	60	0	0	1.31579	2
845	cf7180001234592_169684001-169685000:	1000	0	163	331	168	338	31	19	0	0	136	44	44	50	0	18	0	108	73	69	37	0	131	81	48	60	0	0	50	0	0	0.693836	1
846	cf7180001234592_103159001-103160000:	1000	0	156	332	135	377	17	4	0	0	165	66	48	40	0	24	0	92	66	89	24	0	140	62	51	57	0	0	54	0	0	0.189934	1
847	cf7180001234592_140637001-140638000:	1000	0	167	296	184	353	42	16	0	0	142	74	56	37	0	25	0	84	70	90	53	0	117	52	39	50	0	0	52	0	0	0.520698	1
848	cf7180001234592_156963001-156964000:	1000	0	166	303	203	328	35	34	0	0	128	45	52	50	0	21	0	88	82	85	51	0	102	66	61	33	0	0	66	0	0	1.00896	1
849	cf7180001234592_78168001-78169000:	1000	0	229	190	247	334	61	78	0	0	135	63	32	52	0	40	0	69	76	33	67	0	56	48	32	90	0	0	67	0	0	1.37899	2
850	cf7180001234592_111961001-111962000:	1000	0	159	372	127	342	20	18	0	0	135	45	36	34	0	32	0	122	53	108	33	0	165	64	49	45	0	0	40	0	0	0.891398	1
851	cf7180001234592_2141001-2142000:	1000	0	152	358	163	327	23	22	0	0	111	55	53	51	0	23	0	106	65	102	35	0	153	52	45	49	0	0	54	0	0	0.887956	1
852	cf7180001234592_151206001-151207000:	1000	0	167	361	138	334	22	19	0	0	123	62	42	49	0	26	0	108	55	96	27	0	156	60	55	59	0	0	40	0	0	0.824438	1
853	cf7180001234592_14544001-14545000:	1000	0	163	314	117	406	14	36	0	0	209	52	22	50	0	33	0	107	45	77	15	0	144	42	40	75	0	0	38	0	0	1.88768	2
854	cf7180001234592_82872001-82873000:	1000	0	193	316	141	350	21	30	0	0	146	54	36	40	0	38	0	100	54	87	30	0	117	71	63	62	0	0	50	0	0	1.10241	1
855	cf7180001234592_147508001-147509000:	1000	0	172	369	154	305	27	23	0	0	125	49	47	58	0	23	0	86	57	66	24	0	168	77	68	57	0	0	44	0	0	0.868318	1
856	cf7180001234592_129684001-129685000:	1000	0	191	303	142	364	23	19	0	0	140	61	34	38	0	41	0	106	66	92	25	0	103	70	59	66	0	0	56	0	0	0.700538	1
857	cf7180001234592_45971001-45972000:	1000	0	139	340	176	345	28	29	0	0	150	34	45	71	0	20	0	112	74	73	27	0	139	56	44	48	0	0	49	0	0	1.18542	1
858	cf7180001234592_32398001-32399000:	1000	0	160	413	126	301	17	12	0	0	129	42	42	58	0	35	0	95	55	75	16	0	208	71	67	42	0	0	35	0	0	0.595238	1
859	cf7180001234592_95566001-95567000:	1000	0	270	187	257	286	51	92	0	0	92	65	32	59	0	57	0	53	82	29	72	0	44	55	58	83	0	0	75	0	0	1.32584	2
860	cf7180001234592_122224001-122225000:	1000	0	151	338	166	345	28	21	0	0	152	41	55	60	0	31	0	96	62	87	23	0	134	57	53	44	0	0	55	0	0	0.837788	1
861	cf7180001234592_107673001-107674000:	1000	0	216	271	204	309	49	32	0	0	105	67	54	62	0	55	0	81	69	63	36	0	83	62	53	72	0	0	56	0	0	0.726216	1
862	cf7180001234592_100893001-100894000:	1000	0	185	307	168	340	31	31	0	0	146	55	41	56	0	33	0	95	65	65	37	0	119	66	52	63	0	0	44	0	0	0.997426	1
863	cf7180001234592_158332001-158333000:	1000	0	139	402	161	298	31	23	0	0	113	41	50	64	0	19	0	103	57	84	26	0	198	56	50	44	0	0	40	0	0	1.02775	1
864	cf7180001234592_102433001-102434000:	1000	0	138	298	185	379	45	29	0	0	189	38	40	58	0	22	0	95	71	66	25	0	124	49	39	52	0	0	57	0	0	1.13592	1
865	cf7180001234592_71813001-71814000:	1000	0	186	348	160	306	17	20	0	0	101	54	50	42	0	31	0	99	73	84	48	0	141	81	58	48	0	0	52	0	0	0.672043	1
866	cf7180001234592_106937001-106938000:	1000	0	156	362	154	328	24	18	0	0	109	45	40	54	0	30	0	119	72	93	22	0	152	63	51	53	0	0	54	0	0	0.749251	1
867	cf7180001234592_140383001-140384000:	1000	0	169	318	180	333	21	44	0	0	133	39	43	54	0	31	0	94	72	73	38	0	136	54	45	55	0	0	67	0	0	1.44642	2
868	cf7180001234592_117510001-117511000:	1000	0	149	267	209	375	46	32	0	0	167	41	35	51	0	23	0	97	96	69	43	0	95	52	40	43	0	0	69	0	0	1.02758	1
869	cf7180001234592_88357001-88358000:	1000	0	207	348	143	302	16	29	0	0	109	60	47	47	0	39	0	86	51	84	33	0	137	79	77	58	0	0	47	0	0	0.979697	1
870	cf7180001234592_131439001-131440000:	1000	0	115	301	212	372	48	10	0	0	158	40	50	73	0	18	0	109	103	71	26	0	110	47	32	39	0	0	65	0	0	0.410172	1
871	cf7180001234592_132193001-132194000:	1000	0	112	363	138	387	28	10	0	0	187	31	43	49	0	12	0	119	57	100	12	0	155	59	45	43	0	0	49	0	0	0.646998	1
872	cf7180001234592_63481001-63482000:	1000	0	132	399	192	277	37	24	0	0	98	26	67	101	0	21	0	118	64	71	19	0	166	61	47	44	0	0	35	0	0	0.94697	1
873	cf7180001234592_84011001-84012000:	1000	0	165	289	167	379	25	27	0	0	167	47	51	45	0	25	0	100	64	83	32	0	95	66	42	65	0	0	65	0	0	0.979858	1
874	cf7180001234592_674001-675000:	1000	0	197	263	259	281	62	35	0	0	91	50	75	66	0	48	0	63	86	54	54	0	79	64	45	50	0	0	77	0	0	0.685965	1
875	cf7180001234592_127140001-127141000:	1000	0	201	389	131	279	18	26	0	0	97	54	53	44	0	41	0	89	34	90	30	0	175	80	72	58	0	0	38	0	0	0.987429	1
876	cf7180001234592_134868001-134869000:	1000	0	131	362	138	369	21	18	0	0	176	36	37	53	0	20	0	112	62	87	20	0	166	56	47	44	0	0	44	0	0	0.995685	1
877	cf7180001234592_18439001-18440000:	1000	0	146	298	183	373	43	23	0	0	160	57	45	57	0	22	0	103	71	84	30	0	113	44	37	57	0	0	53	0	0	0.860843	1
878	cf7180001234592_12068001-12069000:	1000	0	144	322	143	391	28	12	0	0	171	69	40	40	0	17	0	93	63	102	17	0	133	46	55	55	0	0	58	0	0	0.582751	1
880	cf7180001234592_62347001-62348000:	1000	0	231	289	196	284	44	40	0	0	81	61	54	68	0	53	0	80	58	59	21	0	85	77	70	86	0	0	62	0	0	0.88347	1
881	cf7180001234592_7070001-7071000:	1000	0	174	285	157	384	41	20	0	0	153	70	31	42	0	29	0	107	65	89	20	0	99	55	48	76	0	0	54	0	0	0.732118	1
883	cf7180001234592_159100001-159101000:	1000	0	163	300	194	343	32	36	0	0	143	57	49	59	0	27	0	92	77	73	52	0	124	43	35	49	0	0	51	0	0	1.13845	1
884	cf7180001234592_83754001-83755000:	1000	0	176	372	118	334	16	15	0	0	152	52	44	36	0	39	0	86	43	86	23	0	180	70	61	53	0	0	43	0	0	0.722265	1
885	cf7180001234592_44181001-44182000:	1000	0	175	307	188	330	44	39	0	0	142	51	44	52	0	24	0	87	60	82	42	0	112	61	64	45	0	0	50	0	0	1.18541	1
886	cf7180001234592_120613001-120614000:	1000	0	193	266	295	246	80	76	0	0	89	40	69	93	0	37	0	49	70	37	54	0	95	40	53	49	0	0	68	0	0	1.33486	2
887	cf7180001234592_57833001-57834000:	1000	0	155	307	184	354	36	29	0	0	145	54	42	60	0	25	0	101	76	88	34	0	112	47	51	45	0	0	54	0	0	1.01683	1
888	cf7180001234592_114097001-114098000:	1000	0	149	443	75	333	10	4	0	0	118	84	37	29	0	8	0	108	24	111	13	0	249	53	49	79	0	0	23	0	0	0.357942	1
889	cf7180001234592_161414001-161415000:	1000	0	212	294	190	304	32	34	0	0	112	63	49	57	0	43	0	76	75	57	48	0	108	72	60	60	0	0	53	0	0	0.844091	1
890	cf7180001234592_71052001-71053000:	1000	0	156	386	145	313	19	34	0	0	131	34	44	55	0	23	0	106	48	90	30	0	176	65	59	44	0	0	41	0	0	1.50309	2
891	cf7180001234592_68012001-68013000:	1000	0	227	283	218	272	44	52	0	0	95	53	55	70	0	51	0	66	67	43	46	0	99	71	62	67	0	0	58	0	0	1.0508	1
892	cf7180001234592_42269001-42270000:	1000	0	151	313	176	360	32	20	0	0	157	52	53	55	0	19	0	94	71	75	33	0	123	60	43	56	0	0	56	0	0	0.752559	1
893	cf7180001234592_47036001-47037000:	1000	0	212	296	172	320	40	30	0	0	130	58	42	46	0	41	0	81	60	66	36	0	101	83	71	64	0	0	50	0	0	0.822729	1
894	cf7180001234592_154455001-154456000:	1000	0	154	354	163	329	15	46	0	0	117	42	30	56	0	18	0	115	72	96	37	0	154	48	55	44	0	0	54	0	0	1.83252	2
896	cf7180001234592_58878001-58879000:	1000	0	141	305	182	372	43	31	0	0	179	36	34	51	0	22	0	103	74	81	34	0	120	52	47	38	0	0	54	0	0	1.20801	1
897	cf7180001234592_18884001-18885000:	1000	0	249	307	175	269	40	32	0	0	96	57	49	38	0	62	0	69	54	53	50	0	118	97	71	66	0	0	47	0	0	0.734366	1
898	cf7180001234592_138102001-138103000:	1000	0	173	394	148	285	26	41	0	0	107	33	36	71	0	38	0	114	45	87	21	0	175	61	69	45	0	0	30	0	0	1.60131	2
899	cf7180001234592_113486001-113487000:	1000	20	125	494	107	254	6	6	0	0	80	28	47	48	19	32	0	104	48	93	11	0	292	59	49	33	0	0	42	1	1	0.448598	1
900	cf7180001234592_74072001-74073000:	1000	0	201	350	163	286	22	35	0	0	98	47	46	59	0	46	0	99	59	80	40	0	138	73	66	49	0	0	42	0	0	1.06828	1
901	cf7180001234592_166612001-166613000:	1000	0	242	315	243	200	47	50	0	0	48	47	74	83	0	65	0	56	71	31	64	0	121	80	63	50	0	0	49	0	0	0.850253	1
902	cf7180001234592_75511001-75512000:	1000	0	181	296	179	344	25	43	0	0	133	49	48	49	0	33	0	98	63	86	41	0	104	56	46	61	0	0	64	0	0	1.3272	2
903	cf7180001234592_134907001-134908000:	1000	0	201	343	142	314	23	31	0	0	113	50	37	38	0	37	0	110	51	76	40	0	146	83	50	73	0	0	41	0	0	1.08612	1
904	cf7180001234592_37321001-37322000:	1000	0	191	351	187	271	34	31	0	0	89	40	68	74	0	40	0	92	54	77	29	0	120	80	70	51	0	0	50	0	0	0.867934	1
905	cf7180001234592_165020001-165021000:	1000	20	151	296	162	371	23	16	0	0	169	47	42	51	19	24	0	95	80	76	28	0	106	63	52	46	1	0	60	0	1	0.654076	1
906	cf7180001234592_115649001-115650000:	1000	20	254	248	199	279	28	67	0	0	104	56	33	51	19	57	1	68	71	38	69	0	84	74	62	65	0	0	51	1	0	1.32553	2
907	cf7180001234592_31559001-31560000:	1000	0	227	248	209	316	36	33	0	0	89	88	47	50	0	40	0	75	93	59	59	0	72	66	54	74	0	0	64	0	0	0.695572	1
908	cf7180001234592_145815001-145816000:	1000	0	158	350	156	336	20	28	0	0	147	38	58	58	0	27	0	111	49	85	38	0	143	64	38	55	0	0	40	0	0	1.13599	1
909	cf7180001234592_140281001-140282000:	1000	0	173	304	198	325	44	21	0	0	86	49	49	50	0	43	0	115	84	107	30	0	87	60	52	48	0	0	74	0	0	0.613067	1
910	cf7180001234592_84599001-84600000:	1000	20	175	381	134	290	19	12	0	1	121	45	45	52	19	42	0	90	57	66	30	0	187	76	57	46	0	0	33	0	1	0.511727	1
911	cf7180001234592_5790001-5791000:	1000	0	188	341	164	307	28	22	0	0	99	53	43	36	0	45	0	94	71	103	39	0	135	67	69	34	0	0	61	0	0	0.713544	1
912	cf7180001234592_133966001-133967000:	1000	0	207	305	168	320	30	46	0	0	120	50	32	53	0	41	0	96	60	66	31	0	115	70	61	74	0	0	54	0	0	1.32275	2
913	cf7180001234592_75544001-75545000:	1000	0	167	280	192	361	43	31	0	0	153	48	51	56	0	20	0	99	66	71	32	0	85	68	45	70	0	0	61	0	0	0.966816	1
914	cf7180001234592_21563001-21564000:	1000	0	209	310	193	288	31	52	0	0	108	48	61	81	0	58	0	87	49	67	36	0	112	50	50	64	0	0	45	0	0	1.28914	1
915	cf7180001234592_147026001-147027000:	1000	0	164	384	143	309	15	25	0	0	113	41	41	48	0	29	0	109	62	76	35	0	192	68	42	58	0	0	45	0	0	1.06601	1
916	cf7180001234592_61913001-61914000:	1000	0	170	349	162	319	37	23	0	0	125	35	38	50	0	31	0	114	64	78	31	0	140	81	56	52	0	0	44	0	0	0.835149	1
918	cf7180001234592_118546001-118547000:	1000	0	119	357	161	363	33	13	0	0	152	34	49	43	0	21	0	113	66	117	21	0	145	51	50	27	0	0	64	0	0	0.678532	1
919	cf7180001234592_64529001-64530000:	1000	0	170	333	137	360	13	6	0	0	143	54	46	45	0	34	0	116	72	87	32	0	124	76	46	58	0	0	47	0	0	0.257621	1
920	cf7180001234592_26397001-26398000:	1000	0	180	297	197	326	42	30	0	0	133	54	50	58	0	32	0	85	74	64	43	0	111	64	50	55	0	0	54	0	0	0.846024	1
921	cf7180001234592_1986001-1987000:	1000	0	222	263	201	314	38	52	0	0	111	58	36	45	0	55	0	83	75	69	55	0	91	57	53	59	0	0	62	0	0	1.16534	1
922	cf7180001234592_101998001-101999000:	1000	0	206	340	181	273	36	35	0	0	95	39	58	58	0	38	0	101	52	75	50	0	113	94	67	51	0	0	37	0	0	0.93869	1
923	cf7180001234592_115525001-115526000:	1000	0	143	342	174	341	42	16	0	0	139	43	50	52	0	19	0	103	66	94	24	0	131	64	58	42	0	0	56	0	0	0.643035	1
924	cf7180001234592_25442001-25443000:	1000	0	226	333	183	258	43	34	0	0	83	39	49	48	0	49	0	87	57	57	43	0	123	104	74	60	0	0	49	0	0	0.82209	1
925	cf7180001234592_22766001-22767000:	1000	0	115	306	149	430	35	13	0	0	226	46	37	39	0	16	0	112	63	108	29	0	119	40	37	33	0	0	46	0	0	0.758681	1
926	cf7180001234592_91344001-91345000:	1000	0	155	302	271	272	69	36	0	0	93	33	79	79	0	19	0	71	86	54	48	0	102	67	49	39	0	0	75	0	0	0.857041	1
927	cf7180001234592_165719001-165720000:	1000	0	189	354	131	326	11	29	0	0	120	45	40	37	0	36	0	106	51	93	29	0	145	79	62	62	0	0	54	0	0	1.17129	1
928	cf7180001234592_96184001-96185000:	1000	0	161	275	157	407	25	20	0	0	197	56	42	30	0	18	0	94	70	95	43	0	83	67	56	44	0	0	59	0	0	0.791233	1
929	cf7180001234592_78251001-78252000:	1000	0	190	318	210	282	48	33	0	0	81	55	58	56	0	44	0	89	70	81	49	0	123	58	48	49	0	0	57	0	0	0.827068	1
930	cf7180001234592_41396001-41397000:	1000	0	136	295	196	373	54	21	0	0	177	45	62	56	0	13	0	97	58	91	32	0	92	56	44	47	0	0	54	0	0	0.787815	1
931	cf7180001234592_99025001-99026000:	1000	0	152	377	142	329	24	14	0	0	127	45	39	36	0	21	0	111	65	108	36	0	160	72	66	29	0	0	46	0	0	0.648629	1
932	cf7180001234592_148834001-148835000:	1000	0	228	335	134	303	21	41	0	0	110	52	27	36	0	53	0	92	44	68	28	0	149	82	66	81	0	0	49	0	0	1.34197	2
933	cf7180001234592_119955001-119956000:	1000	0	229	236	216	319	36	77	0	0	119	58	31	39	0	41	0	71	71	51	70	0	93	53	41	77	0	0	71	0	0	1.55669	2
934	cf7180001234592_68609001-68610000:	1000	0	179	309	149	363	28	3	0	0	162	62	38	47	0	41	0	100	79	72	34	0	117	73	54	50	0	0	39	0	0	0.112482	1
935	cf7180001234592_153107001-153108000:	1000	0	187	356	164	293	25	19	0	0	113	49	55	49	0	36	0	84	65	66	44	0	158	83	58	49	0	0	46	0	0	0.619538	1
936	cf7180001234592_45636001-45637000:	1000	0	150	357	167	326	31	30	0	0	124	45	35	67	0	25	0	110	71	74	22	0	166	50	46	57	0	0	46	0	0	1.1976	1
937	cf7180001234592_98093001-98094000:	1000	0	169	383	182	266	36	50	0	0	91	37	44	60	0	22	0	107	52	82	55	0	181	59	51	41	0	0	31	0	0	1.62559	2
938	cf7180001234592_61455001-61456000:	1000	0	181	284	156	379	21	25	0	0	170	55	41	42	0	35	0	92	69	73	31	0	103	66	48	66	0	0	62	0	0	0.885395	1
939	cf7180001234592_12485001-12486000:	1000	0	183	335	220	262	48	45	0	0	84	35	75	82	0	42	0	85	52	80	32	0	112	61	63	45	0	0	58	0	0	1.11773	1
940	cf7180001234592_95980001-95981000:	1000	0	172	373	129	326	22	13	0	0	148	44	40	39	0	38	0	93	54	75	27	0	181	77	59	48	0	0	41	0	0	0.585902	1
941	cf7180001234592_71884001-71885000:	1000	0	191	395	137	277	16	29	0	0	110	49	51	61	0	53	0	89	41	67	32	0	207	60	48	58	0	0	28	0	0	1.10827	1
942	cf7180001234592_128240001-128241000:	1000	0	180	360	189	271	36	34	0	0	87	37	63	43	0	26	0	101	56	70	65	0	165	82	31	58	0	0	45	0	0	0.999412	1
943	cf7180001234592_61713001-61714000:	1000	0	154	345	148	353	25	12	0	0	146	40	35	49	0	25	0	130	75	83	37	0	136	77	43	49	0	0	37	0	0	0.526501	1
944	cf7180001234592_170936001-170937000:	1000	0	164	321	159	356	15	23	0	0	148	39	42	48	0	24	0	104	79	76	32	0	119	78	56	52	0	0	64	0	0	0.882037	1
945	cf7180001234592_163006001-163007000:	1000	0	161	317	182	340	37	43	0	0	148	36	38	62	0	27	0	102	63	76	29	0	125	54	52	53	0	0	54	0	0	1.46748	2
946	cf7180001234592_118765001-118766000:	1000	0	161	263	237	339	53	52	0	0	140	31	52	81	0	28	0	99	79	55	34	0	77	50	35	64	0	0	69	0	0	1.36279	2
947	cf7180001234592_170600001-170601000:	1000	0	162	293	219	326	46	50	0	0	137	45	54	71	0	26	0	82	69	65	40	0	115	41	41	55	0	0	62	0	0	1.40932	2
948	cf7180001234592_121792001-121793000:	1000	197	127	270	131	275	21	29	0	0	126	31	30	38	196	14	1	78	51	60	33	0	118	53	44	36	0	0	39	1	0	1.7431	2
949	cf7180001234592_10988001-10989000:	1000	0	158	294	256	292	57	19	0	0	97	36	89	77	0	40	0	67	90	59	29	0	95	63	43	46	0	0	92	0	0	0.469739	1
950	cf7180001234592_105902001-105903000:	1000	0	136	334	201	329	38	29	0	0	128	36	54	70	0	28	0	101	80	80	29	0	141	43	38	41	0	0	63	0	0	1.06087	1
951	cf7180001234592_96909001-96910000:	1000	0	156	405	132	307	13	16	0	0	125	40	48	47	0	31	0	105	54	98	35	0	192	68	60	30	0	0	37	0	0	0.777001	1
952	cf7180001234592_48273001-48274000:	1000	0	220	382	174	224	30	41	0	0	53	51	57	61	0	51	0	74	46	61	37	0	183	77	67	64	0	0	46	0	0	1.07106	1
953	cf7180001234592_45994001-45995000:	1000	20	158	285	193	344	37	17	0	0	133	53	69	50	19	30	0	89	70	94	36	0	81	58	45	47	0	1	69	1	0	0.557487	1
954	cf7180001234592_133073001-133074000:	1000	0	189	350	178	283	41	31	0	0	73	53	43	48	0	27	0	101	63	98	33	0	125	78	80	49	0	0	56	0	0	0.921467	1
955	cf7180001234592_126558001-126559000:	1000	22	170	357	136	315	23	18	0	3	133	43	40	47	19	33	2	92	55	69	23	0	165	76	58	56	0	0	43	0	1	0.778547	1
956	cf7180001234592_95221001-95222000:	1000	0	128	314	217	341	53	25	0	0	126	40	61	67	0	15	0	105	78	92	28	0	107	48	41	44	0	0	69	0	0	0.900058	1
957	cf7180001234592_81873001-81874000:	1000	0	168	315	199	318	40	26	0	0	120	50	59	84	0	27	0	105	73	79	32	0	87	65	63	46	0	0	43	0	0	0.777698	1
958	cf7180001234592_10598001-10599000:	1000	0	228	233	191	348	37	31	0	0	151	77	47	48	0	49	0	64	76	31	51	0	83	71	39	89	0	0	55	0	0	0.711858	1
959	cf7180001234592_162409001-162410000:	1000	0	186	359	180	275	31	12	0	0	78	37	45	53	0	42	0	94	92	63	30	0	148	94	72	42	0	0	66	0	0	0.358423	1
960	cf7180001234592_158836001-158837000:	1000	20	234	237	181	328	33	43	0	0	110	66	35	49	19	56	0	81	70	48	28	0	71	68	50	100	0	1	70	1	0	1.01525	1
961	cf7180001234592_149768001-149769000:	1000	0	152	389	111	348	7	18	0	0	139	46	30	35	0	24	0	120	56	113	26	0	176	64	62	40	0	0	43	0	0	1.06686	1
962	cf7180001234592_127795001-127796000:	1000	0	148	378	149	325	21	23	0	0	122	37	45	51	0	19	0	119	59	98	29	0	160	69	54	46	0	0	47	0	0	1.04299	1
963	cf7180001234592_31549001-31550000:	1000	0	170	309	189	332	36	28	0	0	114	59	45	61	0	39	0	105	79	89	37	0	115	44	44	50	0	0	54	0	0	0.87146	1
964	cf7180001234592_107428001-107429000:	1000	0	150	321	176	353	40	43	0	0	160	39	43	49	0	23	0	98	50	90	30	0	136	45	44	53	0	0	56	0	0	1.62879	2
965	cf7180001234592_123455001-123456000:	1000	0	126	278	192	404	41	16	0	0	205	48	53	65	0	13	0	89	82	68	25	0	96	49	40	48	0	0	61	0	0	0.661376	1
966	cf7180001234592_104471001-104472000:	1000	0	73	378	171	378	52	14	0	0	187	17	42	45	0	8	0	119	63	103	20	0	196	34	20	25	0	0	54	0	0	1.12153	1
967	cf7180001234592_93930001-93931000:	1000	0	211	263	194	332	39	50	0	0	107	63	35	45	0	36	0	85	70	80	34	0	76	62	66	75	0	0	76	0	0	1.22148	1
968	cf7180001234592_53448001-53449000:	1000	0	178	370	128	324	20	23	0	0	156	39	45	46	0	27	0	97	39	77	30	0	158	89	70	51	0	0	32	0	0	1.00948	1
969	cf7180001234592_16509001-16510000:	1000	20	173	352	142	313	15	13	0	0	114	63	54	46	19	30	1	88	60	69	33	0	169	66	41	69	0	0	48	1	0	0.529187	1
970	cf7180001234592_53173001-53174000:	1000	17	146	321	224	292	48	41	0	0	106	34	54	80	16	22	0	91	81	58	36	0	134	49	41	47	0	0	60	0	1	1.25367	1
971	cf7180001234592_9467001-9468000:	1000	0	211	329	201	259	35	54	0	0	81	43	65	56	0	35	0	73	46	79	48	0	116	78	75	53	0	0	62	0	0	1.27325	1
972	cf7180001234592_57158001-57159000:	1000	0	155	406	199	240	31	26	0	0	78	42	84	69	0	18	0	76	58	73	55	0	195	69	51	30	0	0	44	0	0	0.842924	1
973	cf7180001234592_73424001-73425000:	1000	0	159	364	117	360	20	23	0	0	151	49	35	41	0	21	0	120	39	102	16	0	154	66	54	68	0	0	40	0	0	1.23636	1
974	cf7180001234592_57280001-57281000:	1000	0	167	297	182	354	37	33	0	0	141	46	41	44	0	25	0	105	71	77	39	0	112	63	39	64	0	0	62	0	0	1.08574	1
975	cf7180001234592_70718001-70719000:	1000	0	165	346	174	315	28	22	0	0	129	46	50	58	0	23	0	93	74	66	42	0	148	74	54	46	0	0	46	0	0	0.766284	1
976	cf7180001234592_42524001-42525000:	1000	0	210	323	172	295	27	32	0	0	109	44	45	45	0	55	0	91	68	70	49	0	129	78	58	48	0	0	51	0	0	0.885936	1
977	cf7180001234592_78183001-78184000:	1000	0	143	286	227	344	42	40	0	0	121	36	47	59	0	18	0	97	98	78	37	0	100	49	42	46	0	0	89	0	0	1.23225	1
978	cf7180001234592_115583001-115584000:	1000	0	156	417	155	272	25	10	0	0	92	40	67	61	0	27	0	100	53	94	29	0	182	79	67	33	0	0	40	0	0	0.413565	1
979	cf7180001234592_146512001-146513000:	1000	0	200	331	122	347	23	14	0	0	140	59	39	37	0	52	0	112	46	81	26	0	138	75	42	79	0	0	36	0	0	0.57377	1
980	cf7180001234592_95816001-95817000:	1000	0	181	222	243	354	66	44	0	0	154	63	52	64	0	27	0	72	81	44	48	0	67	47	30	75	0	0	65	0	0	1.00039	1
981	cf7180001234592_107899001-107900000:	1000	0	136	303	151	410	20	4	0	0	196	34	47	26	0	27	0	81	80	69	7	0	137	71	38	64	0	0	98	0	0	0.19478	1
982	cf7180001234592_15886001-15887000:	1000	0	131	287	184	398	42	26	0	0	197	45	49	48	0	14	0	93	67	86	32	0	107	46	38	47	0	0	62	0	0	1.07866	1
984	cf7180001234592_142620001-142621000:	1000	0	165	335	189	311	37	33	0	0	115	31	58	56	0	29	0	102	61	89	34	0	118	72	56	46	0	0	62	0	0	1.0582	1
985	cf7180001234592_109157001-109158000:	1000	0	189	346	139	326	17	9	0	0	127	53	50	38	0	40	0	99	63	78	37	0	142	87	55	57	0	0	47	0	0	0.342583	1
986	cf7180001234592_34817001-34818000:	1000	0	151	320	130	399	20	15	0	0	192	63	40	43	0	20	0	97	55	98	20	0	126	52	57	54	0	0	47	0	0	0.764137	1
987	cf7180001234592_88763001-88764000:	1000	0	170	370	125	335	17	32	0	0	155	50	35	48	0	32	0	97	41	87	27	0	179	56	59	52	0	0	32	0	0	1.50588	2
989	cf7180001234592_20068001-20069000:	1000	0	159	355	128	358	17	17	0	0	150	46	33	32	0	26	0	112	61	98	29	0	154	70	55	49	0	0	50	0	0	0.835299	1
990	cf7180001234592_148096001-148097000:	1000	0	153	457	161	229	9	16	0	0	49	32	80	74	0	10	0	103	55	100	33	0	188	95	85	25	0	0	45	0	0	0.649535	1
991	cf7180001234592_13643001-13644000:	1000	0	171	266	235	328	60	21	0	0	115	56	59	60	0	34	0	78	95	64	37	0	83	59	46	54	0	0	78	0	0	0.522583	1
992	cf7180001234592_2187001-2188000:	1000	0	184	336	189	291	50	48	0	0	87	48	44	47	0	28	0	107	46	98	43	0	131	60	54	59	0	0	49	0	0	1.38026	2
993	cf7180001234592_90823001-90824000:	1000	0	142	386	145	327	33	25	0	0	162	30	37	58	0	27	0	101	50	76	21	0	192	60	55	39	0	0	33	0	0	1.21418	1
994	cf7180001234592_72715001-72716000:	1000	0	175	307	197	321	43	24	0	0	141	47	66	51	0	31	0	79	64	70	49	0	112	73	50	45	0	0	54	0	0	0.696157	1
995	cf7180001234592_27874001-27875000:	1000	0	183	253	209	355	43	22	0	0	129	66	52	40	0	34	0	78	92	74	44	0	78	61	45	59	0	0	82	0	0	0.575209	1
996	cf7180001234592_162816001-162817000:	1000	0	167	307	215	311	43	46	0	0	126	37	59	74	0	39	0	80	67	73	30	0	114	45	54	44	0	0	68	0	0	1.28116	1
997	cf7180001234592_158861001-158862000:	1000	0	194	319	199	288	45	50	0	0	98	59	43	57	0	30	0	85	61	69	51	0	138	55	53	59	0	0	46	0	0	1.29514	1
998	cf7180001234592_126775001-126776000:	1000	0	168	308	172	352	32	20	0	0	144	61	58	53	0	26	0	91	62	92	30	0	102	61	57	54	0	0	56	0	0	0.692137	1
999	cf7180001234592_55363001-55364000:	1000	0	163	358	181	298	26	29	0	0	89	55	43	70	0	18	0	118	83	73	49	0	153	61	43	53	0	0	36	0	0	0.982951	1
1000	cf7180001234592_122293001-122294000:	1000	0	219	270	165	346	32	37	0	0	143	58	34	45	0	58	0	88	62	70	32	0	89	66	58	71	0	0	56	0	0	1.02394	1
1001	cf7180001234592_5342001-5343000:	1000	0	220	281	228	271	50	39	0	0	84	79	64	91	0	42	0	69	75	40	48	0	90	60	58	72	0	0	38	0	0	0.777512	1
1002	cf7180001234592_7410001-7411000:	1000	528	97	150	81	144	10	5	0	0	47	31	25	27	527	14	0	39	40	26	17	0	50	47	36	30	1	0	27	0	0	0.636375	1
1003	cf7180001234592_159684001-159685000:	1000	0	93	310	203	394	41	36	0	0	215	25	64	74	0	3	0	108	62	88	42	0	119	29	18	29	0	0	46	0	0	1.90688	2
1004	cf7180001234592_60513001-60514000:	1000	20	220	328	181	251	47	31	0	0	58	35	49	41	19	47	1	100	54	87	35	0	93	106	86	51	0	0	58	1	0	0.778503	1
1005	cf7180001234592_159888001-159889000:	1000	0	194	365	152	289	16	26	0	0	95	45	50	45	0	29	0	96	60	78	38	0	147	94	71	56	0	0	53	0	0	0.881715	1
1006	cf7180001234592_12930001-12931000:	1000	0	206	288	181	325	46	26	0	0	126	71	40	56	0	40	0	79	69	63	30	0	100	68	69	67	0	0	49	0	0	0.697313	1
1007	cf7180001234592_120617001-120618000:	1000	0	154	333	199	314	40	34	0	0	132	36	71	63	0	22	0	85	54	83	36	0	125	62	51	45	0	0	60	0	0	1.10944	1
1008	cf7180001234592_28935001-28936000:	1000	0	216	245	222	317	52	40	0	0	112	72	55	52	0	42	0	58	75	41	42	0	89	62	43	89	0	0	75	0	0	0.834168	1
1009	cf7180001234592_100479001-100480000:	1000	0	176	381	109	334	6	17	0	0	132	55	31	49	0	28	0	114	54	75	21	0	181	76	54	73	0	0	33	0	0	0.886155	1
1010	cf7180001234592_162840001-162841000:	1000	0	192	334	156	318	27	35	0	0	119	51	33	55	0	39	0	105	61	65	30	0	146	67	50	73	0	0	43	0	0	1.16854	1
1012	cf7180001234592_17634001-17635000:	1000	0	180	352	189	279	35	31	0	0	86	52	57	58	0	35	0	82	66	77	36	0	154	62	59	50	0	0	59	0	0	0.911229	1
1013	cf7180001234592_148307001-148308000:	1000	20	154	312	197	317	59	16	0	0	142	36	60	51	19	32	1	79	61	65	27	0	125	70	48	47	1	0	60	0	0	0.527391	1
1014	cf7180001234592_106843001-106844000:	1000	0	259	259	199	283	50	33	0	0	89	70	47	51	0	70	0	76	69	54	50	0	68	85	68	71	0	0	48	0	0	0.640267	1
1015	cf7180001234592_42976001-42977000:	1000	0	223	268	218	291	42	40	0	0	80	59	60	70	0	62	0	84	76	79	39	0	57	62	66	56	0	0	67	0	0	0.822808	1
1016	cf7180001234592_149396001-149397000:	1000	0	138	371	77	414	10	7	0	0	231	45	31	36	0	20	0	118	29	97	11	0	171	66	51	56	0	0	20	0	0	0.658762	1
1017	cf7180001234592_71080001-71081000:	1000	234	65	289	140	272	43	6	0	0	129	29	32	36	233	9	0	66	58	56	13	0	176	21	14	29	1	0	48	0	0	0.659341	1
1018	cf7180001234592_76789001-76790000:	1000	0	136	336	160	368	27	16	0	0	171	32	57	51	0	29	0	110	60	102	28	0	124	59	45	34	0	0	54	0	0	0.735294	1
1019	cf7180001234592_67452001-67453000:	1000	0	166	351	167	316	36	30	0	0	148	41	46	59	0	32	0	90	55	66	35	0	163	63	52	46	0	0	37	0	0	1.08217	1
1020	cf7180001234592_135938001-135939000:	1000	0	166	306	156	372	25	30	0	0	174	55	32	56	0	22	0	99	69	57	31	0	133	59	41	72	0	0	44	0	0	1.15848	1
1021	cf7180001234592_66034001-66035000:	1000	0	166	283	233	318	56	37	0	0	132	41	57	74	0	29	0	84	83	52	42	0	98	59	43	51	0	0	61	0	0	0.956616	1
1022	cf7180001234592_149533001-149534000:	1000	0	191	299	168	342	34	34	0	0	137	57	30	49	0	37	0	97	70	69	34	0	118	63	53	66	0	0	51	0	0	1.05959	1
1023	cf7180001234592_64246001-64247000:	1000	0	244	205	242	309	70	66	0	0	105	78	40	63	0	52	0	64	66	37	48	0	57	48	43	101	0	0	61	0	0	1.11773	1
1024	cf7180001234592_78782001-78783000:	1000	0	143	278	216	363	69	25	0	0	158	38	42	38	0	27	0	98	80	90	39	0	96	53	42	35	0	0	69	0	0	0.809376	1
1025	cf7180001234592_113246001-113247000:	1000	0	192	420	87	301	11	10	0	0	111	56	28	28	0	38	0	104	38	94	18	0	210	88	77	58	0	0	30	0	0	0.598659	1
1026	cf7180001234592_92045001-92046000:	1000	0	164	353	159	324	29	17	0	0	134	41	52	62	0	35	0	101	61	69	20	0	152	70	48	60	0	0	48	0	0	0.65194	1
1027	cf7180001234592_135185001-135186000:	1000	0	165	359	135	341	16	17	0	0	153	49	51	50	0	29	0	101	51	75	31	0	164	70	42	62	0	0	38	0	0	0.763187	1
1028	cf7180001234592_60210001-60211000:	1000	0	171	315	185	329	34	25	0	0	122	51	53	51	0	29	0	87	73	76	31	0	121	66	53	58	0	0	69	0	0	0.790264	1
1029	cf7180001234592_170216001-170217000:	1000	0	208	261	223	308	45	85	0	0	114	44	28	38	0	45	0	75	65	74	66	0	116	33	42	55	0	0	74	0	0	1.83253	2
1030	cf7180001234592_1629001-1630000:	1000	0	187	392	176	245	32	39	0	0	79	33	73	82	0	51	0	90	32	83	20	0	163	64	65	51	0	0	42	0	0	1.18498	1
1031	cf7180001234592_83659001-83660000:	1000	0	173	324	190	313	41	27	0	0	113	45	56	54	0	26	0	93	66	83	33	0	112	75	63	50	0	0	62	0	0	0.821418	1
1032	cf7180001234592_122462001-122463000:	1000	0	209	314	151	326	28	27	0	0	127	69	42	47	0	48	0	87	54	78	33	0	123	65	61	67	0	0	43	0	0	0.85554	1
1033	cf7180001234592_173673001-173674000:	1000	0	209	283	186	322	36	55	0	0	141	66	46	56	0	38	0	78	49	66	56	0	110	50	49	66	0	0	37	0	0	1.41483	2
1034	cf7180001234592_57148001-57149000:	1000	0	296	227	284	193	76	99	0	0	36	56	60	64	0	68	0	41	49	33	85	0	57	73	68	75	0	0	59	0	0	1.17767	1
1035	cf7180001234592_79970001-79971000:	1000	0	182	274	179	365	40	17	0	0	164	47	45	33	0	39	0	81	77	84	33	0	79	78	69	40	0	0	73	0	0	0.521825	1
1036	cf7180001234592_1653001-1654000:	1000	0	197	335	168	300	27	47	0	0	125	45	40	58	0	35	0	81	53	63	34	0	144	70	69	59	0	0	49	0	0	1.42011	2
1037	cf7180001234592_139315001-139316000:	1000	0	113	391	135	361	25	30	0	0	171	25	34	49	0	18	0	123	45	104	19	0	198	40	36	40	0	0	42	0	0	1.96657	2
1038	cf7180001234592_138991001-138992000:	1000	0	241	194	233	332	51	64	0	0	135	70	43	56	0	63	0	56	75	40	54	0	53	44	42	82	0	0	71	0	0	1.13974	1
1039	cf7180001234592_160765001-160766000:	1000	0	131	300	185	384	28	19	0	0	182	44	60	66	0	23	0	89	77	75	22	0	114	45	37	49	0	0	69	0	0	0.78399	1
1040	cf7180001234592_20766001-20767000:	1000	0	208	263	234	295	57	49	0	0	99	63	43	56	0	37	0	77	85	54	65	0	93	59	49	57	0	0	56	0	0	1.00674	1
1041	cf7180001234592_146106001-146107000:	1000	0	232	245	224	299	50	55	0	0	105	63	48	65	0	57	0	70	70	53	48	0	70	57	57	70	0	0	61	0	0	1.05834	1
1042	cf7180001234592_147470001-147471000:	1000	0	182	367	154	297	24	36	0	0	104	63	52	53	0	32	0	88	42	82	35	0	180	51	46	69	0	0	42	0	0	1.28443	1
1043	cf7180001234592_108430001-108431000:	1000	0	156	344	156	344	25	29	0	0	127	41	37	51	0	20	0	124	65	90	29	0	137	66	45	62	0	0	51	0	0	1.19165	1
1044	cf7180001234592_83908001-83909000:	1000	0	159	391	160	290	27	26	0	0	116	41	55	62	0	28	0	84	52	71	22	0	194	63	58	51	0	0	49	0	0	1.02201	1
1045	cf7180001234592_51405001-51406000:	1000	0	215	326	171	288	33	48	0	0	94	46	44	67	0	60	0	98	45	79	21	0	119	61	64	70	0	0	50	0	0	1.30559	1
1046	cf7180001234592_172334001-172335000:	1000	0	175	345	182	298	37	37	0	0	118	26	41	50	0	25	0	100	67	65	41	0	143	87	61	48	0	0	53	0	0	1.1617	1
1047	cf7180001234592_9063001-9064000:	1000	1	193	308	256	242	68	37	0	1	85	42	87	97	0	44	1	68	64	38	46	0	103	70	49	54	0	0	45	0	0	0.748867	1
1048	cf7180001234592_23454001-23455000:	1000	20	243	234	213	290	50	62	0	0	112	56	40	53	19	70	1	66	61	48	53	0	77	55	51	68	0	0	56	1	0	1.19786	1
1049	cf7180001234592_55396001-55397000:	1000	0	223	327	174	276	28	32	0	0	96	55	62	62	0	56	0	89	52	68	49	0	117	80	58	60	0	0	35	0	0	0.8247	1
1050	cf7180001234592_17786001-17787000:	1000	0	170	355	146	329	15	28	0	0	131	52	41	53	0	31	0	91	62	83	23	0	159	59	63	53	0	0	55	0	0	1.12812	1
1051	cf7180001234592_35251001-35252000:	1000	117	146	327	118	292	18	30	0	5	109	39	28	38	111	30	6	97	42	83	20	0	158	47	43	52	0	0	42	1	0	1.74135	2
1052	cf7180001234592_123139001-123140000:	1000	0	186	312	168	334	26	33	0	0	135	54	50	48	0	36	0	90	59	77	39	0	124	63	48	62	0	0	55	0	0	1.05607	1
1053	cf7180001234592_124184001-124185000:	1000	0	158	346	154	342	24	17	0	0	143	49	54	46	0	26	0	106	59	99	40	0	135	66	51	40	0	0	44	0	0	0.698668	1
1054	cf7180001234592_109640001-109641000:	1000	0	197	309	243	251	66	50	0	0	66	45	59	77	0	40	0	74	68	66	35	0	104	62	72	50	0	0	65	0	0	1.04447	1
1055	cf7180001234592_74637001-74638000:	1000	0	180	261	236	323	55	43	0	0	151	38	72	70	0	36	0	68	66	54	46	0	74	63	47	51	0	0	65	0	0	1.01224	1
1056	cf7180001234592_51860001-51861000:	1000	0	216	315	246	223	63	51	0	0	45	49	63	79	0	50	0	75	68	61	49	0	109	66	68	49	0	0	54	0	0	0.959801	1
1057	cf7180001234592_21573001-21574000:	1000	0	185	283	196	336	39	20	0	0	125	61	59	48	0	37	0	84	78	70	43	0	97	67	42	63	0	0	66	0	0	0.551572	1
1058	cf7180001234592_223001-224000:	1000	0	183	266	209	342	38	64	0	0	146	42	43	69	0	36	0	95	64	57	43	0	99	40	29	75	0	0	59	0	0	1.67333	2
1059	cf7180001234592_101866001-101867000:	1000	0	155	313	189	343	33	36	0	0	159	45	47	73	0	23	0	90	73	61	33	0	127	51	49	50	0	0	49	0	0	1.22888	1
1060	cf7180001234592_125472001-125473000:	1000	0	154	335	194	317	38	38	0	0	136	31	54	67	0	27	0	102	64	75	41	0	134	58	44	42	0	0	48	0	0	1.27192	1
1061	cf7180001234592_21363001-21364000:	1000	0	202	384	184	230	35	21	0	0	64	46	78	69	0	33	0	85	49	72	45	0	141	102	80	44	0	0	35	0	0	0.565002	1
1062	cf7180001234592_6239001-6240000:	1000	0	160	319	227	294	47	28	0	0	94	38	70	63	0	27	0	83	82	72	37	0	116	67	50	46	0	0	79	0	0	0.770925	1
1063	cf7180001234592_3655001-3656000:	1000	0	265	335	129	271	19	32	0	0	73	81	33	36	0	58	0	78	45	75	34	0	130	94	94	78	0	0	39	0	0	0.936083	1
1064	cf7180001234592_130950001-130951000:	1000	0	201	275	225	299	62	36	0	0	111	59	48	64	0	51	0	68	79	52	39	0	104	55	55	56	0	0	60	0	0	0.79602	1
1065	cf7180001234592_74451001-74452000:	1000	0	133	337	173	357	33	22	0	0	144	42	47	58	0	17	0	117	71	95	28	0	131	52	41	47	0	0	54	0	0	0.956148	1
1066	cf7180001234592_174707001-174708000:	1000	0	225	283	214	278	44	69	0	0	103	45	36	64	0	47	0	71	65	50	47	0	105	64	71	60	0	0	58	0	0	1.43302	2
1067	cf7180001234592_54795001-54796000:	1000	0	176	304	201	319	34	39	0	0	130	51	54	74	0	30	0	89	74	65	45	0	109	56	51	50	0	0	48	0	0	1.10244	1
1068	cf7180001234592_33530001-33531000:	1000	0	129	287	187	397	44	26	0	0	191	47	51	68	0	17	0	98	66	76	15	0	105	38	33	64	0	0	60	0	0	1.07781	1
1069	cf7180001234592_121280001-121281000:	1000	0	169	345	143	343	16	33	0	0	162	33	31	43	0	27	0	104	62	70	40	0	157	75	53	49	0	0	44	0	0	1.3655	2
1070	cf7180001234592_32569001-32570000:	1000	0	191	256	239	314	51	23	0	0	129	52	83	66	0	50	0	62	81	58	51	0	66	66	44	46	0	0	71	0	0	0.503845	1
1071	cf7180001234592_155782001-155783000:	1000	0	133	399	194	274	29	10	0	0	64	46	55	95	0	6	0	111	100	72	18	0	161	71	72	37	0	0	52	0	0	0.387567	1
1072	cf7180001234592_22485001-22486000:	1000	0	204	228	226	342	49	30	0	0	135	64	53	64	0	59	0	72	94	57	42	0	55	51	48	55	0	0	71	0	0	0.650703	1
1073	cf7180001234592_125954001-125955000:	1000	0	164	330	152	354	41	18	0	0	156	52	36	37	0	37	0	105	56	103	33	0	134	56	55	39	0	0	41	0	0	0.72208	1
1074	cf7180001234592_130209001-130210000:	1000	0	155	357	162	326	34	16	0	0	138	30	40	38	0	40	0	91	72	87	24	0	163	69	63	28	0	0	66	0	0	0.637196	1
1075	cf7180001234592_24622001-24623000:	1000	0	128	302	176	394	29	28	0	0	158	44	46	61	0	19	0	118	73	101	13	0	103	37	34	62	0	0	73	0	0	1.2429	1
1076	cf7180001234592_85668001-85669000:	1000	0	179	311	164	346	33	30	0	0	144	54	40	45	0	33	0	103	61	80	41	0	123	62	45	60	0	0	45	0	0	1.02194	1
1077	cf7180001234592_81706001-81707000:	1000	0	261	311	137	291	16	45	0	0	97	68	30	37	0	68	0	92	46	54	50	0	139	80	49	94	0	0	34	0	0	1.25849	1
1079	cf7180001234592_135595001-135596000:	1000	0	162	316	168	354	40	16	0	0	154	59	52	54	0	27	0	92	60	77	26	0	125	60	47	62	0	0	48	0	0	0.587889	1
1080	cf7180001234592_145783001-145784000:	1000	0	180	357	155	308	19	30	0	0	121	55	57	62	0	29	0	88	49	73	31	0	156	66	56	64	0	0	43	0	0	1.07527	1
1081	cf7180001234592_147596001-147597000:	1000	0	235	293	155	317	24	23	0	0	135	59	44	49	0	71	0	83	64	55	42	0	107	82	58	63	0	0	40	0	0	0.631434	1
1082	cf7180001234592_36674001-36675000:	1000	108	238	287	221	146	66	61	0	0	31	26	57	81	107	63	0	61	37	19	46	0	98	88	70	59	0	0	28	0	1	1.15974	1
1083	cf7180001234592_129958001-129959000:	1000	0	154	301	141	404	25	12	0	0	178	66	32	46	0	28	0	115	72	94	25	0	112	48	42	59	0	0	45	0	0	0.552639	1
1084	cf7180001234592_143746001-143747000:	1000	0	165	310	138	387	5	15	0	0	155	87	43	44	0	51	0	101	75	96	45	0	157	12	9	60	0	0	44	0	0	0.658762	1
1085	cf7180001234592_73491001-73492000:	1000	0	161	367	173	299	32	23	0	0	110	40	64	67	0	41	0	97	53	78	22	0	165	57	40	58	0	0	52	0	0	0.825764	1
1086	cf7180001234592_150290001-150291000:	1000	0	196	321	179	304	31	35	0	0	103	48	55	59	0	43	0	97	57	78	33	0	114	70	55	65	0	0	56	0	0	0.997606	1
1087	cf7180001234592_172931001-172932000:	1000	20	169	347	176	288	41	12	0	0	91	51	58	52	19	35	0	93	65	85	29	0	137	71	59	46	0	1	53	1	0	0.403443	1
1088	cf7180001234592_114163001-114164000:	1000	0	185	326	159	330	21	38	0	0	130	42	51	40	0	34	0	102	49	82	41	0	133	71	40	69	0	0	56	0	0	1.29186	1
1089	cf7180001234592_141599001-141600000:	1000	0	192	269	227	312	55	44	0	0	113	62	56	52	0	38	0	63	72	77	45	0	92	48	58	50	0	0	74	0	0	1.00954	1
1090	cf7180001234592_18485001-18486000:	1000	0	148	343	160	349	24	24	0	0	153	37	48	57	0	24	0	114	64	100	35	0	124	62	57	32	0	0	44	0	0	1.01351	1
1091	cf7180001234592_60618001-60619000:	1000	0	197	348	159	296	25	24	0	0	113	54	51	59	0	40	0	85	59	72	31	0	138	79	73	52	0	0	44	0	0	0.76621	1
1092	cf7180001234592_9808001-9809000:	1000	0	175	274	218	333	44	14	0	0	111	50	63	51	0	32	0	94	97	64	44	0	79	79	38	61	0	0	78	0	0	0.366972	1
1093	cf7180001234592_22667001-22668000:	1000	0	177	301	119	403	17	19	0	0	180	73	27	32	0	25	0	102	55	82	22	0	127	60	45	85	0	0	48	0	0	0.902056	1
1094	cf7180001234592_24875001-24876000:	1000	0	119	397	97	387	16	11	0	0	179	30	28	36	0	22	0	143	42	121	11	0	184	56	41	45	0	0	34	0	0	0.952959	1
1095	cf7180001234592_173303001-173304000:	1000	0	257	206	249	288	68	85	0	0	84	76	36	60	0	48	0	56	60	28	48	0	69	48	45	116	0	0	72	0	0	1.32827	2
1096	cf7180001234592_151699001-151700000:	1000	0	160	367	163	310	29	10	0	0	103	41	56	49	0	29	0	102	68	97	22	0	141	80	68	41	0	0	63	0	0	0.383436	1
1097	cf7180001234592_88109001-88110000:	1000	0	174	345	170	311	28	26	0	0	119	52	52	61	0	38	0	94	64	78	35	0	148	58	50	50	0	0	46	0	0	0.878972	1
1099	cf7180001234592_157193001-157194000:	1000	0	167	314	135	384	19	28	0	0	165	54	30	45	0	29	0	118	58	93	24	0	120	55	46	68	0	0	47	0	0	1.24196	1
1100	cf7180001234592_129799001-129800000:	1000	20	178	310	192	300	29	39	0	0	106	34	44	55	19	32	1	95	80	63	43	0	118	72	53	50	0	0	65	1	0	1.14115	1
1101	cf7180001234592_28289001-28290000:	1000	0	203	271	173	353	36	27	0	0	113	68	31	38	0	39	0	102	79	83	29	0	80	69	58	77	0	0	70	0	0	0.768815	1
1102	cf7180001234592_75445001-75446000:	1000	0	121	325	136	418	22	18	0	0	217	26	39	49	0	24	0	129	57	101	20	0	122	53	35	42	0	0	45	0	0	1.09383	1
1103	cf7180001234592_3566001-3567000:	1000	0	187	327	146	340	15	54	0	0	157	41	35	52	0	33	0	94	42	72	31	0	144	59	53	69	0	0	48	0	0	1.97788	2
1104	cf7180001234592_166178001-166179000:	1000	0	219	278	187	316	44	44	0	0	136	51	32	49	0	61	0	84	67	48	49	0	118	63	44	64	0	0	45	0	0	1.0744	1
1105	cf7180001234592_24639001-24640000:	1000	0	236	276	232	256	52	73	0	0	112	32	64	79	0	61	0	74	43	47	63	0	81	69	57	54	0	0	38	0	0	1.33328	2
1106	cf7180001234592_119035001-119036000:	1000	0	168	351	153	328	22	21	0	0	136	44	40	55	0	33	0	99	70	69	28	0	157	70	55	52	0	0	48	0	0	0.816993	1
1107	cf7180001234592_163282001-163283000:	1000	0	218	281	139	362	11	29	0	0	142	75	35	37	0	47	0	90	64	75	37	0	102	67	53	81	0	0	54	0	0	0.957033	1
1108	cf7180001234592_135096001-135097000:	1000	0	177	304	208	311	50	42	0	0	105	40	50	66	0	30	0	110	66	85	36	0	88	65	56	55	0	0	55	0	0	1.14081	1
1109	cf7180001234592_93382001-93383000:	1000	0	181	339	183	297	47	25	0	0	118	50	56	48	0	35	0	90	55	79	49	0	141	71	52	45	0	0	38	0	0	0.754763	1
1110	cf7180001234592_63807001-63808000:	1000	0	187	333	183	297	31	28	0	0	106	54	63	74	0	30	0	95	60	74	36	0	110	75	65	56	0	0	42	0	0	0.818211	1
1111	cf7180001234592_74109001-74110000:	1000	0	160	359	160	321	22	23	0	0	117	55	44	54	0	24	0	97	71	82	32	0	164	58	53	51	0	0	52	0	0	0.898438	1
1112	cf7180001234592_51034001-51035000:	1000	0	168	341	173	318	26	31	0	0	121	47	40	56	0	23	0	102	75	75	43	0	143	67	56	46	0	0	48	0	0	1.06661	1
1113	cf7180001234592_121170001-121171000:	1000	0	168	299	195	338	40	40	0	0	144	53	48	58	0	21	0	84	67	61	41	0	127	53	40	66	0	0	56	0	0	1.221	1
1114	cf7180001234592_164461001-164462000:	1000	0	140	359	142	359	18	12	0	0	141	46	46	50	0	24	0	117	66	109	19	0	141	58	54	43	0	0	55	0	0	0.603622	1
1115	cf7180001234592_40219001-40220000:	1000	0	183	346	231	240	49	34	0	0	63	39	71	86	0	20	0	91	77	59	49	0	111	90	72	41	0	0	47	0	0	0.804296	1
1116	cf7180001234592_115009001-115010000:	1000	0	178	343	142	337	19	31	0	0	145	40	36	42	0	31	0	105	55	81	34	0	144	76	57	56	0	0	47	0	0	1.22646	1
1117	cf7180001234592_117258001-117259000:	1000	0	185	276	151	388	17	54	0	0	182	43	28	44	0	33	0	110	52	76	37	0	100	55	38	77	0	0	53	0	0	1.93306	2
1118	cf7180001234592_164188001-164189000:	1000	0	171	332	143	354	12	31	0	0	142	45	42	46	0	29	0	107	58	100	25	0	119	66	63	54	0	0	60	0	0	1.26774	1
1119	cf7180001234592_91756001-91757000:	1000	0	158	314	152	376	24	22	0	0	160	55	42	43	0	22	0	110	64	98	34	0	113	59	49	53	0	0	51	0	0	0.916056	1
1120	cf7180001234592_144428001-144429000:	1000	0	142	387	137	334	23	12	0	0	138	49	49	56	0	21	0	114	53	94	25	0	176	60	48	48	0	0	33	0	0	0.61684	1
1121	cf7180001234592_159359001-159360000:	1000	0	186	277	228	309	56	50	0	0	126	41	51	65	0	39	0	84	70	52	49	0	104	56	38	60	0	0	58	0	0	1.17902	1
1122	cf7180001234592_121927001-121928000:	1000	0	141	309	168	382	44	14	0	0	177	48	36	44	0	22	0	108	74	72	32	0	136	57	28	59	0	0	48	0	0	0.591017	1
1123	cf7180001234592_10271001-10272000:	1000	0	178	348	164	310	35	22	0	0	114	47	41	54	0	33	0	106	66	78	32	0	139	76	61	52	0	0	43	0	0	0.753631	1
1124	cf7180001234592_30406001-30407000:	1000	0	150	341	155	354	28	19	0	0	150	50	49	45	0	21	0	100	59	92	28	0	143	60	49	52	0	0	54	0	0	0.817204	1
1125	cf7180001234592_175253001-175254000:	1000	0	212	326	251	211	54	43	0	0	44	49	67	101	0	62	0	67	87	32	45	0	136	57	56	48	0	0	51	0	0	0.808088	1
1126	cf7180001234592_131270001-131271000:	1000	0	131	377	116	376	26	6	0	0	189	43	34	47	0	30	0	114	50	98	13	0	180	52	49	38	0	0	30	0	0	0.394841	1
1127	cf7180001234592_161653001-161654000:	1000	20	175	306	215	284	45	33	0	1	110	40	58	63	19	37	0	72	78	48	46	0	130	65	44	48	0	0	61	0	1	0.877076	1
1128	cf7180001234592_91748001-91749000:	1000	0	127	366	175	332	27	25	0	0	113	33	64	54	0	12	0	128	58	124	36	0	132	56	42	37	0	0	58	0	0	1.12486	1
1129	cf7180001234592_171733001-171734000:	1000	0	159	399	121	321	20	15	0	0	107	49	45	43	0	26	0	139	41	134	31	0	152	69	63	39	0	0	26	0	0	0.779666	1
1130	cf7180001234592_6964001-6965000:	1000	0	193	329	188	290	37	31	0	0	77	52	55	60	0	46	0	105	65	99	35	0	106	64	62	49	0	0	56	0	0	0.854371	1
1131	cf7180001234592_108351001-108352000:	1000	0	169	310	209	312	52	41	0	0	128	42	44	55	0	28	0	85	72	66	44	0	130	58	51	46	0	0	57	0	0	1.16078	1
1132	cf7180001234592_103566001-103567000:	1000	0	175	383	135	307	18	19	0	0	119	49	44	50	0	35	0	103	54	81	31	0	180	72	56	52	0	0	36	0	0	0.804233	1
1133	cf7180001234592_26700001-26701000:	1000	0	170	355	164	311	46	39	0	0	136	30	25	54	0	31	0	108	54	62	27	0	169	69	53	59	0	0	37	0	0	1.39885	2
1134	cf7180001234592_150051001-150052000:	1000	0	167	345	161	327	28	27	0	0	126	50	45	58	0	28	0	101	61	86	25	0	139	62	60	53	0	0	50	0	0	1.0042	1
1135	cf7180001234592_36773001-36774000:	1000	0	141	330	154	375	25	27	0	0	158	39	49	42	0	20	0	119	53	109	29	0	124	55	37	55	0	0	58	0	0	1.24344	1
1136	cf7180001234592_1499001-1500000:	1000	0	159	328	171	342	31	24	0	0	145	54	52	50	0	21	0	86	64	79	33	0	138	60	52	53	0	0	57	0	0	0.88271	1
1137	cf7180001234592_102703001-102704000:	1000	0	129	339	145	387	22	21	0	0	188	41	39	58	0	18	0	118	63	83	24	0	149	49	33	53	0	0	40	0	0	1.12269	1
1138	cf7180001234592_116983001-116984000:	1000	0	133	316	173	378	21	19	0	0	155	36	39	58	0	19	0	115	94	78	23	0	121	59	41	50	0	0	71	0	0	0.825764	1
1139	cf7180001234592_84240001-84241000:	1000	0	133	375	156	336	19	19	0	0	144	32	59	56	0	19	0	104	58	95	25	0	161	63	51	38	0	0	56	0	0	0.915751	1
1140	cf7180001234592_141185001-141186000:	1000	0	169	314	175	342	26	33	0	0	162	42	44	50	0	26	0	99	72	55	60	0	140	68	30	53	0	0	39	0	0	1.11581	1
1141	cf7180001234592_46527001-46528000:	1000	0	206	326	201	267	43	20	0	0	98	51	78	57	0	58	0	71	60	70	54	0	122	77	54	39	0	0	47	0	0	0.483022	1
1142	cf7180001234592_4244001-4245000:	1000	0	173	345	166	316	20	27	0	0	121	48	68	58	0	35	0	89	51	79	30	0	144	63	43	65	0	0	58	0	0	0.940177	1
1143	cf7180001234592_29666001-29667000:	1000	0	156	271	232	341	51	24	0	0	122	53	72	67	0	25	0	89	84	80	37	0	70	54	40	54	0	0	77	0	0	0.66313	1
1144	cf7180001234592_146732001-146733000:	1000	0	156	342	167	335	29	11	0	0	145	57	56	51	0	17	0	79	71	70	33	0	149	71	58	48	0	0	54	0	0	0.422232	1
1145	cf7180001234592_33109001-33110000:	1000	0	219	370	123	288	35	9	0	0	118	56	30	35	0	66	0	76	49	65	15	0	182	88	81	56	0	0	38	0	0	0.334113	1
1146	cf7180001234592_37452001-37453000:	1000	0	212	252	237	299	62	30	0	0	94	71	57	52	0	42	0	57	87	60	46	0	71	69	67	57	0	0	77	0	0	0.597086	1
1147	cf7180001234592_76784001-76785000:	1000	0	196	390	133	281	20	23	0	0	78	48	40	53	0	48	0	121	50	103	26	0	157	77	72	49	0	0	34	0	0	0.882308	1
1148	cf7180001234592_28675001-28676000:	1000	0	160	382	170	288	25	24	0	0	100	33	59	63	0	31	0	104	61	85	31	0	162	72	56	42	0	0	51	0	0	0.882353	1
1150	cf7180001234592_46561001-46562000:	1000	0	170	339	167	324	37	18	0	0	139	47	56	46	0	33	0	90	56	88	36	0	132	72	60	41	0	0	48	0	0	0.634026	1
1151	cf7180001234592_107509001-107510000:	1000	0	144	392	166	298	21	24	0	0	105	35	58	67	0	24	0	105	63	86	26	0	178	61	51	43	0	0	52	0	0	1.00402	1
1152	cf7180001234592_2322001-2323000:	1000	200	148	238	137	277	24	28	0	1	115	51	39	25	199	22	0	74	46	84	51	0	82	47	43	32	0	0	36	0	0	1.38094	2
1153	cf7180001234592_37449001-37450000:	1000	0	194	304	135	367	24	7	0	0	144	80	37	39	0	39	0	102	66	85	31	0	112	68	52	72	0	0	41	0	0	0.267278	1
1154	cf7180001234592_8801001-8802000:	1000	0	243	300	207	250	44	60	0	0	69	62	40	56	0	47	0	63	63	58	51	0	112	73	85	60	0	0	56	0	0	1.19282	1
1155	cf7180001234592_79165001-79166000:	1000	0	174	343	146	337	18	24	0	0	127	43	43	49	0	35	0	114	61	81	27	0	141	72	44	68	0	0	52	0	0	0.944733	1
1156	cf7180001234592_171668001-171669000:	1000	20	152	347	136	345	19	18	0	1	149	52	39	47	19	27	1	101	60	80	28	0	164	55	43	54	0	0	42	0	0	0.870743	1
1157	cf7180001234592_62949001-62950000:	1000	0	152	327	165	356	32	29	0	0	149	44	39	57	0	21	0	118	65	84	32	0	129	57	41	58	0	0	44	0	0	1.1563	1
1158	cf7180001234592_72292001-72293000:	1000	0	218	325	172	285	33	28	0	0	99	67	58	49	0	51	0	72	53	74	44	0	131	71	64	59	0	0	46	0	0	0.746746	1
1159	cf7180001234592_45656001-45657000:	1000	0	182	317	253	248	65	32	0	0	75	47	85	85	0	34	0	70	71	54	48	0	109	69	52	48	0	0	55	0	0	0.694957	1
1160	cf7180001234592_153919001-153920000:	1000	0	155	333	175	337	26	17	0	0	129	45	53	50	0	22	0	102	79	83	38	0	128	71	49	46	0	0	61	0	0	0.626728	1
1161	cf7180001234592_114405001-114406000:	1000	0	185	329	172	314	33	23	0	0	134	51	54	50	0	53	0	80	62	66	40	0	154	58	41	51	0	0	49	0	0	0.722816	1
1162	cf7180001234592_174566001-174567000:	1000	0	169	345	206	280	48	39	0	0	113	38	61	82	0	28	0	80	58	66	27	0	132	64	72	42	0	0	49	0	0	1.12024	1
1163	cf7180001234592_129181001-129182000:	1000	0	166	347	140	347	23	10	0	0	155	56	53	52	0	28	0	97	54	85	27	0	138	72	59	52	0	0	38	0	0	0.430293	1
1164	cf7180001234592_89196001-89197000:	1000	0	158	368	132	342	20	17	0	0	134	45	29	43	0	24	0	118	66	104	24	0	148	72	72	38	0	0	45	0	0	0.815113	1
1165	cf7180001234592_165258001-165259000:	1000	0	158	347	154	341	29	17	0	0	148	47	47	59	0	28	0	102	61	73	22	0	148	66	49	59	0	0	44	0	0	0.698668	1
1166	cf7180001234592_163723001-163724000:	1000	0	159	370	152	319	23	20	0	0	140	44	53	53	0	40	0	91	56	83	32	0	179	54	47	40	0	0	44	0	0	0.827541	1
1167	cf7180001234592_44876001-44877000:	1000	0	161	292	162	385	36	24	0	0	157	62	34	47	0	24	0	114	68	93	28	0	101	51	42	67	0	0	51	0	0	0.920175	1
1168	cf7180001234592_2449001-2450000:	1000	0	219	312	202	267	65	23	0	0	81	57	66	56	0	58	0	88	47	77	39	0	98	81	60	62	0	0	41	0	0	0.519915	1
1169	cf7180001234592_96503001-96504000:	1000	0	151	360	171	318	25	29	0	0	120	28	49	63	0	21	0	118	67	86	31	0	138	73	54	45	0	0	52	0	0	1.12312	1
1170	cf7180001234592_167856001-167857000:	1000	0	228	282	229	261	62	60	0	0	79	44	42	74	0	50	0	90	65	38	45	0	96	74	53	79	0	0	48	0	0	1.14916	1
1171	cf7180001234592_156213001-156214000:	1000	0	199	316	209	276	39	48	0	0	90	50	58	63	0	30	0	83	64	57	53	0	124	71	51	65	0	0	53	0	0	1.1541	1
1172	cf7180001234592_11629001-11630000:	1000	0	198	294	227	281	51	29	0	0	85	47	65	53	0	46	0	66	82	63	41	0	102	76	60	51	0	0	82	0	0	0.645219	1
1173	cf7180001234592_169782001-169783000:	1000	0	201	312	185	302	37	37	0	0	116	44	38	60	0	49	0	93	73	64	38	0	116	71	65	49	0	0	49	0	0	0.995025	1
1174	cf7180001234592_112843001-112844000:	1000	0	173	321	169	337	26	32	0	0	131	46	50	57	0	20	0	93	61	74	20	0	116	74	62	71	0	0	66	0	0	1.0945	1
1175	cf7180001234592_127185001-127186000:	1000	0	181	349	137	333	20	17	0	0	141	47	50	36	0	33	0	101	50	87	37	0	141	84	57	54	0	0	44	0	0	0.685567	1
1176	cf7180001234592_70349001-70350000:	1000	0	221	321	168	290	29	40	0	0	100	57	47	51	0	57	0	78	51	65	32	0	138	67	58	74	0	0	55	0	0	1.07735	1
1177	cf7180001234592_139571001-139572000:	1000	0	167	466	129	238	23	19	0	0	65	37	25	51	0	26	0	97	62	55	16	0	274	85	69	56	0	0	39	0	0	0.881957	1
1178	cf7180001234592_31617001-31618000:	1000	0	182	305	177	336	49	20	0	0	136	60	39	45	0	30	0	98	69	71	42	0	117	72	51	59	0	0	41	0	0	0.620848	1
1179	cf7180001234592_114330001-114331000:	1000	0	184	368	171	277	34	27	0	0	92	46	50	58	0	28	0	91	60	73	31	0	153	83	74	51	0	0	48	0	0	0.858124	1
1180	cf7180001234592_124114001-124115000:	1000	0	217	300	286	197	66	77	0	0	58	28	70	92	0	36	0	54	73	31	72	0	101	76	74	35	0	0	56	0	0	1.24069	1
1181	cf7180001234592_158255001-158256000:	1000	0	165	346	187	302	42	5	0	0	107	48	60	65	0	40	0	97	80	76	30	0	133	72	56	39	0	0	49	0	0	0.162048	1
1182	cf7180001234592_136794001-136795000:	1000	0	164	296	180	360	34	19	0	0	154	63	53	50	0	26	0	86	74	84	39	0	106	56	51	48	0	0	56	0	0	0.643631	1
1183	cf7180001234592_47542001-47543000:	1000	0	193	396	175	236	36	35	0	0	51	34	60	80	0	45	0	113	44	88	21	0	148	79	74	53	0	0	38	0	0	1.03627	1
1184	cf7180001234592_120405001-120406000:	1000	0	221	283	249	247	44	81	0	0	70	37	59	85	0	42	0	74	65	52	55	0	85	61	65	59	0	0	65	0	0	1.47195	2
1185	cf7180001234592_174703001-174704000:	1000	16	171	321	184	308	29	40	0	0	106	38	37	66	15	29	0	106	78	59	31	1	133	63	45	65	0	0	58	0	0	1.27129	1
1186	cf7180001234592_156895001-156896000:	1000	0	138	314	148	400	31	16	0	0	195	45	43	39	0	24	0	102	58	103	21	0	119	53	49	44	0	0	57	0	0	0.783392	1
1187	cf7180001234592_86292001-86293000:	1000	0	166	360	164	310	28	25	0	0	122	44	46	52	0	23	0	99	64	80	39	0	154	74	61	43	0	0	45	0	0	0.918307	1
1188	cf7180001234592_20534001-20535000:	1000	0	193	330	133	344	18	19	0	0	141	63	45	43	0	41	0	102	51	94	35	0	123	70	59	58	0	0	37	0	0	0.740192	1
1189	cf7180001234592_41132001-41133000:	1000	0	217	276	179	328	28	27	0	0	106	82	50	54	0	41	0	90	74	68	48	0	87	67	48	80	0	0	49	0	0	0.695106	1
1190	cf7180001234592_97869001-97870000:	1000	0	216	301	175	308	39	11	0	0	105	65	48	49	0	54	0	91	77	73	40	0	93	86	68	53	0	0	47	0	0	0.291005	1
1191	cf7180001234592_123927001-123928000:	1000	0	157	317	160	366	23	15	0	0	141	61	44	44	0	32	0	109	78	101	37	0	122	49	42	46	0	0	55	0	0	0.597134	1
1192	cf7180001234592_65878001-65879000:	1000	0	159	278	179	384	38	34	0	0	155	43	38	42	0	25	0	116	68	84	29	0	95	57	28	77	0	0	70	0	0	1.19462	1
1193	cf7180001234592_147397001-147398000:	1000	0	149	352	142	357	37	11	0	0	163	44	32	45	0	45	0	109	61	92	19	0	166	49	45	40	0	0	41	0	0	0.519898	1
1194	cf7180001234592_105747001-105748000:	1000	0	213	359	168	260	40	15	0	0	75	55	47	54	0	48	0	93	65	74	37	0	137	94	82	46	0	0	37	0	0	0.419182	1
1195	cf7180001234592_14413001-14414000:	1000	245	162	209	125	259	20	27	0	1	117	43	33	43	244	40	0	65	45	39	29	0	75	52	35	58	0	0	33	0	0	1.33333	2
1196	cf7180001234592_3740001-3741000:	1000	0	153	332	231	284	68	32	0	0	91	34	55	60	0	26	0	94	76	81	38	0	130	61	53	36	0	0	64	0	0	0.905413	1
1197	cf7180001234592_69971001-69972000:	1000	0	260	330	117	293	15	24	0	0	105	61	44	43	0	87	0	94	34	79	26	0	119	88	73	74	0	0	33	0	0	0.788955	1
1198	cf7180001234592_12290001-12291000:	1000	0	200	264	209	327	44	20	0	0	113	62	62	54	0	37	0	80	83	52	39	0	77	81	44	79	0	0	72	0	0	0.478469	1
1199	cf7180001234592_175071001-175072000:	1000	0	154	386	135	325	24	11	0	0	120	43	49	44	0	32	0	120	51	109	24	0	165	68	52	45	0	0	42	0	0	0.529101	1
1200	cf7180001234592_3500001-3501000:	1000	431	131	170	121	147	34	18	0	1	30	36	33	27	429	22	0	45	35	41	25	0	46	55	43	41	0	0	35	1	2	1.13558	1
1202	cf7180001234592_157909001-157910000:	1000	0	163	333	132	372	11	18	0	0	150	69	51	43	0	20	0	103	52	99	29	0	135	56	44	70	0	0	49	0	0	0.836587	1
1203	cf7180001234592_158301001-158302000:	1000	0	295	225	229	251	49	98	0	0	79	70	32	57	0	84	0	47	50	31	67	0	93	43	53	91	0	0	55	0	0	1.45067	2
1204	cf7180001234592_106157001-106158000:	1000	0	194	305	246	255	61	46	0	0	85	37	70	80	0	37	0	76	69	50	48	0	100	74	58	51	0	0	57	0	0	0.963876	1
1205	cf7180001234592_58787001-58788000:	1000	0	185	336	143	336	28	19	0	0	126	55	40	44	0	34	0	109	56	93	25	0	122	77	65	60	0	0	46	0	0	0.718201	1
1206	cf7180001234592_151768001-151769000:	1000	0	202	319	179	300	35	41	0	0	119	42	49	60	0	46	0	89	54	70	35	0	116	73	64	57	0	0	49	0	0	1.13391	1
1207	cf7180001234592_102397001-102398000:	1000	0	159	352	191	298	27	19	0	0	83	35	46	69	0	24	0	130	98	78	45	0	124	81	52	38	0	0	50	0	0	0.625638	1
1208	cf7180001234592_51918001-51919000:	1000	0	186	298	194	322	33	27	0	0	113	51	53	54	0	39	0	88	81	69	37	0	106	69	50	59	0	0	70	0	0	0.748254	1
1209	cf7180001234592_60476001-60477000:	1000	0	198	334	148	320	26	15	0	0	124	50	44	41	0	49	0	100	63	82	36	0	127	84	63	50	0	0	45	0	0	0.511876	1
1210	cf7180001234592_59124001-59125000:	1000	0	182	355	162	301	44	25	0	0	124	39	48	49	0	46	0	104	45	90	35	0	144	72	59	42	0	0	33	0	0	0.847918	1
1211	cf7180001234592_143574001-143575000:	1000	0	238	263	192	307	24	47	0	0	98	61	25	33	0	65	0	93	96	68	80	0	97	65	48	45	0	0	54	0	0	1.02854	1
1212	cf7180001234592_46481001-46482000:	1000	0	191	332	192	285	42	23	0	0	84	50	65	58	0	39	0	92	62	78	33	0	116	79	59	60	0	0	59	0	0	0.627182	1
1213	cf7180001234592_32730001-32731000:	1000	0	279	255	262	204	54	83	0	0	51	47	60	83	0	82	0	52	64	32	70	0	73	67	70	57	0	0	54	0	0	1.13546	1
1214	cf7180001234592_130339001-130340000:	1000	0	207	355	125	313	16	21	0	0	120	50	35	52	0	53	0	106	53	76	20	0	144	83	69	64	0	0	37	0	0	0.811594	1
1215	cf7180001234592_6249001-6250000:	1000	0	180	284	166	370	24	14	0	0	130	50	32	38	0	39	0	113	96	84	27	0	84	77	55	59	0	0	77	0	0	0.468541	1
1216	cf7180001234592_20588001-20589000:	1000	0	195	334	214	257	45	23	0	0	83	39	79	82	0	46	0	84	67	53	37	0	112	87	58	54	0	0	50	0	0	0.551162	1
1217	cf7180001234592_36589001-36590000:	1000	0	256	303	252	189	64	56	0	0	52	47	77	95	0	76	0	51	55	26	54	0	104	77	70	56	0	0	39	0	0	0.868056	1
1218	cf7180001234592_51745001-51746000:	1000	0	180	294	219	307	48	49	0	0	108	29	40	66	0	24	0	103	81	66	38	0	84	78	66	52	0	0	67	0	0	1.24302	1
1219	cf7180001234592_108445001-108446000:	1000	0	145	347	172	336	25	31	0	0	128	50	49	53	0	13	0	98	67	100	35	0	143	51	56	41	0	0	59	0	0	1.24298	1
1220	cf7180001234592_170946001-170947000:	1000	0	172	396	137	295	15	21	0	0	84	59	32	69	0	18	0	110	69	66	10	0	186	74	68	76	0	0	42	0	0	0.89119	1
1221	cf7180001234592_53641001-53642000:	1000	0	186	307	167	340	28	35	0	0	159	52	42	52	0	34	0	87	62	72	44	0	117	65	61	47	0	0	42	0	0	1.12678	1
1222	cf7180001234592_157627001-157628000:	1000	0	192	358	122	328	17	14	0	0	125	61	36	42	0	42	0	105	55	83	26	0	159	74	58	65	0	0	37	0	0	0.597678	1
1223	cf7180001234592_32703001-32704000:	1000	76	136	261	160	367	30	16	0	0	168	54	32	43	75	20	0	86	81	69	28	0	103	46	40	48	1	0	59	0	0	0.735294	1
1224	cf7180001234592_68264001-68265000:	1000	0	167	353	166	314	27	20	0	0	123	44	59	63	0	28	0	97	60	71	26	0	143	75	53	60	0	0	50	0	0	0.721449	1
1225	cf7180001234592_131385001-131386000:	1000	0	158	310	172	360	28	10	0	0	120	56	48	44	0	27	0	113	86	99	29	0	101	65	48	54	0	0	71	0	0	0.367972	1
1226	cf7180001234592_92679001-92680000:	1000	1	110	296	149	444	25	11	0	1	236	36	38	48	0	19	1	115	75	92	21	0	112	44	31	39	0	0	55	0	0	0.671141	1
1227	cf7180001234592_126241001-126242000:	1000	0	191	288	195	326	36	39	0	0	125	61	54	64	0	32	0	87	66	76	43	0	89	59	58	58	0	0	52	0	0	1.04712	1
1228	cf7180001234592_878001-879000:	1000	0	159	301	135	405	16	24	0	0	177	59	37	41	0	20	0	109	58	102	18	0	102	56	53	68	0	0	59	0	0	1.1181	1
1229	cf7180001234592_169200001-169201000:	1000	0	157	329	163	351	34	12	0	0	156	47	55	56	0	34	0	98	62	77	23	0	132	64	44	55	0	0	50	0	0	0.468915	1
1230	cf7180001234592_23201001-23202000:	1000	0	223	238	226	313	58	55	0	0	105	60	38	55	0	45	0	89	75	56	54	0	64	62	47	77	0	0	59	0	0	1.09131	1
1231	cf7180001234592_80405001-80406000:	1000	0	154	269	211	366	51	35	0	0	164	42	43	48	0	27	0	83	81	65	35	0	106	50	36	56	0	0	77	0	0	1.07712	1
1232	cf7180001234592_30088001-30089000:	1000	0	142	319	201	338	41	44	0	0	140	38	47	73	0	18	0	92	69	75	19	0	129	41	51	54	0	0	68	0	0	1.54159	2
1233	cf7180001234592_139861001-139862000:	1000	0	190	394	218	198	52	15	0	0	42	48	100	93	0	42	0	74	50	75	39	0	141	85	79	30	0	0	34	0	0	0.362144	1
1234	cf7180001234592_86315001-86316000:	1000	0	196	321	175	308	29	35	0	0	118	57	48	52	0	37	0	78	63	70	39	0	132	67	62	57	0	0	55	0	0	1.02041	1
1235	cf7180001234592_115630001-115631000:	1000	0	172	293	195	340	23	37	0	0	131	39	50	62	0	27	0	103	85	63	44	0	99	69	40	61	0	0	66	0	0	1.10316	1
1236	cf7180001234592_38879001-38880000:	1000	0	156	338	177	329	37	45	0	0	134	37	39	49	0	20	0	100	56	100	32	0	135	54	64	39	0	0	58	0	0	1.62973	2
1237	cf7180001234592_166150001-166151000:	1000	0	179	303	183	335	40	32	0	0	143	48	33	51	0	43	0	88	78	65	36	0	131	56	51	49	0	0	55	0	0	0.97689	1
1238	cf7180001234592_120240001-120241000:	1000	0	140	365	111	384	22	15	0	0	183	33	29	20	0	28	0	118	44	123	19	0	158	64	60	33	0	0	50	0	0	0.965251	1
1239	cf7180001234592_3854001-3855000:	1000	0	221	283	240	256	61	57	0	0	78	61	43	65	0	43	0	68	79	40	65	0	117	60	54	59	0	0	49	0	0	1.07466	1
1240	cf7180001234592_11520001-11521000:	1000	0	159	345	101	395	11	30	0	0	222	44	25	25	0	29	0	104	35	93	41	0	172	55	44	45	0	0	24	0	0	1.86811	2
1241	cf7180001234592_169141001-169142000:	1000	0	202	286	201	311	36	43	0	0	99	49	50	64	0	46	0	107	72	81	45	0	76	64	52	59	0	0	56	0	0	1.05906	1
1242	cf7180001234592_157354001-157355000:	1000	0	199	330	157	314	17	30	0	0	127	52	44	60	0	46	0	91	65	59	35	0	140	71	55	63	0	0	44	0	0	0.960215	1
1243	cf7180001234592_9787001-9788000:	1000	0	189	320	192	299	40	16	0	0	101	46	49	49	0	30	0	89	87	67	40	0	107	97	74	44	0	0	63	0	0	0.440917	1
1244	cf7180001234592_35262001-35263000:	1000	0	169	279	193	359	23	63	0	0	170	36	55	61	0	20	0	94	52	82	50	0	85	50	45	54	0	0	59	0	0	1.93151	2
1245	cf7180001234592_82451001-82452000:	1000	0	153	340	168	339	34	24	0	0	143	52	50	58	0	21	0	92	60	79	24	0	147	55	51	57	0	0	52	0	0	0.933707	1
1246	cf7180001234592_162486001-162487000:	1000	0	127	302	193	378	49	39	0	0	183	25	44	67	0	20	0	118	61	96	26	0	97	42	43	38	0	0	51	0	0	1.59112	2
1247	cf7180001234592_17295001-17296000:	1000	0	214	297	218	271	58	37	0	0	93	55	61	50	0	53	0	60	62	59	47	0	119	68	57	57	0	0	63	0	0	0.793106	1
1248	cf7180001234592_88811001-88812000:	1000	0	142	308	186	364	42	22	0	0	167	35	50	60	0	22	0	105	72	84	28	0	101	63	51	41	0	0	56	0	0	0.832955	1
1249	cf7180001234592_82619001-82620000:	1000	0	208	262	211	319	42	54	0	0	85	54	39	59	0	49	0	106	76	94	37	0	59	50	58	64	0	0	73	0	0	1.2304	1
1251	cf7180001234592_74114001-74115000:	1000	0	215	261	199	325	46	32	0	0	106	76	57	52	0	41	0	74	64	76	32	0	66	66	63	79	0	0	69	0	0	0.747926	1
1252	cf7180001234592_15253001-15254000:	1000	0	204	250	246	300	61	52	0	0	91	58	63	68	0	37	0	80	70	67	46	0	58	57	49	72	0	0	70	0	0	1.03619	1
1253	cf7180001234592_56234001-56235000:	1000	0	227	281	193	299	31	56	0	0	124	45	36	52	0	56	0	60	69	35	39	0	124	70	61	71	0	0	70	0	0	1.27822	1
1254	cf7180001234592_83248001-83249000:	1000	0	203	258	263	276	61	46	0	0	95	47	65	65	0	41	0	57	90	41	59	0	83	69	53	50	0	0	77	0	0	0.861601	1
1255	cf7180001234592_41787001-41788000:	1000	0	155	339	159	347	22	19	0	0	142	53	47	50	0	19	0	105	71	93	40	0	132	64	55	40	0	0	47	0	0	0.770947	1
1256	cf7180001234592_111075001-111076000:	1000	0	182	243	179	396	55	10	0	0	195	69	46	40	0	51	0	74	68	67	27	0	85	51	38	66	0	0	57	0	0	0.306956	1
1257	cf7180001234592_101096001-101097000:	1000	0	189	289	185	337	32	21	0	0	127	56	57	41	0	31	0	86	75	74	45	0	93	81	53	60	0	0	67	0	0	0.600601	1
1258	cf7180001234592_87197001-87198000:	1000	0	241	277	159	323	33	33	0	0	111	72	33	47	0	71	0	98	60	74	38	0	91	65	54	78	0	0	41	0	0	0.861192	1
1259	cf7180001234592_168254001-168255000:	1000	0	245	294	253	208	61	63	0	0	53	43	63	94	0	70	0	71	65	30	56	0	101	69	59	60	0	0	41	0	0	1.01637	1
1260	cf7180001234592_146572001-146573000:	1000	0	251	278	173	298	21	32	0	0	95	73	46	51	0	56	0	81	74	51	52	0	86	90	65	78	0	0	48	0	0	0.736937	1
1261	cf7180001234592_22835001-22836000:	1000	0	177	278	209	336	45	31	0	0	129	43	51	50	0	34	0	87	81	75	37	0	84	69	56	50	0	0	77	0	0	0.837996	1
1262	cf7180001234592_86439001-86440000:	1000	0	201	309	175	315	33	32	0	0	109	55	46	43	0	47	0	92	64	81	41	0	118	67	52	61	0	0	58	0	0	0.909737	1
1263	cf7180001234592_132943001-132944000:	1000	0	181	319	195	305	44	39	0	0	113	40	40	49	0	24	0	85	72	72	35	0	121	77	73	48	0	0	67	0	0	1.10497	1
1264	cf7180001234592_101395001-101396000:	1000	0	140	376	123	361	14	13	0	0	151	45	44	39	0	23	0	120	52	109	25	0	169	59	42	49	0	0	45	0	0	0.754936	1
1265	cf7180001234592_115095001-115096000:	1000	0	185	316	173	326	28	19	0	0	118	67	46	56	0	21	0	87	79	66	35	0	116	78	66	63	0	0	54	0	0	0.593657	1
1266	cf7180001234592_104430001-104431000:	1000	0	191	313	205	291	30	42	0	0	112	46	66	67	0	38	0	76	67	52	51	0	129	65	42	59	0	0	57	0	0	1.07266	1
1267	cf7180001234592_7366001-7367000:	1000	0	188	258	223	331	39	20	0	0	105	54	55	50	0	31	0	87	109	58	50	0	67	83	48	59	0	0	84	0	0	0.477054	1
1268	cf7180001234592_148809001-148810000:	1000	0	189	330	188	293	41	27	0	0	122	57	62	75	0	53	0	76	58	61	35	0	143	51	49	52	0	0	37	0	0	0.759878	1
1270	cf7180001234592_126616001-126617000:	1000	0	168	389	134	309	25	17	0	0	127	46	50	48	0	31	0	98	42	80	24	0	187	74	53	60	0	0	37	0	0	0.755153	1
1271	cf7180001234592_25140001-25141000:	1000	0	187	322	191	300	40	15	0	0	97	53	48	44	0	40	0	88	88	63	44	0	135	79	51	52	0	0	62	0	0	0.419968	1
1272	cf7180001234592_36532001-36533000:	1000	0	238	233	258	271	69	78	0	0	94	52	33	59	0	64	0	63	78	38	69	0	92	44	45	60	0	0	61	0	0	1.27028	1
1273	cf7180001234592_39317001-39318000:	1000	0	223	303	145	329	29	26	0	0	113	68	37	33	0	60	0	91	53	94	27	0	107	69	67	69	0	0	56	0	0	0.804082	1
1274	cf7180001234592_31611001-31612000:	1000	0	128	402	117	353	19	20	0	0	165	34	33	55	0	20	0	123	45	94	12	0	199	54	47	48	0	0	31	0	0	1.33547	2
1275	cf7180001234592_5658001-5659000:	1000	0	161	263	198	378	43	27	0	0	166	45	45	53	0	24	0	101	83	75	36	0	70	65	47	53	0	0	66	0	0	0.846979	1
1276	cf7180001234592_109817001-109818000:	1000	0	175	355	155	315	29	32	0	0	130	32	51	42	0	38	0	107	43	90	38	0	149	73	48	51	0	0	46	0	0	1.17972	1
1277	cf7180001234592_144111001-144112000:	1000	0	179	265	216	340	51	39	0	0	126	59	50	48	0	33	0	73	75	69	35	0	100	48	42	69	0	0	82	0	0	1.00869	1
1278	cf7180001234592_155070001-155071000:	1000	0	186	283	195	336	40	37	0	0	98	59	42	60	0	43	0	111	76	99	27	0	77	47	53	62	0	0	68	0	0	1.02013	1
1279	cf7180001234592_72271001-72272000:	1000	0	190	355	155	300	21	25	0	0	111	61	57	49	0	37	0	85	52	80	43	0	159	67	53	57	0	0	42	0	0	0.848896	1
1280	cf7180001234592_121949001-121950000:	1000	0	136	302	153	409	30	13	0	0	200	46	20	33	0	18	0	116	90	80	43	0	129	59	37	38	0	0	47	0	0	0.62476	1
1281	cf7180001234592_120125001-120126000:	1000	0	208	284	171	337	21	45	0	0	129	46	35	40	0	40	0	100	70	71	48	0	95	77	54	66	0	0	62	0	0	1.26518	1
1282	cf7180001234592_12958001-12959000:	1000	0	128	335	149	388	36	17	0	0	204	30	35	45	0	25	0	114	61	81	29	0	154	55	32	42	0	0	39	0	0	0.891359	1
1283	cf7180001234592_49199001-49200000:	1000	0	201	367	129	303	20	15	0	0	124	60	54	38	0	30	0	87	40	69	39	0	163	96	62	70	0	0	32	0	0	0.578503	1
1284	cf7180001234592_169590001-169591000:	1000	0	190	282	185	343	39	21	0	0	133	53	50	40	0	37	0	78	75	67	27	0	95	79	59	67	0	0	79	0	0	0.59744	1
1285	cf7180001234592_30932001-30933000:	1000	0	185	322	186	307	28	46	0	0	118	42	55	61	0	39	0	92	56	87	42	0	116	58	59	45	0	0	55	0	0	1.33682	2
1286	cf7180001234592_49292001-49293000:	1000	0	175	291	225	309	49	40	0	0	111	40	73	62	0	24	0	88	62	78	44	0	81	70	49	58	0	0	70	0	0	1.01587	1
1287	cf7180001234592_162268001-162269000:	1000	0	197	319	164	320	30	35	0	0	126	46	42	46	0	36	0	98	57	71	38	0	122	79	57	66	0	0	50	0	0	1.08332	1
1288	cf7180001234592_141888001-141889000:	1000	0	107	315	179	399	36	26	0	0	184	39	37	57	0	3	0	120	79	98	29	0	121	39	37	38	0	0	56	0	0	1.35749	2
1289	cf7180001234592_10757001-10758000:	1000	0	139	289	222	350	52	30	0	0	140	43	61	77	0	22	0	100	79	86	27	0	83	43	45	45	0	0	66	0	0	0.972195	1
1290	cf7180001234592_115453001-115454000:	1000	0	186	300	195	319	54	30	0	0	122	44	37	35	0	47	0	97	74	85	51	0	116	64	50	38	0	0	55	0	0	0.82713	1
1291	cf7180001234592_167854001-167855000:	1000	0	142	336	152	370	33	15	0	0	148	48	40	45	0	23	0	127	64	102	27	0	132	56	37	55	0	0	47	0	0	0.694959	1
1292	cf7180001234592_164068001-164069000:	1000	0	229	360	170	241	40	38	0	0	72	48	41	41	0	53	0	80	51	61	47	0	168	90	71	57	0	0	41	0	0	0.976111	1
1293	cf7180001234592_4404001-4405000:	1000	0	269	209	268	254	65	90	0	0	91	55	55	63	0	66	0	51	58	33	83	0	54	58	48	72	0	0	57	0	0	1.2484	1
1294	cf7180001234592_83824001-83825000:	1000	0	191	309	164	336	29	13	0	0	124	67	54	45	0	19	0	76	68	47	20	0	124	92	55	97	0	0	69	0	0	0.415017	1
1295	cf7180001234592_147333001-147334000:	1000	0	208	420	81	291	10	13	0	0	110	42	24	36	0	59	0	118	34	89	14	0	200	94	78	57	0	0	21	0	0	0.771605	1
1296	cf7180001234592_119135001-119136000:	1000	0	178	315	198	309	38	42	0	0	102	51	42	53	0	25	0	90	76	76	41	0	126	60	57	54	0	0	66	0	0	1.19169	1
1297	cf7180001234592_144932001-144933000:	1000	0	235	315	142	308	21	26	0	0	122	60	40	52	0	62	0	90	55	61	34	0	115	87	69	70	0	0	35	0	0	0.779143	1
1298	cf7180001234592_142754001-142755000:	1000	0	181	316	167	336	22	25	0	0	128	59	36	46	0	26	0	84	83	52	33	0	147	71	49	73	0	0	65	0	0	0.827075	1
1299	cf7180001234592_21871001-21872000:	1000	0	226	302	240	232	50	54	0	0	77	45	68	82	0	57	0	56	68	36	55	0	115	69	63	51	0	0	53	0	0	0.995575	1
1300	cf7180001234592_66787001-66788000:	1000	0	172	298	228	302	52	39	0	0	99	45	62	74	0	23	0	94	75	72	37	0	87	65	55	56	0	0	64	0	0	0.994492	1
1301	cf7180001234592_80069001-80070000:	1000	0	171	373	159	297	16	35	0	0	111	52	55	52	0	20	0	82	53	78	39	0	178	64	57	55	0	0	52	0	0	1.28729	1
1302	cf7180001234592_125160001-125161000:	1000	0	181	253	205	361	51	23	0	0	132	69	44	49	0	38	0	82	87	75	27	0	78	51	48	67	0	0	78	0	0	0.619863	1
1303	cf7180001234592_53940001-53941000:	1000	279	133	211	110	267	31	17	0	1	131	32	19	23	278	23	0	64	43	56	16	0	71	61	57	37	0	0	39	0	0	1.162	1
1304	cf7180001234592_17358001-17359000:	1000	0	220	255	148	377	20	13	0	0	130	86	36	42	0	43	0	106	78	74	31	0	61	78	51	95	0	0	55	0	0	0.399263	1
1305	cf7180001234592_35077001-35078000:	1000	0	168	332	147	353	31	15	0	0	116	59	45	48	0	28	0	132	56	114	22	0	103	66	52	66	0	0	46	0	0	0.607386	1
1306	cf7180001234592_2947001-2948000:	1000	0	158	283	195	364	45	28	0	0	177	37	47	53	0	45	0	93	75	75	40	0	107	48	35	37	0	0	57	0	0	0.908796	1
1307	cf7180001234592_158665001-158666000:	1000	0	163	304	205	328	50	36	0	0	134	49	50	54	0	19	0	85	69	72	41	0	118	59	50	53	0	0	60	0	0	1.07736	1
1309	cf7180001234592_119001001-119002000:	1000	0	199	288	178	335	39	43	0	0	138	58	36	49	0	44	0	86	60	61	36	0	123	54	43	76	0	0	53	0	0	1.21393	1
1310	cf7180001234592_145757001-145758000:	1000	0	220	338	160	282	17	41	0	0	98	70	43	57	0	35	0	79	59	57	51	0	150	74	65	68	0	0	35	0	0	1.16477	1
1311	cf7180001234592_152685001-152686000:	1000	0	200	309	172	319	30	30	0	0	116	56	43	54	0	44	0	88	69	70	29	0	114	70	63	64	0	0	59	0	0	0.872093	1
1312	cf7180001234592_62151001-62152000:	1000	0	173	360	142	325	20	25	0	0	115	52	38	39	0	22	0	114	58	98	38	0	149	74	59	54	0	0	44	0	0	1.01767	1
1313	cf7180001234592_17297001-17298000:	1000	0	203	388	184	225	40	30	0	0	64	46	75	81	0	48	0	80	39	60	28	0	168	79	64	62	0	0	35	0	0	0.80317	1
1314	cf7180001234592_156139001-156140000:	1000	0	172	264	274	290	94	56	0	0	124	24	50	75	0	39	0	94	73	48	57	0	88	53	32	44	0	0	48	0	0	1.18825	1
1315	cf7180001234592_70014001-70015000:	1000	0	255	270	166	309	29	56	0	0	122	75	22	34	0	70	0	61	59	48	52	0	133	54	54	79	0	0	51	0	0	1.32294	2
1316	cf7180001234592_44410001-44411000:	1000	0	175	321	204	300	48	26	0	0	100	46	58	69	0	48	0	94	72	75	27	0	122	55	47	52	0	0	60	0	0	0.728291	1
1317	cf7180001234592_155206001-155207000:	1000	0	195	324	147	334	26	20	0	0	146	62	47	44	0	41	0	87	54	72	38	0	136	71	54	62	0	0	39	0	0	0.697715	1
1318	cf7180001234592_141877001-141878000:	1000	0	169	293	194	344	52	31	0	0	165	47	43	59	0	34	0	76	68	59	28	0	118	57	56	51	0	0	55	0	0	0.945526	1
1319	cf7180001234592_134727001-134728000:	1000	0	191	234	251	324	39	54	0	0	117	49	47	56	0	53	0	52	110	52	49	0	91	35	44	45	0	0	106	0	0	1.12638	1
1320	cf7180001234592_72667001-72668000:	1000	0	176	351	147	326	23	34	0	0	118	57	40	32	0	22	0	92	50	96	34	0	160	63	59	61	0	0	58	0	0	1.31416	2
1321	cf7180001234592_72843001-72844000:	1000	0	132	338	198	332	48	7	0	0	119	42	64	67	0	17	0	108	78	86	20	0	119	66	47	48	0	0	63	0	0	0.26783	1
1322	cf7180001234592_24257001-24258000:	1000	0	246	283	210	261	53	25	0	0	66	81	62	44	0	50	0	61	70	63	60	0	86	89	74	62	0	0	53	0	0	0.483933	1
1323	cf7180001234592_85884001-85885000:	1000	0	195	260	233	312	55	32	0	0	112	62	60	71	0	44	0	78	85	62	46	0	70	57	52	53	0	0	60	0	0	0.704303	1
1324	cf7180001234592_172434001-172435000:	1000	0	212	410	96	282	20	34	0	0	143	35	13	37	0	56	0	88	29	48	23	0	238	86	71	62	0	0	16	0	0	1.6706	2
1325	cf7180001234592_92368001-92369000:	1000	0	151	350	229	270	63	49	0	0	85	26	42	61	0	30	0	97	74	69	42	0	174	46	37	42	0	0	62	0	0	1.41705	2
1326	cf7180001234592_102513001-102514000:	1000	0	232	347	95	326	11	19	0	0	128	53	27	41	0	67	0	120	38	76	19	0	138	92	62	84	0	0	24	0	0	0.862069	1
1327	cf7180001234592_109350001-109351000:	1000	0	152	348	148	352	23	11	0	0	141	48	38	48	0	23	0	114	76	81	28	0	148	70	48	53	0	0	49	0	0	0.488976	1
1328	cf7180001234592_143317001-143318000:	1000	0	197	334	145	324	23	13	0	0	122	48	41	33	0	44	0	103	68	78	38	0	131	92	59	55	0	0	51	0	0	0.455102	1
1329	cf7180001234592_130348001-130349000:	1000	0	153	348	163	336	25	23	0	0	116	57	37	53	0	19	0	111	78	97	33	0	143	54	56	45	0	0	52	0	0	0.92225	1
1330	cf7180001234592_70394001-70395000:	1000	0	186	362	124	328	22	26	0	0	125	63	32	35	0	44	0	93	44	100	21	0	174	53	63	58	0	0	46	0	0	1.1273	1
1331	cf7180001234592_112086001-112087000:	1000	0	188	363	165	284	35	32	0	0	111	37	47	51	0	42	0	92	51	69	35	0	165	77	59	52	0	0	44	0	0	1.03159	1
1332	cf7180001234592_134762001-134763000:	1000	0	123	348	162	367	32	19	0	0	153	42	39	46	0	12	0	111	72	96	22	0	155	50	43	46	0	0	61	0	0	0.953528	1
1333	cf7180001234592_5504001-5505000:	1000	0	157	313	180	350	36	18	0	0	134	57	55	53	0	23	0	95	71	87	27	0	114	59	49	57	0	0	64	0	0	0.636943	1
1334	cf7180001234592_24900001-24901000:	1000	0	152	377	164	307	18	17	0	0	109	38	74	70	0	34	0	110	55	96	27	0	148	63	44	47	0	0	49	0	0	0.681964	1
1335	cf7180001234592_57229001-57230000:	1000	0	183	406	147	264	29	24	0	0	89	47	55	51	0	31	0	90	39	83	28	0	190	81	71	53	0	0	38	0	0	0.89216	1
1336	cf7180001234592_3315001-3316000:	1000	0	203	267	202	328	47	29	0	0	104	67	44	47	0	36	0	82	82	73	33	0	75	71	66	68	0	0	75	0	0	0.707214	1
1337	cf7180001234592_138433001-138434000:	1000	0	217	322	162	299	15	25	0	0	107	63	52	54	0	53	0	73	70	70	38	0	122	76	75	51	0	0	55	0	0	0.711157	1
1338	cf7180001234592_110652001-110653000:	1000	0	130	345	139	386	15	21	0	0	173	42	37	52	0	14	0	119	66	99	20	0	141	53	47	48	0	0	52	0	0	1.16215	1
1339	cf7180001234592_147359001-147360000:	1000	0	169	379	143	309	31	21	0	0	124	34	44	59	0	31	0	119	47	77	22	0	160	83	55	61	0	0	31	0	0	0.868954	1
1340	cf7180001234592_174142001-174143000:	1000	0	165	313	166	356	32	40	0	0	162	50	31	53	0	29	0	92	63	62	30	0	153	45	37	69	0	0	51	0	0	1.46039	2
1341	cf7180001234592_23648001-23649000:	1000	0	136	360	167	337	38	12	0	0	129	44	54	65	0	30	0	119	63	94	19	0	151	50	36	50	0	0	45	0	0	0.528355	1
1342	cf7180001234592_12154001-12155000:	1000	0	221	365	166	248	29	29	0	0	68	49	52	41	0	55	0	85	55	91	50	0	145	88	82	34	0	0	46	0	0	0.790492	1
1343	cf7180001234592_13582001-13583000:	1000	0	212	280	220	288	44	70	0	0	114	44	52	69	0	41	0	77	54	57	54	0	96	57	55	62	0	0	53	0	0	1.50086	2
1344	cf7180001234592_98950001-98951000:	1000	0	199	318	168	315	25	30	0	0	122	51	45	55	0	41	0	96	68	68	43	0	118	77	59	56	0	0	45	0	0	0.897344	1
1345	cf7180001234592_70944001-70945000:	1000	0	162	356	169	313	22	37	0	0	113	40	50	46	0	21	0	91	60	102	33	0	145	63	70	38	0	0	68	0	0	1.35145	2
1346	cf7180001234592_135687001-135688000:	1000	0	188	308	140	364	15	29	0	0	159	56	39	49	0	36	0	103	56	71	30	0	122	66	44	78	0	0	46	0	0	1.10182	1
1347	cf7180001234592_25776001-25777000:	1000	0	211	263	198	328	42	17	0	0	110	70	56	53	0	45	0	85	83	54	41	0	77	79	44	81	0	0	62	0	0	0.406913	1
1348	cf7180001234592_82852001-82853000:	1000	0	161	333	166	340	34	12	0	0	135	52	45	57	0	34	0	100	75	80	21	0	132	63	56	50	0	0	53	0	0	0.449001	1
1349	cf7180001234592_122882001-122883000:	1000	0	150	310	172	368	49	6	0	0	174	52	54	49	0	34	0	95	63	75	28	0	128	58	33	55	0	0	46	0	0	0.232558	1
1350	cf7180001234592_80250001-80251000:	1000	0	153	276	210	361	46	36	0	0	159	34	42	67	0	33	0	108	85	72	36	0	87	50	39	45	0	0	60	0	0	1.12045	1
1351	cf7180001234592_103361001-103362000:	1000	0	188	334	192	286	34	30	0	0	111	52	63	73	0	38	0	74	64	67	36	0	126	68	70	44	0	0	49	0	0	0.831117	1
1352	cf7180001234592_23919001-23920000:	1000	0	167	295	226	312	47	37	0	0	101	42	47	74	0	31	0	106	94	74	42	0	90	57	52	42	0	0	63	0	0	0.98034	1
1353	cf7180001234592_32661001-32662000:	1000	0	244	275	167	314	36	33	0	0	110	68	42	43	0	68	0	92	56	73	44	0	84	75	56	75	0	0	44	0	0	0.809856	1
1354	cf7180001234592_162756001-162757000:	1000	0	128	324	189	359	41	17	0	0	134	42	50	55	0	14	0	117	81	93	26	0	120	55	37	51	0	0	66	0	0	0.702712	1
1355	cf7180001234592_64191001-64192000:	1000	0	221	292	252	235	69	46	0	0	67	38	68	65	0	51	0	68	69	46	56	0	94	86	62	52	0	0	62	0	0	0.825971	1
1356	cf7180001234592_17141001-17142000:	1000	0	141	317	172	370	33	18	0	0	157	47	49	51	0	23	0	101	71	92	23	0	121	53	45	50	0	0	65	0	0	0.742207	1
1357	cf7180001234592_138816001-138817000:	1000	0	154	290	211	345	44	31	0	0	144	46	51	73	0	25	0	98	84	64	37	0	101	52	39	53	0	0	57	0	0	0.954022	1
1358	cf7180001234592_114200001-114201000:	1000	0	173	387	139	301	20	21	0	0	121	42	52	47	0	44	0	94	46	82	29	0	192	66	49	51	0	0	43	0	0	0.87329	1
1359	cf7180001234592_42486001-42487000:	1000	0	127	367	177	329	37	20	0	0	123	49	64	67	0	19	0	100	56	97	17	0	164	39	39	52	0	0	56	0	0	0.889719	1
1360	cf7180001234592_163382001-163383000:	1000	0	142	353	170	335	42	19	0	0	122	35	42	49	0	33	0	126	67	105	27	0	144	55	40	41	0	0	52	0	0	0.787075	1
1361	cf7180001234592_142390001-142391000:	1000	0	181	303	203	313	45	51	0	0	119	48	46	60	0	30	0	89	61	74	41	0	116	52	51	59	0	0	57	0	0	1.38802	2
1362	cf7180001234592_94134001-94135000:	1000	0	156	358	147	339	22	12	0	0	128	55	56	51	0	24	0	108	57	102	27	0	140	65	54	51	0	0	47	0	0	0.523286	1
1363	cf7180001234592_123504001-123505000:	1000	0	214	259	224	303	53	50	0	0	102	57	42	53	0	49	0	88	79	62	62	0	86	58	43	60	0	0	55	0	0	1.04306	1
1364	cf7180001234592_19790001-19791000:	1000	0	201	295	247	257	55	24	0	0	71	39	76	51	0	44	0	60	91	51	54	0	99	94	60	43	0	0	87	0	0	0.483413	1
1365	cf7180001234592_116509001-116510000:	1000	0	223	318	284	175	64	104	0	0	48	26	62	102	0	38	0	42	54	22	59	0	140	54	74	51	0	0	59	0	0	1.64214	2
1366	cf7180001234592_9716001-9717000:	1000	0	195	304	165	336	18	44	0	0	127	62	34	57	0	25	0	95	68	63	37	0	120	64	55	78	0	0	52	0	0	1.36752	2
1367	cf7180001234592_117892001-117893000:	1000	0	240	237	270	253	93	50	0	0	69	65	57	56	0	74	0	46	70	70	49	0	61	50	73	44	0	0	72	0	0	0.771605	1
1368	cf7180001234592_144975001-144976000:	1000	0	182	331	136	351	19	29	0	0	170	57	50	40	0	42	0	81	38	93	34	0	144	54	55	50	0	0	43	0	0	1.17162	1
1369	cf7180001234592_48631001-48632000:	1000	20	176	387	107	310	16	29	0	0	130	41	24	39	19	41	1	112	38	80	25	0	202	65	48	61	0	0	27	1	0	1.53993	2
1370	cf7180001234592_29572001-29573000:	1000	0	241	239	193	327	29	47	0	0	96	84	34	48	0	46	0	84	83	52	52	0	74	64	47	96	0	0	63	0	0	1.01047	1
1371	cf7180001234592_163301001-163302000:	1000	0	187	306	174	333	25	22	0	0	119	59	51	50	0	35	0	94	76	69	38	0	116	71	45	68	0	0	61	0	0	0.676133	1
1372	cf7180001234592_89350001-89351000:	1000	0	170	310	184	336	41	20	0	0	123	56	44	52	0	25	0	101	79	88	36	0	101	69	63	46	0	0	55	0	0	0.639386	1
1373	cf7180001234592_41814001-41815000:	1000	0	168	314	178	340	31	18	0	0	128	57	51	50	0	30	0	87	78	85	30	0	116	63	60	48	0	0	67	0	0	0.601926	1
1374	cf7180001234592_102429001-102430000:	1000	0	152	364	148	336	31	18	0	0	136	48	38	54	0	31	0	108	61	90	19	0	164	55	53	49	0	0	44	0	0	0.800142	1
1375	cf7180001234592_116298001-116299000:	1000	0	107	335	160	398	21	19	0	0	203	38	50	64	0	7	0	98	70	83	17	0	145	43	42	41	0	0	58	0	0	1.10981	1
1376	cf7180001234592_69759001-69760000:	1000	0	162	351	137	350	30	19	0	0	150	41	47	40	0	32	0	113	41	102	22	0	140	69	51	57	0	0	45	0	0	0.856087	1
1377	cf7180001234592_136789001-136790000:	1000	0	138	304	187	371	30	23	0	0	160	53	61	66	0	18	0	92	73	86	25	0	108	44	43	51	0	0	66	0	0	0.891266	1
1378	cf7180001234592_115447001-115448000:	1000	0	114	411	151	324	39	13	0	0	158	29	45	57	0	19	0	92	54	71	11	0	230	53	44	40	0	0	44	0	0	0.755199	1
1379	cf7180001234592_26816001-26817000:	1000	0	243	279	247	231	49	31	0	0	63	51	90	75	0	71	0	56	77	47	62	0	67	90	65	44	0	0	61	0	0	0.516486	1
1380	cf7180001234592_138467001-138468000:	1000	0	203	328	179	290	34	44	0	0	131	42	55	74	0	47	0	80	45	61	34	0	124	69	69	53	0	0	37	0	0	1.21089	1
1381	cf7180001234592_39504001-39505000:	1000	0	167	342	143	348	38	31	0	0	166	39	28	48	0	32	0	106	46	72	20	0	156	65	51	64	0	0	37	0	0	1.2981	1
1382	cf7180001234592_1327001-1328000:	1000	0	203	221	228	348	52	60	0	0	128	58	38	66	0	48	0	91	78	61	40	0	58	36	34	81	0	0	70	0	0	1.29634	1
1383	cf7180001234592_50580001-50581000:	1000	0	138	357	162	343	28	14	0	0	122	55	54	50	0	14	0	108	66	116	27	0	136	55	59	38	0	0	57	0	0	0.62623	1
1384	cf7180001234592_164747001-164748000:	1000	0	203	348	193	256	52	24	0	0	64	70	70	78	0	65	0	85	47	62	25	0	164	44	29	83	0	0	37	0	0	0.612573	1
1385	cf7180001234592_66859001-66860000:	1000	0	143	356	175	326	34	24	0	0	110	43	40	53	0	16	0	115	76	100	29	0	143	60	58	40	0	0	58	0	0	0.959041	1
1386	cf7180001234592_44586001-44587000:	1000	0	183	287	196	334	35	24	0	0	129	55	62	62	0	44	0	88	75	64	37	0	101	59	36	66	0	0	62	0	0	0.66912	1
1387	cf7180001234592_84473001-84474000:	1000	0	133	324	160	383	21	23	0	0	180	38	48	53	0	19	0	101	68	87	23	0	131	53	44	47	0	0	63	0	0	1.08083	1
1388	cf7180001234592_135343001-135344000:	1000	0	160	382	122	336	13	14	0	0	124	48	42	35	0	23	0	120	53	111	31	0	161	75	59	47	0	0	43	0	0	0.717213	1
1389	cf7180001234592_90881001-90882000:	1000	20	237	302	183	258	49	38	0	0	62	75	42	58	19	53	0	74	54	64	29	0	108	71	77	77	0	0	47	1	1	0.876161	1
1390	cf7180001234592_63394001-63395000:	1000	0	156	392	141	311	12	24	0	0	120	29	49	50	0	27	0	114	56	96	31	0	170	76	58	39	0	0	48	0	0	1.09111	1
1391	cf7180001234592_212001-213000:	1000	0	256	252	216	276	39	82	0	0	92	52	43	59	0	58	0	66	51	44	52	0	86	63	57	89	0	0	66	0	0	1.48293	2
1392	cf7180001234592_162637001-162638000:	1000	0	168	302	183	347	43	49	0	0	150	40	27	43	0	32	0	96	64	80	36	0	131	47	47	53	0	0	61	0	0	1.59381	2
1393	cf7180001234592_103472001-103473000:	1000	0	163	316	178	343	41	12	0	0	134	58	56	48	0	34	0	90	69	96	28	0	113	58	57	44	0	0	61	0	0	0.413593	1
1394	cf7180001234592_53304001-53305000:	1000	0	168	396	191	245	40	24	0	0	75	45	75	87	0	34	0	84	51	62	22	0	182	65	55	57	0	0	41	0	0	0.747943	1
1395	cf7180001234592_163970001-163971000:	1000	0	171	318	189	322	42	29	0	0	130	45	49	60	0	31	0	96	68	71	36	0	121	66	51	53	0	0	51	0	0	0.897305	1
1396	cf7180001234592_37721001-37722000:	1000	0	141	322	147	390	25	23	0	0	181	41	27	35	0	26	0	105	72	89	24	0	147	51	43	47	0	0	63	0	0	1.10966	1
1397	cf7180001234592_4480001-4481000:	1000	0	159	275	185	381	24	12	0	0	139	59	47	58	0	26	0	108	101	77	28	0	78	62	42	63	0	0	75	0	0	0.407955	1
1398	cf7180001234592_49939001-49940000:	1000	0	227	275	183	315	28	64	0	0	140	37	28	55	0	45	0	79	63	23	41	0	116	81	52	88	0	0	59	0	0	1.54065	2
1399	cf7180001234592_36966001-36967000:	1000	0	201	288	204	307	49	45	0	0	133	56	56	64	0	43	0	73	53	65	46	0	103	56	56	56	0	0	45	0	0	1.09745	1
1400	cf7180001234592_95561001-95562000:	1000	0	147	297	153	403	31	20	0	0	182	54	38	45	0	22	0	109	64	98	19	0	102	51	48	58	0	0	58	0	0	0.889245	1
1401	cf7180001234592_137228001-137229000:	1000	0	189	326	190	295	32	33	0	0	122	47	53	66	0	44	0	79	72	62	45	0	132	65	62	38	0	0	47	0	0	0.918964	1
1402	cf7180001234592_148300001-148301000:	1000	0	152	330	172	346	29	26	0	0	148	50	47	55	0	21	0	86	69	77	26	0	143	55	54	51	0	0	62	0	0	0.994492	1
1403	cf7180001234592_98127001-98128000:	1000	0	219	299	190	292	38	53	0	0	114	47	47	63	0	45	0	85	52	61	44	0	101	74	66	64	0	0	45	0	0	1.27373	1
1404	cf7180001234592_77467001-77468000:	1000	460	56	228	71	185	13	1	0	1	82	12	21	24	459	10	1	65	36	54	10	0	117	33	25	11	0	0	24	0	0	0.251509	1
1405	cf7180001234592_105303001-105304000:	1000	0	260	261	255	224	67	66	0	0	68	45	55	65	0	77	0	55	66	39	67	0	86	71	65	51	0	0	56	0	0	0.995475	1
1406	cf7180001234592_37077001-37078000:	1000	0	177	342	169	312	40	20	0	0	114	63	40	59	0	23	0	97	69	73	32	0	138	71	66	56	0	0	38	0	0	0.668606	1
1407	cf7180001234592_164078001-164079000:	1000	0	230	369	139	262	24	31	0	0	71	45	31	22	0	52	0	92	52	62	39	0	184	101	62	77	0	0	54	0	0	0.969659	1
1408	cf7180001234592_65065001-65066000:	1000	0	136	336	202	326	38	31	0	0	136	31	63	67	0	21	0	102	69	84	40	0	132	53	38	37	0	0	57	0	0	1.12842	1
1409	cf7180001234592_64241001-64242000:	1000	0	142	401	194	263	31	20	0	0	75	34	77	84	0	28	0	104	66	85	29	0	172	59	48	37	0	0	50	0	0	0.726006	1
1410	cf7180001234592_23911001-23912000:	1000	0	158	302	255	285	55	30	0	0	87	50	70	79	0	26	0	79	99	62	52	0	109	52	44	36	0	0	69	0	0	0.744602	1
1411	cf7180001234592_18593001-18594000:	1000	0	162	362	139	337	26	17	0	0	155	49	52	48	0	34	0	92	44	90	25	0	162	62	55	48	0	0	40	0	0	0.754952	1
1412	cf7180001234592_117218001-117219000:	1000	0	223	298	187	292	31	54	0	0	87	45	36	60	0	51	0	107	66	59	43	0	106	72	49	80	0	0	53	0	0	1.29493	1
1413	cf7180001234592_34438001-34439000:	1000	0	173	357	167	303	41	30	0	0	102	45	39	47	0	42	0	107	57	100	31	0	154	56	56	44	0	0	48	0	0	1.03839	1
1414	cf7180001234592_122057001-122058000:	1000	0	207	302	204	287	41	51	0	0	104	47	48	68	0	51	0	81	64	67	40	0	109	58	63	52	0	0	55	0	0	1.20773	1
1415	cf7180001234592_163929001-163930000:	1000	0	260	334	208	198	46	70	0	0	53	44	44	87	0	70	0	60	48	25	33	0	146	76	84	72	0	0	41	0	0	1.29438	1
1416	cf7180001234592_115146001-115147000:	1000	0	214	357	160	269	34	47	0	0	90	43	38	47	0	43	0	90	41	62	33	0	167	80	62	76	0	0	46	0	0	1.37266	2
1417	cf7180001234592_98028001-98029000:	1000	20	250	250	205	275	41	63	0	1	77	57	32	49	19	62	0	80	68	50	54	0	83	68	54	80	0	1	60	0	0	1.22927	1
1418	cf7180001234592_127347001-127348000:	1000	0	154	250	232	364	52	27	0	0	147	49	54	45	0	28	0	78	99	69	45	0	86	50	31	49	0	0	90	0	0	0.75571	1
1419	cf7180001234592_24469001-24470000:	1000	0	197	332	205	266	35	28	0	0	84	48	80	79	0	46	0	80	61	58	36	0	120	75	52	63	0	0	54	0	0	0.693327	1
1420	cf7180001234592_129458001-129459000:	1000	0	196	337	160	307	29	41	0	0	108	44	32	52	0	45	0	109	57	72	33	0	147	66	48	70	0	0	46	0	0	1.3074	2
1421	cf7180001234592_37661001-37662000:	1000	0	186	421	159	234	34	26	0	0	68	32	55	77	0	47	0	105	43	74	19	0	189	81	71	49	0	0	29	0	0	0.879151	1
1422	cf7180001234592_19188001-19189000:	1000	0	155	390	248	207	37	53	0	0	59	30	86	124	0	10	0	81	72	45	50	0	158	62	64	31	0	0	37	0	0	1.37877	2
1423	cf7180001234592_85345001-85346000:	1000	0	142	306	196	356	48	31	0	0	156	43	46	61	0	26	0	102	71	91	33	0	112	42	46	37	0	0	54	0	0	1.11383	1
1424	cf7180001234592_18044001-18045000:	1000	0	159	328	178	335	30	33	0	0	136	37	51	52	0	30	0	100	64	81	34	0	137	58	40	54	0	0	62	0	0	1.166	1
1425	cf7180001234592_15346001-15347000:	1000	0	136	348	180	336	30	13	0	0	144	52	65	68	0	19	0	84	72	76	26	0	152	52	47	44	0	0	55	0	0	0.531046	1
1426	cf7180001234592_27850001-27851000:	1000	0	217	310	164	309	27	26	0	0	96	62	54	45	0	56	0	87	57	90	28	0	101	73	67	66	0	0	64	0	0	0.730583	1
1427	cf7180001234592_13520001-13521000:	1000	0	177	243	225	355	69	32	0	0	165	53	46	50	0	39	0	72	78	54	40	0	86	53	39	58	0	0	65	0	0	0.803515	1
1428	cf7180001234592_120934001-120935000:	1000	0	172	278	255	295	82	33	0	0	126	46	67	78	0	41	0	73	73	43	45	0	105	51	33	53	0	0	50	0	0	0.752394	1
1429	cf7180001234592_22028001-22029000:	1000	0	127	344	182	347	41	33	0	0	160	30	53	58	0	20	0	100	55	93	27	0	149	44	41	39	0	0	56	0	0	1.42771	2
1430	cf7180001234592_174216001-174217000:	1000	0	172	274	190	364	35	55	0	0	187	40	48	59	0	26	0	76	52	53	35	0	111	51	39	71	0	0	61	0	0	1.68299	2
1431	cf7180001234592_136344001-136345000:	1000	0	154	383	122	341	16	23	0	0	130	60	40	52	0	19	0	123	43	100	26	0	178	52	41	68	0	0	28	0	0	1.22419	1
1432	cf7180001234592_133745001-133746000:	1000	0	177	333	157	333	27	17	0	0	129	51	49	52	0	39	0	109	64	94	34	0	116	70	58	46	0	0	44	0	0	0.611753	1
1433	cf7180001234592_70082001-70083000:	1000	0	202	253	234	311	56	52	0	0	119	55	48	60	0	49	0	62	78	53	43	0	93	46	50	60	0	0	75	0	0	1.10011	1
1434	cf7180001234592_101374001-101375000:	1000	0	251	294	204	251	32	67	0	0	83	42	54	71	0	73	0	71	51	50	46	0	103	69	66	66	0	0	55	0	0	1.30849	2
1435	cf7180001234592_102794001-102795000:	1000	0	185	312	156	347	16	28	0	0	148	63	41	50	0	32	0	91	71	73	45	0	126	62	53	55	0	0	45	0	0	0.970201	1
1436	cf7180001234592_97348001-97349000:	1000	0	163	351	147	339	22	22	0	0	134	43	47	42	0	23	0	110	56	93	31	0	140	75	54	55	0	0	52	0	0	0.918159	1
1437	cf7180001234592_146657001-146658000:	1000	0	159	312	216	313	36	43	0	0	126	34	64	85	0	32	0	88	73	55	30	0	122	50	38	59	0	0	64	0	0	1.25204	1
1438	cf7180001234592_135151001-135152000:	1000	0	211	324	202	263	50	40	0	0	71	45	54	56	0	37	0	96	58	71	46	0	108	89	66	62	0	0	50	0	0	0.938482	1
1439	cf7180001234592_127852001-127853000:	1000	0	107	357	171	365	42	15	0	0	173	28	46	54	0	12	0	112	68	96	23	0	155	52	44	28	0	0	51	0	0	0.819807	1
1440	cf7180001234592_49649001-49650000:	1000	0	191	254	218	337	37	37	0	0	117	54	57	54	0	29	0	88	87	62	49	0	66	71	43	70	0	0	78	0	0	0.888611	1
1441	cf7180001234592_143426001-143427000:	1000	0	189	284	218	309	49	47	0	0	122	44	51	65	0	32	0	70	71	45	31	0	108	66	55	71	0	0	72	0	0	1.14072	1
1442	cf7180001234592_159530001-159531000:	1000	0	159	360	231	250	52	22	0	0	84	39	78	103	0	23	0	91	79	55	40	0	126	75	64	32	0	0	36	0	0	0.598982	1
1443	cf7180001234592_66516001-66517000:	1000	0	211	315	157	317	26	33	0	0	116	66	42	46	0	33	0	84	56	81	34	0	109	78	80	64	0	0	51	0	0	0.996166	1
1444	cf7180001234592_32227001-32228000:	1000	0	211	319	193	277	37	38	0	0	78	56	60	69	0	39	0	86	58	81	31	0	91	78	82	59	0	0	56	0	0	0.933134	1
1445	cf7180001234592_171054001-171055000:	1000	0	183	313	194	310	34	32	0	0	116	53	55	59	0	34	0	83	73	73	43	0	116	64	59	47	0	0	58	0	0	0.901358	1
1446	cf7180001234592_113414001-113415000:	1000	0	175	281	189	355	45	20	0	0	141	67	50	49	0	30	0	87	74	81	35	0	92	58	51	59	0	0	60	0	0	0.604686	1
1447	cf7180001234592_39728001-39729000:	1000	0	194	326	176	304	32	29	0	0	119	51	51	66	0	44	0	81	63	76	25	0	114	70	79	46	0	0	53	0	0	0.849344	1
1448	cf7180001234592_172597001-172598000:	1000	0	127	334	181	358	51	36	0	0	157	18	32	42	0	19	0	129	62	89	35	0	149	54	24	49	0	0	53	0	0	1.5661	2
1449	cf7180001234592_105725001-105726000:	1000	0	228	378	95	299	8	30	0	0	129	48	26	27	0	50	0	87	31	62	26	0	189	100	75	77	0	0	34	0	0	1.38504	2
1450	cf7180001234592_31218001-31219000:	1000	0	195	355	158	292	30	24	0	0	104	52	52	53	0	43	0	94	52	78	34	0	148	76	61	57	0	0	41	0	0	0.778968	1
1451	cf7180001234592_164135001-164136000:	1000	0	85	312	183	420	51	12	0	0	225	17	65	42	0	9	0	112	55	101	24	0	122	47	13	39	0	0	65	0	0	0.771456	1
1452	cf7180001234592_93255001-93256000:	1000	0	126	348	166	360	25	14	0	0	144	36	50	58	0	11	0	123	77	106	26	0	118	65	57	32	0	0	57	0	0	0.669344	1
1453	cf7180001234592_91479001-91480000:	1000	0	146	250	175	429	31	12	0	0	203	65	51	52	0	25	0	92	81	82	22	0	71	44	36	63	0	0	69	0	0	0.469667	1
1454	cf7180001234592_57626001-57627000:	1000	0	201	384	115	300	25	25	0	0	113	61	34	38	0	50	0	94	31	93	21	0	188	65	68	62	0	0	31	0	0	1.08155	1
1455	cf7180001234592_44660001-44661000:	1000	0	191	323	205	281	41	19	0	0	97	51	68	69	0	42	0	79	76	58	41	0	117	79	58	50	0	0	54	0	0	0.485251	1
1456	cf7180001234592_101124001-101125000:	1000	0	114	366	157	363	30	32	0	0	171	29	43	70	0	17	0	125	52	95	18	0	164	36	34	45	0	0	38	0	0	1.78791	2
1457	cf7180001234592_37896001-37897000:	1000	0	180	349	149	322	14	24	0	0	115	45	43	48	0	41	0	110	67	94	35	0	137	70	59	45	0	0	52	0	0	0.894855	1
1458	cf7180001234592_113866001-113867000:	1000	0	128	436	200	236	35	27	0	0	72	23	70	95	0	15	0	99	68	60	28	0	217	63	50	35	0	0	42	0	0	1.05469	1
1459	cf7180001234592_159706001-159707000:	1000	0	133	311	232	324	48	13	0	0	121	38	64	64	0	24	0	80	107	61	34	0	128	58	39	35	0	0	85	0	0	0.421312	1
1460	cf7180001234592_62464001-62465000:	1000	0	190	341	208	261	47	41	0	0	77	40	65	76	0	32	0	95	55	67	36	0	120	77	60	62	0	0	49	0	0	1.03745	1
1461	cf7180001234592_37786001-37787000:	1000	0	169	292	168	371	22	39	0	0	134	47	32	27	0	28	0	94	75	95	23	0	116	54	50	67	0	0	96	0	0	1.37363	2
1462	cf7180001234592_39135001-39136000:	1000	0	147	341	180	332	28	24	0	0	132	42	53	59	0	26	0	102	75	89	38	0	138	55	47	36	0	0	55	0	0	0.907029	1
1463	cf7180001234592_46275001-46276000:	1000	0	187	344	139	330	21	19	0	0	120	62	40	37	0	37	0	103	58	92	36	0	146	69	55	59	0	0	45	0	0	0.730966	1
1464	cf7180001234592_70273001-70274000:	1000	0	150	403	152	295	21	27	0	0	107	36	57	57	0	28	0	103	46	96	25	0	191	59	51	46	0	0	49	0	0	1.18421	1
1465	cf7180001234592_65761001-65762000:	1000	0	188	312	175	325	22	45	0	0	140	49	40	54	0	23	0	105	68	59	69	0	128	71	39	57	0	0	30	0	0	1.36778	2
1466	cf7180001234592_78785001-78786000:	1000	0	233	309	180	278	32	50	0	0	91	51	48	58	0	64	0	83	50	67	38	0	116	68	61	70	0	0	52	0	0	1.19218	1
1467	cf7180001234592_58803001-58804000:	1000	0	198	400	244	158	48	50	0	0	33	29	95	114	0	39	0	72	51	32	57	0	173	80	60	42	0	0	24	0	0	1.03494	1
1468	cf7180001234592_153886001-153887000:	1000	0	193	345	204	258	52	36	0	0	90	40	63	70	0	38	0	87	52	72	41	0	125	78	70	44	0	0	41	0	0	0.914355	1
1469	cf7180001234592_111255001-111256000:	1000	0	184	336	185	295	35	55	0	0	110	46	43	74	0	28	0	100	51	60	37	0	147	55	46	73	0	0	39	0	0	1.61575	2
1470	cf7180001234592_158532001-158533000:	1000	0	217	230	236	317	51	81	0	0	134	51	36	57	0	38	0	60	68	52	56	0	74	47	60	63	0	0	71	0	0	1.58166	2
1471	cf7180001234592_82947001-82948000:	1000	0	165	343	179	313	40	40	0	0	133	40	47	52	0	28	0	94	52	78	41	0	156	57	45	50	0	0	46	0	0	1.35433	2
1472	cf7180001234592_174808001-174809000:	1000	0	177	335	158	330	17	53	0	0	128	41	26	49	0	22	0	92	61	85	23	0	140	61	76	56	0	0	69	0	0	1.89516	2
1473	cf7180001234592_121348001-121349000:	1000	20	140	339	151	350	30	18	0	0	140	40	46	34	19	17	1	110	57	110	28	1	130	65	53	41	0	0	59	0	0	0.851466	1
1474	cf7180001234592_116243001-116244000:	1000	0	164	324	171	341	29	28	0	0	143	53	49	60	0	23	0	96	65	89	32	0	114	60	65	44	0	0	49	0	0	0.998431	1
1475	cf7180001234592_100421001-100422000:	1000	0	158	405	190	247	15	14	0	0	65	48	99	107	0	24	0	88	62	69	22	0	156	72	61	51	0	0	46	0	0	0.466356	1
1476	cf7180001234592_144382001-144383000:	1000	0	160	322	172	346	27	35	0	0	152	44	46	37	0	23	0	92	64	95	51	0	132	58	52	34	0	0	57	0	0	1.2718	1
1477	cf7180001234592_39694001-39695000:	1000	0	247	222	234	297	49	33	0	0	100	87	59	59	0	55	0	52	93	42	68	0	49	72	62	62	0	0	57	0	0	0.570954	1
1478	cf7180001234592_12649001-12650000:	1000	0	204	344	169	283	26	48	0	0	102	37	48	56	0	47	0	99	47	83	43	0	133	72	63	51	0	0	44	0	0	1.39227	2
1479	cf7180001234592_46629001-46630000:	1000	0	193	276	206	325	52	11	0	0	115	67	62	54	0	35	0	77	81	55	35	0	87	80	50	73	0	0	65	0	0	0.276674	1
1480	cf7180001234592_6295001-6296000:	1000	0	263	301	207	229	43	67	0	0	60	43	49	50	0	53	0	73	48	52	61	0	99	100	79	69	0	0	53	0	0	1.23069	1
1481	cf7180001234592_92522001-92523000:	1000	0	157	343	194	306	36	41	0	0	109	44	51	66	0	22	0	103	66	88	42	0	138	50	50	43	0	0	50	0	0	1.34612	2
1482	cf7180001234592_80423001-80424000:	1000	88	128	315	175	294	36	26	0	1	122	32	42	60	87	23	0	94	71	70	34	0	138	47	40	31	0	0	45	0	0	1.16071	1
1483	cf7180001234592_157543001-157544000:	1000	0	167	374	122	337	11	21	0	0	135	52	35	39	0	24	0	111	55	96	34	0	169	70	58	51	0	0	38	0	0	1.03073	1
1484	cf7180001234592_51851001-51852000:	1000	0	255	206	251	288	64	53	0	0	73	72	56	74	0	56	0	74	77	22	44	0	36	74	40	115	0	0	69	0	0	0.82806	1
1485	cf7180001234592_96566001-96567000:	1000	0	225	348	192	235	47	46	0	0	82	38	49	62	0	50	0	81	50	57	49	0	138	91	79	46	0	0	34	0	0	1.06481	1
1486	cf7180001234592_133407001-133408000:	1000	0	179	348	147	326	19	22	0	0	130	41	42	40	0	28	0	106	64	83	39	0	137	88	63	48	0	0	49	0	0	0.836089	1
1487	cf7180001234592_151183001-151184000:	1000	0	154	379	116	351	18	12	0	0	155	45	43	34	0	27	0	110	43	106	23	0	169	70	57	46	0	0	41	0	0	0.671742	1
1488	cf7180001234592_46195001-46196000:	1000	0	208	357	150	285	24	18	0	0	89	51	48	49	0	46	0	97	59	78	29	0	137	93	75	58	0	0	48	0	0	0.576923	1
1489	cf7180001234592_123385001-123386000:	1000	0	172	290	243	295	66	41	0	0	108	44	51	64	0	34	0	77	85	59	47	0	114	52	48	43	0	0	66	0	0	0.980955	1
1490	cf7180001234592_104559001-104560000:	1000	0	183	346	145	326	24	32	0	0	124	53	36	46	0	37	0	109	53	96	35	0	142	61	59	52	0	0	40	0	0	1.20595	1
1491	cf7180001234592_85077001-85078000:	1000	0	154	323	196	327	48	37	0	0	130	42	46	61	0	19	0	99	65	82	31	0	124	56	54	49	0	0	56	0	0	1.22582	1
1492	cf7180001234592_163145001-163146000:	1000	0	170	330	195	305	42	44	0	0	125	35	49	54	0	34	0	86	60	63	41	0	156	57	38	57	0	0	58	0	0	1.3273	2
1493	cf7180001234592_35328001-35329000:	1000	0	152	356	120	372	10	12	0	0	155	49	41	44	0	24	0	123	57	103	21	0	141	67	51	56	0	0	45	0	0	0.657895	1
1494	cf7180001234592_103322001-103323000:	1000	0	160	307	203	330	34	22	0	0	124	52	72	72	0	26	0	96	75	65	40	0	110	60	29	65	0	0	57	0	0	0.67734	1
1495	cf7180001234592_28928001-28929000:	1000	0	230	206	245	319	67	60	0	0	130	64	43	60	0	41	0	63	75	28	56	0	53	65	46	86	0	0	62	0	0	1.06477	1
1496	cf7180001234592_79919001-79920000:	1000	0	254	260	160	326	22	47	0	0	114	96	32	54	0	48	0	76	59	56	45	0	87	63	65	96	0	0	39	0	0	1.1565	1
1497	cf7180001234592_9508001-9509000:	1000	0	174	364	181	281	32	28	0	0	103	35	56	72	0	34	0	102	64	68	36	0	148	76	58	46	0	0	41	0	0	0.889058	1
1498	cf7180001234592_30313001-30314000:	1000	0	220	209	174	397	28	48	0	0	189	67	16	41	0	45	0	77	81	32	41	0	76	60	40	94	0	0	64	0	0	1.25392	1
1499	cf7180001234592_12473001-12474000:	1000	0	188	278	177	357	40	26	0	0	137	60	40	33	0	36	0	99	71	88	43	0	90	66	49	60	0	0	61	0	0	0.781344	1
1500	cf7180001234592_114331001-114332000:	1000	0	168	349	154	329	22	18	0	0	129	49	46	50	0	33	0	104	68	89	35	0	141	68	57	43	0	0	47	0	0	0.695733	1
1501	cf7180001234592_83573001-83574000:	1000	0	147	349	163	341	33	17	0	0	152	40	48	67	0	29	0	101	65	83	15	0	138	60	62	41	0	0	48	0	0	0.709486	1
1502	cf7180001234592_49761001-49762000:	1000	0	222	220	271	287	82	51	0	0	67	76	81	50	0	60	0	43	57	83	39	0	53	34	43	80	0	0	100	0	0	0.847711	1
1503	cf7180001234592_19861001-19862000:	1000	0	148	351	159	342	45	20	0	0	159	43	40	45	0	33	0	99	53	88	28	0	166	52	45	42	0	0	41	0	0	0.849907	1
1504	cf7180001234592_145989001-145990000:	1000	0	175	348	127	350	23	23	0	0	152	51	28	33	0	33	0	101	53	87	25	0	160	68	59	57	0	0	46	0	0	1.03487	1
1505	cf7180001234592_69158001-69159000:	1000	0	213	317	183	287	32	31	0	0	94	57	48	55	0	48	0	80	72	78	41	0	107	77	81	43	0	0	55	0	0	0.7953	1
1506	cf7180001234592_161107001-161108000:	1000	0	185	359	174	282	30	12	0	0	98	66	64	49	0	38	0	77	68	75	53	0	166	69	52	41	0	0	41	0	0	0.372787	1
1507	cf7180001234592_71735001-71736000:	1000	0	150	288	203	359	43	42	0	0	151	40	43	67	0	19	0	104	75	88	29	0	84	49	56	45	0	0	64	0	0	1.37931	2
1508	cf7180001234592_7550001-7551000:	1000	0	207	297	159	337	22	21	0	0	120	74	41	53	0	38	0	96	75	73	36	0	97	74	63	69	0	0	47	0	0	0.638046	1
1509	cf7180001234592_72387001-72388000:	1000	0	219	337	129	315	9	33	0	0	115	70	42	44	0	49	0	89	45	91	35	0	135	66	71	64	0	0	41	0	0	1.1681	1
1510	cf7180001234592_4675001-4676000:	1000	0	217	302	168	313	30	30	0	0	94	65	39	42	0	46	0	101	69	85	43	0	99	75	63	65	0	0	53	0	0	0.82291	1
1511	cf7180001234592_65234001-65235000:	1000	0	184	347	166	303	12	45	0	0	109	34	63	48	0	29	0	93	46	96	40	0	128	75	63	52	0	0	66	0	0	1.47328	2
1512	cf7180001234592_45499001-45500000:	1000	20	161	418	87	314	12	14	0	0	123	42	25	27	19	36	0	120	36	110	19	0	211	68	61	45	0	0	29	1	1	0.9995	1
1513	cf7180001234592_121802001-121803000:	1000	0	162	393	141	304	15	40	0	0	121	35	38	72	0	26	0	114	47	93	20	0	167	61	73	43	0	0	34	0	0	1.75116	2
1514	cf7180001234592_160910001-160911000:	1000	0	239	288	138	335	30	18	0	0	137	74	43	29	0	63	0	81	47	77	36	0	99	83	65	74	0	0	43	0	0	0.545752	1
1515	cf7180001234592_95494001-95495000:	1000	0	149	314	194	343	34	31	0	0	143	47	55	62	0	13	0	97	74	72	43	0	123	57	39	54	0	0	55	0	0	1.07244	1
1516	cf7180001234592_167947001-167948000:	1000	0	154	424	144	278	24	30	0	0	94	33	41	42	0	31	0	108	48	94	35	0	229	59	46	42	0	0	43	0	0	1.35281	2
1517	cf7180001234592_158726001-158727000:	1000	0	222	312	182	284	24	44	0	0	112	54	54	67	0	56	0	72	60	46	46	0	131	68	54	66	0	0	45	0	0	1.089	1
1518	cf7180001234592_57641001-57642000:	1000	0	191	306	141	362	25	32	0	0	158	56	32	42	0	46	0	102	52	87	29	0	120	57	52	64	0	0	45	0	0	1.18822	1
1519	cf7180001234592_147435001-147436000:	1000	0	174	360	144	322	15	34	0	0	123	50	41	44	0	30	0	111	54	101	47	0	154	60	54	43	0	0	38	0	0	1.35696	2
1520	cf7180001234592_56409001-56410000:	1000	0	210	262	219	309	42	60	0	0	122	48	59	52	0	45	0	67	57	73	53	0	80	57	55	57	0	0	72	0	0	1.30463	1
1521	cf7180001234592_155167001-155168000:	1000	20	153	347	140	340	20	26	0	0	156	31	37	54	19	31	0	106	57	72	18	0	155	65	48	55	0	0	47	1	1	1.21382	1
1522	cf7180001234592_175946001-175947000:	1000	0	259	303	172	266	36	28	0	0	96	57	60	61	0	79	0	72	48	57	34	0	90	95	80	65	0	0	41	0	0	0.628536	1
1523	cf7180001234592_30595001-30596000:	1000	0	157	322	166	355	24	18	0	0	137	49	40	48	0	28	0	101	84	78	26	0	133	62	47	56	0	0	68	0	0	0.690661	1
1524	cf7180001234592_104882001-104883000:	1000	0	221	258	243	278	67	33	0	0	77	59	70	63	0	46	0	70	73	64	42	0	48	83	70	63	0	0	71	0	0	0.614491	1
1525	cf7180001234592_135599001-135600000:	1000	0	131	367	172	330	37	18	0	0	134	38	50	53	0	11	0	109	67	93	33	0	157	64	50	36	0	0	49	0	0	0.798864	1
1526	cf7180001234592_170430001-170431000:	1000	0	172	321	173	334	19	23	0	0	110	59	35	47	0	25	0	102	96	72	45	0	137	65	47	55	0	0	62	0	0	0.772953	1
1527	cf7180001234592_147680001-147681000:	1000	0	192	358	176	274	32	19	0	0	93	57	64	62	0	41	0	78	61	72	37	0	149	75	66	48	0	0	45	0	0	0.562263	1
1528	cf7180001234592_104312001-104313000:	1000	0	170	337	170	323	22	23	0	0	132	42	52	58	0	37	0	86	73	65	27	0	146	67	53	53	0	0	63	0	0	0.795848	1
1529	cf7180001234592_37432001-37433000:	1000	0	205	290	193	312	43	37	0	0	91	57	59	53	0	37	0	112	54	91	45	0	72	74	47	76	0	0	51	0	0	0.93517	1
1530	cf7180001234592_119155001-119156000:	1000	0	145	327	141	387	19	15	0	0	209	44	42	49	0	25	0	90	65	70	29	0	147	61	47	43	0	0	44	0	0	0.733676	1
1531	cf7180001234592_38899001-38900000:	1000	0	176	374	148	302	47	16	0	0	114	47	32	34	0	35	0	99	53	65	25	0	196	78	47	69	0	0	42	0	0	0.614251	1
1532	cf7180001234592_139972001-139973000:	1000	0	157	303	192	348	29	34	0	0	148	49	54	63	0	22	0	86	75	68	35	0	119	52	43	57	0	0	65	0	0	1.12792	1
1533	cf7180001234592_75745001-75746000:	1000	0	175	293	192	340	38	30	0	0	148	35	54	50	0	37	0	93	70	78	40	0	92	73	54	44	0	0	63	0	0	0.892857	1
1534	cf7180001234592_52338001-52339000:	1000	0	165	322	186	327	32	50	0	0	132	37	37	60	0	26	0	98	66	60	34	0	150	52	36	69	0	0	60	0	0	1.6292	2
1535	cf7180001234592_21866001-21867000:	1000	0	161	265	178	396	40	43	0	0	162	58	31	50	0	30	0	112	63	104	23	0	81	30	41	67	0	0	64	0	0	1.50045	2
1536	cf7180001234592_1369001-1370000:	1000	0	195	343	187	275	49	49	0	0	83	53	44	53	0	31	0	95	44	90	41	0	138	62	66	57	0	0	44	0	0	1.34375	2
1537	cf7180001234592_135885001-135886000:	1000	0	133	353	149	365	23	13	0	0	163	42	44	57	0	18	0	120	69	94	29	0	142	60	47	38	0	0	40	0	0	0.656002	1
1538	cf7180001234592_22663001-22664000:	1000	0	163	310	169	358	28	38	0	0	150	54	34	49	0	28	0	94	69	84	32	0	134	43	47	55	0	0	60	0	0	1.37946	2
1539	cf7180001234592_125264001-125265000:	1000	0	209	300	163	328	31	46	0	0	131	65	30	42	0	41	0	78	56	60	36	0	141	57	51	81	0	0	53	0	0	1.35028	2
1540	cf7180001234592_29955001-29956000:	1000	0	184	267	208	341	45	48	0	0	115	60	38	54	0	30	0	97	77	84	39	0	83	46	49	65	0	0	69	0	0	1.25418	1
1541	cf7180001234592_8367001-8368000:	1000	0	222	250	191	337	54	27	0	0	131	66	40	44	0	64	0	82	69	74	35	0	67	65	60	63	0	0	58	0	0	0.636762	1
1542	cf7180001234592_55523001-55524000:	1000	0	151	331	203	315	44	28	0	0	106	42	52	67	0	27	0	97	79	83	22	0	127	53	55	47	0	0	70	0	0	0.913451	1
1543	cf7180001234592_119536001-119537000:	1000	0	178	265	179	378	31	43	0	0	177	50	37	50	0	36	0	86	68	66	33	0	100	49	42	67	0	0	64	0	0	1.34957	2
1544	cf7180001234592_52512001-52513000:	1000	0	167	368	156	309	32	23	0	0	116	52	46	42	0	28	0	91	55	97	32	0	165	64	65	41	0	0	50	0	0	0.88285	1
1545	cf7180001234592_116680001-116681000:	1000	55	155	303	167	320	32	19	1	0	127	40	44	46	53	21	1	91	70	76	27	0	107	74	61	45	2	0	62	0	0	0.734016	1
1546	cf7180001234592_130721001-130722000:	1000	20	182	331	185	282	41	33	0	0	116	47	60	60	19	44	0	77	50	64	41	0	148	58	46	51	0	1	42	1	0	0.980101	1
1547	cf7180001234592_111621001-111622000:	1000	0	187	336	127	350	16	21	0	0	140	44	41	30	0	38	0	120	49	99	35	0	124	83	51	62	0	0	46	0	0	0.884248	1
1548	cf7180001234592_55627001-55628000:	1000	0	153	286	161	400	28	29	0	0	206	41	38	40	0	28	0	97	66	76	37	0	114	55	36	52	0	0	56	0	0	1.17728	1
1549	cf7180001234592_9754001-9755000:	1000	0	218	266	170	346	36	33	0	0	135	74	41	38	0	41	0	83	60	71	42	0	86	70	56	79	0	0	54	0	0	0.890448	1
1550	cf7180001234592_174314001-174315000:	1000	0	169	315	224	292	48	50	0	0	101	37	45	61	0	20	0	100	80	66	60	0	126	62	44	45	0	0	54	0	0	1.32079	2
1551	cf7180001234592_75574001-75575000:	1000	0	128	314	214	344	43	39	0	0	143	34	56	67	0	13	0	98	76	89	35	0	116	41	44	36	0	0	69	0	0	1.42377	2
1552	cf7180001234592_58019001-58020000:	1000	0	136	287	174	403	30	13	0	0	167	42	37	47	0	26	0	124	94	101	27	0	83	55	43	40	0	0	70	0	0	0.549358	1
1553	cf7180001234592_15143001-15144000:	1000	0	175	325	117	383	19	11	0	0	167	75	48	40	0	39	0	114	39	119	31	0	115	50	47	58	0	0	27	0	0	0.537241	1
1554	cf7180001234592_162769001-162770000:	1000	0	162	293	160	385	35	19	0	0	197	53	49	52	0	31	0	93	57	61	32	0	122	58	29	70	0	0	41	0	0	0.733025	1
1555	cf7180001234592_133343001-133344000:	1000	0	147	368	140	345	38	7	0	0	164	40	45	41	0	25	0	100	50	87	19	0	165	75	58	44	0	0	41	0	0	0.340136	1
1556	cf7180001234592_129248001-129249000:	1000	0	164	312	180	344	35	26	0	0	154	44	49	48	0	28	0	84	70	65	36	0	133	66	46	54	0	0	61	0	0	0.880759	1
1557	cf7180001234592_75143001-75144000:	1000	0	249	198	289	264	82	78	0	0	83	63	44	75	0	67	0	42	85	26	55	0	55	41	57	70	0	0	76	0	0	1.08392	1
1559	cf7180001234592_160430001-160431000:	1000	0	147	353	165	335	21	18	0	0	130	41	59	44	0	14	0	100	67	95	36	0	140	73	54	43	0	0	64	0	0	0.742115	1
1560	cf7180001234592_117647001-117648000:	1000	0	182	336	192	290	37	31	0	0	110	50	59	60	0	44	0	81	65	71	46	0	147	57	48	44	0	0	49	0	0	0.887134	1
1561	cf7180001234592_108148001-108149000:	1000	0	168	266	208	358	43	21	0	0	136	57	48	43	0	36	0	83	96	74	39	0	94	54	41	52	0	0	82	0	0	0.600962	1
1562	cf7180001234592_170166001-170167000:	1000	0	219	283	208	290	40	81	0	0	98	30	34	43	0	49	0	93	53	72	56	0	109	58	47	67	0	0	69	0	0	1.77819	2
1563	cf7180001234592_3062001-3063000:	1000	0	141	385	117	357	22	7	0	0	137	45	34	38	0	23	0	132	54	102	14	0	178	66	40	64	0	0	43	0	0	0.42432	1
1564	cf7180001234592_130871001-130872000:	1000	132	147	314	150	257	24	33	0	0	94	41	46	46	131	26	1	71	47	73	29	0	147	47	50	42	0	0	51	0	0	1.4966	2
1565	cf7180001234592_125256001-125257000:	1000	0	180	298	193	329	35	51	0	0	130	36	42	65	0	36	0	98	65	59	28	0	116	57	42	74	0	0	65	0	0	1.46805	2
1566	cf7180001234592_171042001-171043000:	1000	0	159	313	185	343	30	28	0	0	132	44	47	66	0	31	0	108	79	74	29	0	117	56	41	58	0	0	59	0	0	0.951895	1
1567	cf7180001234592_107676001-107677000:	1000	0	215	232	231	322	62	51	0	0	99	83	50	60	0	42	0	69	67	71	38	0	62	39	50	85	0	0	71	0	0	1.02688	1
1568	cf7180001234592_136752001-136753000:	1000	0	135	326	194	345	46	16	0	0	142	47	56	62	0	19	0	100	76	75	31	0	136	53	33	52	0	0	55	0	0	0.61092	1
1569	cf7180001234592_143122001-143123000:	1000	0	138	330	162	370	24	24	0	0	160	39	46	55	0	23	0	113	68	90	25	0	133	52	38	51	0	0	58	0	0	1.07354	1
1570	cf7180001234592_3266001-3267000:	1000	0	214	298	237	251	44	68	0	0	85	38	83	95	0	57	0	71	41	51	40	0	101	51	43	74	0	0	57	0	0	1.34075	2
1571	cf7180001234592_158707001-158708000:	1000	0	146	321	172	361	31	4	0	0	155	61	57	54	0	24	0	84	80	74	27	0	136	57	43	52	0	0	60	0	0	0.159286	1
1572	cf7180001234592_152130001-152131000:	1000	0	160	304	135	401	30	27	0	0	197	42	22	40	0	39	0	112	56	87	16	0	125	52	44	61	0	0	49	0	0	1.25	1
1573	cf7180001234592_35180001-35181000:	1000	0	168	329	195	308	46	33	0	0	103	39	56	61	0	42	0	109	60	96	32	0	118	54	45	49	0	0	56	0	0	1.00733	1
1574	cf7180001234592_26341001-26342000:	1000	160	164	207	266	203	94	54	0	0	58	22	66	60	159	41	0	55	52	55	44	0	44	47	42	37	0	0	68	1	0	1.23785	1
1575	cf7180001234592_10815001-10816000:	1000	0	174	357	191	278	40	47	0	0	96	33	42	61	0	21	0	92	61	64	33	0	159	73	63	57	0	0	57	0	0	1.41421	2
1576	cf7180001234592_118662001-118663000:	1000	0	157	339	141	363	36	34	0	0	190	36	27	40	0	45	0	98	43	87	26	0	170	42	44	42	0	0	39	0	0	1.53589	2
1577	cf7180001234592_64370001-64371000:	1000	0	196	244	235	325	63	41	0	0	117	49	49	45	0	34	0	80	82	51	49	0	76	72	38	75	0	0	78	0	0	0.890143	1
1578	cf7180001234592_843001-844000:	1000	228	187	191	211	183	55	65	1	1	64	35	36	54	227	33	0	41	54	23	60	0	61	53	52	42	0	0	42	0	0	1.64736	2
1579	cf7180001234592_163211001-163212000:	1000	0	162	375	171	292	26	28	0	0	117	48	59	49	0	24	0	67	58	61	36	0	203	62	45	56	0	0	60	0	0	1.01076	1
1580	cf7180001234592_44155001-44156000:	1000	365	125	135	126	249	23	21	0	0	111	50	28	36	364	24	1	36	53	29	15	0	40	30	31	55	0	0	52	0	0	1.33333	2
1581	cf7180001234592_121193001-121194000:	1000	0	151	371	181	297	46	22	0	0	116	43	56	64	0	30	0	95	57	84	28	0	168	55	52	40	0	0	43	0	0	0.804947	1
1582	cf7180001234592_6740001-6741000:	1000	0	178	389	144	289	18	20	0	0	112	48	44	59	0	27	0	83	62	54	21	0	192	83	69	61	0	0	46	0	0	0.780275	1
1583	cf7180001234592_148624001-148625000:	1000	0	163	360	172	305	36	26	0	0	130	40	52	67	0	39	0	96	58	64	30	0	172	57	40	53	0	0	39	0	0	0.927379	1
1584	cf7180001234592_41276001-41277000:	1000	0	156	360	186	298	34	56	0	0	109	35	46	60	0	15	0	115	49	100	53	0	151	49	48	40	0	0	39	0	0	1.92997	2
1585	cf7180001234592_38140001-38141000:	1000	0	210	292	234	264	59	52	0	0	104	35	73	81	0	46	0	74	50	50	44	0	84	77	61	59	0	0	50	0	0	1.0582	1
1586	cf7180001234592_10800001-10801000:	1000	0	124	340	159	377	40	21	0	0	175	31	30	45	0	16	0	117	68	86	20	0	153	55	40	48	0	0	54	0	0	1.06512	1
1587	cf7180001234592_20745001-20746000:	1000	0	163	265	213	359	49	18	0	0	139	47	56	49	0	29	0	99	90	68	42	0	79	69	31	61	0	0	73	0	0	0.518448	1
1588	cf7180001234592_135359001-135360000:	1000	0	204	304	191	301	46	29	0	0	111	60	49	59	0	35	0	84	66	51	40	0	114	80	57	72	0	0	46	0	0	0.744277	1
1589	cf7180001234592_43347001-43348000:	1000	0	227	256	244	273	63	50	0	0	80	65	56	65	0	43	0	70	75	49	58	0	73	69	57	68	0	0	58	0	0	0.902723	1
1590	cf7180001234592_1105001-1106000:	1000	574	87	174	59	106	8	4	0	0	18	33	23	13	573	7	0	41	24	42	24	1	76	43	33	22	0	0	14	0	0	0.779271	1
1591	cf7180001234592_85995001-85996000:	1000	0	129	333	177	361	46	21	0	0	174	41	49	58	0	27	0	97	61	89	24	0	146	40	40	37	0	0	49	0	0	0.919721	1
1592	cf7180001234592_161186001-161187000:	1000	0	214	266	235	285	54	27	0	0	89	69	71	61	0	53	0	57	83	63	50	0	77	65	60	50	0	0	70	0	0	0.536886	1
1593	cf7180001234592_42607001-42608000:	1000	0	145	316	163	376	17	19	0	0	145	44	34	51	0	12	0	118	92	76	26	0	119	70	44	63	0	0	69	0	0	0.803893	1
1594	cf7180001234592_126640001-126641000:	1000	0	186	338	168	308	34	30	0	0	116	54	42	53	0	40	0	90	62	67	33	0	155	62	50	63	0	0	48	0	0	0.960061	1
1595	cf7180001234592_151473001-151474000:	1000	0	179	301	175	345	38	30	0	0	157	44	40	46	0	42	0	88	66	77	35	0	115	63	58	44	0	0	56	0	0	0.957702	1
1596	cf7180001234592_108692001-108693000:	1000	0	203	343	125	329	17	16	0	0	135	68	33	45	0	50	0	97	59	82	34	0	147	68	66	53	0	0	29	0	0	0.630542	1
1597	cf7180001234592_103443001-103444000:	1000	0	109	447	142	302	34	24	0	0	109	31	32	53	0	20	0	129	51	107	22	0	253	34	33	34	0	0	33	0	0	1.55059	2
1598	cf7180001234592_76359001-76360000:	1000	0	192	347	228	233	45	33	0	0	65	39	79	96	0	51	0	82	71	58	40	0	123	69	63	38	0	0	47	0	0	0.753838	1
1599	cf7180001234592_99889001-99890000:	1000	0	154	386	173	287	28	36	0	0	95	38	48	56	0	26	0	94	61	94	30	0	182	54	61	37	0	0	59	0	0	1.35125	2
1600	cf7180001234592_127194001-127195000:	1000	0	186	359	131	324	22	21	0	0	141	46	44	37	0	44	0	101	44	86	36	0	161	74	53	53	0	0	36	0	0	0.861857	1
1601	cf7180001234592_65526001-65527000:	1000	0	159	402	148	291	18	18	0	0	100	43	52	64	0	25	0	115	60	73	33	0	191	73	44	57	0	0	33	0	0	0.764916	1
1602	cf7180001234592_119738001-119739000:	1000	0	123	350	184	343	33	23	0	0	151	30	61	72	0	12	0	107	67	85	25	0	135	58	47	39	0	0	54	0	0	1.01626	1
1603	cf7180001234592_59337001-59338000:	1000	0	154	273	186	387	29	11	0	0	144	52	60	42	0	19	0	104	86	95	29	0	65	71	44	62	0	0	86	0	0	0.384025	1
1604	cf7180001234592_34613001-34614000:	1000	0	200	276	220	304	62	32	0	0	118	45	52	53	0	50	0	73	74	59	37	0	90	73	60	53	0	0	68	0	0	0.727273	1
1605	cf7180001234592_78958001-78959000:	1000	521	52	185	79	163	14	7	0	0	57	16	26	31	520	7	1	66	31	54	10	0	78	22	15	20	0	0	24	0	0	1.70399	2
1606	cf7180001234592_127875001-127876000:	1000	0	206	302	189	303	39	38	0	0	117	66	59	61	0	45	0	68	52	64	37	0	120	57	54	70	0	0	52	0	0	0.976011	1
1607	cf7180001234592_62619001-62620000:	1000	0	248	249	160	343	21	49	0	0	149	87	31	58	0	41	0	67	58	33	41	0	87	71	64	102	0	0	40	0	0	1.23488	1
1608	cf7180001234592_169730001-169731000:	1000	0	170	331	164	335	28	22	0	0	133	37	37	60	0	32	0	112	77	73	23	0	118	79	64	51	0	0	53	0	0	0.789096	1
1609	cf7180001234592_127937001-127938000:	1000	0	184	326	149	341	26	37	0	0	127	50	32	46	0	37	0	110	54	92	24	0	129	59	55	68	0	0	53	0	0	1.34958	2
1610	cf7180001234592_29931001-29932000:	1000	0	230	315	206	249	53	47	0	0	83	48	52	52	0	53	0	75	53	58	58	0	123	82	65	54	0	0	43	0	0	0.99198	1
1611	cf7180001234592_29691001-29692000:	1000	0	201	294	200	305	39	43	0	0	98	59	49	66	0	50	0	99	68	88	46	0	91	49	55	50	0	0	49	0	0	1.06965	1
1612	cf7180001234592_126683001-126684000:	1000	0	179	293	171	357	39	20	0	0	151	63	42	31	0	25	0	81	70	87	39	0	103	71	67	48	0	0	62	0	0	0.653403	1
1613	cf7180001234592_53727001-53728000:	1000	0	183	376	118	323	11	5	0	0	103	48	49	28	0	33	0	122	53	106	29	0	144	97	60	61	0	0	50	0	0	0.231546	1
1614	cf7180001234592_150788001-150789000:	1000	0	141	321	178	360	35	8	0	0	153	47	71	53	0	28	0	96	64	93	27	0	117	58	36	50	0	0	63	0	0	0.31875	1
1615	cf7180001234592_127557001-127558000:	1000	0	228	330	146	296	30	34	0	0	119	53	37	41	0	61	0	81	45	60	32	0	148	80	63	72	0	0	43	0	0	1.02139	1
1617	cf7180001234592_37507001-37508000:	1000	0	165	361	175	299	34	32	0	0	104	31	47	64	0	39	0	108	62	83	21	0	150	63	56	49	0	0	56	0	0	1.10823	1
1618	cf7180001234592_152173001-152174000:	1000	20	162	382	151	285	30	31	0	0	118	37	44	51	19	27	0	85	46	70	25	0	194	66	59	51	0	1	44	1	0	1.26727	1
1619	cf7180001234592_49247001-49248000:	1000	0	119	305	163	413	40	15	0	0	186	50	41	40	0	6	0	121	67	115	27	0	101	48	42	44	0	0	56	0	0	0.773315	1
1620	cf7180001234592_115750001-115751000:	1000	0	200	352	163	285	26	30	0	0	97	46	42	55	0	46	0	96	65	69	35	0	150	78	64	54	0	0	46	0	0	0.920245	1
1621	cf7180001234592_154038001-154039000:	1000	0	236	353	127	284	15	33	0	0	100	62	36	33	0	47	0	75	43	69	32	0	157	94	85	71	0	0	47	0	0	1.10103	1
1622	cf7180001234592_61781001-61782000:	1000	0	187	292	218	303	51	25	0	0	95	56	67	57	0	44	0	88	75	80	46	0	93	61	44	53	0	0	64	0	0	0.613256	1
1623	cf7180001234592_55200001-55201000:	1000	0	246	242	245	267	48	84	0	0	117	29	62	89	0	81	0	75	50	44	62	0	57	52	48	55	0	0	46	0	0	1.39373	2
1624	cf7180001234592_28298001-28299000:	1000	0	194	349	197	260	43	25	0	0	83	52	57	72	0	37	0	87	72	60	45	0	138	79	67	45	0	0	37	0	0	0.654142	1
1625	cf7180001234592_59577001-59578000:	1000	0	199	271	241	289	51	24	0	0	92	57	81	65	0	44	0	69	85	62	54	0	69	74	52	49	0	0	71	0	0	0.500427	1
1626	cf7180001234592_22200001-22201000:	1000	0	214	306	144	336	15	22	0	0	124	64	37	31	0	34	0	95	70	81	46	0	100	94	73	61	0	0	52	0	0	0.713915	1
1627	cf7180001234592_79915001-79916000:	1000	0	146	272	247	335	58	49	0	0	121	37	58	69	0	22	0	92	82	82	35	0	82	38	40	49	0	0	85	0	0	1.35877	2
1629	cf7180001234592_1041001-1042000:	1000	13	259	242	213	273	48	38	0	0	76	87	46	49	12	48	0	56	80	41	62	0	66	86	73	76	0	0	54	0	1	0.688818	1
1630	cf7180001234592_116135001-116136000:	1000	0	200	288	177	335	32	35	0	0	133	60	46	50	0	46	0	84	64	76	36	0	102	59	56	62	0	0	58	0	0	0.988701	1
1631	cf7180001234592_19118001-19119000:	1000	0	197	280	173	350	35	30	0	0	138	63	52	49	0	41	0	90	55	84	30	0	84	63	54	72	0	0	59	0	0	0.880256	1
1632	cf7180001234592_18205001-18206000:	1000	0	168	361	123	348	19	23	0	0	160	49	32	52	0	40	0	102	49	81	16	0	172	56	55	57	0	0	36	0	0	1.11305	1
1633	cf7180001234592_15994001-15995000:	1000	0	143	311	192	354	33	31	0	0	160	40	51	76	0	18	0	103	77	68	33	0	113	54	43	49	0	0	50	0	0	1.12908	1
1634	cf7180001234592_147363001-147364000:	1000	0	160	401	134	305	20	20	0	0	105	43	41	59	0	22	0	118	53	94	17	0	173	75	69	52	0	0	38	0	0	0.932836	1
1635	cf7180001234592_14835001-14836000:	1000	0	243	267	202	288	46	49	0	0	94	59	56	61	0	69	0	62	50	87	22	0	53	66	96	56	0	0	73	0	0	0.998248	1
1636	cf7180001234592_6686001-6687000:	1000	20	210	245	212	313	48	38	0	0	91	73	55	49	19	40	0	76	70	76	41	0	60	59	54	75	1	1	73	0	0	0.853549	1
1637	cf7180001234592_154415001-154416000:	1000	0	154	321	227	298	56	12	0	0	103	44	82	77	0	39	0	83	77	70	26	0	114	59	42	47	0	0	68	0	0	0.343269	1
1638	cf7180001234592_41614001-41615000:	1000	0	204	268	249	279	62	32	0	0	80	61	69	65	0	42	0	60	86	47	45	0	87	69	51	66	0	0	77	0	0	0.629971	1
1639	cf7180001234592_110494001-110495000:	1000	0	228	316	112	344	17	38	0	0	143	70	22	39	0	45	0	99	35	65	24	0	136	75	58	101	0	0	32	0	0	1.4881	2
1640	cf7180001234592_140469001-140470000:	1000	0	171	311	183	335	36	29	0	0	123	50	47	57	0	28	0	99	71	75	27	0	114	64	51	65	0	0	63	0	0	0.926725	1
1641	cf7180001234592_156522001-156523000:	1000	0	119	324	181	376	33	29	0	0	185	27	54	66	0	15	0	108	65	83	26	0	126	48	36	42	0	0	56	0	0	1.34639	2
1642	cf7180001234592_144338001-144339000:	1000	0	151	359	181	309	23	21	0	0	107	46	60	70	0	12	0	100	77	78	32	0	138	72	61	46	0	0	56	0	0	0.768358	1
1643	cf7180001234592_68374001-68375000:	1000	0	247	250	158	345	24	48	0	0	130	86	24	39	0	50	0	69	62	54	35	0	95	62	62	99	0	0	60	0	0	1.22995	1
1644	cf7180001234592_66349001-66350000:	1000	34	118	320	169	359	39	7	0	2	143	40	29	68	32	23	1	119	94	76	7	0	128	48	43	45	0	0	55	0	0	0.351018	1
1645	cf7180001234592_3917001-3918000:	1000	0	208	253	211	328	45	21	0	0	108	71	58	52	0	39	0	78	87	49	43	0	75	77	42	83	0	0	71	0	0	0.478491	1
1646	cf7180001234592_170081001-170082000:	1000	0	206	301	212	281	33	47	0	0	111	57	66	77	0	41	0	56	66	55	45	0	109	60	70	49	0	0	57	0	0	1.0762	1
1647	cf7180001234592_137341001-137342000:	1000	0	179	409	101	311	14	21	0	0	122	51	30	34	0	36	0	111	35	95	26	0	209	71	59	58	0	0	27	0	0	1.16157	1
1648	cf7180001234592_156107001-156108000:	1000	0	176	323	165	336	32	24	0	0	145	56	56	45	0	30	0	92	53	77	45	0	136	65	39	61	0	0	43	0	0	0.826446	1
1649	cf7180001234592_50657001-50658000:	1000	0	131	341	172	356	37	26	0	0	139	31	46	70	0	12	0	132	63	98	11	0	110	62	53	55	0	0	54	0	0	1.15391	1
1650	cf7180001234592_104737001-104738000:	1000	0	102	352	203	343	54	19	0	0	145	26	61	69	0	20	0	115	68	98	23	0	148	37	27	32	0	0	57	0	0	0.917608	1
1651	cf7180001234592_54000001-54001000:	1000	0	94	401	156	349	26	12	0	0	151	32	31	64	0	8	0	121	87	79	21	0	216	42	32	32	0	0	45	0	0	0.818331	1
1652	cf7180001234592_49220001-49221000:	1000	0	150	345	164	341	17	37	0	0	144	37	59	62	0	26	0	98	51	100	23	0	132	50	55	46	0	0	62	0	0	1.50407	2
1653	cf7180001234592_113494001-113495000:	1000	0	160	307	193	340	45	33	0	0	128	42	47	49	0	27	0	104	67	87	33	0	113	58	42	58	0	0	66	0	0	1.06865	1
1654	cf7180001234592_13594001-13595000:	1000	0	158	246	214	382	47	20	0	0	161	47	53	45	0	27	0	91	94	66	39	0	71	64	31	61	0	0	82	0	0	0.591506	1
1655	cf7180001234592_5994001-5995000:	1000	0	161	335	150	354	18	12	0	0	144	47	40	46	0	25	0	106	79	78	29	0	134	77	55	52	0	0	57	0	0	0.496894	1
1656	cf7180001234592_63051001-63052000:	1000	0	184	330	165	321	29	25	0	0	119	55	50	51	0	30	0	98	61	78	37	0	127	74	54	63	0	0	48	0	0	0.823452	1
1657	cf7180001234592_135441001-135442000:	1000	0	151	371	131	347	12	10	0	0	143	49	47	49	0	20	0	119	62	103	34	0	148	71	57	39	0	0	36	0	0	0.505536	1
1658	cf7180001234592_115088001-115089000:	1000	0	269	232	285	214	69	100	0	0	59	41	57	67	0	57	0	45	59	24	80	0	70	71	60	71	0	0	69	0	0	1.30438	1
1659	cf7180001234592_112762001-112763000:	1000	0	154	297	223	326	32	46	0	0	137	33	64	90	0	23	0	88	81	52	33	0	102	52	43	55	0	0	68	0	0	1.33947	2
1660	cf7180001234592_28678001-28679000:	1000	0	160	319	175	346	31	13	0	0	124	58	51	42	0	39	0	96	80	97	34	0	129	50	43	44	0	0	68	0	0	0.464286	1
1661	cf7180001234592_26552001-26553000:	1000	0	178	335	169	318	24	15	0	0	117	56	54	55	0	30	0	95	76	76	40	0	126	77	60	48	0	0	50	0	0	0.498637	1
1662	cf7180001234592_17486001-17487000:	1000	0	193	366	179	262	26	43	0	0	89	34	69	66	0	39	0	99	41	93	47	0	130	77	67	39	0	0	40	0	0	1.24468	1
1663	cf7180001234592_161815001-161816000:	1000	0	174	289	200	337	40	48	0	0	140	32	52	55	0	40	0	99	60	80	40	0	100	54	38	56	0	0	65	0	0	1.37931	2
1664	cf7180001234592_170564001-170565000:	1000	0	179	230	197	394	31	41	0	0	183	55	44	54	0	23	0	84	81	53	39	0	62	60	40	77	0	0	72	0	0	1.16269	1
1665	cf7180001234592_161270001-161271000:	1000	20	291	268	213	208	48	57	0	0	48	56	63	59	19	101	0	55	45	59	56	0	71	77	79	55	0	1	49	1	0	0.919607	1
1666	cf7180001234592_150930001-150931000:	1000	0	150	311	194	345	50	28	0	0	145	40	56	62	0	26	0	106	60	88	28	0	105	56	44	52	0	0	53	0	0	0.962199	1
1667	cf7180001234592_171191001-171192000:	1000	0	142	325	184	349	50	29	0	0	149	41	42	61	0	17	0	111	62	76	25	0	133	55	39	61	0	0	48	0	0	1.10992	1
1668	cf7180001234592_140110001-140111000:	1000	0	163	364	175	298	31	32	0	0	113	35	55	54	0	20	0	97	56	76	37	0	158	76	54	52	0	0	53	0	0	1.12182	1
1669	cf7180001234592_43327001-43328000:	1000	0	186	331	147	336	22	33	0	0	138	56	58	58	0	35	0	101	33	97	26	0	114	62	58	67	0	0	41	0	0	1.20693	1
1670	cf7180001234592_153441001-153442000:	1000	0	201	316	143	340	30	32	0	0	156	52	35	44	0	51	0	101	46	70	38	0	135	66	44	68	0	0	31	0	0	1.11331	1
1671	cf7180001234592_172234001-172235000:	1000	0	137	317	210	336	53	30	0	0	153	34	59	69	0	26	0	96	67	73	35	0	129	46	33	43	0	0	53	0	0	1.04275	1
1672	cf7180001234592_43153001-43154000:	1000	0	195	267	265	273	55	59	0	0	91	33	61	86	0	47	0	74	90	45	49	0	79	56	52	47	0	0	75	0	0	1.14175	1
1673	cf7180001234592_68048001-68049000:	1000	0	158	332	222	288	61	24	0	0	96	39	62	63	0	31	0	87	75	75	33	0	130	64	52	42	0	0	65	0	0	0.684229	1
1674	cf7180001234592_25736001-25737000:	1000	475	102	185	118	120	31	15	0	0	41	21	38	44	474	20	0	39	34	22	23	0	72	46	36	23	0	1	19	0	0	1.24626	1
1675	cf7180001234592_154022001-154023000:	1000	0	225	281	213	281	49	42	0	0	105	55	56	70	0	64	0	66	66	47	39	0	99	64	60	62	0	0	55	0	0	0.876369	1
1676	cf7180001234592_106235001-106236000:	1000	0	135	347	160	358	25	17	0	0	163	41	60	67	0	29	0	110	58	87	24	0	144	48	33	49	0	0	44	0	0	0.787037	1
1677	cf7180001234592_96346001-96347000:	1000	0	179	330	178	313	34	27	0	0	120	51	55	46	0	38	0	79	62	87	34	0	133	63	63	44	0	0	63	0	0	0.847404	1
1678	cf7180001234592_61985001-61986000:	1000	0	178	300	199	323	41	26	0	0	100	45	43	61	0	41	0	118	89	93	37	0	80	66	59	41	0	0	59	0	0	0.734007	1
1679	cf7180001234592_151316001-151317000:	1000	0	158	352	155	335	21	22	0	0	129	50	43	53	0	25	0	105	69	85	30	0	154	60	50	52	0	0	51	0	0	0.898326	1
1680	cf7180001234592_31535001-31536000:	1000	0	166	378	173	283	33	26	0	0	88	49	67	76	0	27	0	104	46	80	22	0	158	64	49	68	0	0	42	0	0	0.905356	1
1681	cf7180001234592_4298001-4299000:	1000	0	129	417	158	296	38	6	0	0	101	26	62	29	0	39	0	92	52	114	13	0	215	58	48	29	0	0	77	0	0	0.294377	1
1682	cf7180001234592_120269001-120270000:	1000	20	163	326	157	334	22	23	0	0	136	45	43	44	19	32	0	93	69	80	30	0	138	63	52	49	0	1	59	1	0	0.898753	1
1683	cf7180001234592_54782001-54783000:	1000	0	178	315	180	327	44	19	0	0	130	55	52	48	0	34	0	89	65	79	35	0	118	70	56	52	0	0	53	0	0	0.593009	1
1684	cf7180001234592_12467001-12468000:	1000	0	205	301	186	308	35	24	0	0	108	58	44	49	0	40	0	82	83	62	42	0	106	83	69	54	0	0	60	0	0	0.629426	1
1685	cf7180001234592_164242001-164243000:	1000	0	179	358	191	272	45	32	0	0	87	44	47	50	0	40	0	76	66	64	31	0	181	63	53	55	0	0	65	0	0	0.935974	1
1686	cf7180001234592_17384001-17385000:	1000	0	134	363	195	308	35	16	0	0	106	38	63	79	0	18	0	108	81	78	26	0	144	62	48	42	0	0	55	0	0	0.612323	1
1687	cf7180001234592_166424001-166425000:	1000	0	227	239	181	353	34	28	0	0	139	72	43	44	0	57	0	85	76	65	46	0	59	70	52	72	0	0	57	0	0	0.681481	1
1688	cf7180001234592_9128001-9129000:	1000	0	207	322	196	275	45	20	0	0	92	67	73	70	0	50	0	76	58	59	41	0	122	70	50	66	0	0	40	0	0	0.492951	1
1689	cf7180001234592_105151001-105152000:	1000	0	184	379	163	274	22	39	0	0	92	44	54	71	0	39	0	100	47	86	32	0	160	62	65	48	0	0	38	0	0	1.30035	1
1690	cf7180001234592_63094001-63095000:	1000	0	128	311	179	382	38	14	0	0	185	43	52	63	0	29	0	106	74	79	30	0	127	42	26	43	0	0	48	0	0	0.611034	1
1691	cf7180001234592_8450001-8451000:	1000	0	161	219	235	385	50	51	0	0	195	41	57	73	0	27	0	75	76	59	38	0	45	42	42	54	0	0	74	0	0	1.34796	2
1692	cf7180001234592_55701001-55702000:	1000	1	142	369	161	327	36	31	0	1	145	31	29	59	0	29	1	108	65	77	23	0	181	51	51	39	0	0	42	0	0	1.35596	2
1693	cf7180001234592_84127001-84128000:	1000	0	154	281	201	364	50	22	0	0	154	48	49	55	0	30	0	100	80	72	34	0	100	54	32	58	0	0	61	0	0	0.710732	1
1694	cf7180001234592_80593001-80594000:	1000	0	238	321	154	287	25	36	0	0	86	66	40	45	0	65	0	85	53	75	35	0	130	71	65	73	0	0	49	0	0	0.982211	1
1695	cf7180001234592_153888001-153889000:	1000	0	178	322	160	340	33	22	0	0	123	50	39	34	0	35	0	110	66	96	36	0	120	71	52	55	0	0	57	0	0	0.772472	1
1696	cf7180001234592_110638001-110639000:	1000	0	164	283	194	359	26	50	0	0	165	49	50	69	0	13	0	97	68	70	51	0	91	52	45	55	0	0	48	0	0	1.57154	2
1697	cf7180001234592_89872001-89873000:	1000	0	180	385	185	250	30	37	0	0	88	33	61	67	0	25	0	81	57	64	39	0	168	85	75	41	0	0	48	0	0	1.11111	1
1698	cf7180001234592_5655001-5656000:	1000	0	188	238	199	375	45	36	0	0	155	62	39	50	0	39	0	91	79	71	37	0	66	51	42	69	0	0	67	0	0	0.962258	1
1699	cf7180001234592_1062001-1063000:	1000	0	202	267	193	338	34	29	0	0	118	65	55	39	0	45	0	84	74	91	49	0	75	62	53	55	0	0	71	0	0	0.743857	1
1700	cf7180001234592_90548001-90549000:	1000	23	209	285	173	310	39	45	0	4	118	46	31	44	19	57	4	85	58	60	33	0	120	61	48	70	0	0	57	0	0	1.24457	1
1701	cf7180001234592_51821001-51822000:	1000	0	158	375	158	309	29	28	0	0	119	29	59	56	0	31	0	113	42	100	25	0	148	70	54	48	0	0	48	0	0	1.12162	1
1702	cf7180001234592_166749001-166750000:	1000	0	265	300	178	257	36	69	0	0	79	47	32	49	0	72	0	82	41	57	45	0	117	77	69	79	0	0	48	0	0	1.46279	2
1703	cf7180001234592_59731001-59732000:	1000	0	113	384	153	350	20	16	0	0	156	26	54	49	0	7	0	111	63	84	27	0	186	64	33	46	0	0	57	0	0	0.925444	1
1704	cf7180001234592_103586001-103587000:	1000	0	170	280	159	391	30	38	0	0	204	39	44	56	0	37	0	104	47	83	30	0	85	56	46	57	0	0	43	0	0	1.40585	2
1705	cf7180001234592_118687001-118688000:	1000	0	172	333	138	357	22	11	0	0	154	54	46	34	0	34	0	93	58	86	26	0	140	73	53	59	0	0	56	0	0	0.463431	1
1706	cf7180001234592_127273001-127274000:	1000	0	123	304	185	388	38	24	0	0	187	31	50	62	0	19	0	104	72	89	19	0	104	49	45	40	0	0	66	0	0	1.05471	1
1707	cf7180001234592_55716001-55717000:	1000	0	180	298	208	314	39	48	0	0	115	56	45	74	0	27	0	94	76	59	45	0	115	49	44	64	0	0	49	0	0	1.28205	1
1708	cf7180001234592_30199001-30200000:	1000	0	139	312	175	374	30	13	0	0	159	37	56	49	0	22	0	111	75	88	29	0	108	67	36	52	0	0	67	0	0	0.53443	1
1709	cf7180001234592_129597001-129598000:	1000	0	154	382	141	323	27	21	0	0	122	46	38	50	0	21	0	107	55	87	15	0	179	66	58	59	0	0	48	0	0	0.967118	1
1710	cf7180001234592_103929001-103930000:	1000	0	159	281	199	361	30	22	0	0	129	46	51	47	0	28	0	97	95	80	32	0	91	63	42	57	0	0	89	0	0	0.6953	1
1711	cf7180001234592_10368001-10369000:	1000	0	146	345	151	358	20	11	0	0	148	53	63	52	0	20	0	104	57	103	27	0	128	62	49	50	0	0	52	0	0	0.498957	1
1712	cf7180001234592_2050001-2051000:	1000	0	99	367	172	362	36	19	0	0	174	34	54	62	0	10	0	109	63	98	29	0	170	36	33	27	0	0	45	0	0	1.11581	1
1713	cf7180001234592_136103001-136104000:	1000	0	99	428	134	339	11	20	0	0	164	20	31	86	0	12	0	129	72	70	11	0	225	47	43	32	0	0	26	0	0	1.50761	2
1714	cf7180001234592_11004001-11005000:	1000	0	178	333	167	322	38	27	0	0	109	62	54	53	0	26	0	110	48	105	34	0	112	63	57	60	0	0	41	0	0	0.908296	1
1715	cf7180001234592_115287001-115288000:	1000	0	134	328	174	364	16	14	0	0	150	41	56	68	0	17	0	109	88	81	26	0	117	62	46	45	0	0	63	0	0	0.600446	1
1716	cf7180001234592_3339001-3340000:	1000	0	203	259	255	283	58	54	0	0	93	56	60	72	0	34	0	62	83	42	52	0	86	59	51	65	0	0	72	0	0	1.04318	1
1717	cf7180001234592_59841001-59842000:	1000	0	161	343	139	357	17	9	0	0	147	47	63	48	0	27	0	107	50	81	19	0	136	78	36	79	0	0	55	0	0	0.402163	1
1718	cf7180001234592_161542001-161543000:	1000	0	241	217	281	261	68	81	0	0	83	57	49	63	0	50	0	43	82	33	72	0	68	53	57	62	0	0	78	0	0	1.19608	1
1719	cf7180001234592_126937001-126938000:	1000	0	169	345	153	333	22	23	0	0	138	48	48	53	0	36	0	100	60	85	31	0	144	62	53	49	0	0	47	0	0	0.889508	1
1720	cf7180001234592_133138001-133139000:	1000	0	173	223	263	341	57	44	0	0	113	50	52	56	0	28	0	86	110	69	58	0	47	51	38	48	0	0	92	0	0	0.967054	1
1721	cf7180001234592_62969001-62970000:	1000	0	146	330	132	392	17	20	0	0	180	52	49	47	0	19	0	114	46	102	22	0	126	55	41	63	0	0	46	0	0	1.03778	1
1722	cf7180001234592_137730001-137731000:	1000	0	162	336	182	320	20	55	0	0	133	33	48	80	0	32	0	100	59	74	28	0	140	42	48	54	0	0	53	0	0	1.86542	2
1723	cf7180001234592_7221001-7222000:	1000	0	187	268	243	302	62	35	0	0	119	52	58	66	0	43	0	62	88	51	47	0	94	57	54	43	0	0	68	0	0	0.77023	1
1724	cf7180001234592_74288001-74289000:	1000	0	231	277	158	334	26	25	0	0	122	77	43	39	0	48	0	82	64	62	40	0	95	81	57	85	0	0	53	0	0	0.684969	1
1725	cf7180001234592_138911001-138912000:	1000	0	147	370	170	313	33	31	0	0	119	42	50	63	0	23	0	110	56	94	33	0	162	51	48	43	0	0	41	0	0	1.2405	1
1726	cf7180001234592_69497001-69498000:	1000	0	142	356	196	306	43	21	0	0	119	41	71	71	0	16	0	97	61	86	33	0	134	64	53	40	0	0	49	0	0	0.754527	1
1727	cf7180001234592_51059001-51060000:	1000	0	242	289	136	333	24	28	0	0	123	68	29	35	0	70	0	98	54	78	33	0	100	76	61	78	0	0	44	0	0	0.850754	1
1728	cf7180001234592_11188001-11189000:	1000	0	215	336	203	246	41	47	0	0	80	42	57	84	0	57	0	81	58	52	35	0	130	69	68	55	0	0	43	0	0	1.07687	1
1729	cf7180001234592_138447001-138448000:	1000	0	175	353	155	317	23	22	0	0	114	46	38	49	0	34	0	105	72	80	31	0	150	73	59	51	0	0	52	0	0	0.81106	1
1730	cf7180001234592_69419001-69420000:	1000	0	163	401	153	283	29	27	0	0	108	31	60	53	0	29	0	101	37	92	27	0	180	76	60	46	0	0	43	0	0	1.08264	1
1731	cf7180001234592_92608001-92609000:	1000	0	117	317	193	373	58	24	0	0	178	34	44	48	0	22	0	100	67	88	26	0	144	37	29	39	0	0	61	0	0	1.06284	1
1732	cf7180001234592_165051001-165052000:	1000	0	174	334	201	291	30	33	0	0	89	34	61	52	0	32	0	89	77	84	39	0	123	75	61	41	0	0	79	0	0	0.943558	1
1733	cf7180001234592_61470001-61471000:	1000	0	186	307	177	330	39	24	0	0	130	40	47	58	0	47	0	104	67	68	24	0	106	75	50	65	0	0	55	0	0	0.728996	1
1734	cf7180001234592_147813001-147814000:	1000	0	218	354	102	326	7	9	0	0	132	66	41	34	0	50	0	95	44	72	28	0	156	92	62	78	0	0	33	0	0	0.404749	1
1735	cf7180001234592_70556001-70557000:	1000	0	110	353	175	362	32	21	0	0	146	34	48	50	0	15	0	109	74	110	19	0	153	40	43	32	0	0	73	0	0	1.09091	1
1736	cf7180001234592_24385001-24386000:	1000	0	167	354	173	306	21	44	0	0	114	29	38	63	0	25	0	99	69	66	25	0	156	69	60	57	0	0	64	0	0	1.52297	2
1737	cf7180001234592_76182001-76183000:	1000	0	170	310	164	356	24	30	0	0	126	56	39	57	0	38	0	114	71	100	24	0	107	46	50	58	0	0	59	0	0	1.07604	1
1738	cf7180001234592_167899001-167900000:	1000	0	153	358	137	352	27	8	0	0	149	33	44	42	0	22	0	125	58	88	23	0	137	90	52	56	0	0	45	0	0	0.381661	1
1739	cf7180001234592_111302001-111303000:	1000	0	156	350	203	291	36	36	0	0	97	44	57	84	0	18	0	103	74	57	36	0	151	58	38	63	0	0	47	0	0	1.13679	1
1740	cf7180001234592_98290001-98291000:	1000	0	133	331	157	379	21	17	0	0	172	61	42	50	0	9	0	93	77	76	34	0	160	45	36	54	0	0	52	0	0	0.814137	1
1741	cf7180001234592_75527001-75528000:	1000	0	155	297	181	367	32	35	0	0	150	43	50	47	0	18	0	97	64	97	25	0	93	59	57	55	0	0	77	0	0	1.24755	1
1742	cf7180001234592_135436001-135437000:	1000	0	238	276	215	271	44	53	0	0	84	63	47	66	0	53	0	66	70	47	47	0	94	69	68	70	0	0	58	0	0	1.03576	1
1743	cf7180001234592_86667001-86668000:	1000	0	194	290	184	332	27	32	0	0	137	51	48	48	0	47	0	79	76	68	43	0	110	64	53	51	0	0	65	0	0	0.896459	1
1744	cf7180001234592_58952001-58953000:	1000	0	202	287	215	296	47	36	0	0	128	56	67	55	0	40	0	60	64	52	61	0	111	69	49	52	0	0	52	0	0	0.82892	1
1745	cf7180001234592_56734001-56735000:	1000	0	175	331	127	367	20	5	0	0	153	63	43	37	0	27	0	103	59	88	22	0	126	79	59	67	0	0	48	0	0	0.224972	1
1746	cf7180001234592_137849001-137850000:	1000	20	196	331	161	292	15	11	0	0	88	33	34	28	19	40	1	114	101	70	60	0	119	112	64	32	0	0	57	1	0	0.348587	1
1747	cf7180001234592_75414001-75415000:	1000	0	151	350	153	346	22	19	0	0	132	50	51	46	0	22	0	117	61	111	38	0	133	60	48	42	0	0	47	0	0	0.822404	1
1748	cf7180001234592_159320001-159321000:	1000	0	264	268	208	260	37	67	0	0	76	49	46	66	0	89	0	79	58	64	48	0	79	59	64	62	0	0	56	0	0	1.22013	1
1749	cf7180001234592_29652001-29653000:	1000	159	103	308	146	284	25	16	0	0	99	33	46	55	158	17	0	102	59	89	15	0	126	37	34	37	0	1	50	0	0	1.06397	1
1750	cf7180001234592_93377001-93378000:	1000	0	188	185	208	419	34	23	0	0	160	71	57	27	0	29	0	69	94	55	27	0	37	65	22	110	0	0	119	0	0	0.588175	1
1751	cf7180001234592_21891001-21892000:	1000	0	172	376	138	314	25	22	0	0	82	51	34	34	0	30	0	116	57	114	15	0	160	68	66	61	0	0	64	0	0	0.926862	1
1752	cf7180001234592_119907001-119908000:	1000	0	256	274	222	248	40	69	0	0	74	65	45	65	0	62	0	54	68	32	62	0	117	59	58	74	0	0	55	0	0	1.2141	1
1753	cf7180001234592_94668001-94669000:	1000	0	119	348	123	410	29	14	0	0	207	31	26	45	0	24	0	135	54	111	13	0	143	49	44	38	0	0	36	0	0	0.95648	1
1754	cf7180001234592_153455001-153456000:	1000	0	181	367	112	340	13	16	0	0	145	47	40	38	0	42	0	111	43	95	23	0	158	76	58	57	0	0	37	0	0	0.789266	1
1755	cf7180001234592_145019001-145020000:	1000	0	207	331	161	301	23	26	0	0	108	71	54	52	0	37	0	83	58	75	47	0	131	72	63	60	0	0	39	0	0	0.780148	1
1756	cf7180001234592_26481001-26482000:	1000	0	133	363	148	356	16	19	0	0	154	27	46	58	0	16	0	119	67	93	17	0	140	71	58	42	0	0	56	0	0	0.965251	1
1757	cf7180001234592_62636001-62637000:	1000	0	122	348	196	334	55	22	0	0	163	35	59	65	0	19	0	92	59	83	32	0	154	46	42	29	0	0	44	0	0	0.92004	1
1758	cf7180001234592_115079001-115080000:	1000	0	154	307	155	384	15	32	0	0	163	44	45	37	0	14	0	111	63	95	37	0	110	64	41	62	0	0	66	0	0	1.34059	2
1759	cf7180001234592_62423001-62424000:	1000	0	159	398	219	224	45	26	0	0	65	31	85	92	0	21	0	84	63	57	39	0	168	81	60	39	0	0	43	0	0	0.746676	1
1760	cf7180001234592_70790001-70791000:	1000	0	190	341	182	287	39	32	0	0	102	36	46	60	0	43	0	101	65	75	35	0	126	79	68	44	0	0	48	0	0	0.92539	1
1761	cf7180001234592_118463001-118464000:	1000	0	157	349	132	362	18	16	0	0	150	57	37	43	0	15	0	110	60	94	26	0	143	69	59	57	0	0	45	0	0	0.772052	1
1762	cf7180001234592_100184001-100185000:	1000	0	248	239	152	361	32	37	0	0	142	88	15	45	0	73	0	89	68	62	33	0	82	50	53	88	0	0	42	0	0	0.981537	1
1763	cf7180001234592_125457001-125458000:	1000	0	154	331	170	345	31	21	0	0	129	44	34	53	0	23	0	111	84	86	25	0	127	65	59	46	0	0	61	0	0	0.802139	1
1764	cf7180001234592_92444001-92445000:	1000	0	179	372	151	298	17	33	0	0	114	53	42	53	0	24	0	97	59	75	47	0	174	69	58	50	0	0	34	0	0	1.22091	1
1765	cf7180001234592_80086001-80087000:	1000	0	277	357	142	224	31	33	0	0	57	39	44	55	0	71	0	103	34	45	31	0	122	134	88	87	0	0	25	0	0	0.838969	1
1766	cf7180001234592_154691001-154692000:	1000	0	140	327	158	375	25	17	0	0	145	52	32	48	0	16	0	110	84	87	18	0	138	54	47	59	0	0	67	0	0	0.768535	1
1767	cf7180001234592_165109001-165110000:	1000	0	149	333	192	326	28	43	0	0	143	26	51	66	0	25	0	96	70	70	37	0	141	55	45	42	0	0	61	0	0	1.50308	2
1768	cf7180001234592_121126001-121127000:	1000	0	145	344	245	266	59	32	0	0	88	42	82	99	0	20	0	88	72	63	40	0	132	50	42	43	0	0	47	0	0	0.900774	1
1769	cf7180001234592_130039001-130040000:	1000	0	100	323	111	466	13	11	0	0	256	38	29	40	0	20	0	131	58	111	17	0	140	31	23	40	0	0	41	0	0	0.990991	1
1770	cf7180001234592_59102001-59103000:	1000	0	203	308	175	314	36	12	0	0	114	63	49	44	0	39	0	85	78	73	42	0	102	89	72	49	0	0	52	0	0	0.33779	1
1771	cf7180001234592_75965001-75966000:	1000	0	200	369	149	282	28	28	0	0	104	34	41	47	0	50	0	91	52	68	22	0	166	88	70	58	0	0	52	0	0	0.939597	1
1772	cf7180001234592_17879001-17880000:	1000	0	162	358	140	340	20	32	0	0	141	43	31	50	0	26	0	105	56	74	19	0	173	61	49	68	0	0	51	0	0	1.41093	2
1773	cf7180001234592_99984001-99985000:	1000	0	97	321	181	401	37	12	0	0	192	35	45	63	0	9	0	112	87	86	18	0	130	41	34	36	0	0	62	0	0	0.683488	1
1774	cf7180001234592_106672001-106673000:	1000	0	235	226	191	348	33	70	0	0	133	62	32	46	0	33	0	81	56	41	40	0	70	69	43	118	0	0	72	0	0	1.55954	2
1775	cf7180001234592_43283001-43284000:	1000	0	177	340	176	307	33	52	0	0	114	33	35	59	0	36	0	110	56	84	35	0	141	56	53	53	0	0	49	0	0	1.66923	2
1776	cf7180001234592_99779001-99780000:	1000	0	170	295	167	368	30	29	0	0	169	46	39	55	0	30	0	106	69	68	35	0	106	65	43	62	0	0	47	0	0	1.02149	1
1777	cf7180001234592_39321001-39322000:	1000	0	276	223	234	267	63	50	0	0	76	81	43	48	0	72	0	54	78	31	67	0	72	72	54	82	0	0	56	0	0	0.774186	1
1778	cf7180001234592_174763001-174764000:	1000	0	189	406	182	223	31	21	0	0	64	41	78	94	0	26	0	96	52	71	36	0	140	101	91	36	0	0	21	0	0	0.610501	1
1779	cf7180001234592_55315001-55316000:	1000	0	195	331	200	274	41	60	0	0	124	32	52	66	0	41	0	81	47	58	55	0	145	62	53	45	0	0	37	0	0	1.53846	2
1780	cf7180001234592_1169001-1170000:	1000	0	212	276	189	323	36	19	0	0	106	72	59	54	0	45	0	86	75	70	41	0	76	76	55	71	0	0	58	0	0	0.474194	1
1781	cf7180001234592_147868001-147869000:	1000	0	225	290	213	272	41	63	0	0	66	58	54	62	0	50	0	75	55	65	38	0	109	54	51	86	0	0	72	0	0	1.31455	2
1782	cf7180001234592_139384001-139385000:	1000	0	141	360	190	309	41	35	0	0	132	35	47	61	0	23	0	90	67	69	37	0	182	48	41	40	0	0	51	0	0	1.30646	1
1784	cf7180001234592_397001-398000:	1000	0	225	280	208	287	44	41	0	0	87	69	54	58	0	46	0	69	69	55	44	0	99	68	58	76	0	0	62	0	0	0.876068	1
1785	cf7180001234592_91536001-91537000:	1000	0	120	397	124	359	10	29	0	0	192	20	34	50	0	14	0	99	51	69	16	0	221	56	43	47	0	0	48	0	0	1.94892	2
1786	cf7180001234592_126103001-126104000:	1000	0	172	306	165	357	33	29	0	0	165	60	33	57	0	23	0	87	70	62	31	0	127	60	59	59	0	0	44	0	0	1.02185	1
1787	cf7180001234592_31434001-31435000:	1000	0	230	306	123	341	16	18	0	0	122	72	32	32	0	54	0	96	56	86	24	0	102	86	76	76	0	0	51	0	0	0.636267	1
1788	cf7180001234592_100695001-100696000:	1000	0	228	327	140	305	20	33	0	0	108	62	32	48	0	49	0	99	55	71	37	0	124	84	72	70	0	0	35	0	0	1.03383	1
1789	cf7180001234592_86236001-86237000:	1000	0	156	327	197	320	29	43	0	0	134	34	50	59	0	22	0	104	75	72	62	0	140	56	33	39	0	0	47	0	0	1.39919	2
1790	cf7180001234592_109311001-109312000:	1000	0	169	311	189	331	34	22	0	0	143	39	59	69	0	33	0	98	74	56	35	0	110	75	43	58	0	0	51	0	0	0.68877	1
1791	cf7180001234592_81949001-81950000:	1000	0	178	398	137	287	26	36	0	0	85	29	23	39	0	51	0	125	52	87	23	0	209	62	41	63	0	0	48	0	0	1.47626	2
1792	cf7180001234592_151463001-151464000:	1000	0	153	315	194	338	46	23	0	0	123	47	48	58	0	30	0	104	77	93	27	0	111	53	52	44	0	0	63	0	0	0.77488	1
1793	cf7180001234592_108604001-108605000:	1000	0	144	405	140	311	19	12	0	0	112	36	46	36	0	21	0	112	63	97	35	0	197	75	50	38	0	0	50	0	0	0.595238	1
1794	cf7180001234592_60124001-60125000:	1000	0	147	338	128	387	20	16	0	0	180	49	35	38	0	29	0	109	57	98	22	0	149	53	45	51	0	0	48	0	0	0.85034	1
1795	cf7180001234592_56359001-56360000:	1000	0	109	242	162	487	36	23	0	0	289	30	26	49	0	13	0	123	76	82	31	0	68	43	25	40	0	0	45	0	0	1.30253	1
1796	cf7180001234592_129755001-129756000:	1000	0	177	362	135	326	20	27	0	0	119	45	33	43	0	26	0	119	55	86	30	0	154	79	56	65	0	0	42	0	0	1.12994	1
1797	cf7180001234592_93206001-93207000:	1000	0	165	326	143	366	27	21	0	0	154	55	33	37	0	26	0	109	62	93	32	0	133	63	50	57	0	0	47	0	0	0.890019	1
1798	cf7180001234592_81027001-81028000:	1000	0	177	298	181	344	30	25	0	0	136	52	52	44	0	31	0	90	74	79	41	0	105	69	50	55	0	0	66	0	0	0.780348	1
1799	cf7180001234592_36391001-36392000:	1000	0	196	240	224	340	60	27	0	0	97	90	46	45	0	37	0	86	91	72	52	0	80	42	27	80	0	0	67	0	0	0.614978	1
1800	cf7180001234592_145850001-145851000:	1000	0	199	300	176	325	32	41	0	0	131	55	45	51	0	31	0	90	58	71	43	0	106	72	59	65	0	0	49	0	0	1.17063	1
1801	cf7180001234592_34908001-34909000:	1000	0	233	318	223	226	54	49	0	0	52	55	71	82	0	57	0	72	49	55	39	0	109	72	66	70	0	0	47	0	0	0.943051	1
1802	cf7180001234592_92129001-92130000:	1000	0	228	299	163	310	32	33	0	0	102	65	43	51	0	59	0	95	55	83	32	0	94	71	66	70	0	0	48	0	0	0.887956	1
1803	cf7180001234592_6839001-6840000:	1000	0	126	309	221	344	50	21	0	0	138	43	51	66	0	17	0	93	98	76	35	0	122	45	43	31	0	0	70	0	0	0.754148	1
1804	cf7180001234592_34629001-34630000:	1000	0	169	355	141	335	21	40	0	0	137	45	35	43	0	24	0	114	45	96	39	0	156	60	49	57	0	0	38	0	0	1.67863	2
1805	cf7180001234592_147116001-147117000:	1000	164	130	260	117	329	15	30	0	0	139	48	30	40	163	13	0	99	41	95	20	0	86	39	44	53	1	0	42	0	1	1.97239	2
1806	cf7180001234592_145155001-145156000:	1000	2	192	281	209	316	35	53	0	0	117	44	41	65	0	32	0	84	79	49	38	1	104	63	51	70	1	0	71	0	1	1.32077	2
1807	cf7180001234592_130525001-130526000:	1000	0	196	358	160	286	40	20	0	0	94	60	47	52	0	41	0	100	53	76	36	0	154	75	56	63	0	0	32	0	0	0.637755	1
1809	cf7180001234592_104953001-104954000:	1000	0	144	370	128	358	18	14	0	0	160	35	48	42	0	29	0	123	47	111	28	0	151	66	48	39	0	0	40	0	0	0.759549	1
1810	cf7180001234592_54503001-54504000:	1000	0	177	316	175	332	35	17	0	0	121	70	52	53	0	36	0	82	71	92	28	0	117	54	65	48	0	0	58	0	0	0.54883	1
1811	cf7180001234592_63417001-63418000:	1000	20	185	253	194	348	30	45	0	0	142	48	50	56	19	46	1	89	69	82	39	1	69	46	44	54	0	0	69	0	0	1.25383	1
1812	cf7180001234592_35099001-35100000:	1000	0	255	231	229	285	53	38	0	0	84	94	48	53	0	51	0	56	90	47	73	0	59	72	67	64	0	0	50	0	0	0.650741	1
1813	cf7180001234592_174321001-174322000:	1000	0	140	270	243	347	59	53	0	0	147	42	40	52	0	21	0	74	91	61	48	0	132	24	24	47	0	0	84	0	0	1.55791	2
1814	cf7180001234592_169871001-169872000:	1000	0	188	338	165	309	34	9	0	0	90	56	51	41	0	35	0	103	71	86	30	0	123	88	61	61	0	0	60	0	0	0.290135	1
1815	cf7180001234592_105266001-105267000:	1000	0	158	311	208	323	52	34	0	0	145	39	55	60	0	35	0	91	67	84	48	0	116	50	49	26	0	0	48	0	0	1.03457	1
1816	cf7180001234592_103550001-103551000:	1000	0	190	366	161	283	23	20	0	0	85	52	63	51	0	36	0	94	55	81	34	0	152	82	57	62	0	0	52	0	0	0.653808	1
1817	cf7180001234592_168228001-168229000:	1000	0	125	329	184	362	27	32	0	0	172	27	50	69	0	21	0	103	75	78	28	0	137	45	39	36	0	0	60	0	0	1.3913	2
1818	cf7180001234592_79869001-79870000:	1000	0	82	363	199	356	50	10	0	0	163	18	62	51	0	12	0	107	77	98	31	0	172	42	22	17	0	0	67	0	0	0.61282	1
1819	cf7180001234592_84482001-84483000:	1000	0	226	307	161	306	12	54	0	0	122	59	46	42	0	25	0	62	49	63	44	0	113	88	86	71	0	0	63	0	0	1.48409	2
1820	cf7180001234592_103033001-103034000:	1000	0	204	319	133	344	7	19	0	0	142	64	57	38	0	36	0	101	50	77	52	0	119	85	42	74	0	0	36	0	0	0.70028	1
1821	cf7180001234592_98958001-98959000:	1000	0	159	335	152	354	25	20	0	0	138	49	38	33	0	25	0	104	69	102	32	0	135	65	57	45	0	0	62	0	0	0.827541	1
1822	cf7180001234592_153038001-153039000:	1000	0	190	400	110	300	14	25	0	0	121	54	35	35	0	39	0	91	36	76	27	0	216	72	58	66	0	0	34	0	0	1.19617	1
1823	cf7180001234592_94742001-94743000:	1000	0	178	349	114	359	17	13	0	0	149	74	36	42	0	19	0	97	48	81	17	0	154	72	62	80	0	0	38	0	0	0.640647	1
1824	cf7180001234592_159985001-159986000:	1000	0	220	248	270	262	65	56	0	0	69	57	60	62	0	37	0	60	89	47	68	0	69	70	58	57	0	0	75	0	0	0.942761	1
1825	cf7180001234592_167357001-167358000:	1000	0	137	361	140	362	21	17	0	0	146	43	36	46	0	16	0	116	66	95	15	0	159	61	50	55	0	0	57	0	0	0.88634	1
1826	cf7180001234592_101612001-101613000:	1000	0	165	288	176	371	26	13	0	0	144	57	61	41	0	36	0	96	75	95	34	0	93	59	38	57	0	0	74	0	0	0.447658	1
1827	cf7180001234592_54977001-54978000:	1000	0	133	273	170	424	27	30	0	0	227	34	35	64	0	26	0	107	78	76	23	0	89	43	42	42	0	0	56	0	0	1.32685	2
1828	cf7180001234592_115078001-115079000:	1000	0	139	387	166	308	25	9	0	0	122	39	64	71	0	22	0	104	68	79	27	0	168	69	50	39	0	0	43	0	0	0.390049	1
1829	cf7180001234592_147171001-147172000:	1000	0	163	319	175	343	29	32	0	0	128	46	36	54	0	21	0	107	78	86	30	0	115	63	61	51	0	0	62	0	0	1.12182	1
1830	cf7180001234592_12082001-12083000:	1000	0	169	304	182	345	47	19	0	0	143	56	46	46	0	35	0	86	70	80	29	0	119	59	53	52	0	0	59	0	0	0.617725	1
1831	cf7180001234592_2549001-2550000:	1000	0	159	299	175	367	30	21	0	0	172	47	58	52	0	31	0	80	66	79	25	0	108	60	53	49	0	0	68	0	0	0.754717	1
1832	cf7180001234592_103645001-103646000:	1000	0	151	329	201	319	52	40	0	0	148	25	57	70	0	33	0	94	51	74	27	0	133	52	45	46	0	0	52	0	0	1.31791	2
1833	cf7180001234592_100746001-100747000:	1000	0	174	300	204	322	44	42	0	0	139	45	51	67	0	34	0	90	67	59	45	0	121	53	38	57	0	0	47	0	0	1.18323	1
1834	cf7180001234592_82417001-82418000:	1000	0	199	370	171	260	35	32	0	0	81	32	48	44	0	36	0	94	56	85	39	0	141	99	86	38	0	0	53	0	0	0.940374	1
1835	cf7180001234592_5168001-5169000:	1000	267	148	267	99	219	16	11	1	0	85	41	34	32	266	40	0	59	37	61	17	0	119	55	55	36	0	0	34	0	0	0.750751	1
1836	cf7180001234592_35076001-35077000:	1000	0	141	393	168	298	38	28	0	0	99	39	59	63	0	28	0	113	43	114	21	0	170	46	50	42	0	0	46	0	0	1.18203	1
1837	cf7180001234592_161072001-161073000:	1000	0	162	343	162	333	34	22	0	0	150	44	41	45	0	43	0	88	65	83	33	0	162	53	52	34	0	0	50	0	0	0.838287	1
1838	cf7180001234592_20351001-20352000:	1000	0	212	275	204	309	47	43	0	0	87	64	44	61	0	47	0	97	70	77	35	0	78	58	56	74	0	0	61	0	0	0.994266	1
1839	cf7180001234592_155316001-155317000:	1000	0	158	344	152	346	20	19	0	0	131	51	50	49	0	30	0	109	63	99	28	0	138	58	47	52	0	0	55	0	0	0.791139	1
1840	cf7180001234592_89283001-89284000:	1000	0	121	364	155	360	25	37	0	0	170	27	40	55	0	10	0	112	53	89	25	0	173	47	39	47	0	0	50	0	0	1.97281	2
1841	cf7180001234592_21400001-21401000:	1000	0	174	302	179	345	40	30	0	0	171	49	46	56	0	36	0	68	63	62	26	0	125	58	63	49	0	0	57	0	0	0.963206	1
1842	cf7180001234592_105685001-105686000:	1000	0	190	385	170	255	31	41	0	0	69	48	57	41	0	30	0	80	41	65	40	0	207	71	40	80	0	0	58	0	0	1.26935	1
1843	cf7180001234592_157701001-157702000:	1000	0	140	366	185	309	27	32	0	0	122	35	51	82	0	21	0	102	75	68	26	0	164	51	49	44	0	0	50	0	0	1.23552	1
1844	cf7180001234592_138646001-138647000:	1000	0	154	365	153	328	27	14	0	0	120	28	39	54	0	28	0	127	73	84	19	0	142	84	57	50	0	0	53	0	0	0.594177	1
1845	cf7180001234592_98288001-98289000:	1000	0	143	291	160	406	22	24	0	0	209	51	42	47	0	16	0	98	72	78	44	0	114	52	36	47	0	0	47	0	0	1.04895	1
1846	cf7180001234592_77697001-77698000:	1000	0	131	338	170	361	36	21	0	0	180	32	48	60	0	28	0	105	65	81	30	0	148	49	37	35	0	0	44	0	0	0.942973	1
1847	cf7180001234592_160917001-160918000:	1000	0	137	387	115	361	15	17	0	0	145	37	36	40	0	20	0	139	47	115	21	0	169	63	43	53	0	0	39	0	0	1.07902	1
1848	cf7180001234592_36616001-36617000:	1000	0	215	210	245	330	45	50	0	0	120	76	45	59	0	26	0	72	104	41	79	0	47	63	46	64	0	0	62	0	0	0.949217	1
1849	cf7180001234592_40693001-40694000:	1000	0	145	250	265	340	60	62	0	0	158	25	58	90	0	17	0	89	85	47	48	0	72	41	30	50	0	0	67	0	0	1.61353	2
1850	cf7180001234592_124326001-124327000:	1000	0	144	316	194	346	38	36	0	0	156	28	51	61	0	31	0	110	69	85	42	0	121	49	34	36	0	0	52	0	0	1.28866	1
1851	cf7180001234592_113001001-113002000:	1000	1	145	367	140	347	23	13	0	0	144	42	44	49	0	19	0	115	60	89	22	0	157	71	49	54	0	0	46	1	1	0.640394	1
1852	cf7180001234592_96281001-96282000:	1000	0	231	340	231	198	56	69	0	0	54	40	63	84	0	40	0	65	42	46	51	0	128	82	84	56	0	0	39	0	0	1.29308	1
1853	cf7180001234592_88451001-88452000:	1000	21	169	318	204	288	35	53	1	0	123	31	48	48	19	30	0	72	66	62	59	0	153	54	44	36	1	0	62	1	1	1.5373	2
1854	cf7180001234592_40802001-40803000:	1000	0	170	281	178	371	37	24	0	0	171	42	39	51	0	36	0	96	78	63	28	0	99	68	47	58	0	0	62	0	0	0.793126	1
1855	cf7180001234592_112124001-112125000:	1000	0	165	332	109	394	22	12	0	0	193	60	23	32	0	32	0	117	52	103	31	0	135	61	57	45	0	0	24	0	0	0.667223	1
1856	cf7180001234592_107818001-107819000:	1000	0	203	273	226	298	52	22	0	0	97	68	68	66	0	58	0	68	84	63	44	0	89	55	47	54	0	0	64	0	0	0.479533	1
1857	cf7180001234592_120990001-120991000:	1000	0	181	303	207	309	45	39	0	0	128	41	54	64	0	42	0	93	69	60	51	0	119	59	37	51	0	0	47	0	0	1.04092	1
1858	cf7180001234592_54716001-54717000:	1000	0	124	352	141	383	19	15	0	0	175	40	46	50	0	18	0	118	61	100	22	0	150	51	38	46	0	0	50	0	0	0.857927	1
1859	cf7180001234592_22954001-22955000:	1000	0	240	251	236	273	52	40	0	0	93	74	71	70	0	60	0	52	73	51	60	0	64	66	64	56	0	0	53	0	0	0.706215	1
1860	cf7180001234592_121821001-121822000:	1000	0	159	390	134	317	26	23	0	0	118	47	37	41	0	22	0	112	48	93	26	0	189	67	52	58	0	0	40	0	0	1.07951	1
1861	cf7180001234592_106971001-106972000:	1000	0	123	353	144	380	28	13	0	0	174	39	37	41	0	20	0	121	66	105	30	0	156	51	38	35	0	0	45	0	0	0.733966	1
1862	cf7180001234592_4263001-4264000:	1000	0	172	321	230	277	53	43	0	0	89	42	70	83	0	28	0	89	64	76	37	0	102	59	59	48	0	0	57	0	0	1.08696	1
1863	cf7180001234592_109954001-109955000:	1000	0	204	315	194	287	39	68	0	0	123	38	38	68	0	35	0	81	49	53	42	0	131	63	65	62	0	0	44	0	0	1.71821	2
1864	cf7180001234592_158955001-158956000:	1000	0	140	341	199	320	44	39	0	0	131	29	47	65	0	21	0	101	69	80	31	0	145	51	48	40	0	0	58	0	0	1.39986	2
1865	cf7180001234592_91086001-91087000:	1000	21	163	459	75	282	7	15	0	2	134	21	19	39	19	44	2	100	34	65	4	0	272	83	68	46	0	0	25	0	0	1.22699	1
1866	cf7180001234592_10387001-10388000:	1000	0	189	326	204	281	46	28	0	0	76	53	56	62	0	32	0	100	73	76	44	0	113	75	57	56	0	0	52	0	0	0.726216	1
1867	cf7180001234592_48348001-48349000:	1000	20	230	226	192	332	39	28	0	0	120	86	44	46	19	52	0	65	81	43	45	0	72	64	44	88	0	1	61	1	0	0.634058	1
1868	cf7180001234592_122489001-122490000:	1000	0	210	332	220	238	39	44	0	0	67	41	59	73	0	39	0	68	78	44	46	0	128	86	77	48	0	0	62	0	0	0.952381	1
1869	cf7180001234592_63250001-63251000:	1000	0	172	352	232	244	57	54	0	0	67	35	66	87	0	23	0	88	54	72	34	0	134	59	64	51	0	0	54	0	0	1.35325	2
1870	cf7180001234592_103105001-103106000:	1000	0	186	337	147	330	18	16	0	0	135	61	55	53	0	33	0	93	58	79	35	0	128	76	61	57	0	0	41	0	0	0.58518	1
1871	cf7180001234592_35371001-35372000:	1000	67	160	352	141	280	26	17	0	0	111	41	45	52	66	36	0	100	53	80	35	0	153	65	53	36	0	0	28	1	1	0.753546	1
1872	cf7180001234592_46266001-46267000:	1000	0	151	335	171	343	33	25	0	0	150	42	50	63	0	21	0	101	63	79	26	0	130	63	53	51	0	0	49	0	0	0.968204	1
1873	cf7180001234592_142143001-142144000:	1000	21	65	326	212	376	77	5	0	2	197	22	38	62	19	4	1	95	92	63	14	0	167	34	24	23	0	0	59	0	1	0.362845	1
1874	cf7180001234592_8937001-8938000:	1000	0	192	381	139	288	13	19	0	0	82	57	51	47	0	26	0	112	56	88	42	0	157	89	61	62	0	0	37	0	0	0.71193	1
1875	cf7180001234592_95130001-95131000:	1000	0	173	328	155	344	23	30	0	0	146	42	44	44	0	39	0	100	58	87	33	0	135	62	48	53	0	0	55	0	0	1.11878	1
1876	cf7180001234592_30744001-30745000:	1000	0	230	316	191	263	40	39	0	0	81	66	58	70	0	44	0	73	53	56	37	0	109	81	76	73	0	0	43	0	0	0.887776	1
1877	cf7180001234592_15487001-15488000:	1000	0	240	289	225	246	33	64	0	0	70	65	69	77	0	49	0	55	59	40	59	0	110	61	55	77	0	0	56	0	0	1.18519	1
1878	cf7180001234592_66086001-66087000:	1000	0	124	328	213	335	49	31	0	0	146	35	56	64	0	12	0	93	76	76	38	0	142	46	37	37	0	0	61	0	0	1.17371	1
1879	cf7180001234592_168470001-168471000:	1000	0	174	315	165	346	29	30	0	0	156	48	45	44	0	30	0	92	61	76	42	0	128	66	49	53	0	0	50	0	0	1.04493	1
1880	cf7180001234592_122344001-122345000:	1000	0	113	318	174	395	35	19	0	0	191	49	45	54	0	4	0	98	75	87	29	0	136	41	39	41	0	0	56	0	0	0.966331	1
1881	cf7180001234592_155985001-155986000:	1000	0	163	289	238	310	57	42	0	0	134	43	52	79	0	25	0	70	87	51	40	0	106	53	60	38	0	0	62	0	0	1.08264	1
1882	cf7180001234592_77433001-77434000:	1000	0	173	322	220	285	47	34	0	0	91	46	61	77	0	29	0	95	77	71	43	0	110	64	55	46	0	0	53	0	0	0.893326	1
1883	cf7180001234592_175707001-175708000:	1000	0	128	324	174	374	41	40	0	0	176	31	35	63	0	15	0	118	58	89	21	0	130	41	41	51	0	0	49	0	0	1.79598	2
1884	cf7180001234592_83885001-83886000:	1000	0	186	369	128	317	16	20	0	0	126	45	39	38	0	45	0	99	53	83	26	0	171	76	60	55	0	0	47	0	0	0.840054	1
1885	cf7180001234592_73523001-73524000:	1000	0	183	311	240	266	52	39	0	0	87	41	65	80	0	32	0	78	84	50	48	0	109	71	59	44	0	0	60	0	0	0.887978	1
1886	cf7180001234592_100104001-100105000:	1000	0	164	283	212	341	41	44	0	0	137	43	52	60	0	20	0	91	75	71	41	0	94	57	46	57	0	0	70	0	0	1.26553	1
1887	cf7180001234592_66497001-66498000:	1000	0	321	199	123	357	18	34	0	0	110	125	24	41	0	97	0	76	47	52	19	0	41	65	57	148	0	0	45	0	0	0.86113	1
1888	cf7180001234592_12049001-12050000:	1000	0	402	199	34	365	5	13	0	0	162	109	4	5	0	174	0	80	11	43	10	0	45	106	70	148	0	0	14	0	0	0.951127	1
1889	cf7180001234592_71010001-71011000:	1000	0	156	339	199	306	46	29	0	0	105	42	49	56	0	28	0	100	75	82	39	0	145	56	45	44	0	0	58	0	0	0.934158	1
1890	cf7180001234592_53768001-53769000:	1000	0	261	247	228	264	50	73	0	0	102	52	42	62	0	65	0	69	63	33	76	0	81	71	55	65	0	0	40	0	0	1.22673	1
1891	cf7180001234592_50545001-50546000:	1000	0	160	343	169	328	46	32	0	0	129	27	25	55	0	21	0	122	66	82	19	0	127	79	69	51	0	0	49	0	0	1.18343	1
1893	cf7180001234592_91682001-91683000:	1000	0	167	307	213	313	46	23	0	0	140	39	70	71	0	35	0	87	74	67	50	0	99	70	51	31	0	0	46	0	0	0.646594	1
1894	cf7180001234592_107156001-107157000:	1000	0	206	318	190	286	48	32	0	0	81	50	52	51	0	42	0	105	58	83	41	0	102	82	58	64	0	0	50	0	0	0.817578	1
1895	cf7180001234592_97175001-97176000:	1000	0	164	332	145	359	26	18	0	0	142	45	52	52	0	32	0	120	49	101	15	0	109	69	51	66	0	0	52	0	0	0.756939	1
1896	cf7180001234592_65397001-65398000:	1000	0	157	280	230	333	58	43	0	0	138	34	43	67	0	29	0	99	86	66	44	0	96	51	41	43	0	0	61	0	0	1.19081	1
1897	cf7180001234592_21673001-21674000:	1000	0	193	314	193	300	43	25	0	0	126	44	59	58	0	44	0	83	66	56	44	0	119	80	53	52	0	0	47	0	0	0.671159	1
1898	cf7180001234592_137109001-137110000:	1000	0	91	513	122	274	17	10	0	0	89	23	39	62	0	14	0	135	56	104	16	0	302	44	37	24	0	0	27	0	0	0.900739	1
1899	cf7180001234592_165236001-165237000:	1000	0	212	302	199	287	52	24	0	0	82	64	55	50	0	51	0	87	68	77	43	0	102	73	58	59	0	0	54	0	0	0.568882	1
1900	cf7180001234592_159791001-159792000:	1000	0	136	352	136	376	13	17	0	0	160	45	41	35	0	15	0	113	64	101	30	0	158	58	40	51	0	0	58	0	0	0.919118	1
1901	cf7180001234592_133579001-133580000:	1000	0	185	351	157	307	19	26	0	0	112	43	23	48	0	27	0	96	88	60	33	0	154	89	78	47	0	0	56	0	0	0.895163	1
1902	cf7180001234592_86938001-86939000:	1000	0	136	355	164	345	34	26	0	0	149	36	36	54	0	23	0	118	68	98	35	0	153	50	48	30	0	0	41	0	0	1.16571	1
1903	cf7180001234592_127371001-127372000:	1000	0	157	313	205	325	41	32	0	0	130	38	68	67	0	26	0	94	64	72	34	0	113	61	38	58	0	0	63	0	0	0.994252	1
1904	cf7180001234592_161002001-161003000:	1000	0	156	346	161	337	28	10	0	0	132	48	60	35	0	29	0	88	63	100	29	0	141	69	56	42	0	0	69	0	0	0.398153	1
1905	cf7180001234592_155825001-155826000:	1000	0	222	328	186	264	40	21	0	0	82	42	62	60	0	63	0	86	63	57	33	0	115	96	64	62	0	0	53	0	0	0.508573	1
1906	cf7180001234592_130872001-130873000:	1000	252	131	191	142	284	29	9	0	0	116	45	36	38	251	27	0	68	68	45	20	0	58	49	29	55	0	0	55	1	0	0.483819	1
1907	cf7180001234592_15086001-15087000:	1000	0	195	293	208	304	36	32	0	0	100	74	70	80	0	26	0	74	70	56	35	0	93	63	56	78	0	0	56	0	0	0.788955	1
1908	cf7180001234592_132305001-132306000:	1000	0	203	332	232	233	44	56	0	0	70	41	80	96	0	47	0	73	52	47	42	0	129	59	50	64	0	0	49	0	0	1.18906	1
1909	cf7180001234592_52618001-52619000:	1000	0	201	316	213	270	42	57	0	0	94	46	51	79	0	42	0	67	63	62	29	0	118	56	80	50	0	0	63	0	0	1.33137	2
1910	cf7180001234592_94038001-94039000:	1000	0	222	203	258	317	71	71	0	0	108	74	33	63	0	37	0	65	83	41	54	0	59	40	45	85	0	0	70	0	0	1.23961	1
1911	cf7180001234592_146857001-146858000:	1000	0	183	276	166	375	35	29	0	0	172	58	41	50	0	35	0	93	61	63	30	0	102	61	40	78	0	0	51	0	0	0.954638	1
1912	cf7180001234592_92096001-92097000:	1000	0	159	477	177	187	25	9	0	0	51	47	90	109	0	38	0	68	53	45	22	0	257	65	62	37	0	0	21	0	0	0.319795	1
1913	cf7180001234592_153003001-153004000:	1000	0	252	319	153	276	15	70	0	0	99	59	29	49	0	51	0	75	39	58	47	0	140	72	75	79	0	0	42	0	0	1.81554	2
1914	cf7180001234592_111921001-111922000:	1000	0	240	323	179	258	25	62	0	0	89	45	51	71	0	52	0	75	41	57	33	0	114	81	83	71	0	0	49	0	0	1.4432	2
1915	cf7180001234592_139940001-139941000:	1000	0	184	332	150	334	21	31	0	0	143	47	39	42	0	28	0	95	59	72	38	0	139	78	58	60	0	0	49	0	0	1.12319	1
1917	cf7180001234592_52363001-52364000:	1000	0	163	368	148	321	24	26	0	0	128	39	41	51	0	23	0	109	57	77	29	0	165	75	53	58	0	0	44	0	0	1.07776	1
1918	cf7180001234592_31159001-31160000:	1000	0	167	326	182	325	44	25	0	0	131	54	45	56	0	39	0	89	68	84	31	0	137	49	55	42	0	0	50	0	0	0.822531	1
1919	cf7180001234592_65714001-65715000:	1000	0	122	326	174	378	27	1	0	0	153	41	53	61	0	15	0	125	92	87	27	0	114	64	34	46	0	0	59	0	0	0.0471076	1
1920	cf7180001234592_19851001-19852000:	1000	0	148	427	106	319	9	15	0	0	90	62	19	28	0	18	0	119	63	113	21	0	232	53	56	53	0	0	48	0	0	0.956145	1
1921	cf7180001234592_38271001-38272000:	1000	0	232	309	200	259	55	40	0	0	75	70	43	46	0	43	0	67	62	65	53	0	120	78	79	57	0	0	46	0	0	0.862069	1
1922	cf7180001234592_80135001-80136000:	1000	0	222	233	210	335	42	44	0	0	142	59	38	52	0	48	0	79	86	46	61	0	64	71	52	61	0	0	54	0	0	0.943801	1
1923	cf7180001234592_105376001-105377000:	1000	0	157	383	147	313	20	20	0	0	128	34	50	54	0	42	0	104	56	80	26	0	188	61	41	48	0	0	47	0	0	0.866589	1
1924	cf7180001234592_77608001-77609000:	1000	0	182	347	127	344	17	15	0	0	146	57	31	58	0	27	0	114	64	81	25	0	124	83	77	53	0	0	27	0	0	0.648957	1
1925	cf7180001234592_167034001-167035000:	1000	0	152	363	165	320	32	49	0	0	145	21	29	46	0	30	0	92	55	81	26	0	184	52	58	38	0	0	61	0	0	1.95375	2
1926	cf7180001234592_59582001-59583000:	1000	0	238	297	220	245	63	29	0	0	54	61	60	51	0	63	0	69	68	67	45	0	94	85	74	55	0	0	61	0	0	0.553858	1
1927	cf7180001234592_35420001-35421000:	1000	0	140	385	139	336	18	26	0	0	133	36	41	40	0	23	0	116	54	110	30	0	180	54	48	39	0	0	51	0	0	1.33607	2
1928	cf7180001234592_40513001-40514000:	1000	0	109	278	197	416	52	16	0	0	210	39	54	69	0	19	0	106	75	93	16	0	81	35	37	37	0	0	60	0	0	0.745122	1
1929	cf7180001234592_59072001-59073000:	1000	0	200	190	278	332	104	85	0	0	155	53	38	26	0	27	0	62	51	64	86	0	64	35	25	62	0	0	62	0	0	1.52878	2
1930	cf7180001234592_104296001-104297000:	1000	0	175	353	157	315	25	31	0	0	118	43	54	46	0	25	0	102	47	95	35	0	136	76	61	54	0	0	51	0	0	1.1283	1
1931	cf7180001234592_100330001-100331000:	1000	0	225	279	273	223	58	62	0	0	57	41	75	72	0	50	0	63	78	40	81	0	95	72	46	48	0	0	61	0	0	1.00936	1
1932	cf7180001234592_89417001-89418000:	1000	0	169	361	156	314	20	33	0	0	130	47	46	46	0	25	0	84	57	89	38	0	163	63	68	38	0	0	52	0	0	1.25171	1
1933	cf7180001234592_125839001-125840000:	1000	0	157	367	164	312	33	27	0	0	127	38	46	56	0	24	0	99	58	84	28	0	159	68	62	43	0	0	47	0	0	1.04863	1
1934	cf7180001234592_152781001-152782000:	1000	0	160	310	162	368	13	42	0	0	161	39	38	41	0	12	0	103	69	85	44	0	117	67	51	53	0	0	64	0	0	1.62037	2
1935	cf7180001234592_112591001-112592000:	1000	0	223	303	157	317	23	47	0	0	117	58	34	49	0	43	0	89	53	58	32	0	121	75	59	88	0	0	53	0	0	1.34244	2
1936	cf7180001234592_66946001-66947000:	1000	0	141	314	163	382	24	17	0	0	174	55	51	46	0	16	0	89	71	94	29	0	120	53	54	42	0	0	64	0	0	0.739677	1
1937	cf7180001234592_65486001-65487000:	1000	0	181	393	118	308	19	31	0	0	121	33	30	33	0	33	0	121	38	96	33	0	179	84	62	53	0	0	33	0	0	1.45145	2
1938	cf7180001234592_101593001-101594000:	1000	0	250	214	239	297	68	75	0	0	98	80	39	74	0	47	0	60	57	30	39	0	62	48	53	111	0	0	58	0	0	1.25523	1
1939	cf7180001234592_126693001-126694000:	1000	0	194	321	194	291	26	39	0	0	109	42	50	64	0	36	0	85	79	49	50	0	131	77	55	53	0	0	54	0	0	1.03624	1
1940	cf7180001234592_109846001-109847000:	1000	0	155	300	183	362	35	52	0	0	181	34	42	62	0	23	0	93	54	73	31	0	119	46	46	54	0	0	54	0	0	1.83325	2
1941	cf7180001234592_147300001-147301000:	1000	0	162	346	190	302	25	32	0	0	120	37	52	70	0	20	0	91	81	43	42	0	161	72	42	58	0	0	53	0	0	1.03964	1
1942	cf7180001234592_117860001-117861000:	1000	0	180	339	135	346	23	40	0	0	150	46	37	45	0	31	0	103	34	87	20	0	144	63	55	74	0	0	47	0	0	1.64609	2
1943	cf7180001234592_97366001-97367000:	1000	0	181	308	185	326	29	37	0	0	121	55	39	53	0	27	0	94	80	69	47	0	123	62	52	55	0	0	56	0	0	1.10497	1
1944	cf7180001234592_53363001-53364000:	1000	0	160	333	158	349	24	25	0	0	149	32	42	57	0	34	0	116	67	91	26	0	116	69	58	42	0	0	51	0	0	0.988924	1
1945	cf7180001234592_152748001-152749000:	1000	0	181	353	180	286	38	23	0	0	78	55	65	50	0	37	0	94	54	104	33	0	133	66	61	49	0	0	59	0	0	0.705955	1
1946	cf7180001234592_76589001-76590000:	1000	0	161	260	206	373	39	29	0	0	185	58	56	55	0	30	0	63	82	57	45	0	104	44	37	49	0	0	66	0	0	0.874389	1
1947	cf7180001234592_46723001-46724000:	1000	0	150	296	194	360	54	37	0	0	156	41	41	56	0	17	0	99	62	82	21	0	103	55	53	59	0	0	63	0	0	1.27148	1
1948	cf7180001234592_126662001-126663000:	1000	0	164	325	171	340	27	30	0	0	139	46	42	48	0	28	0	101	72	86	42	0	131	60	51	43	0	0	53	0	0	1.06975	1
1949	cf7180001234592_5476001-5477000:	1000	0	240	239	222	299	45	56	0	0	99	68	46	55	0	52	0	64	74	50	54	0	71	63	58	76	0	0	68	0	0	1.05105	1
1950	cf7180001234592_173149001-173150000:	1000	0	150	336	177	337	30	40	0	0	131	40	42	51	0	17	0	112	64	93	42	0	139	53	42	49	0	0	54	0	0	1.50659	2
1951	cf7180001234592_125763001-125764000:	1000	0	164	357	175	304	31	42	0	0	111	35	49	60	0	26	0	102	53	90	28	0	146	61	60	49	0	0	56	0	0	1.46341	2
1952	cf7180001234592_23928001-23929000:	1000	0	144	271	241	344	55	26	0	0	166	34	85	81	0	28	0	88	75	63	50	0	72	55	26	40	0	0	55	0	0	0.749193	1
1953	cf7180001234592_56275001-56276000:	1000	0	148	399	245	208	30	67	0	0	68	25	87	138	0	4	0	80	60	24	42	0	185	52	47	55	0	0	35	0	0	1.84777	2
1954	cf7180001234592_63711001-63712000:	1000	0	200	306	163	331	24	8	0	0	111	70	51	57	0	39	0	102	80	71	34	0	95	83	58	68	0	0	48	0	0	0.245399	1
1955	cf7180001234592_17960001-17961000:	1000	0	193	288	181	338	35	36	0	0	143	53	39	48	0	38	0	96	70	72	52	0	103	65	50	53	0	0	46	0	0	1.03054	1
1956	cf7180001234592_124989001-124990000:	1000	0	179	291	149	381	22	15	0	0	168	64	47	40	0	41	0	92	65	93	30	0	99	59	53	55	0	0	56	0	0	0.562409	1
1957	cf7180001234592_88175001-88176000:	1000	0	191	333	165	311	29	22	0	0	108	69	52	54	0	34	0	93	62	80	41	0	132	66	56	60	0	0	41	0	0	0.69808	1
1958	cf7180001234592_163155001-163156000:	1000	0	221	282	179	318	25	52	0	0	136	45	49	57	0	55	0	86	53	50	45	0	105	69	42	79	0	0	51	0	0	1.31449	2
1959	cf7180001234592_166869001-166870000:	1000	0	218	306	192	284	43	15	0	0	76	72	65	59	0	54	0	88	68	75	41	0	95	77	58	65	0	0	48	0	0	0.358372	1
1960	cf7180001234592_159193001-159194000:	1000	0	153	395	127	325	27	12	0	0	143	39	37	45	0	34	0	111	50	85	22	0	197	68	50	47	0	0	32	0	0	0.61757	1
1961	cf7180001234592_113800001-113801000:	1000	0	131	341	203	325	50	35	0	0	131	31	43	51	0	10	0	99	75	81	38	0	153	55	46	37	0	0	64	0	0	1.31614	2
1962	cf7180001234592_93747001-93748000:	1000	0	169	321	246	264	69	58	0	0	105	17	58	89	0	29	0	89	61	53	34	0	113	65	61	45	0	0	53	0	0	1.3951	2
1963	cf7180001234592_130066001-130067000:	1000	0	142	361	128	369	23	16	0	0	174	41	37	48	0	23	0	114	52	93	18	0	158	62	52	49	0	0	39	0	0	0.880282	1
1964	cf7180001234592_127590001-127591000:	1000	0	166	364	142	328	21	11	0	0	125	58	46	45	0	26	0	101	64	84	32	0	164	71	53	54	0	0	44	0	0	0.466655	1
1965	cf7180001234592_30536001-30537000:	1000	0	234	317	182	267	30	37	0	0	67	64	36	57	0	52	0	89	79	66	48	0	113	80	79	55	0	0	47	0	0	0.868789	1
1966	cf7180001234592_46218001-46219000:	1000	0	201	356	173	270	30	24	0	0	79	49	53	55	0	40	0	97	66	60	43	0	152	88	53	65	0	0	45	0	0	0.690191	1
1967	cf7180001234592_53051001-53052000:	1000	0	230	278	136	356	21	23	0	0	138	78	35	40	0	51	0	98	56	72	33	0	88	78	57	89	0	0	42	0	0	0.735294	1
1968	cf7180001234592_64598001-64599000:	1000	0	201	275	201	323	38	39	0	0	116	53	57	45	0	30	0	91	66	76	55	0	75	79	51	65	0	0	63	0	0	0.965323	1
1969	cf7180001234592_175102001-175103000:	1000	0	144	338	170	348	30	33	0	0	151	40	47	58	0	22	0	98	60	94	24	0	138	48	55	43	0	0	58	0	0	1.34804	2
1970	cf7180001234592_56498001-56499000:	1000	0	146	315	176	363	36	12	0	0	132	45	45	39	0	26	0	115	83	95	30	0	117	63	37	53	0	0	71	0	0	0.466999	1
1971	cf7180001234592_173880001-173881000:	1000	0	182	305	141	372	27	39	0	0	176	55	25	40	0	27	0	95	50	66	28	0	139	60	46	80	0	0	46	0	0	1.51976	2
1972	cf7180001234592_133281001-133282000:	1000	0	161	338	175	326	30	24	0	0	135	46	54	66	0	25	0	101	67	85	36	0	121	66	61	39	0	0	43	0	0	0.851819	1
1973	cf7180001234592_78812001-78813000:	1000	0	186	343	173	298	31	54	0	0	120	28	34	58	0	32	0	95	54	68	30	0	145	72	69	55	0	0	54	0	0	1.67817	2
1974	cf7180001234592_68195001-68196000:	1000	0	171	357	118	354	11	22	0	0	163	54	40	39	0	33	0	101	44	88	31	0	168	62	48	59	0	0	36	0	0	1.0903	1
1975	cf7180001234592_133505001-133506000:	1000	0	175	361	159	305	20	22	0	0	97	60	56	44	0	32	0	90	60	97	37	0	160	60	55	51	0	0	58	0	0	0.790656	1
1976	cf7180001234592_147379001-147380000:	1000	0	205	355	151	289	22	32	0	0	93	53	34	44	0	53	0	90	62	84	32	0	160	67	70	50	0	0	53	0	0	1.03376	1
1977	cf7180001234592_71922001-71923000:	1000	0	190	376	154	280	16	38	0	0	103	51	52	60	0	36	0	90	48	77	43	0	174	65	59	52	0	0	35	0	0	1.2987	1
1978	cf7180001234592_142821001-142822000:	1000	0	191	333	153	323	35	40	0	0	120	49	31	48	0	37	0	113	47	78	30	0	142	65	46	78	0	0	40	0	0	1.36878	2
1979	cf7180001234592_77387001-77388000:	1000	0	157	358	142	343	18	35	0	0	148	40	37	57	0	22	0	109	52	81	21	0	159	60	53	61	0	0	46	0	0	1.56993	2
1980	cf7180001234592_81125001-81126000:	1000	0	253	296	224	227	51	87	0	0	79	40	46	65	0	66	0	70	40	42	70	0	128	60	52	65	0	0	38	0	0	1.53515	2
1981	cf7180001234592_47218001-47219000:	1000	0	222	244	245	289	74	68	0	0	87	64	37	50	0	36	0	73	66	71	57	0	69	54	64	65	0	0	64	0	0	1.25023	1
1983	cf7180001234592_18041001-18042000:	1000	0	182	300	156	362	21	35	0	0	168	51	48	44	0	39	0	89	52	86	38	0	113	57	50	55	0	0	53	0	0	1.23274	1
1984	cf7180001234592_59291001-59292000:	1000	0	144	327	154	375	32	35	0	0	204	27	32	40	0	27	0	109	55	74	47	0	158	55	28	42	0	0	34	0	0	1.57828	2
1985	cf7180001234592_148865001-148866000:	1000	0	184	384	131	301	22	24	0	0	109	45	44	57	0	47	0	119	41	94	24	0	165	68	55	57	0	0	28	0	0	0.995685	1
1986	cf7180001234592_39842001-39843000:	1000	20	167	345	151	317	23	30	0	0	144	34	40	64	19	28	0	106	58	74	31	0	131	75	68	40	0	1	32	1	0	1.18967	1
1987	cf7180001234592_134303001-134304000:	1000	0	146	326	153	375	32	34	0	0	169	32	33	39	0	29	0	115	54	102	22	0	134	51	44	50	0	0	59	0	0	1.52207	2
1988	cf7180001234592_47192001-47193000:	1000	0	229	295	194	282	42	37	0	0	96	56	41	50	0	49	0	73	73	55	45	0	103	87	78	57	0	0	57	0	0	0.832846	1
1989	cf7180001234592_11008001-11009000:	1000	0	212	270	157	361	19	25	0	0	121	72	42	47	0	37	0	104	71	72	27	0	73	78	51	96	0	0	64	0	0	0.751112	1
1990	cf7180001234592_25327001-25328000:	1000	0	153	301	221	325	55	29	0	0	119	49	60	79	0	19	0	91	76	67	21	0	100	55	50	63	0	0	66	0	0	0.857658	1
1991	cf7180001234592_23310001-23311000:	1000	0	235	243	224	298	56	41	0	0	114	79	49	63	0	56	0	60	78	36	61	0	85	59	48	70	0	0	44	0	0	0.778875	1
1992	cf7180001234592_40521001-40522000:	1000	0	150	366	174	310	40	15	0	0	110	46	52	62	0	27	0	105	67	93	24	0	149	62	59	40	0	0	48	0	0	0.574713	1
1993	cf7180001234592_104547001-104548000:	1000	0	218	307	243	232	46	68	0	0	77	32	64	87	0	53	0	64	65	41	50	0	113	65	66	49	0	0	59	0	0	1.28365	1
1994	cf7180001234592_87379001-87380000:	1000	0	161	278	185	376	33	25	0	0	173	57	47	50	0	20	0	89	80	71	46	0	98	59	44	51	0	0	56	0	0	0.839349	1
1995	cf7180001234592_67651001-67652000:	1000	0	219	280	202	299	32	19	0	0	96	66	67	59	0	51	0	71	84	64	45	0	73	83	68	55	0	0	66	0	0	0.429495	1
1996	cf7180001234592_154648001-154649000:	1000	0	146	321	181	352	40	12	0	0	140	51	50	47	0	23	0	106	79	93	39	0	121	60	43	40	0	0	55	0	0	0.454098	1
1997	cf7180001234592_32057001-32058000:	1000	547	89	151	97	116	29	16	0	0	22	23	29	35	546	17	1	46	23	44	8	0	38	33	38	26	0	0	24	1	0	1.85335	2
1998	cf7180001234592_56080001-56081000:	1000	0	208	325	159	308	26	54	0	0	125	46	28	54	0	46	0	90	51	75	32	0	134	62	72	57	0	0	47	0	0	1.6328	2
1999	cf7180001234592_37274001-37275000:	1000	0	235	202	249	314	66	78	0	0	119	51	31	62	0	58	0	79	74	34	56	0	59	47	33	87	0	0	65	0	0	1.33299	2
2000	cf7180001234592_101343001-101344000:	1000	0	213	298	152	337	31	28	0	0	133	55	28	47	0	64	0	95	64	74	20	0	111	66	63	66	0	0	54	0	0	0.864838	1
2001	cf7180001234592_60969001-60970000:	1000	0	243	296	174	287	31	59	0	0	123	43	43	44	0	61	0	73	41	57	52	0	115	80	64	66	0	0	47	0	0	1.39539	2
2002	cf7180001234592_74816001-74817000:	1000	0	161	340	181	318	30	18	0	0	124	31	52	50	0	24	0	97	81	68	35	0	133	88	57	45	0	0	66	0	0	0.617686	1
2003	cf7180001234592_76762001-76763000:	1000	0	162	339	172	327	21	27	0	0	125	46	55	56	0	22	0	96	69	90	35	0	125	67	63	42	0	0	60	0	0	0.968992	1
2004	cf7180001234592_123142001-123143000:	1000	0	187	274	222	317	50	41	0	0	121	44	53	60	0	39	0	84	78	59	44	0	91	63	46	58	0	0	68	0	0	0.987619	1
2005	cf7180001234592_105128001-105129000:	1000	0	209	320	131	340	17	35	0	0	134	56	22	41	0	51	0	107	56	74	29	0	138	67	53	76	0	0	43	0	0	1.27835	1
2006	cf7180001234592_155676001-155677000:	1000	0	161	358	106	375	14	17	0	0	156	54	31	35	0	25	0	129	44	113	22	0	146	64	52	62	0	0	35	0	0	0.996133	1
2007	cf7180001234592_44838001-44839000:	1000	373	128	167	122	210	29	22	1	0	64	37	32	23	372	29	0	61	39	57	22	0	46	39	27	50	0	0	48	1	0	1.40881	2
2008	cf7180001234592_76597001-76598000:	1000	0	148	319	178	355	38	30	0	0	166	39	41	54	0	29	0	91	69	75	28	0	140	50	46	45	0	0	58	0	0	1.13878	1
2009	cf7180001234592_24381001-24382000:	1000	0	151	370	174	305	36	23	0	0	110	38	54	55	0	22	0	104	61	91	29	0	155	68	57	43	0	0	53	0	0	0.87539	1
2010	cf7180001234592_50046001-50047000:	1000	0	134	388	175	303	34	24	0	0	121	36	51	60	0	15	0	94	65	81	28	0	188	59	55	36	0	0	52	0	0	1.02345	1
2011	cf7180001234592_6374001-6375000:	1000	0	112	355	126	407	21	18	0	0	207	32	39	57	0	19	0	134	48	98	13	0	156	43	26	54	0	0	34	0	0	1.27551	1
2012	cf7180001234592_148210001-148211000:	1000	0	166	292	208	334	40	53	0	0	141	46	59	77	0	19	0	96	56	75	40	0	92	48	45	62	0	0	50	0	0	1.53499	2
2013	cf7180001234592_144610001-144611000:	1000	0	244	206	223	327	37	60	0	0	113	72	43	65	0	58	0	69	82	34	48	0	54	53	40	98	0	0	73	0	0	1.1027	1
2014	cf7180001234592_175646001-175647000:	1000	0	137	318	166	379	26	15	0	0	169	53	52	42	0	20	0	98	73	95	39	0	131	49	36	42	0	0	59	0	0	0.659573	1
2015	cf7180001234592_165607001-165608000:	1000	0	163	332	185	320	40	26	0	0	118	43	50	52	0	30	0	103	69	89	37	0	126	64	53	43	0	0	56	0	0	0.862212	1
2016	cf7180001234592_80388001-80389000:	1000	0	179	321	177	323	23	41	0	0	141	46	53	52	0	21	0	75	60	69	42	0	130	70	63	53	0	0	60	0	0	1.29407	1
2017	cf7180001234592_117514001-117515000:	1000	0	105	272	240	383	63	23	0	0	178	30	59	67	0	15	0	93	95	70	29	0	98	37	22	39	0	0	81	0	0	0.912698	1
2018	cf7180001234592_24361001-24362000:	1000	0	215	266	191	328	43	17	0	0	104	72	60	46	0	39	0	85	71	70	34	0	63	87	58	83	0	0	67	0	0	0.413978	1
2019	cf7180001234592_48780001-48781000:	1000	0	195	304	186	315	41	48	0	0	117	37	36	44	0	48	0	95	61	71	34	0	127	62	46	66	0	0	66	0	0	1.32341	2
2020	cf7180001234592_61874001-61875000:	1000	0	169	382	151	298	23	24	0	0	95	52	48	49	0	27	0	105	56	98	33	0	169	66	60	49	0	0	45	0	0	0.940476	1
2021	cf7180001234592_96735001-96736000:	1000	0	163	344	177	316	38	31	0	0	124	46	51	59	0	26	0	97	57	84	31	0	140	60	56	50	0	0	49	0	0	1.07449	1
2022	cf7180001234592_22033001-22034000:	1000	0	165	350	212	273	49	43	0	0	103	37	59	76	0	34	0	81	61	63	35	0	160	51	50	46	0	0	51	0	0	1.22927	1
2023	cf7180001234592_173770001-173771000:	1000	0	196	298	162	344	24	57	0	0	147	48	24	45	0	32	0	94	57	64	39	0	130	59	49	76	0	0	54	0	0	1.79516	2
2024	cf7180001234592_130115001-130116000:	1000	0	184	325	153	338	26	26	0	0	133	59	47	45	0	35	0	106	54	85	42	0	131	63	41	66	0	0	40	0	0	0.923558	1
2025	cf7180001234592_103092001-103093000:	1000	0	194	372	109	325	10	16	0	0	115	46	23	34	0	43	0	127	60	98	28	0	151	88	71	52	0	0	37	0	0	0.756644	1
2026	cf7180001234592_100157001-100158000:	1000	0	167	336	190	307	32	19	0	0	117	51	67	71	0	26	0	89	72	74	38	0	120	71	59	44	0	0	49	0	0	0.598802	1
2027	cf7180001234592_24869001-24870000:	1000	0	194	288	191	327	42	42	0	0	122	45	42	48	0	37	0	101	64	82	42	0	88	70	56	59	0	0	59	0	0	1.13348	1
2028	cf7180001234592_165357001-165358000:	1000	0	150	371	140	339	22	33	0	0	155	35	39	45	0	24	0	103	46	90	27	0	177	58	52	47	0	0	46	0	0	1.57143	2
2029	cf7180001234592_160981001-160982000:	1000	0	191	336	164	309	32	44	0	0	119	43	43	52	0	36	0	97	45	77	31	0	140	67	56	68	0	0	49	0	0	1.40467	2
2030	cf7180001234592_55977001-55978000:	1000	0	113	328	174	385	34	29	0	0	192	26	45	61	0	15	0	108	66	86	21	0	138	43	36	41	0	0	58	0	0	1.47493	2
2031	cf7180001234592_97658001-97659000:	1000	0	147	288	173	392	40	20	0	0	179	54	41	43	0	21	0	102	72	90	33	0	102	52	42	51	0	0	57	0	0	0.786442	1
2032	cf7180001234592_54135001-54136000:	1000	0	237	256	237	270	47	97	0	0	90	38	30	63	0	44	0	83	63	47	68	0	88	58	55	69	0	0	59	0	0	1.72693	2
[truncated: 170,947 more rows]
