# Supplementary material for: The First Myriapod Genome Sequence Reveals Conservative Arthropod Gene Content and Genome Organisation in the Centipede Strigamia maritima
Source: PLoS Biol. 2014 Nov 25;12(11):e1002005. doi: 10.1371/journal.pbio.1002005 (PMC4244043; doi:10.1371/journal.pbio.1002005)
Supplement: File S7 — Raw data for Figure S30. (XLSX) [file pbio.1002005.s071.xlsx]

## Sheet: Fig S30_rawdata_A.Mel
	ID	N	n	c	a	g	t	gg	cg	cn	nt	tt	ct	ag	ga	nn	cc	tn	at	tg	ta	gc	nc	aa	ca	ac	tc	ng	gn	gt	na	an	CpGoe	CpG3$classification
1	GB11504-RA:	840	0	119	294	141	286	22	7	0	0	102	38	48	48	0	16	0	98	64	78	23	0	109	39	58	41	0	0	48	0	0	0.350438	1
2	GB19433-RA:	351	0	73	109	70	99	16	9	0	0	34	24	24	18	0	10	0	25	21	19	20	0	41	30	18	25	0	0	16	0	0	0.6182	1
3	GB11031-RA:	2241	0	523	703	541	474	117	168	0	0	116	92	154	204	0	93	0	155	102	109	108	0	219	170	175	147	0	0	111	0	0	1.33061	2
4	GB10274-RA:	2199	0	304	824	347	724	51	12	0	0	266	104	128	131	0	26	0	261	156	206	72	0	324	162	111	95	0	0	93	0	0	0.250152	1
5	GB10526-RA:	727	0	125	254	139	209	24	28	0	0	77	34	48	57	0	20	0	66	39	63	26	0	90	43	50	29	0	0	32	0	0	1.17157	2
6	GB11374-RA:	390	0	46	129	67	148	14	2	0	0	56	13	19	25	0	9	0	57	31	45	6	0	37	22	16	15	0	0	22	0	0	0.253082	1
7	GB14001-RA:	2124	0	409	656	464	595	116	131	0	0	194	83	80	161	0	74	0	213	137	145	82	0	228	121	134	119	0	0	105	0	0	1.46617	2
8	GB10858-RA:	282	0	41	96	64	81	15	18	0	0	32	5	16	23	0	3	0	25	15	21	7	0	36	15	18	13	0	0	19	0	0	1.93445	2
9	GB18747-RA:	3945	0	537	1557	689	1162	105	78	0	0	355	155	233	309	0	61	0	482	273	349	104	0	655	243	187	185	0	0	170	0	0	0.831664	2
10	GB19840-RA:	618	0	79	233	98	208	22	6	0	0	76	26	28	35	0	8	0	79	42	63	14	0	95	39	30	27	0	0	27	0	0	0.478946	1
11	GB12389-RA:	1131	0	156	391	211	373	43	15	0	0	138	56	74	77	0	25	0	119	79	102	31	0	151	60	47	53	0	0	60	0	0	0.515403	1
12	GB15001-RA:	924	0	110	394	122	298	17	8	0	0	98	33	38	64	0	20	0	130	59	99	4	0	181	49	45	41	0	0	37	0	0	0.55082	1
13	GB16455-RB:	975	1	204	288	261	221	68	68	0	1	71	46	71	102	0	31	1	58	54	39	46	0	87	59	71	56	0	0	45	0	0	1.24521	2
14	GB16911-RA:	1419	0	206	467	269	477	51	21	0	0	169	75	86	78	0	24	0	154	111	144	61	0	158	86	68	53	0	0	79	0	0	0.537752	1
15	GB15398-RA:	1809	0	309	754	404	342	57	54	0	0	86	73	186	213	0	67	0	128	107	76	79	0	349	115	90	73	0	0	55	0	0	0.782515	2
16	GB12255-RA:	804	0	113	322	139	230	29	23	0	0	77	23	59	57	0	18	0	91	28	89	14	0	126	49	45	36	0	0	39	0	0	1.17731	2
17	GB12039-RA:	1365	0	210	490	259	406	59	14	0	0	113	61	85	82	0	34	0	151	100	132	37	0	175	101	79	60	0	0	81	0	0	0.351351	1
18	GB15683-RA:	645	0	194	166	167	118	43	52	0	0	35	24	45	38	0	55	0	31	27	19	57	0	45	63	45	37	0	0	28	0	0	1.03525	2
19	GB16686-RA:	336	0	58	129	57	92	11	11	0	0	32	12	18	27	0	6	0	38	17	24	9	0	48	29	24	19	0	0	10	0	0	1.11797	2
20	GB10395-RA:	270	0	68	70	84	48	20	20	0	0	11	10	27	20	0	14	0	11	17	8	28	0	17	24	14	12	0	0	16	0	0	0.945378	2
21	GB13390-RA:	1317	0	209	452	236	420	55	27	0	0	129	69	82	83	0	32	0	159	72	137	35	0	151	80	60	82	0	0	63	0	0	0.720927	1
22	GB13590-RA:	834	0	108	291	134	301	27	11	0	0	117	36	37	48	0	20	0	110	59	85	21	0	117	40	27	40	0	0	38	0	0	0.633914	1
23	GB15676-RA:	2445	0	452	731	554	708	143	105	0	0	246	121	136	172	0	78	0	204	170	139	102	0	271	148	119	153	0	0	137	0	0	1.02523	2
24	GB18347-RA:	1191	0	183	434	231	343	36	14	0	0	99	52	92	77	0	34	0	113	89	98	39	0	175	83	54	56	0	0	79	0	0	0.394436	1
25	GB13655-RA:	2175	0	256	970	345	604	43	16	0	0	172	78	169	180	0	34	0	262	117	214	30	0	447	128	92	100	0	0	92	0	0	0.394022	1
26	GB12298-RA:	5883	0	1309	1718	1601	1255	380	422	0	0	357	205	475	530	0	283	0	375	324	268	373	0	521	398	347	306	0	0	318	0	0	1.18462	2
27	GB16169-RA:	1050	0	171	372	154	353	23	13	0	0	121	60	53	59	0	21	0	125	65	98	24	0	137	77	57	69	0	0	47	0	0	0.518341	1
28	GB10745-RA:	933	0	135	306	208	284	56	26	0	0	97	37	62	64	0	21	0	98	64	90	35	0	100	51	46	33	0	0	52	0	0	0.863889	2
29	GB30413-RB:	2424	0	449	861	558	556	119	89	0	0	158	111	195	220	0	84	0	189	155	122	121	0	354	164	123	121	0	0	98	0	0	0.861077	2
30	GB18225-RA:	1527	0	375	398	388	366	99	105	0	0	96	78	80	108	0	85	0	98	104	62	87	0	120	107	99	104	0	0	94	0	0	1.10196	2
31	GB15844-RA:	285	0	73	52	101	59	40	12	0	0	11	21	19	16	0	22	0	4	30	5	22	0	13	17	16	13	0	0	23	0	0	0.463855	1
32	GB15036-RA:	591	0	65	246	115	165	21	7	0	0	55	19	40	53	0	8	0	73	47	46	22	0	115	31	18	17	0	0	18	0	0	0.553445	1
33	GB16422-RB:	3405	0	451	1256	602	1096	116	27	0	0	385	152	228	241	0	64	0	392	231	312	78	0	494	208	141	168	0	0	167	0	0	0.338616	1
34	GB10398-RA:	321	0	52	114	48	107	7	9	0	0	35	12	14	16	0	8	0	43	18	31	7	0	43	23	14	23	0	0	17	0	0	1.15745	2
35	GB12830-RA:	1491	0	253	525	265	448	49	50	0	0	149	67	76	113	0	45	0	164	90	128	35	0	192	91	92	81	0	0	68	0	0	1.11194	2
36	GB13148-RA:	1869	0	311	572	394	592	79	92	0	0	210	80	86	148	0	39	0	207	137	138	72	0	185	100	93	107	0	0	95	0	0	1.40327	2
38	GB13062-RA:	2001	0	278	799	347	577	52	36	0	0	192	78	147	158	0	33	0	231	112	188	61	0	321	131	100	84	0	0	76	0	0	0.74675	2
39	GB15058-RA:	2869	0	494	829	592	954	139	83	0	0	352	153	169	174	0	86	0	282	201	253	112	0	229	172	148	148	0	0	167	0	0	0.814254	2
40	GB18204-RA:	1128	0	133	459	190	346	33	8	0	0	126	40	76	79	0	17	0	130	73	107	28	0	204	68	48	40	0	0	50	0	0	0.357103	1
41	GB12816-RA:	9081	0	2087	2481	2342	2171	573	538	0	0	570	442	575	700	0	431	0	619	656	417	529	0	688	675	599	528	0	0	540	0	0	0.999555	2
42	GB14206-RA:	1527	0	226	546	246	509	47	18	0	0	169	71	77	93	0	29	0	213	104	155	50	0	190	108	66	80	0	0	56	0	0	0.494388	1
43	GB16318-RA:	687	0	113	246	116	212	19	6	0	0	72	35	44	42	0	22	0	72	47	56	22	0	97	50	33	36	0	0	33	0	0	0.314464	1
44	GB15117-RA:	1677	0	340	540	376	421	88	79	0	0	127	69	110	136	0	63	0	155	99	95	82	0	179	129	95	100	0	0	70	0	0	1.03632	2
45	GB13210-RA:	651	0	86	253	131	181	26	4	0	0	47	29	56	60	0	11	0	77	45	55	17	0	95	42	24	34	0	0	28	0	0	0.231138	1
46	GB19350-RA:	1725	0	400	462	423	440	89	113	0	0	113	96	98	133	0	85	0	134	123	92	104	0	130	106	100	111	0	0	97	0	0	1.15204	2
47	GB18411-RA:	1374	0	204	518	251	401	39	32	0	0	135	54	84	119	0	36	0	159	96	106	40	0	210	82	65	63	0	0	53	0	0	0.858683	2
48	GB12285-RA:	867	0	185	271	237	174	63	53	0	0	47	34	73	84	0	37	0	56	48	30	53	0	95	61	46	49	0	0	37	0	0	1.04803	2
49	GB18352-RA:	843	0	106	285	177	275	41	5	0	0	81	43	56	52	0	12	0	97	75	83	30	0	103	46	28	36	0	0	54	0	0	0.224656	1
50	GB10087-RA:	786	0	182	187	194	223	54	48	0	0	67	43	34	46	0	37	0	62	58	39	43	0	47	54	44	58	0	0	51	0	0	1.06854	2
51	GB12019-RA:	639	0	136	191	144	168	27	33	0	0	58	22	43	54	0	27	0	60	41	34	35	0	48	54	40	34	0	0	28	0	0	1.07675	2
52	GB13736-RA:	2124	0	490	638	548	448	127	162	0	0	115	95	148	209	0	109	0	138	111	90	112	0	214	124	137	132	0	0	100	0	0	1.28142	2
53	GB17097-RA:	5376	0	1509	1259	1581	1027	433	533	0	0	203	225	326	452	0	392	0	269	289	169	365	0	278	359	386	366	0	0	330	0	0	1.20106	2
54	GB15050-RA:	534	0	125	138	91	180	18	29	0	0	53	30	11	21	0	22	0	62	33	35	17	0	37	44	27	59	0	0	35	0	0	1.36141	2
55	GB10903-RB:	405	0	59	153	82	111	14	10	0	0	35	13	27	23	0	9	0	30	31	29	12	0	73	27	22	16	0	0	33	0	0	0.837123	2
56	GB14444-RA:	786	0	118	282	131	255	26	22	0	0	88	34	38	52	0	16	0	105	45	78	25	0	105	46	34	43	0	0	28	0	0	1.11864	2
57	GB19385-RA:	3174	0	446	1298	533	897	74	58	0	0	275	130	204	243	0	62	0	348	197	276	72	0	582	196	164	148	0	0	144	0	0	0.774413	2
58	GB11516-RA:	942	0	104	424	149	265	22	9	0	0	84	34	66	87	0	14	0	121	52	98	14	0	191	47	46	30	0	0	26	0	0	0.547109	1
59	GB14017-RA:	2454	0	323	872	413	846	83	32	0	0	322	91	130	137	0	37	0	304	168	257	64	0	314	163	124	98	0	0	129	0	0	0.58867	1
60	GB19737-RA:	2508	0	431	834	435	808	56	43	0	0	275	135	158	177	0	71	0	277	178	201	81	0	273	182	125	154	0	0	121	0	0	0.575214	1
61	GB17494-RA:	1062	0	150	384	193	335	29	10	0	0	121	44	80	87	0	24	0	121	74	92	28	0	132	72	51	47	0	0	49	0	0	0.366839	1
62	GB17915-RA:	759	0	153	260	214	132	80	28	0	0	20	12	63	74	0	23	0	72	43	22	32	0	73	90	52	46	0	0	28	0	0	0.649075	1
63	GB16854-RA:	2328	0	572	818	353	585	65	26	0	0	159	112	140	95	0	135	0	206	122	151	85	0	273	298	199	153	0	0	108	0	0	0.299768	1
64	GB10217-RA:	2745	0	529	850	630	736	119	136	0	0	232	130	188	247	0	96	0	239	187	177	128	0	258	167	165	140	0	0	135	0	0	1.12017	2
65	GB12812-RA:	750	0	151	240	166	193	43	26	0	0	54	41	46	47	0	29	0	66	51	56	44	0	81	55	46	32	0	0	32	0	0	0.777946	2
66	GB10700-RA:	2661	0	525	886	467	783	81	51	0	0	223	157	166	143	0	89	0	248	169	203	88	0	311	228	160	188	0	0	155	0	0	0.553527	1
67	GB13835-RA:	1860	0	494	406	504	456	132	163	0	0	126	92	91	140	0	133	0	117	118	69	111	0	90	106	107	143	0	0	121	0	0	1.21771	2
68	GB12011-RA:	366	0	39	163	47	117	5	2	0	0	44	10	21	19	0	4	0	45	19	39	5	0	81	23	16	14	0	0	18	0	0	0.399345	1
69	GB12538-RB:	6339	0	1254	1991	1512	1582	368	323	0	0	488	237	403	591	0	262	0	552	418	287	248	0	680	432	355	389	0	0	305	0	0	1.07988	2
70	GB13750-RA:	1599	0	362	467	451	319	100	133	0	0	76	56	127	136	0	59	0	90	91	61	117	0	155	114	95	91	0	0	97	0	0	1.30261	2
71	GB16558-RA:	93	0	18	26	19	30	4	3	0	0	11	3	5	7	0	4	0	11	7	5	3	0	5	8	5	6	0	0	5	0	0	0.815789	2
72	GB10535-RA:	702	0	86	271	114	231	17	8	0	0	88	18	42	48	0	14	0	91	47	65	15	0	111	46	26	31	0	0	34	0	0	0.572827	1
73	GB19612-RA:	1635	0	388	486	371	390	84	103	0	0	113	81	99	133	0	80	0	122	85	75	80	0	153	124	112	116	0	0	74	0	0	1.1699	2
74	GB12785-RA:	3228	0	689	965	793	781	173	183	0	0	192	153	229	247	0	108	0	245	208	168	183	0	305	245	185	213	0	0	190	0	0	1.08117	2
75	GB10289-RA:	570	0	66	229	88	187	24	3	0	0	70	22	35	31	0	7	0	76	26	74	14	0	89	34	28	17	0	0	19	0	0	0.294421	1
76	GB15203-RA:	375	0	72	114	82	107	15	13	0	0	30	18	24	23	0	15	0	39	30	26	23	0	38	26	13	21	0	0	20	0	0	0.825711	2
77	GB14924-RA:	645	0	74	217	88	266	17	5	0	0	114	34	18	30	0	4	0	89	48	76	12	0	79	31	30	28	0	0	29	0	0	0.49524	1
78	GB17829-RA:	6147	0	953	2173	1205	1816	223	148	0	0	604	283	421	457	0	119	0	626	413	507	222	0	805	403	320	292	0	0	303	0	0	0.792219	2
79	GB30493-RA:	976	0	101	434	97	344	13	2	0	0	130	35	42	49	0	12	0	155	40	128	11	0	204	52	32	46	0	0	24	0	0	0.199245	1
80	GB14108-RA:	3642	0	545	1241	705	1151	133	80	0	0	389	172	210	251	0	69	0	393	282	292	124	0	473	224	164	188	0	0	197	0	0	0.758306	2
81	GB11638-RA:	822	0	116	294	134	278	20	15	0	0	89	46	31	54	0	16	0	105	68	78	22	0	122	39	35	43	0	0	38	0	0	0.793232	2
82	GB30032-RA:	4624	0	828	1605	1136	1055	212	263	0	0	324	150	400	520	0	151	0	361	261	210	184	0	610	264	234	259	0	0	220	0	0	1.2929	2
83	GB10606-RA:	537	0	48	221	58	210	9	4	0	0	79	15	18	27	0	5	0	102	27	86	8	0	83	24	18	17	0	0	14	0	0	0.771552	2
84	GB12831-RA:	622	0	128	229	124	141	20	28	0	0	43	31	44	59	0	25	0	50	32	31	28	0	94	44	41	34	0	0	17	0	0	1.09728	2
85	GB15792-RA:	1191	0	266	355	320	250	80	76	0	0	44	56	107	114	0	51	0	81	57	55	57	0	102	83	65	93	0	0	69	0	0	1.06339	2
86	GB12967-RA:	2217	0	649	593	496	479	126	148	0	0	110	96	127	120	0	174	0	163	94	107	139	0	135	231	168	168	0	0	110	0	0	1.0193	2
87	GB19357-RA:	708	0	108	295	124	181	16	9	0	0	48	24	58	63	0	21	0	76	41	59	11	0	118	54	43	33	0	0	33	0	0	0.475806	1
88	GB12782-RA:	1641	0	291	470	364	516	82	71	0	0	181	88	91	102	0	41	0	148	120	118	81	0	158	91	72	97	0	0	99	0	0	1.09995	2
89	GB18691-RA:	2602	0	330	998	439	835	56	33	0	0	267	113	162	165	0	44	0	325	188	289	88	0	403	140	107	91	0	0	130	0	0	0.592711	1
90	GB18573-RA:	1119	0	133	412	213	361	46	10	0	0	120	49	68	85	0	16	0	139	89	106	29	0	162	58	43	45	0	0	53	0	0	0.395002	1
91	GB10419-RA:	963	0	153	304	197	309	35	28	0	0	103	47	59	77	0	32	0	104	75	79	30	0	101	46	40	51	0	0	55	0	0	0.894595	2
92	GB30421-RA:	398	0	45	156	59	138	6	11	0	0	55	12	18	31	0	6	0	57	24	43	8	0	65	16	15	16	0	0	14	0	0	1.64896	2
93	GB12940-RA:	3162	0	403	1123	578	1058	130	24	0	0	386	125	191	202	0	57	0	384	233	312	83	0	411	197	136	127	0	0	163	0	0	0.325792	1
94	GB10679-RA:	1242	0	284	332	268	358	62	78	0	0	117	52	49	78	0	65	0	124	79	70	63	0	94	89	64	92	0	0	65	0	0	1.27281	2
95	GB19649-RB:	2772	0	697	708	813	554	223	207	0	0	128	130	213	255	0	176	0	148	170	75	187	0	193	184	153	181	0	0	148	0	0	1.01261	2
96	GB12067-RA:	924	0	104	396	158	266	31	8	0	0	92	22	65	61	0	11	0	105	54	92	19	0	180	62	46	28	0	0	47	0	0	0.449854	1
97	GB18617-RA:	1464	0	228	562	280	394	45	35	0	0	127	60	106	113	0	32	0	139	94	108	54	0	239	101	77	65	0	0	68	0	0	0.802632	2
98	GB17392-RA:	654	0	87	220	144	203	31	16	0	0	70	20	44	43	0	15	0	74	53	54	31	0	86	36	16	25	0	0	39	0	0	0.835249	2
99	GB15908-RA:	4779	0	900	1561	1222	1096	278	303	0	0	312	183	358	489	0	134	0	375	283	235	229	0	556	280	271	266	0	0	226	0	0	1.31664	2
100	GB15697-RA:	2859	0	696	832	800	531	192	202	0	0	127	142	254	315	0	168	0	143	152	91	174	0	241	184	194	160	0	0	119	0	0	1.03721	2
101	GB15272-RA:	921	0	209	255	250	207	63	69	0	0	57	39	58	76	0	41	0	62	60	35	62	0	83	60	51	55	0	0	49	0	0	1.21625	2
102	GB30333-RA:	480	0	146	143	110	81	27	38	0	0	15	25	24	35	0	39	0	25	21	15	32	0	48	44	45	30	0	0	16	0	0	1.13574	2
103	GB19456-RA:	576	0	72	200	104	200	18	3	0	0	66	34	32	33	0	8	0	68	51	61	20	0	78	27	22	22	0	0	32	0	0	0.230769	1
104	GB10368-RA:	669	0	231	140	202	96	55	75	0	0	18	33	45	52	0	81	0	16	27	10	66	0	35	42	43	41	0	0	29	0	0	1.07529	2
105	GB11498-RA:	738	0	89	247	122	280	27	6	0	0	120	35	37	38	0	11	0	90	52	79	22	0	92	37	27	29	0	0	35	0	0	0.40781	1
106	GB16610-RA:	1026	0	206	308	201	311	38	40	0	0	112	57	50	58	0	43	0	97	73	82	60	0	102	65	59	44	0	0	45	0	0	0.991161	2
107	GB16417-RA:	2688	0	403	954	526	805	118	45	0	0	266	119	183	186	0	68	0	287	180	238	89	0	358	171	126	120	0	0	133	0	0	0.570625	1
108	GB15814-RA:	279	0	42	108	57	72	12	9	0	0	20	14	17	22	0	3	0	23	19	18	8	0	51	16	16	15	0	0	15	0	0	1.04887	2
109	GB12430-RA:	1296	0	181	457	227	431	45	15	0	0	152	58	76	71	0	16	0	152	91	119	42	0	174	92	54	69	0	0	69	0	0	0.473142	1
110	GB17248-RA:	465	0	56	171	76	162	11	8	0	0	56	22	24	31	0	4	0	62	33	51	12	0	66	22	19	21	0	0	22	0	0	0.87406	2
111	GB15605-RA:	423	0	60	142	96	125	16	4	0	0	32	21	27	30	0	8	0	40	49	27	18	0	58	26	17	17	0	0	32	0	0	0.29375	1
112	GB16137-RA:	2604	0	313	1238	354	699	39	11	0	0	261	84	189	203	0	20	0	287	115	211	45	0	625	198	136	112	0	0	67	0	0	0.258515	1
113	GB14584-RA:	1641	0	219	672	267	483	32	27	0	0	169	66	117	118	0	27	0	183	91	161	52	0	293	99	78	62	0	0	65	0	0	0.757734	2
114	GB13180-RA:	3471	0	863	955	1019	634	266	285	0	0	136	165	271	384	0	197	0	183	197	91	219	0	264	215	237	210	0	0	150	0	0	1.1249	2
115	GB12648-RA:	630	0	106	196	138	190	20	22	0	0	69	35	46	52	0	10	0	58	50	43	37	0	61	39	31	28	0	0	28	0	0	0.947498	2
116	GB11781-RA:	2646	0	449	839	561	797	128	106	0	0	260	133	124	201	0	60	0	263	203	197	91	0	290	150	162	136	0	0	141	0	0	1.11349	2
117	GB18560-RA:	1440	0	475	306	438	221	131	126	0	0	36	83	111	115	0	166	0	38	70	29	128	0	62	99	95	86	0	0	64	0	0	0.872098	2
118	GB13637-RA:	2052	0	418	722	381	531	73	48	0	0	143	116	146	137	0	82	0	183	114	142	82	0	270	172	123	131	0	0	89	0	0	0.618468	1
119	GB16383-RA:	915	0	143	327	167	278	33	26	0	0	103	35	51	51	0	22	0	96	57	78	39	0	137	60	42	40	0	0	44	0	0	0.996189	2
120	GB10313-RA:	1455	0	423	385	353	294	85	103	0	0	63	73	81	94	0	102	0	81	84	38	97	0	107	145	116	108	0	0	77	0	0	1.00366	2
121	GB14359-RA:	492	0	84	142	118	148	24	16	0	0	36	29	33	27	0	10	0	36	44	31	20	0	55	29	18	36	0	0	47	0	0	0.794189	2
122	GB10807-RA:	711	0	115	258	134	204	27	7	0	0	56	35	51	41	0	18	0	75	49	63	28	0	98	55	34	35	0	0	38	0	0	0.322972	1
123	GB16815-RA:	783	0	88	338	129	228	30	7	0	0	70	26	40	47	0	6	0	103	52	76	23	0	165	49	30	29	0	0	29	0	0	0.482822	1
124	GB10263-RA:	1284	0	147	577	183	377	21	6	0	0	113	44	81	96	0	18	0	180	75	148	26	0	253	79	62	41	0	0	40	0	0	0.286383	1
125	GB10039-RA:	399	0	54	162	78	105	12	3	0	0	34	13	36	40	0	6	0	41	27	33	9	0	56	32	28	11	0	0	17	0	0	0.284188	1
126	GB18211-RA:	2265	0	273	1065	337	590	41	26	0	0	154	63	151	193	0	36	0	298	119	207	28	0	516	148	99	110	0	0	75	0	0	0.640102	1
127	GB14196-RA:	1890	0	441	528	535	386	148	120	0	0	101	97	160	194	0	104	0	120	107	68	125	0	145	120	103	109	0	0	68	0	0	0.961282	2
128	GB18209-RA:	1533	0	222	609	235	467	32	18	0	0	159	64	90	98	0	28	0	181	95	137	41	0	261	112	77	76	0	0	63	0	0	0.528925	1
129	GB16214-RA:	1446	0	303	437	385	321	96	94	0	0	88	59	106	139	0	53	0	94	89	65	70	0	135	97	101	79	0	0	80	0	0	1.16518	2
130	GB10257-RA:	4725	0	759	1785	796	1385	124	80	0	0	418	216	307	330	0	119	0	536	285	412	127	0	698	344	244	269	0	0	215	0	0	0.625658	1
131	GB10109-RA:	1278	0	186	506	182	404	31	11	0	0	144	54	62	69	0	25	0	154	78	124	30	0	216	96	73	58	0	0	52	0	0	0.415278	1
132	GB19734-RA:	1533	0	146	764	233	390	30	7	0	0	119	35	117	138	0	16	0	197	79	143	26	0	394	88	56	48	0	0	39	0	0	0.315451	1
133	GB30163-RA:	1149	0	279	254	297	319	72	87	0	0	103	72	57	78	0	55	0	65	81	49	68	0	61	65	71	85	0	0	79	0	0	1.20636	2
134	GB13242-RA:	615	50	63	231	88	183	10	3	1	1	59	21	36	45	49	6	0	81	39	59	12	0	94	32	20	25	0	0	21	0	0	0.332792	1
135	GB17101-RA:	582	0	68	235	113	166	19	4	0	0	58	19	52	50	0	14	0	59	38	54	14	0	99	31	24	16	0	0	30	0	0	0.302967	1
136	GB17223-RA:	1239	0	150	497	203	389	39	3	0	0	125	60	60	75	0	18	0	160	101	121	45	0	232	68	45	42	0	0	44	0	0	0.122069	1
137	GB16076-RA:	2091	0	354	676	485	576	101	67	0	0	176	112	159	193	0	53	0	187	158	120	90	0	240	122	89	122	0	0	101	0	0	0.815988	2
138	GB18248-RA:	282	0	59	69	66	88	17	12	0	0	24	16	14	17	0	12	0	30	23	21	14	0	11	19	14	19	0	0	18	0	0	0.869029	2
139	GB12912-RA:	6942	0	848	2790	1060	2244	168	73	0	0	761	290	361	452	0	82	0	923	458	722	170	0	1212	403	294	302	0	0	270	0	0	0.563775	1
140	GB11777-RA:	1131	0	253	310	289	279	62	87	0	0	80	47	76	88	0	48	0	87	64	58	74	0	92	71	54	77	0	0	65	0	0	1.34575	2
141	GB12515-RA:	1260	0	169	458	220	413	34	11	0	0	137	44	72	97	0	33	0	166	103	109	23	0	170	81	49	64	0	0	66	0	0	0.372781	1
142	GB13401-RA:	1581	0	215	560	325	481	77	17	0	0	162	66	101	105	0	28	0	168	130	126	58	0	224	104	66	63	0	0	85	0	0	0.384644	1
143	GB14540-RA:	1470	0	212	529	262	467	62	24	0	0	155	76	70	105	0	33	0	178	106	135	37	0	210	78	71	71	0	0	58	0	0	0.635172	1
144	GB17532-RA:	2166	0	375	777	383	631	72	42	0	0	199	84	143	138	0	54	0	247	126	178	72	0	265	195	122	127	0	0	101	0	0	0.633399	1
145	GB19988-RA:	462	0	59	148	95	160	20	10	0	0	54	17	13	33	0	5	0	64	52	38	17	0	49	27	21	16	0	0	25	0	0	0.824264	2
146	GB14552-RA:	873	0	131	363	144	235	21	10	0	0	84	27	71	69	0	23	0	91	42	75	21	0	147	71	53	34	0	0	33	0	0	0.462786	1
147	GB10057-RA:	969	0	238	256	269	206	78	77	0	0	47	52	66	82	0	55	0	50	48	31	52	0	88	54	51	80	0	0	57	0	0	1.16543	2
148	GB18876-RA:	1458	0	419	327	398	314	98	123	0	0	73	81	82	114	0	123	0	81	95	39	107	0	81	92	82	107	0	0	79	0	0	1.07539	2
149	GB11012-RA:	423	0	86	151	75	111	11	12	0	0	35	24	30	30	0	15	0	30	22	23	12	0	62	35	28	31	0	0	22	0	0	0.786977	2
150	GB12386-RA:	390	0	49	174	65	102	8	9	0	0	35	13	26	39	0	7	0	44	22	28	8	0	86	20	18	16	0	0	10	0	0	1.10204	2
151	GB20073-RA:	363	0	49	128	60	126	8	3	0	0	44	19	25	21	0	3	0	45	24	34	13	0	48	24	9	24	0	0	18	0	0	0.370408	1
152	GB19101-RA:	6423	0	1341	1891	1461	1730	312	333	0	0	543	335	396	516	0	256	0	525	420	365	306	0	592	417	377	402	0	0	327	0	0	1.0917	2
153	GB10214-RA:	3822	0	527	1312	779	1204	156	81	0	0	403	159	261	263	0	66	0	417	281	355	135	0	472	221	161	165	0	0	225	0	0	0.754098	2
154	GB17186-RA:	390	0	62	138	85	105	18	10	0	0	35	16	30	34	0	8	0	31	27	20	10	0	55	28	22	22	0	0	23	0	0	0.740038	1
155	GB18586-RA:	1602	0	360	469	380	393	83	100	0	0	115	67	94	131	0	80	0	126	103	72	81	0	152	113	97	102	0	0	85	0	0	1.17105	2
156	GB18335-RA:	5766	0	829	2345	1206	1386	184	129	0	0	480	236	519	572	0	84	0	478	374	326	258	0	1066	380	281	206	0	0	192	0	0	0.743982	1
157	GB10983-RA:	2703	0	560	931	472	740	78	52	0	0	203	176	184	153	0	94	0	227	158	189	107	0	350	238	170	189	0	0	134	0	0	0.531765	1
158	GB17619-RA:	1545	0	228	573	294	450	52	17	0	0	151	61	110	119	0	33	0	158	115	119	43	0	217	117	87	65	0	0	80	0	0	0.391828	1
159	GB17830-RA:	597	0	93	219	96	189	18	14	0	0	72	22	31	40	0	15	0	75	33	55	18	0	81	42	31	29	0	0	20	0	0	0.936156	2
160	GB14813-RA:	390	0	93	116	102	79	28	27	0	0	18	19	27	36	0	17	0	23	20	14	19	0	35	30	30	27	0	0	19	0	0	1.11006	2
161	GB18900-RA:	753	0	148	253	132	220	24	34	0	0	77	29	42	45	0	31	0	79	32	66	27	0	87	54	45	45	0	0	35	0	0	1.3105	2
162	GB10349-RA:	1089	0	233	323	227	306	41	27	0	0	85	60	74	82	0	48	0	99	84	54	42	0	89	98	60	83	0	0	62	0	0	0.555917	1
163	GB15330-RA:	1011	0	252	248	282	229	76	92	0	0	66	45	46	93	0	52	0	67	68	27	62	0	65	62	70	68	0	0	51	0	0	1.30885	2
164	GB15119-RA:	1026	0	123	393	174	336	24	9	0	0	119	42	63	76	0	13	0	124	78	96	23	0	161	59	45	42	0	0	51	0	0	0.431455	1
165	GB19173-RA:	843	0	116	312	132	283	19	5	0	0	101	35	47	50	0	20	0	108	61	82	23	0	123	56	34	39	0	0	39	0	0	0.275274	1
166	GB11236-RA:	378	0	76	126	83	93	19	31	0	0	36	15	20	36	0	8	0	31	13	19	17	0	48	22	26	25	0	0	11	0	0	1.85764	2
167	GB18902-RA:	576	0	112	185	154	125	36	42	0	0	32	22	42	57	0	17	0	42	34	23	31	0	73	31	28	36	0	0	29	0	0	1.4026	2
168	GB16937-RA:	1263	0	197	467	260	339	46	38	0	0	100	49	84	103	0	26	0	123	92	100	44	0	180	83	80	47	0	0	67	0	0	0.937017	2
169	GB18179-RA:	1173	0	251	302	266	354	49	88	0	0	118	68	54	78	0	43	0	88	75	88	59	0	83	52	76	73	0	0	80	0	0	1.54606	2
170	GB12265-RA:	4377	0	560	1781	643	1393	88	50	0	0	498	168	262	277	0	73	0	556	243	472	107	0	762	269	200	180	0	0	171	0	0	0.607782	1
171	GB15311-RA:	2415	0	690	582	693	450	192	185	0	0	84	145	164	219	0	187	0	110	152	50	170	0	139	173	169	164	0	0	111	0	0	0.934343	2
172	GB14555-RA:	3288	0	610	1042	676	960	144	131	0	0	330	157	184	265	0	91	0	320	217	177	114	0	368	231	170	235	0	0	153	0	0	1.04454	2
173	GB15854-RA:	3147	0	534	987	657	969	123	81	0	0	309	179	200	230	0	94	0	304	253	235	126	0	341	180	142	172	0	0	177	0	0	0.726566	1
174	GB17034-RA:	1737	0	412	421	439	465	118	97	0	0	130	125	92	119	0	92	0	117	132	82	108	0	121	98	91	121	0	0	93	0	0	0.931558	2
175	GB12531-RA:	474	0	66	198	88	122	11	7	0	0	38	15	40	48	0	7	0	52	30	34	12	0	78	37	27	20	0	0	17	0	0	0.571281	1
176	GB19245-RA:	1656	0	401	510	482	263	119	146	0	0	52	38	150	176	0	88	0	80	67	52	94	0	152	129	128	91	0	0	93	0	0	1.2509	2
177	GB13861-RA:	2265	0	424	761	501	579	116	77	0	0	165	109	157	166	0	72	0	195	151	157	109	0	271	166	138	105	0	0	110	0	0	0.821023	2
178	GB11919-RA:	3543	0	622	1177	739	1005	135	114	0	0	330	171	242	275	0	85	0	324	248	253	149	0	396	252	214	174	0	0	180	0	0	0.878701	2
179	GB15599-RA:	588	0	168	127	210	83	66	74	0	0	20	21	50	62	0	44	0	20	20	8	59	0	27	29	30	35	0	0	22	0	0	1.23333	2
180	GB15674-RA:	1293	0	172	510	259	352	53	30	0	0	114	42	94	111	0	21	0	136	82	105	35	0	214	79	65	51	0	0	60	0	0	0.870746	2
181	GB15206-RA:	765	0	176	226	170	193	30	31	0	0	52	45	60	36	0	33	0	57	49	52	65	0	71	66	38	40	0	0	39	0	0	0.792614	2
182	GB12853-RA:	9246	0	2219	2446	2834	1747	836	844	0	0	406	314	643	931	0	491	0	473	511	333	513	0	611	570	718	497	0	0	554	0	0	1.24091	2
183	GB11547-RA:	1782	0	305	593	331	553	63	35	0	0	202	90	117	96	0	41	0	169	116	147	80	0	210	139	97	87	0	0	92	0	0	0.6178	1
184	GB12787-RA:	1278	0	148	577	205	348	24	22	0	0	108	33	85	113	0	27	0	156	74	108	17	0	289	66	46	58	0	0	51	0	0	0.926697	2
185	GB19515-RA:	1548	0	244	559	310	435	59	24	0	0	129	79	114	125	0	37	0	150	113	112	48	0	217	104	78	81	0	0	77	0	0	0.491169	1
186	GB18116-RA:	4284	0	846	1587	626	1225	103	111	0	0	391	216	221	232	0	123	0	438	191	338	111	0	620	396	307	305	0	0	180	0	0	0.8979	2
187	GB17712-RC:	1392	0	170	441	236	545	59	7	0	0	229	67	72	64	0	24	0	177	98	162	41	0	142	72	49	56	0	0	72	0	0	0.242871	1
188	GB16276-RA:	651	0	144	195	153	159	45	9	0	0	34	36	46	46	0	47	0	49	53	39	22	0	58	52	42	32	0	0	40	0	0	0.265931	1
189	GB18148-RA:	930	0	217	279	231	203	44	83	0	0	50	29	59	75	0	33	0	67	45	50	55	0	81	72	71	58	0	0	57	0	0	1.53989	2
190	GB14309-RA:	3810	0	1072	1098	865	775	184	320	0	0	201	155	191	334	0	296	0	233	170	129	161	0	333	301	340	275	0	0	186	0	0	1.31481	2
191	GB13149-RA:	714	0	113	274	119	208	20	19	0	0	81	20	32	42	0	15	0	77	48	58	27	0	116	58	49	21	0	0	30	0	0	1.00885	2
192	GB13501-RA:	1626	0	374	415	424	413	113	124	0	0	123	90	98	130	0	77	0	118	89	84	99	0	117	83	81	117	0	0	82	0	0	1.27147	2
193	GB11239-RA:	681	0	144	219	169	149	32	44	0	0	41	21	43	58	0	37	0	48	50	34	40	0	84	42	43	24	0	0	39	0	0	1.23126	2
194	GB12060-RA:	213	0	38	78	39	58	7	10	0	0	23	8	11	17	0	3	0	18	11	14	6	0	29	17	19	10	0	0	9	0	0	1.43725	2
195	GB19984-RB:	1134	0	304	274	338	218	84	100	0	0	39	52	76	96	0	68	0	52	78	21	82	0	72	84	74	80	0	0	75	0	0	1.10363	2
196	GB18682-RA:	573	0	82	230	106	155	18	10	0	0	40	14	47	40	0	17	0	70	31	62	17	0	86	41	26	22	0	0	31	0	0	0.659227	1
197	GB30298-RA:	1725	0	476	401	572	276	162	178	0	0	48	70	144	166	0	116	0	70	88	43	155	0	79	112	108	97	0	0	88	0	0	1.12773	2
198	GB18957-RA:	1653	0	392	436	478	347	134	142	0	0	90	64	106	146	0	85	0	101	96	70	105	0	118	101	111	91	0	0	92	0	0	1.2527	2
199	GB19240-RA:	1686	0	257	621	298	510	46	22	0	0	140	79	109	128	0	37	0	217	121	147	50	0	226	119	68	102	0	0	74	0	0	0.484318	1
200	GB15202-RA:	558	0	78	204	110	166	18	8	0	0	55	26	34	37	0	6	0	62	50	48	32	0	80	38	27	13	0	0	23	0	0	0.52028	1
201	GB18966-RA:	372	0	37	132	78	125	14	13	0	0	46	8	24	34	0	1	0	50	27	44	9	0	38	15	19	8	0	0	21	0	0	1.67568	2
202	GB11462-RA:	210	0	32	63	37	78	7	2	0	0	29	17	11	9	0	4	0	21	16	24	10	0	21	9	10	8	0	0	11	0	0	0.35473	1
203	GB12639-RA:	243	0	36	89	57	61	18	9	0	0	18	4	13	22	0	7	0	28	17	16	5	0	34	16	14	10	0	0	11	0	0	1.06579	2
204	GB11772-RA:	2259	0	442	765	525	527	101	153	0	0	172	88	161	249	0	81	0	178	110	111	86	0	284	120	142	133	0	0	89	0	0	1.48945	2
205	GB14212-RA:	2496	0	371	904	460	761	68	43	0	0	252	87	162	173	0	68	0	272	187	221	69	0	336	173	133	101	0	0	150	0	0	0.6289	1
206	GB11670-RA:	1641	0	299	549	309	484	58	57	0	0	171	71	99	114	0	47	0	167	95	117	62	0	193	124	89	101	0	0	75	0	0	1.0124	2
207	GB15152-RA:	954	0	124	358	170	302	26	4	0	0	96	38	76	67	0	20	0	120	64	108	29	0	120	62	41	34	0	0	48	0	0	0.181025	1
208	GB13900-RA:	6441	0	1119	2161	1278	1883	245	203	0	0	636	291	394	473	0	167	0	644	436	461	248	0	769	457	354	350	0	0	312	0	0	0.914299	2
209	GB12543-RA:	1221	0	225	448	262	286	45	66	0	0	76	50	85	127	0	31	0	105	66	71	35	0	171	78	86	73	0	0	55	0	0	1.36702	2
210	GB19970-RA:	1275	0	240	403	378	254	99	60	0	0	66	47	123	150	0	47	0	73	96	32	61	0	134	86	72	60	0	0	68	0	0	0.843254	2
211	GB11646-RA:	1161	0	168	422	215	356	38	22	0	0	114	42	72	81	0	26	0	141	83	100	37	0	162	78	47	58	0	0	59	0	0	0.707143	1
212	GB30303-RA:	996	0	273	262	275	186	64	97	0	0	50	38	68	96	0	72	0	56	46	18	73	0	81	66	56	72	0	0	42	0	0	1.28687	2
213	GB16264-RA:	2622	0	564	748	611	699	131	151	0	0	212	141	147	241	0	115	0	231	182	118	124	0	231	157	138	187	0	0	115	0	0	1.14892	2
214	GB15344-RD:	6000	0	1685	1474	1790	1051	494	602	0	0	196	220	385	550	0	452	0	293	309	179	404	0	333	411	462	367	0	0	342	0	0	1.19755	2
215	GB10221-RA:	1485	0	402	382	456	245	135	106	0	0	45	71	140	152	0	113	0	62	75	23	101	0	94	112	86	102	0	0	67	0	0	0.8587	2
216	GB30381-RA:	2427	0	366	940	513	608	84	50	0	0	184	93	215	239	0	56	0	233	164	173	92	0	360	167	131	87	0	0	98	0	0	0.646311	1
217	GB30098-RA:	1246	0	185	402	165	494	20	32	0	0	225	66	35	65	0	13	0	154	78	113	31	0	149	74	64	77	0	0	49	0	0	1.30621	2
218	GB11277-RA:	894	0	127	371	123	273	11	12	0	0	92	36	50	56	0	16	0	111	50	93	22	0	158	63	51	38	0	0	34	0	0	0.686768	1
219	GB30036-RA:	1194	0	197	363	236	398	41	48	0	0	134	68	53	77	0	21	0	126	94	104	48	0	121	60	62	66	0	0	70	0	0	1.23273	2
220	GB19487-RA:	402	0	51	164	83	104	17	7	0	0	35	12	33	27	0	5	0	29	26	32	11	0	77	27	24	11	0	0	28	0	0	0.664777	1
221	GB18330-RA:	1176	0	288	274	386	228	115	113	0	0	67	52	100	116	0	60	0	48	58	28	94	0	66	63	60	74	0	0	61	0	0	1.19538	2
222	GB18733-RA:	1272	0	339	326	375	232	100	121	0	0	43	51	91	120	0	79	0	75	63	40	92	0	77	88	83	85	0	0	63	0	0	1.21071	2
223	GB18169-RA:	474	0	68	188	82	136	11	5	0	0	44	20	33	39	0	8	0	52	33	38	12	0	75	35	28	20	0	0	20	0	0	0.425036	1
224	GB12264-RA:	660	0	112	260	116	172	28	9	0	0	48	28	32	35	0	18	0	63	47	47	20	0	120	57	44	30	0	0	33	0	0	0.457204	1
225	GB17083-RA:	1671	0	307	533	430	401	91	94	0	0	123	61	149	182	0	51	0	115	96	82	55	0	167	101	102	99	0	0	102	0	0	1.18986	2
226	GB12209-RA:	783	0	110	279	147	247	21	13	0	0	77	32	46	57	0	13	0	97	67	63	28	0	106	52	30	39	0	0	41	0	0	0.629499	1
227	GB11123-RA:	1275	0	172	415	221	467	59	5	0	0	185	62	68	54	0	25	0	149	89	137	37	0	143	80	54	56	0	0	71	0	0	0.16771	1
228	GB30158-RA:	2613	0	780	618	771	444	201	250	0	0	83	109	187	215	0	203	0	120	133	50	222	0	134	218	177	178	0	0	132	0	0	1.08625	2
229	GB15539-RA:	918	0	135	271	188	324	36	17	0	0	125	41	66	53	0	24	0	96	69	93	37	0	71	53	37	37	0	0	62	0	0	0.614894	1
230	GB18705-RA:	72	0	14	23	13	22	1	3	0	0	9	3	4	6	0	3	0	7	5	2	2	0	9	5	3	6	0	0	3	0	0	1.18681	2
231	GB12206-RA:	1908	0	392	585	429	502	94	84	0	0	152	101	115	162	0	68	0	166	136	98	90	0	185	139	119	115	0	0	83	0	0	0.953047	2
232	GB18767-RA:	879	0	188	225	266	200	81	76	0	0	54	35	51	84	0	35	0	55	58	32	44	0	66	42	53	56	0	0	56	0	0	1.33587	2
233	GB14457-RA:	1326	0	179	476	235	436	52	13	0	0	158	59	85	90	0	28	0	156	85	137	30	0	169	79	65	56	0	0	63	0	0	0.409794	1
234	GB15329-RA:	1575	0	238	599	217	521	40	7	0	0	170	70	61	61	0	36	0	198	109	158	33	0	254	125	86	83	0	0	83	0	0	0.213472	1
235	GB10491-RA:	2154	0	359	704	483	608	107	64	0	0	179	97	158	152	0	61	0	207	154	174	98	0	240	137	99	101	0	0	125	0	0	0.795031	2
236	GB30407-RA:	882	0	219	218	168	277	27	22	0	0	70	61	53	31	0	55	0	75	66	57	39	0	48	81	41	84	0	0	71	0	0	0.527397	1
237	GB12859-RA:	1011	0	133	395	182	301	33	33	0	0	100	31	59	79	0	14	0	132	57	99	32	0	161	55	43	44	0	0	38	0	0	1.37829	2
238	GB10714-RA:	468	0	73	175	94	126	20	9	0	0	39	17	37	38	0	15	0	45	28	31	11	0	73	32	19	28	0	0	25	0	0	0.613815	1
239	GB10456-RA:	3828	0	533	1331	717	1247	130	72	0	0	466	161	251	278	0	68	0	422	264	346	111	0	474	232	184	170	0	0	198	0	0	0.721204	1
240	GB18829-RA:	339	0	70	89	85	95	31	12	0	0	26	19	12	26	0	16	0	32	30	17	10	0	22	23	23	21	0	0	18	0	0	0.683697	1
241	GB10836-RA:	2421	0	396	905	467	653	70	59	0	0	206	93	171	186	0	58	0	226	167	172	82	0	360	186	148	108	0	0	128	0	0	0.772387	2
242	GB10684-RA:	2139	0	368	840	347	584	62	23	0	0	152	101	139	97	0	48	0	206	123	185	63	0	361	196	134	123	0	0	125	0	0	0.385267	1
243	GB30399-RA:	750	0	82	347	86	235	8	6	0	0	82	18	40	45	0	7	0	112	32	91	10	0	159	51	35	30	0	0	23	0	0	0.638117	1
244	GB11018-RA:	603	0	77	231	133	162	34	9	0	0	49	21	41	46	0	7	0	53	49	49	14	0	95	40	42	14	0	0	39	0	0	0.529929	1
245	GB30400-RA:	210	0	28	71	31	80	6	5	0	0	32	16	8	13	0	1	0	21	12	23	1	0	28	6	13	13	0	0	11	0	0	1.20968	2
246	GB11891-RA:	999	0	203	316	183	297	41	20	0	0	91	53	54	55	0	43	0	95	68	74	29	0	99	87	67	64	0	0	58	0	0	0.537834	1
247	GB16404-RA:	795	0	131	296	109	259	14	9	0	0	86	42	37	39	0	19	0	94	49	81	19	0	114	61	50	43	0	0	37	0	0	0.501086	1
248	GB15485-RA:	2649	0	525	851	715	558	170	174	0	0	149	88	235	255	0	95	0	179	136	139	148	0	288	168	148	134	0	0	142	0	0	1.22791	2
249	GB16394-RA:	2910	0	373	1133	416	988	69	34	0	0	353	115	131	179	0	50	0	399	182	307	47	0	473	173	130	146	0	0	121	0	0	0.637631	1
250	GB13427-RA:	1443	0	175	546	266	456	64	9	0	0	150	61	82	104	0	26	0	177	111	140	30	0	222	79	64	55	0	0	68	0	0	0.27899	1
251	GB13131-RA:	822	0	126	279	158	259	30	23	0	0	93	32	47	49	0	19	0	94	58	72	39	0	106	51	32	36	0	0	40	0	0	0.949668	2
252	GB15946-RA:	1392	0	199	498	278	417	57	46	0	0	137	64	85	115	0	16	0	160	90	117	50	0	192	73	61	72	0	0	56	0	0	1.15744	2
253	GB17119-RA:	4839	0	873	1729	1012	1225	201	264	0	0	377	142	281	396	0	156	0	462	266	322	171	0	699	311	286	260	0	0	244	0	0	1.44599	2
254	GB13473-RA:	972	0	264	312	160	236	26	63	0	0	60	43	38	45	0	93	0	101	33	87	57	0	114	65	58	56	0	0	32	0	0	1.44972	2
256	GB18888-RA:	1644	0	243	526	253	622	47	25	0	0	234	92	69	95	0	35	0	224	112	169	39	0	170	91	62	107	0	0	72	0	0	0.668521	1
257	GB13377-RA:	270	0	50	85	88	47	25	13	0	0	4	13	31	43	0	12	0	20	19	10	10	0	19	12	15	13	0	0	10	0	0	0.797727	2
258	GB11542-RA:	1107	0	162	395	178	372	37	11	0	0	134	48	58	66	0	30	0	135	72	115	19	0	140	73	62	51	0	0	55	0	0	0.422285	1
259	GB14573-RA:	612	0	115	199	131	167	34	20	0	0	62	29	43	42	0	20	0	51	34	39	30	0	72	46	33	31	0	0	25	0	0	0.812479	2
260	GB14163-RA:	3531	0	669	1182	771	909	157	123	0	0	244	176	253	279	0	110	0	300	238	236	146	0	406	260	222	191	0	0	189	0	0	0.84202	2
261	GB14519-RA:	1281	0	203	459	209	410	41	35	0	0	151	57	64	86	0	35	0	156	69	122	36	0	174	76	65	67	0	0	46	0	0	1.05676	2
262	GB13719-RA:	285	0	29	131	40	85	5	2	0	0	32	6	16	22	0	5	0	37	17	26	3	0	66	16	11	10	0	0	10	0	0	0.491379	1
264	GB11191-RA:	792	0	99	301	141	251	27	7	0	0	87	33	51	45	0	9	0	90	56	76	28	0	129	50	30	32	0	0	41	0	0	0.397163	1
265	GB18226-RA:	2568	0	465	900	517	686	99	95	0	0	222	113	177	199	0	78	0	246	146	192	114	0	330	178	147	126	0	0	105	0	0	1.01479	2
266	GB11729-RA:	1110	0	258	304	280	268	69	67	0	0	71	46	65	88	0	69	0	81	79	59	53	0	80	76	78	58	0	0	70	0	0	1.02949	2
267	GB18848-RA:	735	0	139	249	156	191	36	30	0	0	68	32	44	64	0	29	0	62	46	42	27	0	94	48	49	34	0	0	29	0	0	1.01688	2
268	GB14427-RA:	2127	0	500	553	633	441	167	208	0	0	109	62	134	211	0	107	0	133	124	77	118	0	141	123	145	130	0	0	137	0	0	1.39784	2
269	GB17166-RA:	1926	0	537	580	461	348	86	153	0	0	76	65	152	197	0	129	0	134	70	35	105	0	158	189	136	167	0	0	73	0	0	1.19034	2
270	GB17362-RA:	1785	0	339	643	300	503	53	46	0	0	166	92	86	136	0	72	0	187	115	102	53	0	276	128	94	120	0	0	58	0	0	0.807375	2
271	GB19140-RA:	1560	0	327	554	240	439	33	45	0	0	130	85	87	106	0	85	0	170	75	134	47	0	201	112	95	100	0	0	54	0	0	0.894495	2
272	GB11266-RB:	1779	0	444	422	514	399	109	149	0	0	91	93	121	154	0	93	0	94	135	47	130	0	112	108	95	126	0	0	121	0	0	1.16149	2
273	GB14005-RA:	2346	0	564	588	625	569	156	175	0	0	151	126	132	192	0	119	0	159	162	82	144	0	169	144	127	174	0	0	133	0	0	1.16468	2
274	GB15716-RA:	1152	0	160	418	206	368	33	14	0	0	108	48	61	75	0	23	0	148	98	114	34	0	153	75	56	47	0	0	64	0	0	0.48932	1
275	GB16200-RA:	386	0	43	143	63	137	14	5	0	0	54	11	14	20	0	5	0	50	30	39	7	0	61	22	17	14	0	0	22	0	0	0.71244	1
276	GB10462-RA:	2430	0	346	880	379	825	65	21	0	0	302	103	146	146	0	60	0	300	147	250	48	0	321	162	113	125	0	0	120	0	0	0.389144	1
277	GB11429-RA:	3360	0	592	1110	679	979	130	93	0	0	321	157	221	237	0	103	0	313	235	224	124	0	409	239	166	199	0	0	188	0	0	0.777375	2
278	GB12999-RA:	1392	0	197	473	279	443	65	51	0	0	174	47	80	110	0	29	0	164	83	121	46	0	171	70	58	64	0	0	58	0	0	1.29163	2
279	GB13598-RA:	4020	1	944	1098	1101	876	299	266	0	0	235	200	298	374	0	205	0	224	238	142	210	1	309	272	267	261	0	1	217	0	0	1.02884	2
280	GB10473-RA:	378	0	45	142	84	107	15	7	0	0	35	15	33	38	0	3	0	37	29	29	11	0	54	20	18	13	0	0	20	0	0	0.7	1
281	GB15280-RA:	1191	0	304	320	358	209	91	102	0	0	27	59	115	126	0	62	0	74	50	47	92	0	65	81	66	84	0	0	49	0	0	1.11623	2
282	GB17467-RA:	1335	0	146	535	233	421	42	17	0	0	155	40	96	104	0	18	0	169	78	139	29	0	220	71	50	49	0	0	57	0	0	0.667147	1
283	GB17955-RA:	4116	0	511	1608	694	1303	140	32	0	0	411	143	239	283	0	76	0	568	283	430	90	0	634	260	166	179	0	0	181	0	0	0.371403	1
284	GB14469-RA:	555	0	106	175	151	123	39	29	0	0	28	21	43	48	0	18	0	38	40	28	28	0	60	38	33	27	0	0	36	0	0	1.00556	2
285	GB10504-RB:	2349	0	607	592	612	538	154	146	0	0	151	122	166	134	0	145	0	134	146	101	193	0	162	194	129	140	0	0	131	0	0	0.9232	2
286	GB13302-RA:	474	0	63	185	89	137	18	4	0	0	45	14	31	36	0	13	0	52	36	34	9	0	82	32	20	21	0	0	26	0	0	0.338149	1
287	GB17761-RA:	10884	0	2602	3399	3418	1465	960	891	0	0	383	376	1207	1538	0	808	0	366	360	241	580	0	1092	527	734	480	0	0	340	0	0	1.0904	2
288	GB13031-RA:	702	0	90	202	143	267	32	10	0	0	111	20	40	37	0	9	0	92	61	65	30	0	48	51	21	30	0	0	44	0	0	0.545455	1
289	GB16768-RA:	1389	0	234	568	195	392	37	19	0	0	134	49	72	87	0	52	0	169	67	119	31	0	247	114	80	71	0	0	40	0	0	0.578369	1
290	GB12211-RA:	2814	0	705	689	889	531	258	293	0	0	125	116	195	313	0	157	0	159	143	73	186	0	163	139	172	190	0	0	131	0	0	1.31553	2
291	GB17414-RA:	1839	0	231	703	324	581	63	20	0	0	217	80	124	129	0	29	0	199	117	173	47	0	298	102	81	74	0	0	85	0	0	0.491422	1
292	GB18197-RA:	2418	0	580	756	615	467	141	175	0	0	116	94	190	239	0	145	0	148	109	105	126	0	245	166	172	137	0	0	109	0	0	1.18629	2
293	GB19642-RA:	429	0	74	130	118	107	30	32	0	0	35	17	23	57	0	9	0	45	33	17	21	0	39	16	22	22	0	0	10	0	0	1.57215	2
294	GB19955-RA:	933	0	141	350	180	262	39	13	0	0	76	38	64	74	0	25	0	104	64	76	23	0	134	65	47	46	0	0	44	0	0	0.477896	1
295	GB10122-RA:	1344	0	315	351	381	297	113	112	0	0	85	58	81	117	0	71	0	78	75	56	75	0	103	74	88	81	0	0	76	0	0	1.25424	2
296	GB11232-RA:	3627	0	396	1474	599	1158	79	62	0	0	418	128	223	284	0	32	0	464	235	357	88	0	658	174	129	147	0	0	148	0	0	0.948019	2
297	GB19536-RA:	630	0	76	245	100	209	18	5	0	0	73	23	28	42	0	11	0	87	49	68	13	0	97	37	33	19	0	0	26	0	0	0.414474	1
298	GB18519-RA:	2628	0	524	871	623	610	131	142	0	0	176	109	195	246	0	100	0	196	155	135	117	0	317	172	163	144	0	0	129	0	0	1.14313	2
299	GB13973-RA:	747	0	184	192	193	178	45	47	0	0	48	40	44	65	0	37	0	54	57	22	46	0	44	60	50	51	0	0	36	0	0	0.988652	2
300	GB14389-RA:	939	0	186	261	182	310	39	37	0	0	106	55	37	57	0	35	0	103	69	72	39	0	72	59	49	63	0	0	46	0	0	1.02632	2
301	GB11996-RA:	633	0	72	253	87	221	13	5	0	0	86	23	33	35	0	4	0	85	36	71	12	0	106	40	29	27	0	0	27	0	0	0.505268	1
302	GB14752-RA:	2031	0	580	467	579	405	155	180	0	0	111	124	134	159	0	147	0	86	110	58	181	0	120	129	126	126	0	0	84	0	0	1.08862	2
303	GB18877-RA:	1950	0	375	717	400	458	80	61	0	0	106	111	154	146	0	65	0	148	105	138	81	0	295	137	120	109	0	0	93	0	0	0.793	2
304	GB11616-RA:	483	0	73	147	78	185	18	3	0	0	77	32	20	19	0	7	0	54	37	46	19	0	50	31	22	25	0	0	22	0	0	0.254478	1
305	GB13821-RC:	1298	0	145	498	204	451	33	19	0	0	160	42	68	84	0	26	0	195	84	165	33	0	190	58	45	41	0	0	54	0	0	0.833739	2
306	GB14847-RA:	1392	0	204	556	219	413	26	19	0	0	130	58	92	98	0	31	0	170	82	131	39	0	230	96	64	70	0	0	55	0	0	0.591996	1
307	GB12208-RA:	600	0	130	197	118	155	26	38	0	0	47	19	24	37	0	29	0	55	30	43	20	0	72	44	46	35	0	0	34	0	0	1.48631	2
308	GB10512-RA:	948	0	106	369	151	322	31	4	0	0	113	28	51	52	0	13	0	130	65	112	17	0	143	61	45	31	0	0	51	0	0	0.236911	1
309	GB20132-RA:	2520	0	533	884	354	749	53	79	0	0	247	132	104	160	0	110	0	288	117	172	59	0	340	212	151	213	0	0	82	0	0	1.05511	2
310	GB30022-RA:	1748	0	297	535	350	566	50	107	0	0	210	66	83	136	0	30	0	182	110	112	56	0	192	94	77	134	0	0	108	0	0	1.79929	2
311	GB10090-RA:	1524	0	205	593	225	501	35	14	0	0	187	54	83	100	0	37	0	195	93	154	25	0	238	100	76	67	0	0	65	0	0	0.462569	1
312	GB18463-RA:	1470	0	235	648	239	348	37	13	0	0	112	41	109	123	0	40	0	152	80	92	36	0	291	141	95	64	0	0	43	0	0	0.340247	1
313	GB13268-RA:	624	0	109	180	165	170	45	30	0	0	57	27	46	58	0	19	0	53	44	39	29	0	49	33	32	29	0	0	33	0	0	1.04087	2
314	GB11689-RA:	1071	0	254	288	296	233	68	80	0	0	45	57	70	96	0	43	0	75	78	46	75	0	71	74	72	64	0	0	56	0	0	1.1396	2
315	GB18194-RA:	1584	0	237	664	240	443	40	12	0	0	147	81	99	99	0	31	0	151	89	149	37	0	302	113	111	58	0	0	64	0	0	0.334177	1
316	GB11159-RA:	1752	0	196	781	252	523	31	9	0	0	152	67	108	125	0	22	0	243	104	197	35	0	360	98	70	69	0	0	61	0	0	0.319242	1
317	GB11310-RA:	153	0	37	33	51	32	17	10	0	0	8	7	13	14	0	13	0	6	11	4	9	0	7	7	7	8	0	0	11	0	0	0.810811	2
318	GB17116-RA:	474	0	85	164	93	132	12	18	0	0	35	24	33	40	0	14	0	46	30	37	15	0	58	29	27	29	0	0	26	0	0	1.07932	2
319	GB10005-RA:	1419	0	209	584	276	350	43	27	0	0	92	56	112	120	0	18	0	139	94	106	50	0	249	108	83	58	0	0	63	0	0	0.664188	1
320	GB14479-RA:	1266	0	212	503	230	321	39	11	0	0	92	51	105	84	0	28	0	121	75	94	50	0	202	122	75	59	0	0	57	0	0	0.285603	1
321	GB13677-RB:	2001	0	262	824	376	539	58	36	0	0	184	62	177	187	0	30	0	215	105	160	53	0	342	134	89	90	0	0	78	0	0	0.731241	1
323	GB10844-RA:	603	0	206	117	203	77	64	78	0	0	10	28	35	39	0	52	0	12	26	6	73	0	23	48	47	34	0	0	27	0	0	1.12473	2
324	GB20140-RA:	1287	0	197	504	301	285	79	58	0	0	83	30	90	125	0	34	0	117	74	75	41	0	228	75	69	53	0	0	55	0	0	1.25885	2
325	GB11142-RA:	654	0	121	197	154	182	36	31	0	0	55	39	39	50	0	15	0	49	48	42	29	0	68	36	41	36	0	0	39	0	0	1.08801	2
327	GB15551-RA:	282	0	84	76	71	51	16	18	0	0	7	15	19	16	0	20	0	19	18	9	29	0	19	31	18	17	0	0	10	0	0	0.851107	2
328	GB13942-RA:	480	0	59	155	82	184	17	1	0	0	70	16	19	21	0	8	0	70	45	49	15	0	50	34	16	20	0	0	28	0	0	0.0992146	1
329	GB10088-RA:	711	0	164	208	170	169	31	43	0	0	36	37	50	62	0	38	0	60	46	43	41	0	56	46	42	43	0	0	36	0	0	1.09659	2
330	GB13699-RA:	1230	0	176	432	222	400	54	12	0	0	151	55	66	76	0	28	0	142	90	115	40	0	159	81	65	43	0	0	52	0	0	0.377764	1
331	GB12111-RA:	1068	0	180	348	209	331	48	15	0	0	109	51	58	60	0	31	0	110	88	70	40	0	134	83	45	64	0	0	61	0	0	0.425837	1
332	GB19525-RA:	1956	0	362	594	483	517	103	92	0	0	161	79	149	175	0	66	0	162	139	110	89	0	183	125	100	107	0	0	115	0	0	1.0292	2
333	GB10035-RA:	1193	0	203	397	234	359	33	34	0	0	118	47	86	96	0	30	0	136	81	93	47	0	115	92	60	66	0	0	58	0	0	0.853901	2
334	GB11852-RA:	1698	0	249	608	383	458	79	49	0	0	139	65	154	143	0	38	0	150	101	141	57	0	226	97	77	77	0	0	104	0	0	0.87244	2
335	GB12288-RA:	405	0	73	131	96	105	20	25	0	0	31	15	23	33	0	5	0	32	28	25	16	0	44	28	31	21	0	0	27	0	0	1.44478	2
336	GB11170-RA:	1203	0	283	356	308	256	71	92	0	0	60	45	72	106	0	61	0	91	73	55	71	0	110	84	83	68	0	0	60	0	0	1.26974	2
337	GB13970-RA:	954	0	125	371	151	307	28	11	0	0	99	31	53	57	0	19	0	129	59	101	18	0	148	64	40	48	0	0	48	0	0	0.555974	1
338	GB13596-RA:	1551	0	277	454	336	484	74	36	0	0	133	106	86	95	0	48	0	148	140	116	70	0	155	87	64	95	0	0	97	0	0	0.599923	1
339	GB19454-RA:	678	0	106	252	148	172	22	36	0	0	49	23	44	70	0	8	0	72	46	46	28	0	96	39	40	30	0	0	28	0	0	1.55584	2
340	GB15082-RA:	684	0	197	176	196	115	61	53	0	0	30	25	48	63	0	64	0	32	34	12	43	0	45	55	51	39	0	0	28	0	0	0.938879	2
341	GB11054-RA:	2271	0	609	522	683	457	182	191	0	0	103	113	144	205	0	163	0	102	166	48	157	0	126	142	149	140	0	0	139	0	0	1.04283	2
342	GB13304-RA:	774	0	100	251	129	294	24	16	0	0	114	37	35	37	0	13	0	94	54	91	19	0	88	34	33	35	0	0	49	0	0	0.96	2
343	GB30083-RA:	9927	0	1532	3358	1910	3127	350	182	0	0	1049	465	663	640	0	226	0	1032	715	905	339	0	1153	659	509	458	0	0	581	0	0	0.617444	1
344	GB12414-RA:	2532	0	406	1041	452	633	49	34	0	0	192	114	220	212	0	72	0	229	149	187	93	0	455	186	137	104	0	0	98	0	0	0.469114	1
345	GB11531-RA:	1026	0	152	347	179	348	35	12	0	0	122	45	57	68	0	30	0	132	75	103	27	0	110	65	47	48	0	0	49	0	0	0.452514	1
346	GB11273-RA:	1305	0	313	365	338	289	90	96	0	0	70	66	74	116	0	70	0	93	78	52	72	0	115	81	82	89	0	0	60	0	0	1.18419	2
347	GB11767-RA:	1017	0	216	296	235	270	57	38	0	0	85	58	69	78	0	47	0	76	71	53	49	0	91	73	59	61	0	0	51	0	0	0.761348	2
348	GB16691-RA:	825	0	110	342	117	256	15	8	0	0	89	33	44	54	0	15	0	106	50	90	20	0	143	54	49	26	0	0	28	0	0	0.512821	1
349	GB11299-RA:	732	0	107	291	141	193	18	25	0	0	59	35	60	52	0	7	0	59	38	63	31	0	135	40	36	33	0	0	40	0	0	1.21296	2
350	GB16572-RA:	1056	0	268	287	245	256	52	68	0	0	75	53	68	83	0	60	0	71	57	40	53	0	76	87	72	83	0	0	57	0	0	1.09363	2
351	GB11864-RA:	555	0	72	230	125	128	20	8	0	0	44	19	56	63	0	14	0	42	41	27	18	0	108	31	24	16	0	0	23	0	0	0.493333	1
352	GB19004-RA:	1498	0	221	519	272	486	44	16	0	0	172	85	92	85	0	18	0	153	120	134	67	0	197	102	77	59	0	0	76	0	0	0.398722	1
353	GB18770-RA:	480	0	89	149	108	134	21	13	0	0	30	33	24	37	0	13	0	43	50	30	22	0	51	30	30	24	0	0	28	0	0	0.649189	1
354	GB13858-RA:	1029	0	187	317	183	342	31	17	0	0	115	67	54	59	0	29	0	106	81	91	39	0	92	74	65	54	0	0	54	0	0	0.511177	1
355	GB15075-RA:	1098	0	153	408	192	345	32	11	0	0	127	46	79	85	0	24	0	130	70	106	33	0	144	72	54	42	0	0	42	0	0	0.411152	1
356	GB15563-RA:	339	0	84	77	103	75	31	24	0	0	24	17	25	30	0	21	0	18	23	10	26	0	14	22	20	17	0	0	16	0	0	0.940361	2
357	GB13631-RA:	567	0	66	222	75	204	9	5	0	0	74	27	30	34	0	10	0	79	31	71	8	0	92	24	21	27	0	0	24	0	0	0.572727	1
358	GB11052-RA:	996	0	287	264	250	195	51	78	0	0	36	36	63	74	0	84	0	66	58	39	67	0	61	89	74	62	0	0	57	0	0	1.08276	2
359	GB11963-RA:	1620	0	432	434	352	402	73	88	0	0	103	79	89	86	0	100	0	112	102	73	85	0	109	165	124	123	0	0	108	0	0	0.9375	2
360	GB19162-RA:	2841	0	344	1115	408	974	53	25	0	0	347	113	145	171	0	37	0	388	185	327	58	0	447	169	135	114	0	0	126	0	0	0.506049	1
361	GB11431-RA:	1314	0	343	353	338	280	77	98	0	0	64	72	73	120	0	79	0	79	90	31	76	0	107	94	94	94	0	0	65	0	0	1.11074	2
362	GB14660-RA:	360	0	57	115	75	113	15	13	0	0	43	12	19	21	0	7	0	33	28	20	14	0	48	25	15	21	0	0	25	0	0	1.09474	2
363	GB10279-RA:	1419	0	190	466	229	534	44	5	0	0	218	69	81	71	0	24	0	178	99	149	45	0	153	92	54	67	0	0	69	0	0	0.163066	1
364	GB14203-RA:	432	0	58	202	55	117	6	4	0	0	40	11	28	29	0	8	0	59	17	48	13	0	89	35	25	12	0	0	7	0	0	0.541693	1
365	GB18434-RA:	636	0	114	185	137	200	27	9	0	0	56	43	42	41	0	18	0	55	59	44	23	0	55	44	33	40	0	0	46	0	0	0.3665	1
366	GB15245-RA:	873	0	117	325	163	268	36	8	0	0	95	36	57	65	0	22	0	95	62	72	20	0	136	51	37	38	0	0	42	0	0	0.36621	1
367	GB11744-RA:	2448	0	365	921	428	734	68	33	0	0	238	112	158	167	0	50	0	280	169	213	89	0	370	170	113	113	0	0	104	0	0	0.517117	1
368	GB15090-RA:	841	0	160	307	147	227	28	8	0	0	82	38	66	53	0	41	0	69	45	63	28	0	117	73	55	36	0	0	38	0	0	0.286054	1
369	GB13919-RA:	1920	0	659	449	504	308	124	186	0	0	50	79	97	101	0	218	0	90	97	51	190	0	120	176	141	110	0	0	89	0	0	1.07522	2
370	GB11215-RA:	445	0	41	185	74	145	14	3	0	0	55	6	27	29	0	5	0	66	30	50	13	0	78	27	13	10	0	0	18	0	0	0.440013	1
371	GB17905-RA:	1590	0	204	523	256	607	60	7	0	0	256	72	72	69	0	32	0	204	117	182	52	0	179	92	68	52	0	0	75	0	0	0.21312	1
372	GB13808-RA:	2751	0	722	727	689	613	161	182	0	0	154	134	172	216	0	183	0	175	174	114	162	0	173	223	206	171	0	0	150	0	0	1.00648	2
373	GB16721-RA:	732	0	68	314	140	210	25	10	0	0	68	21	47	70	0	9	0	86	58	62	10	0	153	28	27	22	0	0	35	0	0	0.768908	2
374	GB18523-RA:	1251	0	211	473	252	315	43	39	0	0	95	51	90	111	0	36	0	114	80	69	43	0	207	85	62	70	0	0	55	0	0	0.917569	2
375	GB13822-RA:	369	0	98	94	91	86	19	25	0	0	25	21	29	29	0	27	0	20	18	15	23	0	25	25	20	28	0	0	19	0	0	1.03442	2
376	GB12250-RA:	1740	0	278	594	315	553	65	27	0	0	178	94	105	110	0	43	0	187	118	141	46	0	228	114	73	116	0	0	94	0	0	0.536485	1
377	GB13581-RA:	1173	0	377	274	369	153	110	118	0	0	26	49	101	77	0	86	0	39	40	14	143	0	58	124	75	73	0	0	39	0	0	0.994975	2
378	GB14495-RA:	4249	0	621	1693	790	1145	140	109	0	0	328	162	299	371	0	90	0	472	242	369	96	0	692	260	230	205	0	0	183	0	0	0.944049	2
379	GB14082-RA:	1005	0	211	299	210	285	46	33	0	0	75	66	60	75	0	44	0	98	71	67	43	0	88	68	53	71	0	0	46	0	0	0.748477	2
380	GB18129-RA:	2112	0	357	689	433	633	88	51	0	0	209	99	149	130	0	56	0	202	145	175	91	0	232	151	106	104	0	0	123	0	0	0.6968	1
381	GB11943-RA:	1470	0	214	536	260	460	52	48	0	0	166	54	67	118	0	34	0	185	93	131	35	0	208	78	75	70	0	0	55	0	0	1.26815	2
382	GB30340-RA:	2172	0	369	820	369	614	60	46	0	0	201	113	146	139	0	51	0	193	117	185	63	0	336	159	144	111	0	0	107	0	0	0.733778	1
383	GB17342-RA:	2562	0	325	976	405	856	77	22	0	0	297	105	150	173	0	44	0	350	156	283	51	0	365	154	110	120	0	0	104	0	0	0.428217	1
384	GB13705-RA:	1569	0	170	648	189	562	19	9	0	0	228	58	81	89	0	21	0	223	80	199	28	0	277	82	66	55	0	0	53	0	0	0.439496	1
385	GB16009-RA:	1260	0	270	325	311	354	79	72	0	0	96	62	61	83	0	41	0	115	99	70	68	0	76	95	73	88	0	0	81	0	0	1.08039	2
386	GB16926-RA:	1053	0	156	378	231	288	54	46	0	0	94	30	63	84	0	20	0	111	68	84	40	0	149	60	54	42	0	0	53	0	0	1.34416	2
387	GB14917-RA:	543	0	107	202	105	129	24	14	0	0	28	19	38	32	0	20	0	60	29	44	26	0	71	54	33	28	0	0	22	0	0	0.676636	1
388	GB12148-RA:	3948	0	593	1483	771	1101	144	82	0	0	340	163	294	315	0	96	0	378	251	308	92	0	608	251	203	202	0	0	220	0	0	0.708079	1
389	GB16289-RA:	1572	0	234	588	269	481	43	27	0	0	171	75	105	110	0	30	0	178	94	151	59	0	224	102	81	64	0	0	57	0	0	0.674292	1
390	GB15756-RA:	636	0	151	178	163	144	48	30	0	0	36	30	36	36	0	36	0	51	49	33	51	0	53	55	38	26	0	0	27	0	0	0.7752	2
391	GB16132-RA:	759	0	96	300	151	212	21	7	0	0	66	27	56	64	0	15	0	78	67	62	25	0	126	47	39	17	0	0	41	0	0	0.366515	1
392	GB15185-RA:	1059	0	172	367	177	343	22	24	0	0	132	48	60	65	0	23	0	113	71	88	40	0	137	76	57	52	0	0	50	0	0	0.834844	2
393	GB12366-RA:	3729	0	683	1381	752	913	133	163	0	0	230	152	265	323	0	123	0	356	191	273	121	0	539	245	221	218	0	0	175	0	0	1.18343	2
394	GB14628-RA:	2694	0	389	954	461	890	86	30	0	0	316	119	164	157	0	51	0	322	181	270	85	0	337	189	130	123	0	0	133	0	0	0.45068	1
395	GB19638-RA:	4695	0	881	1648	1072	1094	230	262	0	0	309	163	333	408	0	139	0	390	247	269	202	0	653	317	271	269	0	0	232	0	0	1.30247	2
396	GB19561-RA:	528	0	124	133	146	125	29	42	0	0	37	27	39	56	0	27	0	31	36	13	31	0	35	28	28	38	0	0	30	0	0	1.22492	2
397	GB14030-RA:	2037	0	335	740	367	595	64	32	0	0	179	105	131	140	0	51	0	217	140	180	69	0	272	147	119	96	0	0	94	0	0	0.530188	1
398	GB17937-RA:	3519	0	541	1357	642	979	116	49	0	0	294	159	242	256	0	91	0	363	235	295	107	0	563	242	188	155	0	0	163	0	0	0.496459	1
399	GB16739-RA:	909	0	123	320	176	290	33	12	0	0	103	34	60	65	0	24	0	99	71	89	24	0	112	53	48	27	0	0	54	0	0	0.50388	1
400	GB18947-RA:	2166	0	399	729	568	470	127	118	0	0	105	81	182	244	0	57	0	175	141	91	87	0	250	143	122	133	0	0	109	0	0	1.12777	2
401	GB15994-RA:	2013	0	316	643	358	696	64	58	0	0	258	98	87	126	0	54	0	237	149	172	65	0	238	106	80	117	0	0	103	0	0	1.03205	2
402	GB11876-RC:	1035	0	301	248	281	205	81	74	0	0	45	55	66	86	0	85	0	46	60	21	55	0	53	87	82	79	0	0	59	0	0	0.905523	2
403	GB10081-RA:	780	0	144	302	127	207	22	22	0	0	69	41	42	56	0	25	0	76	41	61	28	0	129	55	55	36	0	0	21	0	0	0.93832	2
404	GB19783-RA:	279	0	35	88	73	83	18	8	0	0	27	8	19	26	0	9	0	28	28	19	9	0	32	10	8	9	0	0	20	0	0	0.873581	2
405	GB15275-RA:	507	0	62	206	69	170	6	9	0	0	60	12	21	32	0	9	0	76	33	52	9	0	89	32	20	24	0	0	22	0	0	1.06662	2
406	GB11391-RA:	1971	0	448	551	529	443	147	131	0	0	107	93	123	163	0	90	0	127	128	85	103	0	169	133	132	123	0	0	116	0	0	1.08949	2
407	GB15262-RA:	1866	0	338	554	440	534	104	89	0	0	162	88	111	141	0	57	0	165	136	132	76	0	176	104	102	103	0	0	119	0	0	1.11669	2
408	GB10993-RA:	1572	0	275	490	296	511	66	40	0	0	178	87	85	99	0	44	0	160	104	122	45	0	165	104	79	107	0	0	86	0	0	0.772482	2
409	GB11088-RA:	1776	0	322	586	355	513	72	35	0	0	151	97	119	137	0	73	0	180	129	137	61	0	195	116	92	96	0	0	85	0	0	0.543784	1
410	GB13799-RA:	768	0	140	250	124	254	21	22	0	0	93	43	31	48	0	21	0	93	50	67	30	0	81	53	45	44	0	0	25	0	0	0.973272	2
411	GB15287-RA:	1668	0	230	586	316	536	68	26	0	0	196	63	98	125	0	34	0	199	124	152	45	0	202	106	87	64	0	0	78	0	0	0.596698	1
412	GB30152-RA:	1110	0	216	327	230	337	29	70	0	0	110	46	53	84	0	32	0	119	78	86	54	0	88	68	67	63	0	0	62	0	0	1.56401	2
413	GB15397-RA:	1731	0	214	810	246	461	22	23	0	0	158	61	130	130	0	12	0	199	71	172	51	0	389	118	92	59	0	0	43	0	0	0.756269	2
414	GB18295-RA:	3060	0	481	1143	575	861	96	76	0	0	278	143	216	257	0	77	0	291	187	219	72	0	481	185	155	177	0	0	149	0	0	0.840857	2
415	GB10996-RA:	921	0	199	263	271	188	62	74	0	0	44	33	77	92	0	36	0	54	58	38	60	0	77	55	55	48	0	0	57	0	0	1.26377	2
416	GB14637-RA:	1152	0	210	360	275	307	57	59	0	0	89	56	79	110	0	29	0	116	80	76	62	0	107	66	57	62	0	0	46	0	0	1.17694	2
417	GB13123-RA:	1293	0	282	337	353	321	80	82	0	0	84	80	103	134	0	53	0	75	88	48	57	0	87	67	72	100	0	0	82	0	0	1.0651	2
418	GB10779-RA:	1881	0	303	637	430	511	95	87	0	0	161	74	122	168	0	44	0	184	126	134	74	0	236	98	95	90	0	0	92	0	0	1.25602	2
419	GB30256-RA:	1206	0	326	263	344	273	78	97	0	0	67	67	69	87	0	78	0	58	100	34	97	0	57	84	79	72	0	0	81	0	0	1.04314	2
420	GB15221-RA:	2871	0	457	1008	512	894	89	58	0	0	279	122	151	176	0	61	0	339	214	257	92	0	358	216	160	144	0	0	154	0	0	0.711664	1
421	GB15122-RA:	2883	0	457	992	581	853	115	48	0	0	262	108	194	213	0	86	0	333	224	234	103	0	329	215	136	132	0	0	150	0	0	0.521187	1
422	GB15343-RA:	357	0	39	157	79	82	14	8	0	0	22	9	35	40	0	2	0	38	22	25	12	0	71	20	13	12	0	0	13	0	0	0.926972	2
423	GB15775-RA:	4050	0	547	1648	741	1114	132	71	0	0	342	141	270	350	0	76	0	471	268	322	99	0	716	259	190	182	0	0	160	0	0	0.709427	1
424	GB12365-RA:	270	0	46	96	52	76	9	13	0	0	30	8	15	22	0	7	0	25	15	17	8	0	38	18	18	13	0	0	13	0	0	1.46739	2
425	GB12331-RA:	1539	0	261	550	306	422	50	42	0	0	136	74	111	127	0	36	0	145	103	100	62	0	213	109	80	83	0	0	67	0	0	0.809331	2
426	GB18802-RA:	2730	0	692	972	438	628	78	61	0	0	147	122	158	127	0	171	0	237	141	168	110	0	338	338	239	172	0	0	122	0	0	0.54943	1
427	GB17760-RA:	828	0	236	208	230	154	56	70	0	0	26	46	62	64	0	60	0	42	41	29	70	0	55	60	48	58	0	0	40	0	0	1.0678	2
428	GB19605-RA:	414	0	72	115	92	135	17	20	0	0	40	18	20	29	0	10	0	45	35	35	15	0	27	24	23	24	0	0	31	0	0	1.25	2
429	GB20071-RA:	378	0	68	115	81	114	22	2	0	0	34	29	24	26	0	8	0	29	33	26	11	0	33	29	29	20	0	0	22	0	0	0.137255	1
430	GB16385-RA:	3207	0	690	930	747	840	154	232	0	0	264	152	165	267	0	116	0	256	196	170	158	0	302	190	206	210	0	0	168	0	0	1.4435	2
431	GB14013-RA:	2277	0	451	706	569	551	129	148	0	0	157	98	163	236	0	76	0	185	129	120	93	0	221	128	137	145	0	0	111	0	0	1.31322	2
432	GB14378-RA:	525	0	81	218	76	150	10	6	0	0	41	15	31	28	0	10	0	74	29	56	17	0	83	50	30	24	0	0	20	0	0	0.511696	1
433	GB30066-RA:	1532	0	256	506	327	443	68	68	0	0	147	58	88	120	0	44	0	159	103	107	60	0	192	86	67	85	0	0	79	0	0	1.24446	2
434	GB18732-RA:	1131	0	163	399	233	336	57	32	0	0	110	41	68	85	0	24	0	125	76	95	31	0	152	66	54	54	0	0	60	0	0	0.952948	2
435	GB16334-RA:	228	0	26	99	45	58	8	3	0	0	20	7	18	20	0	3	0	21	16	15	7	0	50	13	9	7	0	0	10	0	0	0.584615	1
436	GB17227-RA:	3693	0	635	1312	772	974	120	145	0	0	261	159	269	335	0	97	0	367	238	259	130	0	484	233	192	216	0	0	187	0	0	1.09234	2
437	GB17137-RA:	2016	0	413	580	444	579	93	111	0	0	184	116	112	149	0	69	0	172	128	139	95	0	174	117	122	127	0	0	107	0	0	1.22034	2
438	GB19929-RA:	4458	0	1148	1155	1213	942	288	360	0	0	214	226	254	373	0	258	0	273	311	155	322	0	322	304	306	262	0	0	229	0	0	1.1525	2
439	GB16257-RA:	3279	0	445	1236	562	1036	103	43	0	0	361	126	212	222	0	74	0	396	204	332	84	0	479	202	148	139	0	0	153	0	0	0.563785	1
440	GB17081-RA:	3633	0	565	1287	718	1063	149	83	0	0	370	146	242	271	0	96	0	361	244	264	112	0	511	240	173	184	0	0	186	0	0	0.743311	1
441	GB10829-RA:	1995	0	281	752	397	565	54	69	0	0	186	57	138	182	0	31	0	220	136	158	59	0	287	124	107	84	0	0	102	0	0	1.23394	2
442	GB15569-RA:	346	0	79	96	95	76	31	25	0	0	23	12	20	22	0	20	0	21	19	18	22	0	33	22	21	16	0	0	20	0	0	1.15256	2
443	GB15251-RA:	594	0	112	161	138	183	28	29	0	0	62	33	40	35	0	18	0	46	40	47	33	0	47	32	28	33	0	0	42	0	0	1.11452	2
444	GB17787-RA:	255	0	44	82	50	79	8	6	0	0	24	17	16	16	0	7	0	24	20	23	12	0	28	14	14	11	0	0	14	0	0	0.695455	1
445	GB15313-RA:	291	0	34	117	52	88	10	2	0	0	29	10	18	18	0	1	0	34	22	24	8	0	53	21	12	13	0	0	15	0	0	0.329186	1
446	GB10426-RA:	1917	0	362	754	315	486	48	51	0	0	126	74	117	122	0	68	0	205	99	158	63	0	304	169	128	103	0	0	81	0	0	0.85738	2
447	GB10277-RA:	408	0	82	131	124	71	27	29	0	0	16	20	50	59	0	14	0	19	18	11	22	0	41	19	21	25	0	0	16	0	0	1.16365	2
448	GB17786-RA:	942	0	137	322	173	310	41	11	0	0	93	48	46	54	0	28	0	123	75	105	32	0	112	50	41	36	0	0	46	0	0	0.437197	1
449	GB13399-RA:	639	0	131	202	161	145	37	30	0	0	35	31	47	62	0	30	0	50	47	30	33	0	69	40	35	33	0	0	29	0	0	0.908918	2
450	GB18105-RA:	1764	0	293	524	344	603	76	63	0	0	224	95	74	114	0	42	0	192	131	140	62	0	176	93	82	107	0	0	92	0	0	1.10259	2
451	GB14482-RA:	1332	0	184	522	202	424	31	13	0	0	150	56	73	79	0	22	0	168	85	133	41	0	216	93	65	56	0	0	50	0	0	0.465885	1
452	GB14720-RA:	2238	0	305	838	409	686	69	30	0	0	228	107	155	161	0	31	0	225	155	211	52	0	328	137	130	92	0	0	126	0	0	0.538218	1
453	GB10889-RA:	237	0	33	108	35	61	5	1	0	0	20	6	15	22	0	6	0	29	14	18	2	0	47	20	16	9	0	0	6	0	0	0.205195	1
454	GB16482-RA:	1758	0	185	808	307	458	44	28	0	0	143	44	125	157	0	21	0	204	109	145	38	0	414	92	65	61	0	0	67	0	0	0.866696	2
455	GB16769-RA:	648	0	142	171	152	183	26	54	0	0	63	28	33	63	0	26	0	55	39	26	26	0	47	34	36	54	0	0	37	0	0	1.6212	2
456	GB10460-RA:	1524	0	256	508	328	432	82	31	0	0	123	64	92	107	0	55	0	150	123	114	44	0	180	106	85	72	0	0	95	0	0	0.562643	1
457	GB10022-RA:	998	0	247	226	242	283	55	64	0	0	81	63	48	62	0	61	0	72	75	53	57	0	51	59	55	74	0	0	67	0	0	1.06856	2
458	GB18176-RA:	1486	0	202	550	263	471	40	26	0	0	158	62	98	121	0	22	0	187	99	139	38	0	197	92	67	75	0	0	64	0	0	0.727252	1
459	GB18594-RA:	4158	0	484	1707	546	1421	65	37	0	0	514	150	199	253	0	53	0	605	245	498	75	0	711	244	192	164	0	0	152	0	0	0.582168	1
460	GB11442-RA:	921	0	150	237	167	367	39	28	0	0	157	51	36	25	0	19	0	99	64	95	44	0	65	52	36	51	0	0	59	0	0	1.02946	2
461	GB11922-RA:	582	0	98	198	89	197	16	16	0	0	78	25	27	43	0	16	0	73	30	47	9	0	66	41	31	42	0	0	21	0	0	1.06765	2
462	GB18353-RA:	2316	0	299	908	346	763	61	24	0	0	279	89	131	145	0	33	0	305	130	233	50	0	376	153	95	121	0	0	90	0	0	0.537282	1
463	GB10950-RA:	1677	0	233	661	299	484	56	19	0	0	145	73	104	124	0	41	0	189	120	153	41	0	283	100	85	66	0	0	77	0	0	0.457361	1
464	GB15007-RA:	1518	0	479	345	477	217	135	172	0	0	50	62	121	151	0	136	0	54	49	24	139	0	60	109	110	94	0	0	51	0	0	1.14274	2
465	GB15457-RA:	861	0	128	315	164	254	36	7	0	0	80	33	52	59	0	21	0	102	69	67	30	0	121	67	40	37	0	0	39	0	0	0.287109	1
466	GB30441-RA:	1191	0	237	339	273	342	56	65	0	0	114	61	65	97	0	42	0	100	87	74	53	0	98	69	75	67	0	0	67	0	0	1.1965	2
467	GB16822-RA:	10908	0	2554	3057	2884	2413	686	892	0	0	599	433	691	989	0	504	0	749	615	478	576	0	864	725	753	721	0	0	632	0	0	1.32097	2
468	GB16907-RA:	1353	0	171	480	202	500	50	13	0	0	206	59	63	69	0	24	0	183	76	161	31	0	175	74	59	57	0	0	52	0	0	0.509206	1
469	GB19303-RA:	762	0	115	248	130	269	27	23	0	0	111	38	33	51	0	18	0	81	47	68	13	0	92	36	41	43	0	0	39	0	0	1.17231	2
470	GB30402-RA:	2022	0	292	770	371	589	66	39	0	0	187	84	127	143	0	41	0	215	138	172	59	0	327	128	100	92	0	0	103	0	0	0.727929	1
471	GB17109-RA:	1305	0	377	358	328	242	77	110	0	0	59	66	84	109	0	98	0	65	57	38	90	0	107	103	101	88	0	0	52	0	0	1.16088	2
472	GB12652-RA:	1356	0	197	533	208	418	36	11	0	0	142	64	72	79	0	31	0	160	89	129	40	0	233	91	68	58	0	0	52	0	0	0.364018	1
473	GB13635-RA:	486	0	76	193	111	106	21	14	0	0	30	16	48	50	0	12	0	43	28	30	23	0	79	33	23	18	0	0	17	0	0	0.806543	2
474	GB18030-RA:	708	0	135	196	117	260	27	11	0	0	97	53	31	28	0	22	0	68	48	57	20	0	61	49	36	57	0	0	42	0	0	0.493067	1
475	GB15520-RA:	1404	0	295	440	345	324	90	91	0	0	90	63	92	119	0	44	0	109	72	81	74	0	143	96	96	81	0	0	62	0	0	1.25536	2
476	GB30282-RA:	873	0	177	240	191	265	33	53	0	0	92	45	40	62	0	26	0	73	65	58	40	0	66	53	61	50	0	0	55	0	0	1.36862	2
477	GB14367-RA:	1092	0	175	394	193	330	33	35	0	0	123	37	44	62	0	25	0	116	81	85	44	0	168	78	66	40	0	0	54	0	0	1.13161	2
478	GB17406-RA:	3288	0	653	1112	670	853	116	205	0	0	281	124	179	274	0	114	0	299	170	206	131	0	421	210	212	196	0	0	149	0	0	1.54063	2
479	GB16630-RA:	603	0	129	156	152	166	45	29	0	0	47	31	30	31	0	24	0	60	48	39	48	0	40	45	25	32	0	0	28	0	0	0.89183	2
480	GB15852-RA:	654	0	108	187	167	192	43	26	0	0	57	33	34	44	0	16	0	64	63	46	42	0	64	33	25	25	0	0	38	0	0	0.942781	2
481	GB19411-RA:	4487	0	724	1595	829	1339	146	122	0	0	416	191	263	319	0	111	0	498	298	396	130	0	579	300	254	229	0	0	234	0	0	0.912059	2
482	GB15166-RB:	1104	0	243	306	262	293	51	77	0	0	94	42	68	88	0	53	0	94	66	57	60	0	89	71	54	76	0	0	63	0	0	1.33522	2
483	GB16648-RA:	1284	0	342	325	355	262	82	95	0	0	54	67	95	115	0	92	0	72	83	36	88	0	85	88	73	89	0	0	69	0	0	1.00469	2
484	GB17128-RA:	2634	0	687	645	844	458	268	239	0	0	118	83	205	246	0	171	0	124	132	53	196	0	151	194	165	155	0	0	133	0	0	1.08571	2
485	GB17480-RA:	1548	0	230	556	291	471	51	31	0	0	153	75	95	119	0	24	0	166	114	125	44	0	211	100	84	78	0	0	77	0	0	0.716988	1
486	GB10455-RA:	195	0	32	68	51	44	10	8	0	0	13	9	22	21	0	3	0	7	11	8	5	0	26	12	13	11	0	0	15	0	0	0.955882	2
487	GB13839-RA:	717	0	122	265	123	207	20	7	0	0	69	29	50	54	0	26	0	79	46	57	19	0	93	60	42	35	0	0	30	0	0	0.334466	1
488	GB12295-RA:	1101	0	150	377	229	345	51	27	0	0	118	47	68	77	0	22	0	115	83	100	36	0	145	54	48	44	0	0	65	0	0	0.865415	2
489	GB14361-RA:	3033	0	743	918	587	785	137	75	0	0	216	192	194	152	0	164	0	205	181	136	126	0	317	312	201	252	0	0	172	0	0	0.521563	1
490	GB30231-RA:	1377	0	363	328	368	318	102	121	0	0	67	72	71	95	0	82	0	84	74	63	76	0	81	88	91	114	0	0	95	0	0	1.24728	2
491	GB14105-RA:	2151	0	469	565	520	597	135	125	0	0	203	108	112	155	0	97	0	160	148	113	104	0	157	139	136	132	0	0	126	0	0	1.10249	2
492	GB19251-RA:	2720	0	562	855	535	768	82	153	0	0	265	126	155	211	0	118	0	242	145	173	107	0	305	165	152	185	0	0	135	0	0	1.38411	2
493	GB15363-RA:	3618	0	946	985	974	713	232	306	0	0	181	160	255	353	0	229	0	207	181	104	224	0	276	251	247	246	0	0	165	0	0	1.20154	2
494	GB14289-RA:	549	0	109	174	113	153	18	15	0	0	45	31	40	43	0	28	0	48	40	34	23	0	62	34	24	34	0	0	29	0	0	0.668588	1
495	GB14976-RA:	729	0	121	278	130	200	30	8	0	0	67	35	50	50	0	19	0	65	42	49	17	0	119	59	44	41	0	0	33	0	0	0.370757	1
496	GB18745-RA:	714	0	172	227	144	171	38	36	0	0	43	36	35	42	0	37	0	58	35	34	30	0	87	63	46	59	0	0	34	0	0	1.03779	2
497	GB11884-RA:	615	0	171	148	182	114	53	56	0	0	21	28	38	53	0	49	0	28	35	23	39	0	33	38	48	35	0	0	37	0	0	1.10661	2
498	GB19024-RA:	528	0	76	220	107	125	17	7	0	0	32	18	50	52	0	7	0	51	33	36	14	0	87	44	31	24	0	0	24	0	0	0.454501	1
499	GB17301-RA:	129	0	32	39	36	22	6	10	0	0	4	7	11	14	0	5	0	7	9	3	12	0	12	9	9	6	0	0	4	0	0	1.11979	2
500	GB16955-RA:	2370	0	330	930	417	693	64	42	0	0	221	98	158	188	0	50	0	272	153	200	63	0	402	139	98	119	0	0	102	0	0	0.723349	1
501	GB19305-RA:	786	0	121	264	161	240	34	22	0	0	83	34	55	55	0	16	0	78	50	68	27	0	91	49	40	38	0	0	45	0	0	0.887634	2
502	GB14117-RA:	807	0	134	330	124	219	19	4	0	0	62	34	57	50	0	21	0	83	44	61	15	0	143	75	46	52	0	0	40	0	0	0.194271	1
503	GB16415-RA:	1053	0	159	410	208	276	26	11	0	0	75	50	95	88	0	15	0	112	76	83	55	0	155	83	48	41	0	0	39	0	0	0.350236	1
504	GB18264-RA:	1467	0	188	456	289	534	53	38	0	0	213	47	69	108	0	29	0	190	129	128	43	0	145	74	52	64	0	0	84	0	0	1.02603	2
505	GB15711-RA:	267	0	40	92	59	76	10	5	0	0	24	11	22	22	0	5	0	27	22	17	13	0	33	19	9	13	0	0	14	0	0	0.565678	1
506	GB18206-RA:	609	0	117	159	148	185	26	31	0	0	66	34	38	49	0	17	0	50	53	28	38	0	46	35	24	38	0	0	35	0	0	1.09026	2
507	GB11708-RA:	2223	0	312	787	461	663	100	37	0	0	221	88	150	160	0	49	0	230	174	175	77	0	313	138	93	93	0	0	124	0	0	0.571855	1
508	GB10428-RA:	378	0	94	112	90	82	24	27	0	0	19	18	25	32	0	16	0	27	14	17	16	0	29	33	30	32	0	0	18	0	0	1.20638	2
509	GB19518-RA:	1074	0	118	397	146	413	25	4	0	0	156	51	42	58	0	13	0	163	75	138	20	0	150	50	42	43	0	0	43	0	0	0.249362	1
510	GB14301-RA:	243	0	38	83	49	73	6	7	0	0	28	10	17	23	0	8	0	22	19	17	7	0	30	12	14	9	0	0	13	0	0	0.913534	2
511	GB14745-RA:	1719	0	249	644	294	532	51	26	0	0	185	81	107	129	0	32	0	194	110	152	42	0	252	110	91	84	0	0	72	0	0	0.610524	1
512	GB10530-RA:	1512	0	194	578	260	480	51	12	0	0	156	64	96	101	0	30	0	180	101	153	28	0	235	88	66	70	0	0	80	0	0	0.359715	1
513	GB16007-RA:	1206	0	334	260	333	279	83	112	0	0	64	74	61	98	0	74	0	73	77	35	84	0	53	73	73	103	0	0	68	0	0	1.21444	2
514	GB12821-RA:	2424	0	548	774	580	522	128	186	0	0	145	67	153	236	0	126	0	185	113	109	91	0	259	169	177	154	0	0	125	0	0	1.41853	2
515	GB16058-RA:	1023	0	292	251	292	188	84	103	0	0	36	46	59	75	0	72	0	49	46	44	76	0	60	71	82	62	0	0	57	0	0	1.2358	2
516	GB19279-RA:	696	0	92	213	124	267	27	3	0	0	115	32	40	39	0	13	0	84	54	69	22	0	60	44	28	29	0	0	36	0	0	0.183029	1
517	GB18636-RA:	1011	0	128	367	198	318	34	14	0	0	118	33	80	79	0	21	0	107	70	90	25	0	137	60	43	39	0	0	60	0	0	0.558475	1
518	GB30442-RA:	1191	0	230	356	259	346	48	64	0	0	109	59	69	93	0	33	0	110	78	85	50	0	103	74	73	74	0	0	68	0	0	1.27957	2
519	GB12696-RA:	2502	0	332	1005	372	793	61	40	0	0	302	81	125	146	0	53	0	312	146	242	67	0	458	158	110	102	0	0	98	0	0	0.810338	2
520	GB15451-RA:	2574	0	466	887	536	685	93	163	0	0	210	71	141	201	0	81	0	248	139	187	86	0	347	151	151	148	0	0	156	0	0	1.67975	2
521	GB18514-RA:	3577	0	652	1124	838	963	176	214	0	0	311	132	217	339	0	115	0	332	231	207	135	0	386	191	188	214	0	0	188	0	0	1.40101	2
522	GB11934-RA:	3468	0	542	1378	578	970	111	65	0	0	296	151	190	255	0	95	0	389	212	272	78	0	619	231	180	189	0	0	134	0	0	0.719557	1
523	GB19593-RA:	993	0	271	277	259	186	60	64	0	0	43	42	71	81	0	55	0	47	64	12	64	0	74	109	85	67	0	0	54	0	0	0.905441	2
524	GB10321-RA:	1161	0	195	386	202	378	34	55	0	0	123	70	36	98	0	39	0	141	77	104	26	0	152	31	57	73	0	0	44	0	0	1.6211	2
525	GB17029-RA:	399	0	80	111	83	125	16	15	0	0	43	23	26	23	0	13	0	33	26	26	17	0	32	29	20	30	0	0	26	0	0	0.901355	2
526	GB19225-RA:	741	0	114	233	115	279	24	5	0	0	101	38	26	32	0	17	0	105	60	82	24	0	64	54	37	36	0	0	35	0	0	0.282609	1
527	GB12405-RA:	903	0	164	353	216	170	36	57	0	0	36	23	75	95	0	24	0	68	48	41	41	0	156	60	54	45	0	0	43	0	0	1.453	2
528	GB15884-RA:	2763	0	501	972	528	762	107	82	0	0	223	106	159	185	0	100	0	285	180	210	87	0	363	213	165	149	0	0	148	0	0	0.856492	2
529	GB13080-RA:	2303	0	484	600	535	684	101	168	0	0	211	126	103	165	0	77	0	216	162	157	138	0	165	113	116	153	0	0	131	0	0	1.49418	2
530	GB16029-RA:	918	0	112	316	185	305	37	8	0	0	114	32	71	63	0	14	0	96	69	91	22	0	103	58	45	31	0	0	63	0	0	0.35444	1
531	GB10933-RA:	192	0	31	64	45	52	5	4	0	0	14	5	19	19	0	8	0	18	17	13	6	0	17	14	10	7	0	0	15	0	0	0.550538	1
532	GB11865-RA:	9588	0	1469	3614	1955	2550	355	303	0	0	788	396	688	873	0	195	0	968	609	686	329	0	1479	575	479	466	0	0	398	0	0	1.01158	2
533	GB14903-RA:	1986	0	246	820	373	547	54	33	0	0	159	70	145	192	0	21	0	241	141	165	50	0	340	122	93	82	0	0	77	0	0	0.714248	1
534	GB10835-RA:	669	0	129	218	141	181	30	20	0	0	65	27	41	46	0	33	0	57	50	41	33	0	81	49	38	25	0	0	32	0	0	0.735609	1
535	GB14322-RA:	828	0	138	295	163	232	35	15	0	0	69	56	57	61	0	23	0	62	56	71	22	0	118	44	58	35	0	0	45	0	0	0.552147	1
536	GB14006-RA:	1710	0	365	596	379	370	70	98	0	0	107	69	128	168	0	76	0	119	83	77	66	0	228	122	120	103	0	0	75	0	0	1.21141	2
537	GB18727-RA:	1002	0	152	334	205	311	41	6	0	0	105	55	73	61	0	22	0	94	85	70	46	0	133	69	33	51	0	0	57	0	0	0.19294	1
538	GB13694-RA:	1509	0	332	433	376	368	82	78	0	0	86	75	94	92	0	59	0	132	122	92	127	0	128	120	79	67	0	0	75	0	0	0.942883	2
539	GB14483-RA:	1329	0	354	347	367	261	112	101	0	0	64	60	91	98	0	79	0	71	63	43	91	0	91	114	93	91	0	0	66	0	0	1.03318	2
540	GB10152-RA:	15162	0	3773	4117	4088	3184	1059	1320	0	0	858	586	934	1405	0	899	0	926	775	598	810	0	1146	967	1111	953	0	0	814	0	0	1.29758	2
541	GB20000-RA:	1074	0	156	376	228	314	52	17	0	0	101	46	74	75	0	26	0	116	85	91	50	0	142	67	44	36	0	0	51	0	0	0.513327	1
542	GB11548-RA:	744	0	210	167	239	128	70	72	0	0	20	36	45	56	0	55	0	34	52	23	75	0	40	47	47	33	0	0	38	0	0	1.0673	2
543	GB12012-RA:	531	0	73	193	111	154	12	7	0	0	45	16	44	50	0	11	0	61	48	35	17	0	68	39	20	25	0	0	32	0	0	0.458719	1
544	GB14217-RA:	1314	0	310	385	282	337	66	66	0	0	109	65	76	90	0	68	0	96	74	72	59	0	111	111	101	82	0	0	67	0	0	0.992038	2
545	GB18250-RA:	2493	0	318	968	363	844	68	10	0	0	298	100	117	141	0	42	0	343	168	272	51	0	388	166	119	106	0	0	103	0	0	0.215968	1
546	GB14189-RA:	1041	0	244	308	198	291	24	30	0	0	84	70	64	62	0	55	0	74	80	43	49	0	113	89	57	83	0	0	63	0	0	0.646423	1
547	GB14614-RA:	1410	0	260	417	309	424	62	63	0	0	131	58	83	90	0	41	0	138	101	118	60	0	110	98	85	74	0	0	97	0	0	1.10568	2
548	GB14737-RA:	681	0	107	253	125	196	24	9	0	0	72	26	48	52	0	17	0	66	44	53	17	0	93	54	46	27	0	0	32	0	0	0.458243	1
549	GB11620-RA:	1494	0	211	552	259	472	50	39	0	0	186	56	70	112	0	36	0	178	100	118	45	0	241	80	62	68	0	0	52	0	0	1.06619	2
550	GB14566-RA:	102	0	17	30	16	39	2	2	0	0	15	7	4	4	0	0	0	13	8	11	6	0	6	8	6	5	0	0	4	0	0	0.75	2
551	GB19009-RA:	183	0	40	55	63	25	15	18	0	0	7	5	24	26	0	7	0	3	6	2	11	0	16	10	12	10	0	0	10	0	0	1.30714	2
552	GB12325-RA:	780	0	103	337	113	227	6	10	0	0	60	34	44	62	0	11	0	106	53	81	18	0	145	48	42	32	0	0	27	0	0	0.670161	1
553	GB18394-RA:	2004	0	441	589	504	470	114	125	0	0	147	98	148	200	0	89	0	137	117	85	102	0	174	129	130	120	0	0	88	0	0	1.12704	2
554	GB13759-RA:	150	0	18	54	33	45	9	7	0	0	13	6	6	11	0	0	0	18	11	14	5	0	24	4	6	7	0	0	8	0	0	1.76768	2
555	GB15124-RA:	1638	0	216	710	253	459	30	22	0	0	133	61	113	127	0	23	0	215	88	172	46	0	300	110	82	65	0	0	50	0	0	0.65942	1
556	GB19733-RA:	960	0	170	309	176	305	27	34	0	0	103	46	40	62	0	26	0	104	75	76	35	0	106	64	59	50	0	0	52	0	0	1.09091	2
557	GB11249-RA:	648	0	93	240	123	192	22	6	0	0	57	34	40	52	0	9	0	70	55	49	18	0	94	44	36	30	0	0	31	0	0	0.33989	1
558	GB16128-RA:	2772	0	448	1104	569	651	96	105	0	0	208	80	225	302	0	98	0	262	143	161	70	0	475	165	141	139	0	0	101	0	0	1.14181	2
559	GB19833-RA:	3201	0	482	1229	839	651	153	199	0	0	190	78	291	451	0	45	0	255	196	125	107	0	492	160	190	140	0	0	128	0	0	1.57518	2
560	GB15941-RA:	2301	0	383	784	760	374	217	173	0	0	92	50	272	338	0	71	0	134	98	98	107	0	258	89	120	85	0	0	98	0	0	1.36757	2
561	GB30104-RC:	819	0	207	236	203	173	45	67	0	0	37	42	49	74	0	46	0	58	42	32	48	0	77	52	51	62	0	0	36	0	0	1.30585	2
562	GB18131-RA:	2154	0	333	746	410	665	79	37	0	0	224	116	150	174	0	50	0	232	144	192	64	0	250	129	114	105	0	0	93	0	0	0.58374	1
563	GB14477-RA:	2622	0	726	592	780	524	206	278	0	0	111	95	155	186	0	163	0	134	141	82	203	0	133	190	170	190	0	0	184	0	0	1.2872	2
564	GB17613-RA:	924	0	131	322	192	279	49	27	0	0	89	31	49	67	0	17	0	111	67	80	28	0	118	56	44	42	0	0	48	0	0	0.991889	2
565	GB12880-RA:	1527	0	492	350	418	267	92	166	0	0	49	61	92	111	0	154	0	65	68	35	123	0	92	111	101	114	0	0	92	0	0	1.23255	2
566	GB10071-RA:	1482	0	243	431	296	512	73	19	0	0	194	72	79	73	0	39	0	161	125	119	65	0	126	112	65	74	0	0	85	0	0	0.391475	1
567	GB13888-RA:	1842	0	258	682	335	567	63	31	0	0	198	73	105	140	0	42	0	215	136	148	51	0	281	112	81	84	0	0	81	0	0	0.660673	1
568	GB14310-RA:	2396	0	283	925	386	802	53	35	0	0	295	76	144	178	0	24	0	327	154	252	51	0	346	148	108	100	0	0	104	0	0	0.767682	2
569	GB12873-RA:	645	0	74	236	99	236	15	3	0	0	92	31	32	45	0	7	0	85	49	66	11	0	91	33	27	29	0	0	28	0	0	0.264128	1
570	GB11714-RA:	1603	0	462	359	487	295	147	151	0	0	59	73	100	103	0	107	0	71	89	50	145	0	75	130	113	97	0	0	92	0	0	1.07582	2
571	GB11643-RA:	807	0	136	304	163	204	32	17	0	0	64	42	59	50	0	19	0	52	55	55	35	0	140	58	52	30	0	0	46	0	0	0.618865	1
572	GB19451-RA:	1830	0	225	680	303	622	59	25	0	0	257	78	122	127	0	35	0	209	97	208	39	0	257	87	91	60	0	0	78	0	0	0.671067	1
573	GB19039-RA:	1065	0	157	368	215	325	46	16	0	0	103	49	67	77	0	18	0	114	86	91	33	0	125	74	61	45	0	0	59	0	0	0.504814	1
574	GB12314-RA:	2445	0	579	760	685	421	143	174	0	0	93	100	234	283	0	118	0	135	134	67	165	0	222	187	169	127	0	0	93	0	0	1.07265	2
575	GB11561-RA:	804	0	81	363	124	236	16	7	0	0	91	20	58	66	0	13	0	98	43	79	15	0	176	41	31	22	0	0	27	0	0	0.560335	1
576	GB14803-RA:	1731	0	372	497	433	429	125	102	0	0	119	96	98	151	0	71	0	144	108	95	87	0	147	103	107	107	0	0	70	0	0	1.09614	2
577	GB17080-RB:	1689	0	241	575	324	549	75	26	0	0	180	75	104	103	0	40	0	205	119	163	57	0	208	100	57	87	0	0	89	0	0	0.562394	1
578	GB16171-RA:	1473	0	273	490	397	313	121	73	0	0	72	56	128	146	0	43	0	117	75	78	62	0	164	101	81	87	0	0	68	0	0	0.992139	2
579	GB30570-RA:	530	0	151	185	78	116	13	15	0	0	35	28	27	18	0	31	0	36	23	21	30	0	68	77	53	37	0	0	17	0	0	0.674987	1
580	GB16117-RA:	1362	0	174	511	234	443	47	20	0	0	159	48	68	82	0	29	0	165	99	131	34	0	220	77	58	53	0	0	71	0	0	0.669024	1
581	GB10898-RA:	1614	0	275	635	243	461	39	10	0	0	136	87	111	111	0	58	0	178	83	148	33	0	255	120	91	93	0	0	60	0	0	0.241526	1
582	GB19757-RA:	1950	0	386	582	494	488	124	118	0	0	139	81	124	183	0	67	0	168	128	108	87	0	170	120	119	113	0	0	100	0	0	1.20671	2
583	GB19620-RA:	558	0	111	173	105	169	19	22	0	0	63	34	29	50	0	23	0	52	35	28	16	0	62	32	30	42	0	0	20	0	0	1.05328	2
584	GB10269-RA:	495	0	121	153	111	110	26	28	0	0	28	27	29	35	0	30	0	36	28	21	31	0	60	36	28	32	0	0	19	0	0	1.03194	2
585	GB15380-RA:	450	0	91	151	119	89	31	24	0	0	24	14	35	44	0	18	0	30	29	12	23	0	59	35	27	23	0	0	21	0	0	0.997322	2
586	GB18448-RA:	6903	0	823	2793	958	2329	109	85	0	0	888	260	354	452	0	91	0	923	410	743	139	0	1210	387	305	288	0	0	258	0	0	0.744203	2
587	GB13206-RA:	2652	0	358	993	446	855	84	27	0	0	308	111	166	190	0	52	0	326	169	263	61	0	371	168	130	115	0	0	110	0	0	0.448456	1
588	GB19156-RA:	1407	0	192	499	209	507	39	15	0	0	199	77	79	69	0	25	0	165	76	160	35	0	194	75	61	71	0	0	66	0	0	0.525942	1
589	GB20055-RE:	3836	0	990	1089	1013	744	255	338	0	0	154	169	227	346	0	237	0	238	193	132	228	0	364	246	260	265	0	0	183	0	0	1.29286	2
590	GB16448-RA:	969	0	182	308	221	258	42	50	0	0	78	54	67	97	0	22	0	88	62	60	44	0	94	56	58	58	0	0	38	0	0	1.20456	2
591	GB15668-RA:	636	0	76	281	88	191	15	3	0	0	64	19	35	27	0	9	0	77	35	65	15	0	143	45	26	26	0	0	31	0	0	0.285287	1
592	GB18184-RA:	375	0	57	146	58	114	6	4	0	0	40	20	27	31	0	4	0	40	21	30	7	0	56	28	23	23	0	0	14	0	0	0.453721	1
593	GB12983-RA:	1428	0	323	414	358	333	66	130	0	0	101	59	81	148	0	62	0	101	81	75	72	0	118	72	113	76	0	0	72	0	0	1.60541	2
594	GB14867-RA:	891	0	172	291	190	238	35	52	0	0	67	29	43	54	0	26	0	77	60	62	36	0	109	65	61	49	0	0	65	0	0	1.41775	2
595	GB19016-RA:	10740	0	1709	3925	2817	2289	606	515	0	0	696	398	1058	1342	0	235	0	758	638	484	432	0	1537	561	571	471	0	0	437	0	0	1.1489	2
596	GB19141-RA:	1879	0	427	514	422	516	82	126	0	0	175	109	111	144	0	93	0	131	103	107	95	0	163	99	108	131	0	0	101	0	0	1.31388	2
597	GB18650-RB:	1929	0	584	477	492	376	101	161	0	0	83	105	121	146	0	167	0	97	109	51	153	0	128	151	131	133	0	0	91	0	0	1.08089	2
598	GB14440-RA:	2010	675	353	332	346	304	80	117	0	1	90	46	72	90	674	106	0	86	77	63	95	0	94	84	78	74	0	0	81	0	1	1.92544	2
599	GB15129-RA:	525	0	74	199	83	169	16	10	0	0	58	27	22	32	0	8	0	63	35	50	14	0	87	29	26	26	0	0	21	0	0	0.85477	2
600	GB10225-RA:	624	0	131	186	139	168	25	39	0	0	53	35	36	63	0	21	0	59	39	33	30	0	53	36	38	42	0	0	21	0	0	1.33648	2
601	GB12971-RA:	978	0	139	404	202	233	33	24	0	0	67	30	85	113	0	24	0	100	60	70	20	0	159	61	59	36	0	0	36	0	0	0.835957	2
602	GB10468-RA:	531	0	117	170	107	137	23	24	0	0	40	28	30	30	0	19	0	47	30	41	32	0	53	45	40	26	0	0	22	0	0	1.01797	2
603	GB15381-RA:	396	0	52	152	80	112	15	8	0	0	40	8	30	33	0	7	0	46	27	29	14	0	60	29	16	15	0	0	18	0	0	0.761538	2
604	GB18563-RA:	3021	0	485	1084	539	913	71	56	0	0	275	142	201	217	0	58	0	330	211	256	84	0	381	229	172	171	0	0	166	0	0	0.647155	1
605	GB19626-RA:	1459	0	403	336	402	318	102	155	0	0	72	75	82	121	0	86	0	89	63	54	97	0	73	87	92	128	0	0	82	0	0	1.39591	2
606	GB13737-RA:	3048	0	816	738	828	666	201	250	0	0	156	160	179	250	0	188	0	189	198	98	216	0	172	217	198	214	0	0	161	0	0	1.12781	2
607	GB14328-RA:	441	0	114	111	105	111	21	10	0	0	19	41	26	19	0	20	0	26	48	17	40	0	31	43	28	26	0	0	25	0	0	0.368421	1
608	GB12326-RA:	1401	0	232	448	326	395	81	65	0	0	136	56	90	118	0	43	0	120	90	97	44	0	164	68	74	71	0	0	83	0	0	1.20405	2
609	GB13461-RA:	2247	0	241	975	311	720	36	16	0	0	232	78	118	159	0	30	0	326	141	253	31	0	445	117	86	94	0	0	84	0	0	0.479673	1
610	GB19788-RA:	4398	0	955	1293	1083	1067	237	197	0	0	275	247	318	333	0	166	0	325	331	212	292	0	402	345	248	249	0	0	220	0	0	0.837702	2
611	GB11272-RA:	876	0	120	268	180	308	45	6	0	0	116	48	42	59	0	18	0	98	87	65	30	0	95	48	33	39	0	0	46	0	0	0.243333	1
612	GB13278-RA:	465	0	81	146	92	146	13	16	0	0	52	22	29	41	0	11	0	47	34	29	13	0	43	32	26	31	0	0	25	0	0	0.99839	2
613	GB16655-RA:	1467	0	205	543	248	471	38	25	0	0	172	60	82	93	0	28	0	166	103	141	44	0	217	91	78	55	0	0	73	0	0	0.721381	1
614	GB10072-RA:	864	0	197	247	188	232	52	46	0	0	72	28	43	51	0	58	0	72	47	53	25	0	77	65	55	59	0	0	60	0	0	1.07312	2
615	GB15000-RA:	1440	0	290	429	383	338	91	101	0	0	98	46	97	132	0	57	0	116	94	66	82	0	144	86	71	80	0	0	78	0	0	1.30944	2
616	GB18755-RA:	1359	0	192	495	234	438	38	11	0	0	154	56	100	99	0	27	0	166	85	132	35	0	165	98	63	67	0	0	62	0	0	0.332732	1
617	GB10804-RA:	2304	0	252	848	308	896	58	9	0	0	365	84	97	98	0	34	0	343	144	309	48	0	315	125	92	78	0	0	104	0	0	0.267161	1
618	GB13653-RA:	888	0	163	286	171	268	28	36	0	0	95	44	47	69	0	26	0	91	60	50	36	0	109	57	38	63	0	0	38	0	0	1.14692	2
619	GB13599-RA:	819	0	125	264	179	251	42	26	0	0	79	33	46	61	0	18	0	94	65	59	31	0	95	48	28	48	0	0	45	0	0	0.951687	2
620	GB14659-RA:	3546	0	425	1374	561	1186	98	40	0	0	412	124	187	236	0	53	0	487	236	388	64	0	541	208	158	150	0	0	163	0	0	0.594904	1
621	GB14891-RA:	1716	0	264	586	345	521	72	49	0	0	173	74	106	132	0	45	0	186	118	151	53	0	206	96	87	79	0	0	88	0	0	0.923188	2
622	GB17738-RA:	1479	0	187	590	230	472	25	36	0	0	179	53	81	103	0	18	0	183	88	144	45	0	262	80	63	61	0	0	57	0	0	1.23794	2
623	GB19390-RA:	1398	0	224	495	279	400	59	40	0	0	130	53	88	110	0	31	0	156	92	115	49	0	170	99	81	63	0	0	61	0	0	0.894777	2
624	GB30274-RA:	1218	0	230	350	266	372	50	69	0	0	128	49	48	89	0	33	0	124	99	76	56	0	105	79	72	69	0	0	71	0	0	1.37368	2
625	GB16726-RA:	2256	0	390	779	458	629	76	35	0	0	198	105	198	222	0	92	0	220	149	157	54	0	242	157	119	125	0	0	106	0	0	0.442056	1
626	GB14743-RA:	318	0	43	129	44	102	9	3	0	0	29	12	12	12	0	8	0	42	20	39	4	0	57	20	17	14	0	0	19	0	0	0.504228	1
627	GB18982-RA:	2172	0	286	796	388	702	73	28	0	0	246	93	132	148	0	37	0	253	155	210	57	0	309	128	101	91	0	0	110	0	0	0.54805	1
628	GB16353-RA:	1131	0	158	361	246	366	57	8	0	0	109	65	68	74	0	28	0	113	113	92	36	0	137	57	43	51	0	0	79	0	0	0.232788	1
629	GB19827-RA:	1047	0	275	243	312	217	93	97	0	0	55	44	68	73	0	62	0	49	54	31	76	0	66	72	60	77	0	0	69	0	0	1.18367	2
630	GB12842-RA:	2841	0	566	909	743	623	164	186	0	0	183	114	232	297	0	102	0	200	161	105	156	0	342	164	134	174	0	0	126	0	0	1.25655	2
631	GB12340-RA:	591	0	81	196	92	222	18	10	0	0	88	22	24	24	0	7	0	79	40	64	17	0	66	41	27	30	0	0	33	0	0	0.793076	2
632	GB16110-RA:	3954	0	677	1466	821	990	155	123	0	0	282	170	327	358	0	121	0	343	216	254	113	0	590	263	205	238	0	0	195	0	0	0.875004	2
633	GB14177-RA:	2025	0	385	590	457	593	87	108	0	0	203	84	120	182	0	62	0	190	142	109	71	0	167	131	113	139	0	0	116	0	0	1.243	2
634	GB14888-RA:	1299	0	264	410	250	375	44	53	0	0	107	75	59	104	0	50	0	134	94	83	43	0	136	86	80	91	0	0	59	0	0	1.04314	2
635	GB16218-RA:	1548	0	280	520	352	396	73	81	0	0	120	61	108	130	0	45	0	133	90	105	67	0	192	92	87	81	0	0	82	0	0	1.2722	2
636	GB10054-RA:	540	0	72	230	85	153	12	10	0	0	51	17	37	42	0	11	0	71	26	58	17	0	95	34	26	18	0	0	14	0	0	0.882353	2
637	GB17110-RA:	1449	0	171	551	287	440	55	15	0	0	136	52	97	108	0	20	0	176	120	136	48	0	222	84	55	48	0	0	76	0	0	0.442875	1
638	GB15620-RA:	3186	0	446	1177	560	1003	92	26	0	0	354	140	217	216	0	55	0	353	225	297	96	0	439	224	168	127	0	0	156	0	0	0.331662	1
639	GB30491-RA_3:	114	0	25	31	28	30	7	4	0	0	12	7	10	7	0	7	0	3	7	4	5	0	12	7	6	7	0	0	8	0	0	0.651429	1
640	GB19471-RA:	1029	0	144	341	214	330	49	15	0	0	110	43	68	59	0	25	0	102	82	92	30	0	128	61	43	46	0	0	75	0	0	0.500876	1
641	GB11883-RA:	2661	0	379	1025	427	830	74	49	0	0	281	112	136	205	0	64	0	342	168	248	53	0	417	154	129	133	0	0	95	0	0	0.805701	2
642	GB20020-RA:	1872	0	437	426	618	391	199	199	0	0	105	65	109	202	0	98	0	112	111	49	108	0	99	75	105	126	0	0	109	0	0	1.3794	2
643	GB12974-RA:	1224	0	162	487	219	356	25	44	0	0	114	45	81	106	0	12	0	143	69	113	34	0	206	61	57	59	0	0	54	0	0	1.51801	2
644	GB14675-RA:	2127	0	297	830	333	667	47	22	0	0	232	81	139	152	0	63	0	258	125	209	38	0	337	131	95	101	0	0	96	0	0	0.47314	1
645	GB17063-RA:	357	0	72	105	104	76	30	23	0	0	21	14	28	38	0	14	0	26	23	11	20	0	34	21	17	21	0	0	15	0	0	1.09655	2
646	GB17163-RA:	892	0	146	306	205	235	52	32	0	0	69	36	54	81	0	25	0	88	67	51	30	0	121	52	43	48	0	0	42	0	0	0.953692	2
647	GB30179-RA:	1224	0	230	357	253	384	53	69	0	0	135	57	46	87	0	36	0	131	85	85	52	0	116	68	63	79	0	0	61	0	0	1.45138	2
648	GB17284-RA:	240	0	36	92	35	77	3	7	0	0	30	10	14	14	0	3	0	29	11	23	10	0	38	16	10	13	0	0	8	0	0	1.33333	2
649	GB11589-RA:	882	0	228	230	196	228	45	66	0	0	73	46	31	60	0	51	0	58	54	42	39	0	62	65	79	59	0	0	51	0	0	1.30263	2
650	GB16166-RA:	582	0	61	239	95	187	15	3	0	0	65	20	39	41	0	8	0	77	38	69	14	0	98	30	25	14	0	0	25	0	0	0.301294	1
651	GB19435-RA:	301	0	41	103	72	85	17	7	0	0	22	15	18	18	0	2	0	26	30	22	15	0	45	17	14	10	0	0	22	0	0	0.713753	1
652	GB30377-RA:	981	0	189	273	202	317	34	59	0	0	112	46	41	69	0	28	0	99	68	76	39	0	71	56	61	61	0	0	60	0	0	1.51603	2
653	GB17828-RA:	2958	0	434	1145	583	796	100	77	0	0	247	100	219	273	0	83	0	325	187	234	86	0	463	174	137	128	0	0	124	0	0	0.900183	2
654	GB10636-RA:	927	0	108	351	151	317	32	4	0	0	107	31	47	50	0	16	0	126	68	104	16	0	139	57	38	38	0	0	53	0	0	0.227373	1
655	GB16419-RA:	471	0	76	167	85	143	13	9	0	0	51	24	38	32	0	7	0	46	25	44	18	0	55	35	28	23	0	0	22	0	0	0.656192	1
656	GB30527-RA_2:	474	0	139	118	140	77	31	45	0	0	14	17	39	37	0	33	0	21	25	8	46	0	28	44	30	30	0	0	25	0	0	1.09609	2
657	GB15559-RA:	777	0	147	236	166	228	37	32	0	0	83	30	48	66	0	35	0	76	49	47	24	0	72	50	39	49	0	0	39	0	0	1.01893	2
658	GB30191-RA:	1671	0	309	519	393	450	89	62	0	0	127	82	125	130	0	56	0	138	117	106	71	0	173	109	82	100	0	0	103	0	0	0.853134	2
659	GB11234-RA:	447	0	108	120	117	102	31	28	0	0	25	25	26	32	0	20	0	26	32	21	28	0	31	35	37	23	0	0	26	0	0	0.990503	2
660	GB12006-RA:	1077	0	200	330	205	342	34	47	0	0	115	51	46	79	0	31	0	119	78	87	35	0	92	71	72	62	0	0	57	0	0	1.23461	2
661	GB16588-RA:	114	0	18	39	23	34	2	1	0	0	9	7	12	11	0	3	0	13	8	8	4	0	12	7	2	9	0	0	5	0	0	0.275362	1
662	GB20022-RA:	2031	0	355	719	270	687	30	55	0	0	251	112	71	107	0	33	0	247	114	167	56	0	289	155	112	154	0	0	77	0	0	1.16541	2
663	GB18529-RA:	1734	0	359	587	335	453	85	16	0	0	122	84	113	97	0	67	0	159	121	98	65	0	200	191	115	112	0	0	88	0	0	0.230691	1
664	GB12479-RA:	552	0	85	173	120	174	36	12	0	0	60	21	25	37	0	19	0	56	47	36	9	0	66	33	26	31	0	0	37	0	0	0.649412	1
665	GB19656-RA:	1146	0	198	393	256	299	50	22	0	0	90	55	99	97	0	34	0	89	85	70	44	0	139	86	66	54	0	0	65	0	0	0.497396	1
666	GB30391-RA:	513	0	60	220	63	170	6	2	0	0	64	23	27	42	0	6	0	74	27	53	6	0	96	29	22	26	0	0	9	0	0	0.271429	1
667	GB18239-RA:	978	0	134	420	185	239	37	13	0	0	76	28	78	81	0	24	0	103	57	74	35	0	195	69	44	31	0	0	32	0	0	0.512868	1
668	GB19829-RA:	834	141	96	247	131	219	20	18	0	1	83	27	43	55	140	15	0	79	50	60	27	0	95	36	28	26	0	0	29	0	1	1.1937	2
669	GB14142-RA:	2847	0	438	948	534	927	112	48	0	0	313	142	177	201	0	76	0	330	197	262	79	0	312	172	128	155	0	0	142	0	0	0.58427	1
670	GB30556-RA:	1996	0	455	504	467	570	118	89	0	0	171	126	112	125	0	102	0	156	148	108	107	0	132	138	104	142	0	0	117	0	0	0.836031	2
671	GB18621-RA:	4340	0	1064	1067	1180	1029	303	379	0	0	251	219	225	321	0	231	0	285	273	220	282	0	291	234	266	285	0	0	274	0	0	1.3101	2
672	GB15300-RA:	3810	0	701	1337	726	1046	118	89	0	0	325	173	268	299	0	131	0	374	251	250	135	0	479	308	216	219	0	0	174	0	0	0.666285	1
673	GB13521-RA:	2457	0	587	781	721	368	222	197	0	0	75	73	213	279	0	140	0	132	89	70	132	0	254	177	181	134	0	0	88	0	0	1.14366	2
674	GB11288-RA:	1296	0	289	369	334	304	70	70	0	0	72	79	93	125	0	61	0	89	101	50	75	0	114	79	73	80	0	0	64	0	0	0.93985	2
675	GB19233-RA:	1605	0	252	571	263	519	37	35	0	0	179	79	81	107	0	36	0	194	110	150	51	0	211	102	85	80	0	0	67	0	0	0.847592	2
676	GB18147-RA:	1092	0	155	404	173	360	34	11	0	0	137	47	59	79	0	25	0	136	69	100	20	0	152	72	57	53	0	0	40	0	0	0.447958	1
677	GB12902-RA:	1305	0	178	467	253	407	53	15	0	0	148	54	84	107	0	31	0	140	100	92	28	0	190	78	52	67	0	0	65	0	0	0.434672	1
678	GB19710-RA:	660	0	162	169	169	160	37	56	0	0	43	34	37	53	0	30	0	50	39	34	46	0	40	41	42	44	0	0	33	0	0	1.34999	2
679	GB30541-RB:	6633	0	1363	2248	1270	1752	231	130	0	0	473	324	452	424	0	294	0	583	457	446	242	0	762	615	451	376	0	0	372	0	0	0.498143	1
680	GB14268-RA:	1161	0	175	446	283	257	53	48	0	0	77	38	109	133	0	26	0	93	73	61	48	0	188	63	55	46	0	0	49	0	0	1.12525	2
681	GB15162-RA:	312	0	36	123	62	91	13	3	0	0	23	14	22	26	0	5	0	39	24	34	8	0	48	14	14	9	0	0	15	0	0	0.419355	1
682	GB18942-RA:	573	0	149	148	163	113	49	52	0	0	32	22	36	43	0	33	0	27	26	21	38	0	41	42	44	34	0	0	32	0	0	1.22683	2
683	GB16774-RA:	501	0	133	123	108	137	15	37	0	0	41	29	23	36	0	31	0	39	33	22	29	0	29	35	32	41	0	0	28	0	0	1.29052	2
684	GB17355-RA:	510	0	66	203	70	171	9	10	0	0	61	16	23	35	0	4	0	78	28	56	10	0	75	36	26	26	0	0	16	0	0	1.1039	2
685	GB19190-RA:	3129	0	494	1232	580	823	74	95	0	0	240	115	249	305	0	78	0	327	162	228	60	0	493	205	163	193	0	0	141	0	0	1.03747	2
686	GB16580-RA:	2967	0	357	1143	404	1063	51	21	0	0	426	128	153	170	0	42	0	392	179	340	66	0	466	166	132	117	0	0	117	0	0	0.432003	1
687	GB18511-RA:	6645	0	1730	1854	1790	1271	403	620	0	0	295	292	473	699	0	393	0	377	294	196	381	0	533	425	471	485	0	0	307	0	0	1.33042	2
688	GB11766-RA:	969	0	124	364	159	322	31	9	0	0	103	39	48	59	0	17	0	139	71	109	28	0	136	59	40	39	0	0	41	0	0	0.442331	1
689	GB15761-RA:	10890	0	2605	2916	2990	2379	744	836	0	0	602	524	717	1085	0	604	0	687	693	360	594	0	829	641	683	724	0	0	566	0	0	1.16884	2
690	GB19640-RA:	4641	0	1127	1470	1144	900	246	330	0	0	182	188	382	454	0	257	0	294	186	260	208	0	403	352	391	271	0	0	236	0	0	1.18789	2
691	GB19055-RA:	1560	0	406	348	447	359	121	159	0	0	116	50	91	151	0	109	0	98	76	40	79	0	68	88	91	127	0	0	95	0	0	1.36675	2
692	GB17626-RA:	1789	0	232	641	360	556	90	23	0	0	194	63	120	107	0	30	0	191	127	167	55	0	250	116	80	67	0	0	108	0	0	0.49266	1
693	GB11759-RA:	399	0	55	141	76	127	13	14	0	0	37	18	15	29	0	6	0	51	34	37	12	0	57	17	18	19	0	0	21	0	0	1.33636	2
694	GB12316-RA:	693	0	74	323	127	169	20	18	0	0	61	17	56	71	0	8	0	65	33	47	10	0	173	31	28	28	0	0	26	0	0	1.3273	2
695	GB13336-RA:	1845	0	174	910	245	516	30	10	0	0	186	45	126	139	0	6	0	235	79	188	26	0	469	113	80	62	0	0	50	0	0	0.432794	1
696	GB14851-RA:	669	0	127	218	158	166	39	20	0	0	52	31	50	49	0	22	0	53	49	35	40	0	79	54	35	30	0	0	30	0	0	0.6668	1
697	GB16825-RA:	627	0	66	267	127	167	21	9	0	0	54	13	56	64	0	6	0	70	41	52	11	0	112	38	29	20	0	0	30	0	0	0.673228	1
698	GB14073-RA:	144	0	27	37	26	54	4	3	0	0	18	10	5	7	0	7	0	13	14	7	2	0	15	7	3	15	0	0	13	0	0	0.615385	1
699	GB19512-RA:	1503	0	319	495	302	387	99	17	0	0	67	53	65	85	0	106	0	189	121	113	40	0	153	143	87	86	0	0	78	0	0	0.265222	1
700	GB11393-RA:	1608	0	195	665	239	509	26	18	0	0	176	58	100	114	0	16	0	227	95	164	50	0	283	103	55	74	0	0	48	0	0	0.621049	1
701	GB15239-RA:	4428	0	579	1766	681	1402	105	61	0	0	483	167	248	311	0	65	0	592	267	445	105	0	723	286	202	207	0	0	160	0	0	0.685033	1
702	GB17705-RA:	2313	0	279	860	380	794	81	16	0	0	290	83	116	146	0	25	0	318	167	228	50	0	330	155	95	109	0	0	103	0	0	0.349066	1
703	GB14765-RA:	1836	0	457	502	481	396	107	143	0	0	94	76	115	162	0	107	0	113	116	68	99	0	140	131	134	117	0	0	113	0	0	1.19439	2
704	GB10558-RA:	3492	0	697	1013	831	951	189	187	0	0	298	172	244	307	0	107	0	293	211	186	147	0	288	231	188	255	0	0	188	0	0	1.12741	2
705	GB17684-RA:	7122	0	1181	2404	1474	2063	288	233	0	0	675	322	482	568	0	178	0	712	471	538	264	0	850	447	360	379	0	0	354	0	0	0.953258	2
706	GB11787-RA:	1137	0	185	386	216	350	39	43	0	0	117	57	62	92	0	23	0	134	72	89	42	0	142	62	48	72	0	0	42	0	0	1.2235	2
707	GB13253-RA:	2145	0	412	656	484	593	110	111	0	0	174	81	116	158	0	79	0	206	147	134	84	0	222	141	111	138	0	0	132	0	0	1.19401	2
708	GB11332-RA:	2280	0	310	820	406	744	57	35	0	0	270	91	154	164	0	40	0	263	160	213	64	0	298	144	105	101	0	0	120	0	0	0.634038	1
709	GB12706-RA:	1302	0	200	447	265	390	47	30	0	0	132	57	106	109	0	22	0	136	82	96	44	0	150	91	55	79	0	0	65	0	0	0.736981	1
710	GB17642-RA:	1434	0	255	422	442	315	179	69	0	0	58	50	79	134	0	63	0	124	115	73	46	0	141	73	77	69	0	0	83	0	0	0.877881	2
711	GB30459-RA:	915	0	140	313	156	306	24	25	0	0	108	46	52	68	0	21	0	110	55	88	22	0	108	48	42	55	0	0	42	0	0	1.04739	2
712	GB10190-RA:	75	0	22	24	14	15	2	3	0	0	2	4	6	2	0	3	0	5	3	1	5	0	8	12	5	9	0	0	4	0	0	0.730519	1
713	GB12095-RB:	872	0	132	391	232	117	52	52	0	0	33	21	106	120	0	24	0	47	22	35	44	0	200	35	37	27	0	0	16	0	0	1.48067	2
714	GB11703-RA:	900	0	128	353	152	267	31	18	0	0	91	37	51	80	0	20	0	115	52	78	17	0	141	53	46	45	0	0	24	0	0	0.832648	2
715	GB15326-RA:	384	0	53	146	63	122	9	5	0	0	43	17	24	29	0	10	0	47	25	36	10	0	59	21	16	17	0	0	15	0	0	0.575022	1
716	GB15553-RA:	960	0	172	360	206	222	42	19	0	0	58	41	80	96	0	49	0	92	65	59	36	0	141	63	47	40	0	0	31	0	0	0.514789	1
717	GB18372-RA:	5697	1817	543	1357	690	1290	128	57	0	1	439	186	211	279	1815	72	1	491	293	361	109	0	488	228	166	196	1	1	173	0	0	0.866707	2
718	GB17148-RA:	867	0	216	226	240	185	54	87	0	0	44	37	53	79	0	41	0	49	46	32	52	0	63	51	60	63	0	0	55	0	0	1.45503	2
719	GB20040-RA:	1209	0	220	420	273	296	41	58	0	0	75	58	87	116	0	30	0	101	87	67	54	0	163	73	69	67	0	0	62	0	0	1.16753	2
720	GB30031-RA_2:	1406	0	264	440	332	370	70	89	0	0	134	35	92	113	0	49	0	118	81	78	65	0	157	91	73	77	0	0	83	0	0	1.42769	2
721	GB17691-RA:	3318	0	460	1257	581	1020	94	45	0	0	362	121	218	235	0	74	0	381	224	301	96	0	500	220	157	133	0	0	156	0	0	0.558669	1
722	GB17133-RA:	1515	0	427	339	443	306	111	143	0	0	68	79	87	144	0	118	0	69	102	43	97	0	64	87	119	93	0	0	90	0	0	1.14529	2
723	GB15865-RA:	1307	0	318	321	333	335	75	114	0	0	97	85	75	124	0	70	0	89	69	56	70	0	91	49	65	113	0	0	64	0	0	1.40705	2
724	GB19607-RA:	1251	0	275	363	290	323	52	83	0	0	98	48	77	90	0	59	0	90	78	75	61	0	112	85	83	72	0	0	87	0	0	1.30198	2
725	GB14224-RA:	1989	0	485	455	537	512	144	134	0	0	146	115	121	141	0	110	0	127	138	75	128	0	113	125	94	153	0	0	124	0	0	1.02335	2
726	GB13805-RA:	1176	0	179	411	196	390	34	9	0	0	140	59	77	66	0	28	0	134	76	114	39	0	148	82	52	60	0	0	57	0	0	0.301676	1
727	GB12728-RA:	1329	0	331	328	385	285	127	101	0	0	76	70	84	108	0	75	0	70	73	49	81	0	85	85	88	87	0	0	69	0	0	1.05331	2
728	GB17608-RA:	684	0	141	215	210	118	48	47	0	0	19	31	75	80	0	29	0	39	40	26	52	0	74	34	27	33	0	0	29	0	0	1.08571	2
729	GB10729-RA:	1047	0	151	371	174	351	31	25	0	0	137	42	53	59	0	14	0	123	65	98	35	0	143	70	51	51	0	0	49	0	0	0.996232	2
730	GB16506-RA:	3105	0	695	886	784	740	194	245	0	0	232	125	180	282	0	134	0	224	165	138	149	0	274	191	208	204	0	0	159	0	0	1.39613	2
731	GB19776-RA:	579	0	111	170	104	194	26	15	0	0	66	29	27	17	0	20	0	63	36	51	25	0	55	46	25	41	0	0	36	0	0	0.752339	2
732	GB30100-RA:	1863	0	326	599	360	578	92	78	0	0	215	90	95	129	0	72	0	199	95	164	64	0	219	86	86	104	0	0	74	0	0	1.23819	2
733	GB13510-RA:	2106	0	300	880	357	569	76	35	0	0	175	83	140	152	0	36	0	230	106	186	48	0	395	146	115	101	0	0	81	0	0	0.688235	1
734	GB19476-RA:	4650	0	624	1919	740	1367	89	44	0	0	442	163	290	332	0	96	0	542	317	410	99	0	856	320	231	198	0	0	220	0	0	0.443087	1
735	GB13834-RA:	774	0	160	224	212	178	62	57	0	0	49	37	48	75	0	27	0	59	45	32	42	0	77	39	39	52	0	0	33	0	0	1.30065	2
736	GB18919-RA:	1491	0	283	470	383	355	94	100	0	0	111	51	103	150	0	52	0	117	86	77	63	0	162	80	88	80	0	0	76	0	0	1.3756	2
737	GB16658-RA:	1395	0	233	503	271	388	58	39	0	0	118	68	88	101	0	29	0	138	85	109	48	0	196	97	80	76	0	0	64	0	0	0.861616	2
738	GB14543-RA:	3321	0	415	1343	555	1008	74	64	0	0	365	114	202	276	0	42	0	401	215	289	76	0	582	195	158	139	0	0	128	0	0	0.9228	2
739	GB15264-RA:	1098	0	101	479	247	271	41	13	0	0	84	26	100	138	0	12	0	125	93	65	32	0	225	50	28	29	0	0	36	0	0	0.572173	1
740	GB19096-RA:	651	0	95	190	105	261	20	3	0	0	99	39	27	27	0	12	0	92	55	71	27	0	50	41	21	35	0	0	31	0	0	0.195789	1
741	GB13710-RA:	1263	0	379	357	297	230	67	97	0	0	38	70	79	99	0	108	0	70	54	44	78	0	109	104	99	94	0	0	52	0	0	1.08838	2
742	GB11808-RA:	1902	0	294	608	337	663	73	31	0	0	236	112	92	91	0	41	0	209	141	191	67	0	215	110	92	94	0	0	106	0	0	0.595107	1
743	GB19571-RA:	609	0	67	257	92	193	18	4	0	0	61	19	25	44	0	9	0	94	45	64	11	0	113	35	24	23	0	0	19	0	0	0.395198	1
744	GB13454-RA:	231	0	38	104	43	46	5	2	0	0	13	6	22	15	0	5	0	18	14	14	14	0	49	25	14	5	0	0	9	0	0	0.282742	1
745	GB10415-RA:	411	0	76	124	94	117	25	12	0	0	35	24	25	19	0	10	0	36	32	31	28	0	43	30	19	19	0	0	22	0	0	0.69037	1
746	GB14644-RA:	672	0	115	228	156	173	42	34	0	0	47	23	33	51	0	16	0	69	47	48	29	0	86	42	39	31	0	0	34	0	0	1.27358	2
747	GB20045-RA:	1386	0	168	514	214	490	32	7	0	0	187	54	88	78	0	22	0	169	87	156	24	0	194	85	63	59	0	0	80	0	0	0.26986	1
748	GB18258-RA:	1158	0	169	369	177	443	32	28	0	0	183	58	41	56	0	13	0	153	76	118	40	0	124	70	50	66	0	0	49	0	0	1.08394	2
749	GB15433-RA:	393	0	53	149	76	115	11	12	0	0	34	12	30	33	0	8	0	47	23	39	9	0	55	21	17	19	0	0	22	0	0	1.1708	2
750	GB19748-RA:	627	0	80	257	171	119	37	37	0	0	36	10	58	83	0	6	0	50	39	24	27	0	122	27	27	20	0	0	23	0	0	1.69583	2
752	GB13542-RA:	2482	0	519	751	519	693	82	170	0	0	216	117	134	212	0	84	0	235	133	163	100	0	228	147	154	181	0	0	125	0	0	1.56645	2
753	GB11444-RA:	2192	0	561	588	544	499	125	171	0	0	132	131	120	179	0	121	0	111	128	79	114	0	191	138	166	160	0	0	125	0	0	1.22822	2
754	GB19996-RA:	576	0	66	268	116	126	19	10	0	0	30	14	52	60	0	8	0	60	35	43	15	0	130	34	25	18	0	0	22	0	0	0.752351	2
755	GB15606-RA:	1080	0	174	369	203	334	42	23	0	0	112	54	64	76	0	26	0	123	74	91	39	0	130	71	52	57	0	0	45	0	0	0.703244	1
756	GB14535-RA:	1665	0	252	553	293	567	43	23	0	0	194	75	97	105	0	41	0	207	130	157	54	0	177	113	72	85	0	0	91	0	0	0.518649	1
757	GB13044-RA:	468	0	53	191	81	143	11	4	0	0	48	13	33	39	0	8	0	62	33	48	11	0	75	28	21	13	0	0	20	0	0	0.436059	1
758	GB11871-RA:	3315	0	935	744	995	641	271	358	0	0	146	143	194	279	0	223	0	154	172	93	247	0	160	211	235	230	0	0	198	0	0	1.27565	2
759	GB18028-RA:	406	0	59	164	60	123	9	5	0	0	41	9	20	26	0	13	0	57	26	38	9	0	67	32	20	17	0	0	16	0	0	0.573446	1
760	GB13251-RA:	894	0	178	272	241	203	67	49	0	0	50	27	60	75	0	42	0	74	65	45	47	0	91	60	46	43	0	0	52	0	0	1.02117	2
761	GB10388-RA:	3099	0	614	988	725	772	148	152	0	0	224	148	222	272	0	98	0	242	203	176	147	0	323	216	201	168	0	0	158	0	0	1.05818	2
762	GB14481-RA:	3696	0	555	1319	623	1199	108	88	0	0	409	142	192	220	0	94	0	458	235	374	105	0	493	231	176	180	0	0	190	0	0	0.940662	2
763	GB14240-RA:	3240	0	464	1219	532	1025	76	38	0	0	344	151	188	211	0	72	0	359	230	298	74	0	506	203	166	152	0	0	171	0	0	0.498768	1
764	GB16687-RA:	2301	0	362	916	437	586	48	68	0	0	191	109	187	212	0	27	0	196	134	150	86	0	395	158	138	111	0	0	90	0	0	0.989089	2
765	GB11668-RA:	309	0	73	69	94	73	26	22	0	0	23	14	23	28	0	16	0	17	23	9	21	0	10	21	19	17	0	0	19	0	0	0.990673	2
766	GB17599-RA:	1143	0	226	316	318	283	94	64	0	0	73	64	75	104	0	43	0	87	85	54	61	0	102	55	52	70	0	0	59	0	0	1.01787	2
767	GB14719-RA:	5052	0	1238	1514	1196	1104	305	265	0	0	294	234	356	364	0	285	0	347	270	246	298	0	449	454	361	294	0	0	229	0	0	0.904185	2
768	GB18644-RA:	4086	0	1099	968	1193	826	319	355	0	0	205	187	309	363	0	278	0	189	210	126	266	0	199	279	271	284	0	0	245	0	0	1.10634	2
769	GB16801-RA:	641	0	65	267	102	207	22	4	0	0	75	16	34	40	0	13	0	88	42	76	12	0	118	32	26	14	0	0	28	0	0	0.386727	1
770	GB17924-RA:	1986	0	233	805	290	658	48	10	0	0	228	76	105	126	0	30	0	279	127	228	41	0	333	117	87	75	0	0	75	0	0	0.293917	1
771	GB10181-RA:	864	0	202	235	214	213	54	50	0	0	50	56	47	60	0	34	0	64	63	48	57	0	65	61	59	52	0	0	43	0	0	0.999352	2
772	GB13873-RA:	1401	0	328	426	323	324	71	69	0	0	78	60	92	106	0	66	0	105	91	62	64	0	124	133	105	93	0	0	81	0	0	0.912454	2
773	GB31001-RA:	144	0	15	50	20	59	2	3	0	0	25	5	5	8	0	1	0	20	10	15	0	0	20	6	5	9	0	0	9	0	0	1.44	2
774	GB17428-RA:	1020	0	204	322	252	242	58	60	0	0	76	42	82	89	0	33	0	74	52	55	55	0	109	68	57	59	0	0	50	0	0	1.19048	2
775	GB17658-RA:	3762	0	804	1137	861	960	178	236	0	0	280	167	231	310	0	162	0	301	216	216	162	0	373	238	232	248	0	0	211	0	0	1.28254	2
776	GB20138-RA:	1188	0	179	437	181	391	34	5	0	0	112	50	57	59	0	29	0	170	85	133	29	0	149	95	61	60	0	0	59	0	0	0.183339	1
777	GB14397-RA:	228	0	34	100	40	54	3	6	0	0	18	7	20	20	0	5	0	18	11	11	6	0	52	16	9	14	0	0	11	0	0	1.00588	2
778	GB16062-RA:	297	0	36	111	77	73	19	6	0	0	18	11	31	30	0	6	0	26	21	28	10	0	39	13	14	6	0	0	18	0	0	0.642857	1
779	GB13977-RA:	2022	0	265	853	336	568	53	25	0	0	185	86	133	152	0	33	0	220	125	182	54	0	397	121	103	75	0	0	77	0	0	0.567722	1
780	GB14608-RA:	645	0	177	169	184	115	42	61	0	0	31	35	49	68	0	36	0	30	32	6	54	0	49	45	41	46	0	0	19	0	0	1.20809	2
782	GB15259-RA:	936	0	133	323	173	307	35	10	0	0	126	47	68	62	0	16	0	92	60	80	34	0	120	60	42	41	0	0	42	0	0	0.406797	1
783	GB11424-RA:	97	0	14	33	19	31	2	2	0	0	13	4	6	7	0	4	0	10	9	6	5	0	15	4	2	3	0	0	4	0	0	0.729323	1
784	GB16589-RA:	1362	0	214	470	278	400	62	38	0	0	138	52	89	85	0	37	0	137	89	119	58	0	179	86	65	54	0	0	73	0	0	0.869966	2
785	GB15536-RA:	1959	0	313	678	347	621	80	55	0	0	228	81	90	122	0	57	0	217	122	163	50	0	272	120	99	107	0	0	95	0	0	0.992027	2
786	GB30344-RA:	609	0	92	198	107	212	17	19	0	0	82	23	26	34	0	12	0	77	45	61	25	0	65	38	30	24	0	0	30	0	0	1.17544	2
787	GB16321-RA:	3444	0	951	886	1005	602	242	360	0	0	149	115	251	326	0	235	0	177	152	87	276	0	231	241	227	213	0	0	161	0	0	1.29724	2
788	GB11257-RA:	354	165	14	63	33	79	7	1	0	1	32	5	10	6	164	1	0	27	15	28	5	0	21	7	5	3	0	1	14	0	0	0.766234	2
789	GB14946-RA:	411	0	32	200	69	110	7	1	0	0	31	7	34	43	0	2	0	58	27	40	5	0	94	22	13	12	0	0	14	0	0	0.186141	1
790	GB17490-RA:	1890	0	492	433	544	421	120	195	0	0	112	81	110	157	0	115	0	90	119	65	129	0	110	100	123	125	0	0	138	0	0	1.377	2
791	GB13972-RA:	2813	0	413	1051	457	892	75	83	0	0	340	112	142	189	0	53	0	323	157	262	76	0	434	165	151	133	0	0	117	0	0	1.23703	2
792	GB18911-RA:	2604	0	330	1122	362	790	35	29	0	0	262	89	152	166	0	39	0	338	146	261	60	0	521	173	111	120	0	0	101	0	0	0.632145	1
793	GB17694-RA:	279	0	47	86	62	84	9	7	0	0	27	15	22	21	0	6	0	26	24	15	16	0	31	18	7	18	0	0	16	0	0	0.670213	1
794	GB14671-RA:	1767	0	476	496	438	357	114	105	0	0	81	88	124	134	0	145	0	104	95	77	105	0	146	138	122	104	0	0	84	0	0	0.889907	2
795	GB10194-RA:	1425	0	220	475	260	470	61	10	0	0	163	65	87	91	0	40	0	176	102	134	42	0	144	105	68	70	0	0	66	0	0	0.249126	1
796	GB16783-RA:	2022	0	303	765	415	539	80	61	0	0	165	79	152	183	0	45	0	214	122	165	71	0	298	118	100	87	0	0	81	0	0	0.98089	2
797	GB15948-RA:	312	0	48	105	64	95	17	3	0	0	25	15	19	22	0	6	0	38	25	25	8	0	33	24	15	19	0	0	17	0	0	0.304688	1
798	GB14272-RA:	2080	0	523	438	571	548	167	171	0	0	159	121	83	140	0	127	0	135	150	84	131	0	109	104	111	154	0	0	133	0	0	1.19103	2
799	GB13902-RB:	2935	0	371	1145	425	994	59	26	0	0	372	116	150	187	0	38	0	396	190	306	69	0	460	191	139	125	0	0	110	0	0	0.48397	1
800	GB13129-RA:	1058	0	185	379	175	319	13	31	0	0	110	57	71	72	0	29	0	103	60	96	41	0	142	68	63	52	0	0	49	0	0	1.01307	2
801	GB19864-RA:	1182	0	179	421	209	373	44	14	0	0	126	49	70	72	0	35	0	138	81	116	33	0	152	80	61	50	0	0	60	0	0	0.44233	1
802	GB13009-RA:	429	0	49	189	77	114	13	7	0	0	37	14	35	40	0	4	0	48	22	43	9	0	81	24	24	12	0	0	15	0	0	0.795918	2
803	GB10380-RA:	1657	0	179	682	251	545	44	13	0	0	177	63	75	117	0	21	0	244	119	189	28	0	293	82	70	60	0	0	61	0	0	0.479445	1
804	GB13197-RA:	1245	0	284	371	299	291	59	84	0	0	66	77	84	120	0	52	0	92	72	58	64	0	122	70	73	95	0	0	56	0	0	1.23157	2
805	GB12481-RA:	3057	0	454	1120	561	922	94	43	0	0	322	140	217	222	0	50	0	320	207	253	105	0	423	221	160	139	0	0	140	0	0	0.516113	1
806	GB30045-RA:	1082	0	141	412	206	323	47	30	0	0	125	33	58	90	0	27	0	124	71	86	28	0	184	51	45	41	0	0	41	0	0	1.11754	2
807	GB11321-RA:	2190	0	627	533	535	495	126	192	0	0	129	103	99	161	0	164	0	144	118	75	129	0	129	167	161	173	0	0	119	0	0	1.2535	2
808	GB11790-RA:	360	0	37	145	71	107	12	4	0	0	31	13	24	33	0	4	0	44	31	36	7	0	59	16	18	8	0	0	19	0	0	0.548154	1
809	GB13651-RA:	1143	0	190	413	238	302	40	16	0	0	82	57	97	98	0	41	0	100	85	85	37	0	153	76	63	49	0	0	63	0	0	0.404423	1
810	GB13457-RA:	1611	0	283	538	428	362	145	43	0	0	107	55	117	140	0	64	0	123	123	53	66	0	224	120	74	79	0	0	77	0	0	0.571918	1
811	GB17336-RA:	2973	0	715	856	736	666	167	179	0	0	180	141	237	260	0	165	0	192	153	136	156	0	229	230	197	197	0	0	153	0	0	1.01126	2
812	GB10299-RA:	1413	0	263	417	280	453	57	68	0	0	171	67	69	92	0	29	0	146	86	102	62	0	123	99	78	94	0	0	69	0	0	1.30478	2
813	GB14727-RA:	3879	0	602	1392	621	1264	94	45	0	0	440	191	220	233	0	86	0	460	262	360	120	0	518	280	194	202	0	0	173	0	0	0.466922	1
814	GB11699-RA:	906	0	98	365	146	297	21	4	0	0	93	32	64	63	0	16	0	129	57	116	19	0	139	46	33	30	0	0	43	0	0	0.253285	1
815	GB18472-RA:	738	0	123	238	156	221	41	26	0	0	66	34	26	56	0	22	0	84	63	47	22	0	93	41	35	44	0	0	37	0	0	1	2
816	GB13959-RA:	3411	0	479	1277	644	1011	107	52	0	0	308	125	229	261	0	79	0	387	256	271	85	0	521	223	139	176	0	0	191	0	0	0.574994	1
817	GB14567-RA:	3300	0	442	1243	559	1056	124	47	0	0	336	131	174	227	0	67	0	447	214	353	66	0	465	197	156	153	0	0	142	0	0	0.627737	1
819	GB16782-RA:	2127	0	240	942	311	634	43	17	0	0	199	85	125	157	0	30	0	276	126	211	37	0	465	108	75	98	0	0	74	0	0	0.484445	1
820	GB11723-RA:	852	0	194	211	307	140	106	80	0	0	33	27	78	94	0	45	0	32	43	20	59	0	54	42	47	43	0	0	48	0	0	1.14443	2
821	GB12748-RA:	1029	0	206	327	212	284	43	38	0	0	88	50	56	66	0	35	0	87	75	59	44	0	118	83	65	62	0	0	59	0	0	0.895356	2
822	GB10363-RA:	3063	0	443	1131	549	940	91	70	0	0	315	115	190	241	0	56	0	373	198	271	79	0	416	202	152	156	0	0	137	0	0	0.881595	2
823	GB14994-RA:	945	0	144	297	214	290	55	33	0	0	94	41	46	63	0	13	0	107	80	70	48	0	106	57	38	45	0	0	48	0	0	1.01197	2
824	GB14400-RA:	4050	0	1192	987	1172	699	306	400	0	0	146	175	269	342	0	322	0	161	197	103	307	0	246	295	310	253	0	0	217	0	0	1.15961	2
825	GB19727-RA:	501	0	80	180	93	148	20	12	0	0	42	20	25	37	0	16	0	68	36	44	18	0	66	32	21	25	0	0	18	0	0	0.808065	2
826	GB19332-RA:	1794	0	289	597	350	558	66	24	0	0	190	105	123	116	0	45	0	159	137	140	63	0	225	115	90	91	0	0	104	0	0	0.425665	1
827	GB10167-RA:	1059	0	136	379	187	357	40	10	0	0	142	44	72	72	0	21	0	117	65	104	21	0	141	61	49	45	0	0	54	0	0	0.416405	1
828	GB11005-RA:	606	0	74	234	116	182	31	6	0	0	69	21	36	36	0	5	0	57	43	47	14	0	108	42	33	22	0	0	35	0	0	0.423579	1
829	GB19704-RA:	648	0	125	190	149	184	39	28	0	0	54	33	36	53	0	22	0	63	46	42	23	0	52	42	38	42	0	0	34	0	0	0.974174	2
830	GB19949-RA:	879	0	115	336	154	274	34	10	0	0	97	30	57	55	0	15	0	102	53	86	20	0	134	60	43	37	0	0	45	0	0	0.49633	1
831	GB18087-RA:	642	0	99	227	145	171	26	5	0	0	47	36	60	54	0	15	0	51	54	41	27	0	88	43	28	29	0	0	37	0	0	0.223615	1
832	GB16850-RA:	4779	0	608	1929	774	1468	117	41	0	0	469	205	283	389	0	84	0	605	333	432	79	0	830	277	211	234	0	0	189	0	0	0.416367	1
833	GB12640-RA:	990	0	138	342	179	331	38	15	0	0	113	40	60	60	0	16	0	131	66	103	33	0	111	67	40	49	0	0	47	0	0	0.601166	1
834	GB13133-RA:	1572	0	244	579	249	500	38	43	0	0	169	58	78	100	0	33	0	210	90	152	48	0	216	110	75	88	0	0	63	0	0	1.11258	2
835	GB18578-RB:	843	0	124	329	180	210	34	17	0	0	55	44	69	79	0	15	0	72	60	61	28	0	140	48	47	34	0	0	39	0	0	0.64207	1
836	GB16526-RA:	726	0	100	253	150	223	28	5	0	0	64	35	48	54	0	12	0	79	69	57	23	0	93	48	33	32	0	0	45	0	0	0.242	1
837	GB17396-RA:	1551	0	280	528	315	428	53	75	0	0	129	63	96	112	0	48	0	150	91	122	64	0	199	94	82	86	0	0	86	0	0	1.31888	2
838	GB30193-RB:	7368	0	1606	2544	1405	1813	286	169	0	0	486	367	469	397	0	334	0	586	481	433	347	0	977	736	512	413	0	0	374	0	0	0.551842	1
839	GB18792-RA:	1110	0	258	320	310	222	80	108	0	0	59	30	67	94	0	40	0	74	55	43	77	0	102	80	76	65	0	0	59	0	0	1.49887	2
840	GB19845-RA:	408	0	55	137	58	158	10	3	0	0	64	16	23	18	0	4	0	56	22	45	9	0	42	32	15	27	0	0	21	0	0	0.383699	1
841	GB10315-RA:	984	0	122	375	185	302	31	11	0	0	95	41	70	82	0	15	0	123	73	87	28	0	150	55	32	47	0	0	43	0	0	0.479575	1
842	GB15556-RA:	1296	0	129	565	128	474	13	11	0	0	206	29	48	72	0	17	0	207	56	154	11	0	266	72	44	57	0	0	32	0	0	0.863372	2
843	GB30069-RA:	2459	0	421	747	566	725	132	113	0	0	228	111	140	197	0	71	0	258	181	190	109	0	233	126	115	126	0	0	128	0	0	1.16611	2
844	GB12968-RA:	1548	0	340	516	304	388	51	85	0	0	102	64	90	117	0	59	0	153	78	84	67	0	182	132	90	124	0	0	69	0	0	1.27303	2
845	GB11364-RC:	2898	0	966	657	835	440	184	279	0	0	75	139	217	208	0	284	0	95	155	41	311	0	143	264	202	169	0	0	131	0	0	1.0024	2
846	GB11511-RA:	783	0	179	199	232	173	68	61	0	0	54	23	53	70	0	49	0	47	50	23	45	0	59	46	39	46	0	0	49	0	0	1.15014	2
847	GB19507-RA:	5472	0	1045	1748	1289	1390	256	320	0	0	443	208	334	526	0	204	0	461	379	240	229	0	668	313	285	327	0	0	278	0	0	1.29995	2
848	GB11104-RA:	276	0	48	101	49	78	6	6	0	0	23	16	19	17	0	10	0	20	18	25	7	0	42	16	19	12	0	0	19	0	0	0.704082	1
849	GB10514-RA:	1350	0	286	372	310	382	74	51	0	0	112	78	73	96	0	59	0	112	112	70	60	0	108	97	79	88	0	0	80	0	0	0.776562	2
850	GB14965-RA:	402	0	48	162	64	128	11	7	0	0	41	9	23	30	0	9	0	64	23	50	8	0	58	23	17	14	0	0	14	0	0	0.916016	2
852	GB16305-RA:	529	0	65	233	80	151	9	5	0	0	53	15	35	40	0	4	0	63	31	40	11	0	111	41	23	27	0	0	20	0	0	0.508654	1
853	GB11480-RA:	1512	0	265	502	296	449	58	26	0	0	142	93	109	96	0	33	0	137	103	128	65	0	164	113	92	75	0	0	77	0	0	0.501173	1
854	GB17463-RA:	417	0	49	138	83	147	18	9	0	0	53	17	23	38	0	6	0	58	33	40	8	0	42	17	15	20	0	0	19	0	0	0.922793	2
855	GB12380-RA:	1200	0	203	388	373	236	109	83	0	0	61	33	112	157	0	24	0	78	69	47	43	0	120	63	78	58	0	0	64	0	0	1.31539	2
856	GB17181-RA:	3153	0	504	1350	422	877	42	36	0	0	241	143	164	198	0	72	0	389	180	301	78	0	597	253	200	154	0	0	104	0	0	0.533683	1
857	GB15615-RA:	405	0	96	128	88	93	37	5	0	0	4	31	5	45	0	25	0	52	41	40	0	0	7	35	64	7	0	0	6	0	0	0.239702	1
858	GB14593-RA:	510	0	55	223	70	162	8	5	0	0	54	20	25	33	0	5	0	69	32	55	10	0	109	25	19	21	0	0	19	0	0	0.662338	1
859	GB11817-RA:	1731	0	294	580	308	549	66	59	0	0	193	79	76	97	0	41	0	198	107	160	66	0	207	115	99	88	0	0	79	0	0	1.12785	2
860	GB17639-RA:	819	0	82	359	122	256	16	7	0	0	84	25	44	55	0	10	0	113	55	91	17	0	172	40	29	26	0	0	34	0	0	0.573071	1
861	GB19288-RA:	675	0	77	267	103	228	16	7	0	0	85	24	32	42	0	10	0	92	48	74	18	0	114	36	28	21	0	0	27	0	0	0.595763	1
862	GB11053-RA:	1779	0	207	675	254	643	52	15	0	0	243	81	73	120	0	22	0	260	114	200	23	0	265	89	76	86	0	0	59	0	0	0.507532	1
863	GB14791-RA:	1644	0	260	480	351	553	74	30	0	0	185	113	91	110	0	35	0	153	156	125	65	0	162	82	73	87	0	0	102	0	0	0.540434	1
864	GB17975-RA:	1020	0	243	247	278	252	69	89	0	0	72	52	54	90	0	40	0	65	66	29	56	0	65	62	62	85	0	0	63	0	0	1.34381	2
865	GB11124-RA:	886	0	88	400	122	276	15	6	0	0	100	17	52	65	0	10	0	131	49	100	14	0	179	55	37	27	0	0	28	0	0	0.495156	1
866	GB15432-RA:	1188	0	151	459	204	374	26	21	0	0	130	47	81	98	0	15	0	150	76	120	33	0	172	68	56	47	0	0	47	0	0	0.809895	2
867	GB11631-RA:	648	0	81	270	124	173	24	11	0	0	57	21	49	58	0	13	0	68	40	57	15	0	118	36	35	18	0	0	27	0	0	0.709677	1
868	GB11269-RA:	2634	0	575	837	627	595	132	157	0	0	157	103	186	247	0	124	0	203	152	121	116	0	277	191	170	165	0	0	132	0	0	1.14704	2
869	GB11188-RA:	1392	0	265	443	254	430	47	68	0	0	156	60	62	87	0	51	0	147	77	106	53	0	163	86	70	91	0	0	67	0	0	1.40627	2
870	GB15260-RA:	1620	0	353	449	391	427	109	86	0	0	136	68	98	126	0	78	0	140	98	73	73	0	128	121	83	119	0	0	83	0	0	1.0094	2
871	GB17510-RA:	1746	0	251	705	291	499	42	27	0	0	143	62	110	154	0	49	0	224	112	160	25	0	277	113	93	84	0	0	70	0	0	0.645418	1
872	GB15450-RA:	1311	0	235	481	252	343	54	29	0	0	99	61	81	109	0	40	0	135	88	88	41	0	179	104	86	68	0	0	48	0	0	0.641996	1
873	GB12901-RA:	1254	0	187	437	221	409	41	6	0	0	146	61	81	70	0	35	0	130	93	120	38	0	161	85	65	49	0	0	72	0	0	0.18206	1
874	GB12402-RA:	549	0	75	211	99	164	20	6	0	0	53	22	31	46	0	17	0	66	42	51	10	0	83	30	30	18	0	0	23	0	0	0.443636	1
875	GB17382-RA:	1335	0	355	367	316	297	70	99	0	0	79	63	64	98	0	95	0	83	83	51	76	0	119	98	100	84	0	0	72	0	0	1.17815	2
876	GB15514-RA:	615	0	92	208	73	242	9	10	0	0	96	35	27	22	0	14	0	85	27	82	16	0	70	33	26	36	0	0	26	0	0	0.915724	2
877	GB11717-RA:	564	0	158	137	150	119	39	41	0	0	27	42	29	41	0	35	0	26	41	18	46	0	37	40	44	33	0	0	24	0	0	0.975696	2
878	GB12682-RA:	513	0	113	121	131	148	34	31	0	0	37	35	25	32	0	25	0	38	41	36	27	0	30	22	27	34	0	0	38	0	0	1.07431	2
879	GB19630-RA:	1386	0	211	500	246	429	51	16	0	0	138	64	86	81	0	34	0	152	93	130	39	0	191	97	71	67	0	0	75	0	0	0.427234	1
880	GB18934-RA:	390	0	36	160	91	103	17	3	0	0	27	10	38	52	0	5	0	55	33	37	11	0	52	18	15	5	0	0	11	0	0	0.357143	1
881	GB15271-RA:	3594	0	488	1345	555	1206	85	43	0	0	420	163	183	206	0	56	0	458	244	377	99	0	535	226	169	164	0	0	165	0	0	0.570603	1
882	GB19695-RA:	324	0	63	109	47	105	4	10	0	0	36	20	11	21	0	10	0	39	22	23	12	0	41	23	17	24	0	0	10	0	0	1.09422	2
883	GB20007-RA:	2568	0	290	1132	356	790	47	23	0	0	241	68	119	167	0	24	0	383	167	281	44	0	508	175	121	101	0	0	98	0	0	0.572104	1
884	GB20039-RA:	201	0	25	64	44	68	9	1	0	0	20	14	10	12	0	1	0	22	24	18	11	0	24	9	8	5	0	0	12	0	0	0.182727	1
885	GB12101-RA:	2025	0	331	755	294	645	42	34	0	0	239	85	107	136	0	61	0	244	111	179	39	0	288	151	115	116	0	0	77	0	0	0.707504	1
886	GB15983-RB:	1731	0	250	634	338	509	77	11	0	0	167	81	124	129	0	44	0	186	126	148	57	0	242	114	81	68	0	0	75	0	0	0.225337	1
887	GB30071-RE:	2031	0	394	725	392	520	65	127	0	0	181	67	105	161	0	74	0	175	95	133	69	0	304	126	141	110	0	0	97	0	0	1.67006	2
888	GB10838-RA:	279	0	35	111	51	82	6	2	0	0	19	13	18	23	0	6	0	31	24	23	3	0	51	14	10	16	0	0	19	0	0	0.312605	1
889	GB18801-RA:	558	0	89	191	73	205	16	4	0	0	81	37	20	15	0	12	0	62	33	63	17	0	76	36	32	28	0	0	25	0	0	0.343543	1
890	GB13682-RA:	1224	0	176	496	192	360	25	27	0	0	128	41	72	96	0	29	0	153	68	107	32	0	213	79	58	57	0	0	38	0	0	0.977983	2
891	GB14569-RA:	1260	0	169	456	260	375	54	20	0	0	140	63	88	108	0	26	0	114	98	89	40	0	198	60	56	47	0	0	58	0	0	0.573509	1
892	GB20157-RC:	1710	0	343	508	401	458	107	78	0	0	123	83	105	129	0	71	0	155	111	112	68	0	156	110	92	112	0	0	97	0	0	0.969733	2
893	GB12833-RA:	1284	0	305	356	331	292	77	103	0	0	68	55	74	115	0	66	0	94	77	65	63	0	94	81	94	82	0	0	75	0	0	1.31001	2
894	GB30192-RA:	4606	0	1255	1082	1490	779	418	460	0	0	141	209	335	479	0	309	0	183	277	86	347	0	240	276	324	275	0	0	246	0	0	1.13306	2
895	GB11258-RA:	651	0	100	244	106	201	20	7	0	0	77	25	35	42	0	18	0	76	44	50	20	0	101	50	32	30	0	0	23	0	0	0.429906	1
896	GB16359-RA:	870	0	186	220	215	249	45	60	0	0	79	44	45	62	0	29	0	70	65	45	51	0	59	53	46	60	0	0	56	0	0	1.30533	2
897	GB14061-RA:	3417	0	508	1282	441	1186	56	28	0	0	413	176	156	183	0	60	0	455	201	356	60	0	498	244	172	216	0	0	142	0	0	0.427072	1
898	GB10210-RA:	858	0	243	234	223	158	61	69	0	0	40	39	57	68	0	66	0	40	36	28	55	0	69	68	68	54	0	0	39	0	0	1.09251	2
899	GB14559-RA:	363	0	59	131	91	82	18	21	0	0	21	14	28	39	0	6	0	29	24	21	15	0	52	18	22	16	0	0	18	0	0	1.41982	2
900	GB17049-RA:	765	0	114	300	139	212	19	27	0	0	62	25	49	78	0	18	0	94	44	53	11	0	124	44	33	52	0	0	31	0	0	1.30348	2
901	GB11827-RA:	1047	0	158	336	207	346	40	29	0	0	119	41	54	66	0	21	0	114	84	93	28	0	109	67	59	50	0	0	72	0	0	0.928362	2
902	GB18910-RA:	1629	0	169	695	205	560	25	5	0	0	215	42	79	91	0	21	0	235	96	192	21	0	310	101	71	56	0	0	68	0	0	0.235099	1
903	GB19316-RA:	1170	0	203	412	247	308	48	50	0	0	99	51	76	111	0	31	0	111	73	80	41	0	149	71	75	56	0	0	47	0	0	1.16671	2
904	GB19600-RA:	693	0	99	249	147	198	29	16	0	0	66	26	53	50	0	12	0	61	49	50	23	0	103	45	32	32	0	0	45	0	0	0.761905	2
905	GB17717-RA:	1086	0	166	370	186	364	30	2	0	0	130	61	72	69	0	31	0	120	82	100	34	0	128	72	49	52	0	0	53	0	0	0.0703459	1
906	GB15187-RA:	1203	0	146	467	194	396	43	5	0	0	130	40	65	88	0	19	0	188	81	134	24	0	162	82	52	51	0	0	38	0	0	0.212364	1
907	GB13817-RA:	5529	0	1311	1610	1497	1111	383	457	0	0	262	278	377	607	0	254	0	337	280	185	272	0	495	322	401	384	0	0	234	0	0	1.28747	2
908	GB17150-RA:	2904	0	434	1022	470	978	66	42	0	0	369	134	161	176	0	67	0	346	201	278	99	0	376	191	138	130	0	0	129	0	0	0.597941	1
909	GB14037-RA:	1599	0	474	381	468	276	132	141	0	0	57	77	98	150	0	141	0	67	97	26	110	0	89	115	127	96	0	0	75	0	0	1.01635	2
910	GB17170-RA:	849	0	130	346	133	240	18	11	0	0	63	26	52	53	0	13	0	112	52	80	23	0	132	80	49	45	0	0	39	0	0	0.540139	1
911	GB17136-RA:	342	0	92	75	100	75	26	35	0	0	19	14	17	31	0	23	0	17	22	10	18	0	13	20	27	24	0	0	25	0	0	1.30109	2
912	GB17412-RA:	2380	0	499	714	608	559	133	180	0	0	166	84	145	230	0	93	0	192	150	107	127	0	234	142	143	136	0	0	117	0	0	1.41203	2
913	GB16038-RA:	480	0	111	128	129	112	31	33	0	0	30	21	31	38	0	25	0	31	34	23	30	0	34	32	31	25	0	0	30	0	0	1.10622	2
914	GB18992-RA:	525	0	108	160	126	131	28	25	0	0	41	22	44	36	0	26	0	31	29	34	24	0	54	35	31	27	0	0	37	0	0	0.964506	2
915	GB17039-RA:	2091	0	271	939	428	453	37	69	0	0	94	54	236	283	0	40	0	222	86	171	25	0	377	108	104	102	0	0	82	0	0	1.24391	2
916	GB19559-RA:	1551	0	222	607	280	442	39	29	0	0	146	59	116	130	0	29	0	163	96	132	37	0	239	105	88	68	0	0	74	0	0	0.7236	1
917	GB30463-RA_2:	588	0	151	121	171	145	41	47	0	0	30	36	30	48	0	40	0	36	52	19	38	0	26	28	29	44	0	0	43	0	0	1.07029	2
918	GB12370-RA:	1608	0	219	598	246	545	34	11	0	0	207	58	85	99	0	32	0	204	116	153	37	0	227	118	81	69	0	0	76	0	0	0.328322	1
919	GB30412-RA:	322	0	48	141	81	52	16	9	0	0	8	12	43	43	0	10	0	20	13	18	10	0	62	17	15	13	0	0	12	0	0	0.74537	2
920	GB14104-RA:	3597	0	812	1050	878	857	173	260	0	0	224	168	230	358	0	165	0	282	215	149	164	0	324	218	214	269	0	0	183	0	0	1.31179	2
921	GB11902-RA:	2082	0	367	692	465	558	84	132	0	0	174	93	121	198	0	37	0	180	128	119	72	0	269	105	121	137	0	0	111	0	0	1.61041	2
922	GB30452-RA:	1221	0	191	406	220	404	44	39	0	0	129	56	46	69	0	22	0	156	91	114	44	0	148	74	55	70	0	0	63	0	0	1.13325	2
923	GB20059-RA:	1152	0	158	380	239	375	58	7	0	0	110	53	68	83	0	27	0	142	106	110	28	0	115	71	54	49	0	0	70	0	0	0.213548	1
924	GB16323-RA:	7314	0	1440	2170	1695	2009	372	421	0	0	664	363	444	631	0	245	0	608	458	406	317	0	721	411	397	481	0	0	374	0	0	1.26155	2
925	GB16504-RA:	1137	0	135	462	177	363	30	11	0	0	125	42	68	79	0	19	0	150	68	129	22	0	190	63	53	41	0	0	46	0	0	0.523415	1
926	GB13414-RA:	1938	0	391	585	469	493	107	95	0	0	154	89	150	163	0	72	0	140	117	103	89	0	183	135	112	118	0	0	110	0	0	1.00399	2
927	GB11042-RA:	510	0	93	151	114	152	24	10	0	0	48	29	38	35	0	17	0	42	42	32	22	0	47	36	24	30	0	0	33	0	0	0.481041	1
928	GB13777-RA:	1044	0	145	392	187	320	28	20	0	0	115	45	64	83	0	15	0	115	75	89	31	0	154	65	58	41	0	0	45	0	0	0.770053	2
929	GB11639-RA:	1143	0	247	314	247	335	51	61	0	0	101	69	54	83	0	47	0	100	81	67	47	0	93	70	67	86	0	0	65	0	0	1.14283	2
930	GB18485-RA:	3744	0	1019	1003	1037	685	247	300	0	0	165	190	303	378	0	266	0	156	187	87	238	0	274	263	270	245	0	0	174	0	0	1.06293	2
931	GB17515-RA:	4773	0	708	1896	844	1325	118	114	0	0	388	193	317	430	0	111	0	560	295	400	112	0	775	290	244	241	0	0	184	0	0	0.910585	2
932	GB16215-RB:	949	0	197	299	235	218	48	59	0	0	67	46	63	104	0	44	0	68	65	38	45	0	108	48	60	48	0	0	37	0	0	1.20944	2
933	GB10334-RA:	457	0	59	185	62	151	8	5	0	0	58	14	22	26	0	11	0	62	27	49	11	0	80	29	20	17	0	0	17	0	0	0.624658	1
934	GB17809-RA:	918	0	145	335	156	282	27	27	0	0	84	36	35	54	0	18	0	111	67	80	24	0	136	64	52	51	0	0	51	0	0	1.09576	2
935	GB16107-RA:	804	0	152	250	136	266	27	20	0	0	92	43	28	39	0	29	0	89	61	56	28	0	94	60	38	57	0	0	42	0	0	0.777864	2
936	GB19597-RA:	1407	0	352	311	367	377	84	110	0	0	122	82	72	94	0	75	0	85	101	57	101	0	74	85	79	97	0	0	88	0	0	1.19806	2
937	GB10107-RA:	801	0	103	314	133	251	24	7	0	0	84	35	43	61	0	10	0	102	59	70	17	0	131	51	38	38	0	0	30	0	0	0.4093	1
938	GB12376-RA:	765	0	108	239	174	244	42	23	0	0	100	26	49	53	0	17	0	68	60	47	29	0	96	42	25	37	0	0	50	0	0	0.936303	2
939	GB16552-RA:	687	0	144	220	139	184	27	29	0	0	52	37	32	45	0	22	0	65	51	37	37	0	81	56	41	44	0	0	30	0	0	0.995354	2
940	GB14623-RA:	1563	0	254	611	303	395	57	36	0	0	126	58	115	118	0	37	0	147	95	110	63	0	259	123	90	64	0	0	64	0	0	0.731114	1
941	GB15847-RA:	4773	0	1137	1338	1303	995	329	401	0	0	258	177	332	454	0	260	0	322	241	189	282	0	395	299	288	307	0	0	238	0	0	1.29191	2
942	GB15034-RA:	3426	0	520	1346	676	884	90	122	0	0	223	124	281	363	0	51	0	393	183	265	79	0	494	223	177	213	0	0	144	0	0	1.18904	2
943	GB10187-RA:	921	0	258	230	277	156	70	96	0	0	47	31	79	95	0	74	0	36	32	21	70	0	56	57	59	55	0	0	42	0	0	1.23718	2
944	GB15685-RA:	1632	0	243	544	361	484	87	37	0	0	171	70	123	124	0	34	0	150	114	119	57	0	199	101	72	80	0	0	93	0	0	0.688349	1
945	GB19267-RA:	2166	0	342	724	454	646	97	91	0	0	263	85	126	174	0	50	0	200	140	137	85	0	297	115	101	106	0	0	98	0	0	1.26946	2
946	GB11422-RA:	537	0	79	212	93	153	17	1	0	0	50	24	46	43	0	13	0	56	29	47	10	0	80	41	29	27	0	0	23	0	0	0.0730911	1
947	GB30553-RA_2:	179	0	34	38	49	58	17	6	0	0	20	14	11	14	0	5	0	13	15	8	6	0	6	9	8	15	0	0	11	0	0	0.644658	1
948	GB11614-RA:	1758	0	229	536	339	654	78	24	0	0	238	84	80	102	0	33	0	226	157	183	53	0	163	87	67	76	0	0	106	0	0	0.543494	1
949	GB10630-RA:	999	0	291	263	226	219	52	74	0	0	55	62	55	63	0	83	0	55	45	41	64	0	86	72	66	78	0	0	47	0	0	1.12408	2
950	GB11390-RA:	1230	0	185	436	232	377	36	27	0	0	134	56	90	77	0	21	0	110	79	109	42	0	168	81	68	54	0	0	77	0	0	0.773765	2
951	GB17030-RB:	1117	0	308	291	298	220	79	104	0	0	66	46	63	72	0	62	0	53	52	41	92	0	81	96	93	61	0	0	55	0	0	1.26567	2
952	GB16095-RA:	3777	0	936	1076	1008	757	236	320	0	0	193	152	268	368	0	234	0	224	184	132	216	0	345	230	239	247	0	0	188	0	0	1.28103	2
953	GB11415-RA:	2280	0	361	768	436	715	89	64	0	0	261	97	128	171	0	65	0	247	155	185	65	0	276	135	117	114	0	0	110	0	0	0.927088	2
954	GB10859-RA:	660	0	111	216	137	196	31	7	0	0	52	31	40	40	0	24	0	78	59	55	31	0	71	49	26	30	0	0	35	0	0	0.303807	1
955	GB10873-RA:	234	0	30	82	58	64	15	3	0	0	13	5	11	16	0	6	0	26	28	13	7	0	38	15	7	10	0	0	20	0	0	0.403448	1
956	GB12337-RA:	483	0	110	129	133	111	30	25	0	0	31	29	43	43	0	23	0	22	35	18	31	0	34	33	30	26	0	0	29	0	0	0.825359	2
957	GB11457-RA:	792	0	138	283	169	202	40	33	0	0	58	27	52	75	0	33	0	84	44	59	21	0	103	45	44	40	0	0	33	0	0	1.12066	2
958	GB15915-RA:	822	0	127	316	150	229	34	6	0	0	58	36	49	54	0	24	0	101	61	86	28	0	114	61	51	24	0	0	34	0	0	0.258898	1
959	GB12935-RA:	243	0	35	93	45	70	9	3	0	0	22	10	17	17	0	4	0	28	16	24	9	0	33	18	15	7	0	0	10	0	0	0.462857	1
960	GB10174-RA:	270	0	38	97	53	82	9	11	0	0	24	11	11	20	0	6	0	34	21	24	11	0	43	10	8	13	0	0	13	0	0	1.47468	2
961	GB16069-RA:	1758	0	276	643	323	516	59	31	0	0	157	76	128	130	0	49	0	185	105	144	36	0	248	120	82	109	0	0	98	0	0	0.611321	1
962	GB19784-RA:	321	0	44	126	49	102	8	5	0	0	32	13	14	20	0	4	0	45	22	33	9	0	50	22	16	15	0	0	12	0	0	0.744434	2
963	GB10796-RA:	798	0	105	289	139	265	22	7	0	0	100	33	50	56	0	11	0	100	60	69	29	0	109	54	30	35	0	0	32	0	0	0.382734	1
964	GB10148-RA:	1239	0	187	468	259	325	65	33	0	0	103	42	89	88	0	18	0	116	72	91	41	0	195	94	68	59	0	0	64	0	0	0.844197	2
965	GB30064-RA:	5749	0	1412	1294	2053	990	873	479	0	0	240	187	418	511	0	485	0	243	283	149	348	0	372	261	261	318	0	0	320	0	0	0.949958	2
966	GB19273-RA:	1119	0	173	348	209	389	45	19	0	0	157	56	64	62	0	24	0	123	81	99	49	0	112	74	48	52	0	0	53	0	0	0.588019	1
967	GB11259-RA:	1803	0	408	469	484	442	129	136	0	0	136	66	108	156	0	93	0	143	111	75	102	0	124	113	93	120	0	0	97	0	0	1.24174	2
968	GB10353-RA:	441	0	72	156	86	127	20	12	0	0	44	22	24	31	0	15	0	38	30	29	11	0	72	23	22	24	0	0	23	0	0	0.854651	2
969	GB18625-RA:	1248	0	322	375	258	293	46	39	0	0	74	79	89	71	0	74	0	81	84	56	82	0	118	129	87	79	0	0	59	0	0	0.585873	1
970	GB15035-RA:	5871	0	1002	1928	1146	1795	204	142	0	0	559	269	362	398	0	172	0	608	438	488	185	0	622	419	335	310	0	0	359	0	0	0.726019	1
971	GB14574-RA:	606	0	122	170	144	170	31	36	0	0	51	40	39	53	0	17	0	44	38	36	24	0	51	29	36	45	0	0	35	0	0	1.2418	2
972	GB13059-RA:	1443	0	289	423	364	367	92	97	0	0	121	59	99	135	0	52	0	112	76	66	62	0	140	81	72	103	0	0	75	0	0	1.33057	2
973	GB18591-RA:	411	0	63	136	75	137	10	13	0	0	45	13	20	20	0	5	0	49	32	35	15	0	48	32	19	24	0	0	30	0	0	1.13079	2
974	GB11835-RA:	1830	0	406	519	493	412	118	132	0	0	110	73	117	155	0	86	0	107	126	88	97	0	160	115	135	88	0	0	122	0	0	1.20685	2
975	GB14146-RA:	1344	0	293	447	270	334	46	68	0	0	80	54	84	102	0	44	0	137	72	78	59	0	139	127	86	104	0	0	63	0	0	1.15525	2
976	GB10171-RA:	1068	0	206	398	192	272	40	17	0	0	72	51	61	58	0	36	0	99	74	66	44	0	171	102	66	60	0	0	50	0	0	0.459041	1
977	GB17335-RA:	2997	0	612	828	713	844	185	107	0	0	231	207	172	229	0	108	0	239	249	159	131	0	249	190	168	205	0	0	167	0	0	0.734902	1
978	GB13988-RA:	1065	0	147	421	190	307	34	11	0	0	103	33	72	74	0	18	0	125	73	90	36	0	171	85	52	41	0	0	46	0	0	0.419441	1
979	GB17521-RA:	510	0	85	169	106	150	18	16	0	0	47	28	33	46	0	11	0	48	39	31	15	0	61	30	26	33	0	0	27	0	0	0.90566	2
980	GB19428-RA:	2001	0	439	563	479	520	96	123	0	0	143	110	115	156	0	74	0	153	145	93	113	0	181	132	114	138	0	0	114	0	0	1.17045	2
981	GB16674-RA:	1335	0	159	559	163	454	34	8	0	0	152	46	57	60	0	13	0	207	64	175	20	0	231	92	64	62	0	0	49	0	0	0.412085	1
982	GB15408-RA:	3036	0	452	1156	558	870	93	61	0	0	298	114	212	237	0	70	0	312	192	232	82	0	480	206	152	148	0	0	146	0	0	0.734275	1
983	GB14022-RA:	1659	0	272	447	376	564	98	65	0	0	211	75	91	97	0	46	0	161	122	135	64	0	129	85	66	96	0	0	117	0	0	1.05439	2
984	GB11666-RA:	981	0	112	406	156	307	23	4	0	0	99	37	59	72	0	14	0	128	70	101	18	0	175	57	43	37	0	0	43	0	0	0.224588	1
985	GB12865-RA:	513	0	75	180	94	164	19	4	0	0	59	22	34	35	0	9	0	63	37	46	20	0	58	40	25	21	0	0	20	0	0	0.291064	1
986	GB19124-RA:	603	0	73	210	173	147	61	12	0	0	53	12	65	65	0	15	0	47	35	37	11	0	73	34	25	22	0	0	35	0	0	0.572967	1
987	GB13231-RA:	423	0	61	156	79	127	19	6	0	0	37	16	21	31	0	10	0	57	33	36	11	0	59	29	19	21	0	0	17	0	0	0.526665	1
988	GB20080-RA:	1671	0	220	584	362	505	59	21	0	0	167	80	130	124	0	18	0	157	152	122	78	0	236	101	60	64	0	0	101	0	0	0.44062	1
989	GB16189-RA:	1267	0	190	469	259	349	45	20	0	0	108	55	93	100	0	20	0	123	101	82	51	0	191	95	62	57	0	0	63	0	0	0.514936	1
990	GB11655-RA:	999	0	148	353	213	285	57	7	0	0	79	44	63	60	0	22	0	100	86	76	34	0	141	75	49	43	0	0	62	0	0	0.221831	1
991	GB11343-RA:	2217	0	481	752	536	448	126	121	0	0	90	92	186	222	0	104	0	171	103	121	93	0	244	164	150	134	0	0	95	0	0	1.0405	2
992	GB17345-RA:	3157	0	688	943	743	783	181	233	0	0	210	142	153	268	0	138	0	265	176	171	128	0	328	175	196	226	0	0	166	0	0	1.43898	2
993	GB14602-RA:	4590	0	919	1383	1081	1207	272	231	0	0	349	202	277	356	0	196	0	396	301	301	193	0	435	290	274	256	0	0	260	0	0	1.06729	2
994	GB11557-RA:	1389	0	192	495	312	390	63	34	0	0	121	64	108	128	0	18	0	133	107	97	49	0	193	76	60	65	0	0	72	0	0	0.788361	2
995	GB17217-RA:	849	0	200	256	246	147	57	64	0	0	31	28	79	92	0	60	0	41	46	27	50	0	88	48	47	43	0	0	47	0	0	1.10439	2
996	GB18706-RA:	1932	0	629	342	713	248	227	234	0	0	34	86	155	151	0	190	0	32	97	23	239	0	49	118	106	94	0	0	96	0	0	1.00805	2
997	GB15986-RA:	627	0	101	244	139	143	22	9	0	0	42	27	63	64	0	21	0	49	45	30	28	0	105	44	27	25	0	0	25	0	0	0.401952	1
998	GB13920-RA:	138	0	17	48	22	51	4	1	0	0	20	4	8	3	0	4	0	18	9	16	6	0	20	8	2	5	0	0	9	0	0	0.368984	1
999	GB16975-RA:	1050	0	115	420	165	350	24	7	0	0	132	35	53	82	0	14	0	146	81	97	22	0	182	58	39	40	0	0	37	0	0	0.387352	1
1000	GB18715-RA:	474	0	71	197	82	124	15	5	0	0	44	18	36	35	0	14	0	49	26	33	19	0	94	34	17	21	0	0	13	0	0	0.407077	1
1001	GB19861-RA:	1518	0	211	582	284	441	51	21	0	0	144	78	100	127	0	29	0	157	112	115	44	0	256	83	69	69	0	0	62	0	0	0.531974	1
1002	GB11432-RA:	915	0	209	252	254	200	56	74	0	0	53	38	51	90	0	41	0	67	73	29	66	0	76	56	57	45	0	0	42	0	0	1.27548	2
1003	GB12642-RA:	3057	0	479	1173	513	892	79	87	0	0	310	123	171	227	0	88	0	340	176	259	87	0	505	181	157	147	0	0	119	0	0	1.08234	2
1004	GB18183-RA:	210	0	32	71	39	68	6	4	0	0	24	10	13	8	0	4	0	20	16	20	11	0	28	14	10	7	0	0	14	0	0	0.673077	1
1005	GB16480-RA:	1878	0	387	499	511	481	144	127	0	0	145	88	108	165	0	76	0	140	132	88	93	0	149	96	102	116	0	0	108	0	0	1.20606	2
1006	GB30204-RA:	507	0	155	113	123	116	29	53	0	0	26	31	21	41	0	46	0	32	20	16	26	0	30	25	29	54	0	0	27	0	0	1.40944	2
1007	GB10480-RA:	399	0	46	172	69	112	11	11	0	0	38	9	24	35	0	2	0	52	23	37	10	0	75	24	21	13	0	0	13	0	0	1.3828	2
1008	GB14056-RA:	1841	0	251	683	289	618	43	33	0	0	213	76	92	111	0	30	0	238	121	192	44	0	268	111	85	92	0	0	91	0	0	0.837522	2
1009	GB18429-RA:	1929	0	258	668	372	631	78	29	0	0	229	76	128	152	0	43	0	223	137	178	38	0	227	110	90	87	0	0	103	0	0	0.582864	1
1010	GB20091-RA:	1431	0	216	511	234	470	41	14	0	0	174	55	84	84	0	33	0	184	95	134	52	0	178	114	65	66	0	0	57	0	0	0.396368	1
1011	GB12028-RA:	663	0	110	219	136	198	24	10	0	0	61	31	63	44	0	18	0	63	39	61	25	0	62	51	30	37	0	0	43	0	0	0.443182	1
1012	GB10934-RA:	963	0	132	341	171	319	32	5	0	0	111	42	55	64	0	26	0	115	79	91	24	0	126	59	45	37	0	0	51	0	0	0.213317	1
1013	GB16645-RA:	864	0	146	324	161	233	30	29	0	0	74	36	56	68	0	15	0	89	46	67	29	0	122	66	56	46	0	0	34	0	0	1.06594	2
1014	GB10298-RA:	156	0	23	49	21	63	2	4	0	0	26	9	10	10	0	4	0	24	5	20	5	0	12	6	3	11	0	0	4	0	0	1.29193	2
1015	GB14594-RA:	1500	0	278	488	284	450	57	66	0	0	167	73	69	116	0	55	0	152	92	108	53	0	179	84	87	83	0	0	58	0	0	1.25393	2
1016	GB16852-RA:	918	0	175	306	203	234	37	48	0	0	64	37	58	88	0	34	0	87	60	54	32	0	107	56	54	55	0	0	46	0	0	1.24037	2
1017	GB15283-RA:	1605	0	229	581	340	455	80	31	0	0	147	52	122	124	0	36	0	164	107	139	44	0	208	110	87	61	0	0	92	0	0	0.639032	1
1018	GB10117-RA:	486	0	99	157	107	123	22	31	0	0	42	15	28	32	0	17	0	36	26	29	22	0	59	36	34	26	0	0	30	0	0	1.42226	2
1019	GB16127-RA:	2208	0	298	802	410	698	66	31	0	0	221	95	145	151	0	28	0	258	168	203	69	0	303	144	96	105	0	0	124	0	0	0.560223	1
1020	GB14767-RA:	1338	0	332	307	424	275	122	115	0	0	54	65	85	126	0	73	0	77	102	42	97	0	59	79	85	77	0	0	79	0	0	1.09308	2
1021	GB13824-RA:	2613	0	352	959	433	869	88	30	0	0	288	128	140	166	0	35	0	330	175	277	56	0	356	159	132	129	0	0	123	0	0	0.514316	1
1022	GB19107-RA:	1128	0	183	378	204	363	41	25	0	0	132	59	59	79	0	33	0	125	79	93	37	0	139	66	54	59	0	0	47	0	0	0.755384	2
1023	GB30369-RA:	1140	0	271	339	319	211	90	77	0	0	51	38	86	105	0	69	0	69	66	52	70	0	94	87	90	42	0	0	53	0	0	1.0154	2
1024	GB18862-RA:	1179	0	180	399	208	392	33	34	0	0	145	51	57	87	0	25	0	142	84	98	34	0	143	70	57	64	0	0	54	0	0	1.07067	2
1025	GB19170-RA:	762	0	117	238	126	281	27	8	0	0	110	37	31	41	0	21	0	100	60	74	24	0	72	50	35	37	0	0	34	0	0	0.413512	1
1026	GB16074-RA:	426	0	133	120	74	99	9	25	0	0	20	24	24	18	0	35	0	32	16	23	24	0	29	49	34	40	0	0	23	0	0	1.0821	2
1027	GB10496-RA:	522	0	89	196	103	134	15	16	0	0	32	22	40	42	0	9	0	59	32	43	25	0	68	42	28	27	0	0	21	0	0	0.911094	2
1028	GB13780-RA:	1860	0	254	735	404	467	74	39	0	0	144	74	171	189	0	40	0	161	120	135	53	0	309	101	94	67	0	0	88	0	0	0.706907	1
1029	GB10141-RA:	705	0	95	233	123	254	31	6	0	0	99	39	34	36	0	10	0	79	52	70	19	0	86	40	33	33	0	0	37	0	0	0.362003	1
1030	GB15720-RA:	2085	0	306	868	331	580	29	42	0	0	171	89	135	166	0	41	0	231	125	171	46	0	396	134	106	113	0	0	89	0	0	0.864581	2
1031	GB16813-RA:	3912	0	705	1260	775	1172	153	129	0	0	416	186	246	279	0	120	0	375	247	277	148	0	433	270	206	231	0	0	195	0	0	0.923629	2
1032	GB12094-RD:	1047	0	226	358	240	223	50	46	0	0	52	57	84	95	0	53	0	72	60	53	53	0	139	70	62	58	0	0	42	0	0	0.887942	2
1033	GB14150-RA:	1287	0	156	520	224	387	52	9	0	0	122	49	77	88	0	25	0	160	86	137	28	0	221	73	61	42	0	0	56	0	0	0.331473	1
1034	GB15098-RA:	5070	0	1163	1407	1231	1269	262	242	0	0	311	302	349	371	0	234	0	354	378	256	296	0	394	385	309	324	0	0	302	0	0	0.857009	2
1035	GB18452-RA:	498	0	68	191	84	155	17	6	0	0	53	21	24	36	0	15	0	63	37	50	13	0	78	26	25	15	0	0	18	0	0	0.523109	1
1036	GB15477-RA:	630	0	85	237	120	188	25	11	0	0	62	20	35	48	0	15	0	76	49	58	17	0	91	39	35	18	0	0	30	0	0	0.679412	1
1037	GB19175-RA:	525	0	109	128	144	144	32	37	0	0	47	29	30	42	0	22	0	29	45	25	31	0	39	21	29	27	0	0	39	0	0	1.23758	2
1038	GB18305-RA:	2364	0	408	880	371	705	66	58	0	0	216	105	123	175	0	72	0	301	124	205	47	0	326	173	130	159	0	0	83	0	0	0.905819	2
1039	GB11644-RA:	3129	0	493	1055	588	993	97	46	0	0	341	144	227	209	0	67	0	328	218	274	102	0	335	236	164	160	0	0	180	0	0	0.496523	1
1040	GB12685-RA:	3255	0	418	1254	475	1108	60	35	0	0	408	149	174	201	0	48	0	417	206	360	80	0	506	186	157	133	0	0	134	0	0	0.573785	1
1041	GB12174-RA:	753	0	85	302	132	234	28	6	0	0	83	29	44	54	0	9	0	93	54	73	20	0	133	41	32	24	0	0	29	0	0	0.402674	1
1042	GB13578-RA:	1410	0	259	473	264	414	56	35	0	0	131	77	74	93	0	39	0	143	99	94	52	0	177	108	78	90	0	0	63	0	0	0.721744	1
1043	GB11414-RA:	888	0	110	357	130	291	21	8	0	0	97	35	47	50	0	13	0	121	54	100	21	0	152	54	36	40	0	0	38	0	0	0.496783	1
1044	GB12856-RA:	672	0	160	182	175	155	39	56	0	0	48	35	40	67	0	30	0	41	40	25	38	0	51	38	50	42	0	0	31	0	0	1.344	2
1045	GB30297-RA_2:	1368	0	410	309	413	236	115	117	0	0	46	70	107	107	0	111	0	46	74	27	116	0	63	112	93	89	0	0	74	0	0	0.945231	2
1046	GB15682-RA:	1527	0	188	557	315	467	58	22	0	0	141	56	90	125	0	21	0	177	145	116	39	0	226	89	63	65	0	0	93	0	0	0.567275	1
1047	GB14876-RA:	645	0	88	227	125	205	19	6	0	0	78	31	43	49	0	13	0	63	57	45	24	0	94	38	27	24	0	0	33	0	0	0.351818	1
1048	GB18386-RA:	1122	0	242	364	248	268	67	36	0	0	71	63	77	77	0	60	0	74	68	67	43	0	136	83	77	62	0	0	60	0	0	0.673021	1
1049	GB19707-RA:	516	0	91	180	128	117	23	29	0	0	39	14	40	61	0	20	0	41	36	20	21	0	70	28	28	22	0	0	23	0	0	1.28468	2
1050	GB17167-RA:	2289	0	434	754	445	656	88	51	0	0	196	130	164	172	0	93	0	210	142	154	65	0	267	160	112	164	0	0	120	0	0	0.604458	1
1051	GB19995-RA:	522	0	97	178	111	136	23	18	0	0	44	15	32	49	0	23	0	54	38	31	16	0	56	41	35	23	0	0	23	0	0	0.872666	2
1052	GB10291-RA:	915	0	178	269	273	195	69	84	0	0	68	24	72	98	0	24	0	63	48	34	66	0	91	45	43	45	0	0	40	0	0	1.58168	2
1053	GB17972-RA:	2019	0	478	549	569	423	150	167	0	0	112	81	132	201	0	97	0	118	120	50	106	0	164	133	135	140	0	0	112	0	0	1.23969	2
1054	GB18882-RA:	1248	0	249	421	271	307	64	39	0	0	80	69	93	90	0	50	0	87	75	83	46	0	156	91	84	69	0	0	71	0	0	0.721291	1
1055	GB30390-RA:	891	0	145	302	173	271	42	27	0	0	104	41	48	63	0	27	0	93	56	77	35	0	111	50	49	34	0	0	33	0	0	0.959019	2
1056	GB10724-RA:	513	0	91	157	122	143	29	38	0	0	46	16	26	46	0	14	0	53	29	32	19	0	55	23	23	35	0	0	28	0	0	1.7559	2
1057	GB30288-RA:	4341	0	811	1374	876	1280	196	126	0	0	403	237	277	289	0	144	0	408	277	319	159	0	461	304	227	281	0	0	232	0	0	0.769902	2
1058	GB18710-RA:	1125	0	172	375	202	376	32	11	0	0	131	56	70	74	0	28	0	128	89	107	35	0	116	77	60	49	0	0	61	0	0	0.356177	1
1059	GB12734-RA:	627	0	74	217	104	232	18	4	0	0	89	29	37	40	0	10	0	88	45	75	20	0	70	31	22	22	0	0	26	0	0	0.325884	1
1060	GB14844-RA:	972	0	137	375	151	309	26	9	0	0	106	39	50	58	0	23	0	122	66	101	25	0	149	66	53	36	0	0	42	0	0	0.422874	1
1061	GB13792-RA:	1494	0	353	364	406	371	114	101	0	0	76	92	71	113	0	66	0	104	120	55	79	0	101	94	88	120	0	0	99	0	0	1.05286	2
1062	GB10626-RA:	762	0	96	301	150	215	34	21	0	0	68	20	58	66	0	23	0	87	37	81	10	0	121	32	34	29	0	0	40	0	0	1.11125	2
1063	GB13876-RA:	489	0	100	152	146	91	40	37	0	0	19	23	41	62	0	11	0	34	28	17	29	0	44	28	33	27	0	0	15	0	0	1.23925	2
1064	GB16694-RA:	393	0	93	99	112	89	30	21	0	0	19	21	36	36	0	27	0	22	25	14	19	0	24	24	17	30	0	0	27	0	0	0.792339	2
1065	GB12876-RA:	1296	0	215	442	295	344	55	31	0	0	95	57	113	118	0	35	0	118	96	83	48	0	148	92	63	69	0	0	74	0	0	0.633441	1
1066	GB13106-RA:	1530	0	414	384	514	218	149	142	0	0	41	48	156	174	0	131	0	52	67	25	114	0	91	93	85	84	0	0	77	0	0	1.02098	2
1067	GB14724-RA:	1098	0	131	454	134	379	15	6	0	0	141	39	50	70	0	12	0	170	63	122	20	0	187	74	46	53	0	0	29	0	0	0.375299	1
1068	GB16834-RA:	321	0	63	98	55	105	6	14	0	0	37	14	10	24	0	13	0	40	25	26	11	0	25	22	22	17	0	0	14	0	0	1.29697	2
1069	GB16840-RA:	1362	0	202	470	227	463	38	17	0	0	185	58	74	85	0	37	0	146	98	117	30	0	177	90	73	62	0	0	74	0	0	0.50495	1
1070	GB19922-RA:	1104	0	139	406	233	326	42	12	0	0	104	32	90	90	0	22	0	114	89	96	25	0	146	73	55	37	0	0	76	0	0	0.409053	1
1071	GB10710-RA:	1905	0	446	574	536	349	121	150	0	0	84	84	171	219	0	92	0	104	94	63	119	0	171	120	127	108	0	0	77	0	0	1.19533	2
1072	GB11582-RA:	1407	0	248	459	263	437	58	6	0	0	130	68	88	76	0	60	0	146	111	111	36	0	157	114	67	85	0	0	93	0	0	0.129431	1
1073	GB13987-RA:	2853	0	358	1230	501	764	77	43	0	0	256	85	212	263	0	57	0	317	169	222	54	0	571	173	130	117	0	0	106	0	0	0.68399	1
1074	GB15344-RA:	6039	0	1692	1487	1800	1060	496	604	0	0	199	222	390	552	0	453	0	294	310	183	407	0	338	413	464	368	0	0	345	0	0	1.19765	2
1075	GB17190-RA:	966	0	226	319	227	194	48	56	0	0	34	40	67	76	0	50	0	66	56	40	48	0	122	80	64	64	0	0	54	0	0	1.05446	2
1076	GB12050-RA:	5499	0	697	2154	1001	1647	137	58	0	0	525	206	364	488	0	82	0	654	442	412	114	0	902	351	233	268	0	0	262	0	0	0.457135	1
1077	GB13215-RA:	2547	0	418	898	472	759	95	68	0	0	233	129	139	182	0	60	0	290	170	225	87	0	329	161	140	131	0	0	107	0	0	0.877849	2
1078	GB18580-RA:	213	0	50	64	42	57	4	14	0	0	13	15	11	15	0	12	0	21	13	14	15	0	25	9	7	16	0	0	8	0	0	1.42	2
1079	GB16443-RA:	1188	0	165	417	246	360	58	13	0	0	96	63	74	82	0	24	0	130	101	115	35	0	155	64	58	48	0	0	71	0	0	0.380488	1
1080	GB30543-RA:	1578	0	406	447	412	313	111	133	0	0	83	70	95	144	0	86	0	88	73	58	86	0	128	117	135	99	0	0	71	0	0	1.25469	2
1081	GB11048-RA:	1314	0	282	377	269	386	66	32	0	0	125	74	78	73	0	63	0	114	93	89	57	0	101	113	83	79	0	0	73	0	0	0.554299	1
1082	GB12398-RA:	372	0	38	136	100	98	27	8	0	0	22	11	34	37	0	4	0	37	31	31	8	0	52	15	12	14	0	0	28	0	0	0.783158	2
1083	GB11023-RA:	1209	0	246	365	319	279	77	67	0	0	77	61	88	109	0	46	0	82	87	50	74	0	133	72	62	64	0	0	59	0	0	1.03223	2
1084	GB11680-RA:	540	0	51	232	69	188	4	2	0	0	60	21	27	36	0	4	0	85	36	70	7	0	101	24	18	22	0	0	22	0	0	0.306905	1
1085	GB16187-RB:	2351	0	504	664	558	625	96	133	0	0	187	123	145	189	0	95	0	164	184	118	122	0	203	153	152	135	0	0	151	0	0	1.11183	2
1086	GB11472-RA:	498	0	63	185	92	158	20	3	0	0	57	21	30	39	0	9	0	52	39	41	5	0	74	30	29	20	0	0	28	0	0	0.257764	1
1087	GB18995-RA:	4854	0	887	1630	1374	963	321	359	0	0	252	160	463	661	0	145	0	341	231	166	182	0	580	222	246	314	0	0	210	0	0	1.42983	2
1088	GB30397-RA:	1089	0	142	354	160	433	19	28	0	0	157	44	37	67	0	13	0	175	76	139	17	0	90	57	51	61	0	0	57	0	0	1.34208	2
1089	GB17859-RA:	1032	0	105	462	168	297	30	8	0	0	85	31	73	82	0	8	0	143	57	121	18	0	200	58	45	34	0	0	38	0	0	0.468027	1
1090	GB17486-RA:	1704	0	547	433	446	278	116	150	0	0	61	67	109	123	0	176	0	64	71	42	120	0	113	154	147	104	0	0	86	0	0	1.0477	2
1091	GB13621-RA:	924	0	168	313	180	263	41	37	0	0	91	41	50	59	0	23	0	89	52	71	38	0	115	67	58	49	0	0	42	0	0	1.13056	2
1092	GB12463-RA:	2436	0	551	652	638	595	156	163	0	0	159	119	153	177	0	99	0	175	166	115	163	0	189	170	134	155	0	0	142	0	0	1.12952	2
1093	GB14221-RA:	627	0	149	173	170	135	48	58	0	0	36	22	27	60	0	33	0	50	37	28	35	0	48	36	48	33	0	0	27	0	0	1.43569	2
1094	GB11863-RA:	438	0	49	174	65	150	12	6	0	0	57	13	22	26	0	9	0	62	25	52	8	0	74	21	16	16	0	0	18	0	0	0.825118	2
1095	GB10154-RA:	1125	0	157	382	205	381	42	11	0	0	131	50	68	77	0	21	0	139	84	97	25	0	132	75	43	68	0	0	61	0	0	0.384496	1
1096	GB13057-RA:	6597	0	1651	1757	1877	1312	478	520	0	0	331	270	553	593	0	390	0	356	326	208	451	0	485	470	363	447	0	0	355	0	0	1.10698	2
1097	GB15189-RA:	777	0	97	348	135	197	30	15	0	0	59	22	48	53	0	17	0	82	42	73	18	0	178	43	39	23	0	0	34	0	0	0.890034	2
1098	GB13579-RB:	4549	0	1118	1203	1231	997	294	398	0	0	281	187	287	459	0	273	0	302	252	146	251	0	337	260	276	318	0	0	227	0	0	1.31553	2
1099	GB10497-RA:	2457	0	557	637	760	503	219	195	0	0	117	88	168	243	0	123	0	142	178	79	142	0	163	151	163	129	0	0	156	0	0	1.1318	2
1100	GB14214-RA:	1827	0	215	848	262	502	38	24	0	0	139	45	101	146	0	28	0	268	99	184	28	0	399	118	80	79	0	0	50	0	0	0.778413	2
1101	GB13243-RA:	1098	0	300	256	291	251	72	108	0	0	63	72	49	102	0	73	0	62	62	26	63	0	80	47	65	99	0	0	54	0	0	1.35835	2
1102	GB15964-RA:	1224	0	182	418	223	401	41	29	0	0	154	55	71	95	0	28	0	141	82	104	36	0	148	70	57	61	0	0	51	0	0	0.874587	2
1103	GB11245-RA:	5397	0	1328	1382	1610	1077	464	483	0	0	269	187	348	547	0	334	0	324	315	152	302	0	358	324	351	341	0	0	297	0	0	1.2192	2
1104	GB17100-RA:	975	0	308	198	293	176	74	90	0	0	25	64	69	69	0	86	0	33	60	20	97	0	41	68	54	71	0	0	53	0	0	0.972364	2
1105	GB11349-RA:	5103	0	942	1684	1130	1347	225	204	0	0	400	247	378	450	0	153	0	441	323	308	195	0	587	338	278	316	0	0	259	0	0	0.977972	2
1106	GB12808-RA:	3837	0	697	1411	629	1100	124	45	0	0	327	190	206	233	0	135	0	432	254	304	121	0	546	327	226	215	0	0	151	0	0	0.393841	1
1107	GB17062-RA:	669	0	125	237	163	144	30	40	0	0	47	19	55	69	0	31	0	45	38	37	30	0	95	35	42	22	0	0	33	0	0	1.31337	2
1108	GB13035-RA:	666	0	106	230	129	201	22	21	0	0	71	28	35	45	0	15	0	70	51	54	30	0	88	42	36	25	0	0	32	0	0	1.02282	2
1109	GB16909-RA:	9099	0	2117	2472	2720	1790	703	864	0	0	406	346	653	1002	0	453	0	529	500	262	505	0	753	454	537	622	0	0	509	0	0	1.36527	2
1110	GB16620-RA:	2982	0	891	813	797	481	217	274	0	0	102	98	196	241	0	253	0	160	110	99	218	0	206	266	250	170	0	0	121	0	0	1.15059	2
1111	GB14836-RA:	1548	0	378	379	384	407	88	118	0	0	136	73	82	149	0	97	0	111	96	51	60	0	88	90	97	124	0	0	87	0	0	1.25843	2
1112	GB11553-RA:	1548	0	262	460	312	514	77	44	0	0	185	91	81	93	0	45	0	150	110	140	54	0	144	82	84	79	0	0	88	0	0	0.833235	2
1113	GB18046-RA:	690	0	95	271	135	189	25	8	0	0	63	26	51	67	0	13	0	78	51	47	21	0	108	48	33	28	0	0	22	0	0	0.430409	1
1114	GB13145-RA:	1818	0	453	484	533	348	146	172	0	0	95	72	133	152	0	94	0	78	82	42	132	0	174	115	98	129	0	0	103	0	0	1.29508	2
1115	GB17766-RA:	6192	0	894	2293	1778	1227	390	354	0	0	374	190	598	916	0	107	0	451	436	188	260	0	945	243	299	228	0	0	212	0	0	1.379	2
1116	GB18285-RA:	393	0	57	143	75	118	13	7	0	0	35	16	32	26	0	10	0	42	23	41	10	0	51	24	18	19	0	0	25	0	0	0.643509	1
1117	GB11022-RA:	1338	0	242	458	257	381	38	55	0	0	114	59	70	107	0	39	0	142	94	93	45	0	168	89	78	80	0	0	66	0	0	1.18323	2
1118	GB12434-RA:	924	0	176	294	195	259	40	29	0	0	94	51	65	66	0	31	0	77	61	55	51	0	107	65	45	49	0	0	37	0	0	0.780769	2
1119	GB16243-RA:	1056	0	227	293	311	225	74	59	0	0	56	47	96	85	0	40	0	56	82	47	86	0	79	81	61	40	0	0	66	0	0	0.88253	2
1120	GB14692-RA:	2802	0	415	1117	468	802	71	15	0	0	221	109	168	188	0	41	0	331	214	219	68	0	459	250	158	148	0	0	141	0	0	0.216404	1
1121	GB10929-RA:	1038	0	287	296	251	204	60	63	0	0	53	47	62	83	0	83	0	62	66	28	66	0	90	94	81	57	0	0	42	0	0	0.907784	2
1122	GB13857-RA:	888	0	124	318	156	290	36	9	0	0	106	45	47	58	0	26	0	94	64	72	17	0	143	44	34	47	0	0	45	0	0	0.413151	1
1123	GB11985-RA:	554	0	94	185	121	154	31	6	0	0	44	29	49	39	0	16	0	50	35	43	20	0	60	42	26	32	0	0	31	0	0	0.292245	1
1124	GB14276-RA:	363	0	67	125	51	120	5	8	0	0	47	18	13	19	0	12	0	38	25	24	10	0	52	29	21	24	0	0	17	0	0	0.849868	2
1125	GB14764-RA:	3393	0	752	971	988	682	224	272	0	0	171	149	305	378	0	142	0	186	187	103	210	0	300	189	179	221	0	0	176	0	0	1.24216	2
1126	GB18104-RA:	690	0	75	290	116	209	17	8	0	0	73	19	51	52	0	9	0	87	40	71	17	0	127	39	24	25	0	0	30	0	0	0.634483	1
1127	GB14808-RA:	1266	0	286	358	320	302	79	88	0	0	88	60	74	109	0	62	0	87	79	59	65	0	114	75	83	76	0	0	67	0	0	1.21731	2
1128	GB20110-RA:	2607	0	520	779	776	532	195	196	0	0	140	90	240	316	0	93	0	158	145	85	120	0	236	141	145	162	0	0	144	0	0	1.26629	2
1129	GB19815-RA:	3603	0	564	1333	734	972	132	99	0	0	309	140	286	288	0	67	0	354	217	240	145	0	546	258	146	206	0	0	169	0	0	0.861637	2
1130	GB17804-RA:	354	0	43	158	72	81	9	9	0	0	25	13	36	38	0	3	0	28	18	24	10	0	77	18	17	13	0	0	15	0	0	1.02907	2
1131	GB15568-RA:	1365	0	250	493	262	360	52	32	0	0	121	68	98	114	0	35	0	129	80	88	54	0	175	115	91	70	0	0	42	0	0	0.66687	1
1132	GB17981-RA:	1380	0	287	414	346	333	72	99	0	0	109	65	84	147	0	38	0	102	91	39	70	0	142	85	86	93	0	0	57	0	0	1.3758	2
1133	GB10874-RA:	3105	0	584	1222	526	773	89	87	0	0	209	129	199	233	0	102	0	308	151	226	76	0	496	266	219	187	0	0	127	0	0	0.879392	2
1134	GB12556-RA:	582	0	70	224	136	152	23	10	0	0	45	19	60	60	0	8	0	54	43	48	19	0	82	33	28	15	0	0	34	0	0	0.611345	1
1135	GB13384-RA:	4107	0	628	1654	720	1105	129	50	0	0	326	176	302	288	0	104	0	399	239	342	98	0	725	298	228	198	0	0	204	0	0	0.454153	1
1136	GB17835-RA:	735	0	130	275	118	212	15	8	0	0	68	36	46	56	0	28	0	76	49	59	15	0	101	58	51	36	0	0	32	0	0	0.383312	1
1137	GB14393-RA:	4440	0	722	1437	861	1420	161	163	0	0	465	207	220	281	0	88	0	519	317	406	189	0	485	264	213	232	0	0	229	0	0	1.16421	2
1138	GB10964-RA:	1503	0	282	451	302	468	55	68	0	0	157	72	71	95	0	48	0	142	108	107	55	0	154	94	83	96	0	0	97	0	0	1.20008	2
1139	GB13838-RA:	180	0	35	53	47	45	6	10	0	0	14	7	15	17	0	3	0	13	16	9	12	0	11	15	14	6	0	0	11	0	0	1.09422	2
1140	GB15377-RA:	1311	0	144	524	217	426	41	6	0	0	128	54	75	95	0	13	0	188	95	149	25	0	208	71	53	53	0	0	56	0	0	0.251728	1
1141	GB20137-RA:	1725	0	205	648	284	588	48	13	0	0	215	72	100	128	0	18	0	233	123	169	40	0	248	102	66	81	0	0	68	0	0	0.385177	1
1142	GB16465-RA:	1098	0	150	385	211	352	43	13	0	0	119	50	81	69	0	20	0	118	74	115	34	0	133	67	53	43	0	0	65	0	0	0.450995	1
1143	GB11253-RA:	963	0	179	320	200	264	46	37	0	0	77	41	61	60	0	29	0	90	56	73	38	0	114	72	54	58	0	0	56	0	0	0.995279	2
1144	GB13903-RA:	1362	0	243	406	316	397	74	65	0	0	131	75	87	112	0	36	0	117	90	89	56	0	137	67	65	86	0	0	74	0	0	1.15291	2
1145	GB10575-RA:	2064	0	277	757	355	675	72	23	0	0	238	90	126	148	0	39	0	273	134	213	61	0	270	125	88	89	0	0	74	0	0	0.482758	1
1146	GB19155-RA:	8061	0	1346	3191	1401	2123	239	135	0	0	655	370	590	551	0	178	0	724	437	638	236	0	1338	663	539	393	0	0	374	0	0	0.577085	1
1147	GB18287-RA:	960	0	122	354	197	287	36	12	0	0	95	39	72	72	0	17	0	89	77	72	24	0	155	54	38	43	0	0	64	0	0	0.479321	1
1148	GB19299-RA:	1122	0	304	244	336	238	96	96	0	0	68	55	65	83	0	81	0	50	79	23	91	0	65	72	64	68	0	0	65	0	0	1.05451	2
1149	GB13661-RA:	1575	0	181	579	289	526	43	25	0	0	190	51	97	131	0	18	0	202	124	154	32	0	206	87	73	58	0	0	83	0	0	0.752739	2
1150	GB10712-RA:	4506	0	1337	1183	1246	740	312	400	0	0	121	171	306	361	0	357	0	210	228	121	335	0	292	408	375	270	0	0	238	0	0	1.08194	2
1151	GB13702-RA:	1971	0	270	756	360	585	74	38	0	0	190	80	125	152	0	43	0	233	123	188	52	0	306	109	91	84	0	0	82	0	0	0.770556	2
1152	GB15065-RA:	1572	0	228	601	231	512	36	21	0	0	184	81	78	108	0	34	0	200	96	147	40	0	253	92	69	85	0	0	47	0	0	0.626794	1
1154	GB30029-RA:	1206	0	168	421	223	394	51	7	0	0	144	51	78	77	0	25	0	140	87	107	36	0	151	85	51	56	0	0	59	0	0	0.225336	1
1155	GB16025-RA:	2820	0	651	755	680	734	154	147	0	0	204	153	171	209	0	148	0	211	208	125	151	0	217	203	155	197	0	0	166	0	0	0.936433	2
1156	GB13140-RA:	1449	0	260	439	350	400	80	64	0	0	111	54	84	122	0	49	0	144	122	75	57	0	148	93	62	92	0	0	91	0	0	1.01908	2
1157	GB17848-RA:	1791	0	242	683	307	559	44	17	0	0	181	80	109	113	0	34	0	204	137	173	56	0	285	111	84	68	0	0	94	0	0	0.409818	1
1158	GB12126-RA:	375	0	55	126	48	146	10	3	0	0	60	16	14	14	0	10	0	56	21	47	10	0	39	25	17	18	0	0	14	0	0	0.426136	1
1159	GB10340-RA:	4230	0	663	1516	850	1201	140	112	0	0	399	205	305	345	0	98	0	393	293	311	161	0	612	247	206	198	0	0	204	0	0	0.840671	2
1160	GB12432-RA:	11346	0	2530	3257	2695	2864	569	648	0	0	872	579	716	944	0	529	0	849	762	530	617	0	1008	774	684	700	0	0	564	0	0	1.0783	2
1161	GB15898-RA:	4185	0	893	1163	1081	1048	265	293	0	0	305	182	257	374	0	157	0	326	266	189	207	0	338	261	242	287	0	0	235	0	0	1.27024	2
1162	GB16561-RA:	2649	0	353	1011	457	828	60	20	0	0	250	115	151	181	0	55	0	323	226	250	76	0	416	163	121	101	0	0	140	0	0	0.328414	1
1163	GB19437-RA:	1845	0	339	570	383	553	72	86	0	0	180	87	99	131	0	58	0	178	126	149	71	0	181	108	112	98	0	0	108	0	0	1.22207	2
1164	GB19809-RA:	1245	0	183	442	201	419	32	26	0	0	154	55	52	72	0	25	0	151	91	114	38	0	178	77	60	60	0	0	59	0	0	0.880026	2
1165	GB13308-RB:	4200	0	777	1459	1163	801	263	288	0	0	229	137	389	541	0	115	0	269	223	137	193	0	543	237	257	212	0	0	166	0	0	1.33857	2
1166	GB15087-RA:	969	0	110	422	160	277	18	12	0	0	99	28	75	76	0	10	0	105	55	86	21	0	199	60	42	37	0	0	45	0	0	0.660682	1
1167	GB18978-RA:	2670	0	323	1197	395	755	60	29	0	0	238	107	159	193	0	41	0	320	147	248	52	0	609	146	109	121	0	0	90	0	0	0.60689	1
1168	GB30284-RA:	804	0	161	237	173	233	30	32	0	0	80	39	47	61	0	31	0	70	64	45	38	0	71	59	48	44	0	0	44	0	0	0.923707	2
1169	GB16685-RA:	1530	0	211	553	235	531	50	11	0	0	187	64	78	68	0	33	0	196	96	175	33	0	206	103	72	73	0	0	84	0	0	0.339417	1
1170	GB30138-RC:	2244	0	542	636	623	443	160	192	0	0	100	95	159	206	0	93	0	132	112	87	141	0	180	162	164	144	0	0	116	0	0	1.27596	2
1171	GB18618-RA:	8661	0	1454	2869	1653	2685	286	285	0	0	951	405	508	602	0	234	0	882	574	698	318	0	1038	530	441	461	0	0	447	0	0	1.02701	2
1172	GB11325-RA:	2517	0	547	789	737	444	189	228	0	0	104	71	184	315	0	98	0	164	136	83	128	0	241	149	200	121	0	0	105	0	0	1.42352	2
1173	GB17612-RB:	987	0	189	305	233	260	52	47	0	0	83	39	68	90	0	37	0	85	66	54	38	0	94	66	57	57	0	0	53	0	0	1.05341	2
1174	GB19648-RA:	498	0	85	192	95	126	20	11	0	0	34	24	32	40	0	10	0	51	32	34	18	0	77	40	31	26	0	0	17	0	0	0.67839	1
1175	GB16680-RA:	4434	0	562	1639	816	1417	177	40	0	0	487	177	269	299	0	67	0	515	330	431	102	0	631	277	224	169	0	0	238	0	0	0.386749	1
1176	GB17215-RA:	408	0	95	99	97	117	24	24	0	0	33	30	20	32	0	19	0	32	29	18	19	0	27	21	20	37	0	0	22	0	0	1.06262	2
1177	GB16292-RA:	1374	0	466	302	426	180	128	147	0	0	33	57	108	90	0	131	0	27	43	18	145	0	63	130	104	86	0	0	63	0	0	1.01744	2
1178	GB18465-RA:	1215	0	161	457	241	356	57	15	0	0	118	49	83	99	0	22	0	138	86	104	34	0	178	75	57	48	0	0	51	0	0	0.469704	1
1179	GB12939-RA:	510	0	71	201	85	153	17	5	0	0	46	22	32	38	0	12	0	65	31	48	10	0	82	32	22	27	0	0	20	0	0	0.422535	1
1180	GB18656-RA:	2685	0	406	914	473	892	93	57	0	0	331	125	150	175	0	58	0	306	173	261	75	0	311	166	146	127	0	0	130	0	0	0.796952	2
1181	GB17045-RA:	3999	0	559	1462	722	1256	143	53	0	0	449	168	250	263	0	81	0	454	276	364	131	0	577	257	180	167	0	0	185	0	0	0.525144	1
1182	GB11910-RA:	915	0	120	352	155	288	29	7	0	0	98	39	56	66	0	15	0	116	63	94	25	0	132	59	47	33	0	0	35	0	0	0.344355	1
1183	GB14771-RA:	780	0	119	233	155	273	41	13	0	0	97	38	36	40	0	22	0	91	65	73	28	0	74	46	32	37	0	0	46	0	0	0.549742	1
1184	GB17011-RA:	645	1	155	169	178	142	49	53	0	1	29	41	48	58	0	31	0	38	28	27	37	0	53	30	29	58	0	1	33	0	0	1.23904	2
1185	GB10093-RA:	3426	599	569	933	649	676	151	151	0	0	194	121	186	230	598	133	1	216	160	184	122	0	354	164	177	137	1	0	145	0	0	1.4009	2
1186	GB13544-RA:	3333	0	726	987	962	658	212	259	0	0	167	126	296	344	0	141	0	185	195	127	226	0	316	199	190	169	0	0	180	0	0	1.23601	2
1187	GB13748-RA:	1524	0	340	412	388	384	79	130	0	0	116	53	94	151	0	74	0	126	85	65	69	0	112	83	79	118	0	0	89	0	0	1.50182	2
1188	GB18388-RA:	1794	0	245	661	326	562	75	25	0	0	202	67	123	129	0	35	0	209	103	181	37	0	232	118	97	76	0	0	84	0	0	0.561537	1
1189	GB12082-RA:	687	0	90	247	104	246	23	5	0	0	90	32	33	41	0	17	0	98	43	81	14	0	88	36	27	32	0	0	26	0	0	0.366987	1
1190	GB18370-RA:	441	0	63	150	68	160	10	6	0	0	58	18	19	21	0	10	0	54	33	42	7	0	57	29	19	27	0	0	30	0	0	0.617647	1
1191	GB19343-RA:	1254	0	218	364	253	419	59	14	0	0	148	77	77	71	0	33	0	122	103	90	51	0	108	94	56	78	0	0	72	0	0	0.318309	1
1192	GB12293-RA:	1392	0	327	333	453	279	128	147	0	0	58	53	88	144	0	58	0	87	90	36	99	0	83	69	75	95	0	0	81	0	0	1.38137	2
1193	GB11667-RA:	1092	0	182	401	214	295	44	9	0	0	84	58	82	69	0	25	0	95	79	87	43	0	155	89	69	45	0	0	58	0	0	0.252336	1
1194	GB19470-RA:	483	0	157	103	154	69	44	49	0	0	13	14	36	32	0	50	0	15	25	9	51	0	17	44	34	22	0	0	27	0	0	0.978865	2
1195	GB16247-RA:	2238	0	301	882	313	742	55	24	0	0	265	87	111	129	0	38	0	296	123	248	35	0	352	152	123	105	0	0	94	0	0	0.570112	1
1196	GB15306-RA:	291	0	45	100	45	101	7	9	0	0	39	11	8	17	0	7	0	36	21	23	6	0	41	18	15	17	0	0	15	0	0	1.29333	2
1197	GB12802-RA:	2727	0	685	713	718	611	163	192	0	0	173	114	188	231	0	184	0	159	175	103	158	0	183	195	183	160	0	0	165	0	0	1.06456	2
1198	GB12576-RA:	5349	0	839	1913	1038	1559	179	116	0	0	496	241	370	417	0	117	0	538	373	431	158	0	699	365	305	259	0	0	284	0	0	0.712478	1
1199	GB20047-RA:	573	0	62	205	110	196	24	7	0	0	76	19	34	44	0	6	0	74	45	55	15	0	76	29	21	20	0	0	27	0	0	0.588123	1
1200	GB10869-RA:	2052	0	514	579	452	507	89	123	0	0	134	114	110	149	0	109	0	134	130	89	89	0	172	168	162	154	0	0	125	0	0	1.08638	2
1201	GB17354-RA:	348	0	113	106	65	64	10	28	0	0	10	16	16	22	0	42	0	26	11	21	21	0	36	27	27	22	0	0	12	0	0	1.32662	2
1202	GB19898-RA:	3920	0	609	1422	737	1152	117	101	0	0	384	173	255	296	0	97	0	403	264	332	132	0	556	237	208	172	0	0	192	0	0	0.88211	2
1203	GB13957-RA:	513	0	138	109	149	117	51	50	0	0	29	33	22	39	0	31	0	30	26	16	34	0	29	24	28	45	0	0	25	0	0	1.24745	2
1204	GB10002-RA:	3418	0	740	937	914	827	202	200	0	0	199	152	209	269	0	175	0	231	303	137	198	0	317	213	180	187	0	0	245	0	0	1.0107	2
1205	GB14766-RA:	2952	0	682	856	868	546	208	242	0	0	144	109	289	352	0	152	0	143	129	82	158	0	242	179	181	191	0	0	150	0	0	1.20678	2
1206	GB15361-RA:	848	0	116	339	139	254	22	13	0	0	84	34	56	45	0	16	0	96	48	81	32	0	159	53	28	40	0	0	40	0	0	0.683701	1
1207	GB19676-RA:	5622	0	1532	1475	1631	984	414	524	0	0	237	199	425	485	0	400	0	246	268	159	429	0	421	409	383	320	0	0	302	0	0	1.17899	2
1208	GB17183-RA:	2097	0	555	532	576	434	140	192	0	0	118	91	148	219	0	131	0	131	96	58	122	0	113	141	140	162	0	0	94	0	0	1.25946	2
1209	GB13739-RA:	2871	0	368	1075	461	967	76	23	0	0	356	114	182	179	0	47	0	366	180	312	75	0	399	184	128	118	0	0	131	0	0	0.389235	1
1210	GB19678-RA:	507	50	64	165	75	153	14	4	0	0	56	18	25	33	49	15	1	58	31	43	6	0	61	27	21	22	1	0	21	0	0	0.4225	1
1211	GB10248-RA:	591	0	81	201	121	188	30	16	0	0	66	27	28	42	0	18	0	70	47	56	23	0	82	20	21	19	0	0	25	0	0	0.9648	2
1212	GB17817-RA:	1275	0	312	360	346	257	81	96	0	0	65	50	91	114	0	62	0	78	78	41	86	0	100	104	91	73	0	0	64	0	0	1.13384	2
1213	GB10359-RA:	618	0	105	202	128	183	32	3	0	0	51	35	40	37	0	17	0	59	53	50	21	0	65	49	38	29	0	0	38	0	0	0.137946	1
1214	GB13784-RA:	267	0	55	73	60	79	11	17	0	0	25	19	13	22	0	4	0	21	19	15	12	0	20	15	19	20	0	0	14	0	0	1.37545	2
1215	GB12210-RA:	1521	0	272	492	292	465	56	54	0	0	158	72	79	99	0	54	0	147	103	104	49	0	196	92	69	100	0	0	88	0	0	1.03412	2
1216	GB14016-RA:	2439	0	393	973	417	656	67	40	0	0	191	96	157	188	0	69	0	281	153	190	74	0	406	188	128	122	0	0	88	0	0	0.59531	1
1217	GB19805-RA:	1443	0	205	554	231	453	47	16	0	0	173	67	86	101	0	24	0	166	82	129	36	0	225	98	77	68	0	0	47	0	0	0.487551	1
1218	GB13627-RA:	939	0	126	399	188	226	29	19	0	0	61	43	74	89	0	10	0	89	66	68	37	0	187	54	48	31	0	0	33	0	0	0.753166	2
1219	GB15626-RA:	2061	0	272	769	374	646	66	11	0	0	221	80	133	146	0	40	0	242	164	186	59	0	295	141	98	75	0	0	103	0	0	0.222859	1
1220	GB30216-RA:	558	0	114	169	94	181	17	25	0	0	66	35	23	26	0	15	0	49	29	43	20	0	60	39	36	43	0	0	31	0	0	1.30179	2
1221	GB14531-RA:	1830	0	460	505	455	410	85	164	0	0	115	89	107	176	0	93	0	116	99	66	104	0	148	114	134	129	0	0	90	0	0	1.43392	2
1222	GB13620-RA:	1254	0	174	485	176	419	36	7	0	0	135	56	47	71	0	38	0	186	86	142	27	0	198	73	54	55	0	0	42	0	0	0.286638	1
1223	GB11248-RA:	1215	0	220	368	236	391	41	53	0	0	137	53	50	87	0	32	0	139	92	87	46	0	111	82	67	75	0	0	62	0	0	1.24027	2
1224	GB15128-RA:	522	0	62	148	88	224	19	4	0	0	91	28	12	19	0	8	0	62	52	57	7	0	50	22	24	23	0	0	43	0	0	0.382698	1
1225	GB17633-RA:	858	0	195	258	196	209	45	56	0	0	54	37	48	57	0	37	0	70	47	56	46	0	79	65	61	51	0	0	48	0	0	1.25714	2
1226	GB14969-RA:	420	0	52	130	79	159	23	3	0	0	71	19	25	21	0	8	0	44	28	42	10	0	44	22	16	18	0	0	25	0	0	0.306719	1
1227	GB15764-RA:	1251	0	224	458	235	334	38	46	0	0	95	48	82	98	0	35	0	132	69	91	40	0	173	95	71	78	0	0	59	0	0	1.0932	2
1228	GB17862-RA:	1773	0	222	684	316	551	57	21	0	0	191	60	126	135	0	36	0	221	112	167	45	0	276	105	60	81	0	0	79	0	0	0.530748	1
1229	GB30242-RA:	459	0	88	151	99	121	10	27	0	0	28	25	25	51	0	9	0	48	37	26	18	0	46	27	31	30	0	0	20	0	0	1.42252	2
1230	GB19592-RA:	1677	0	340	442	378	517	85	77	0	0	160	103	65	123	0	57	0	158	151	92	74	0	123	103	95	114	0	0	96	0	0	1.00474	2
1231	GB13030-RB:	2217	0	648	556	603	410	152	198	0	0	86	116	141	171	0	162	0	110	112	74	183	0	139	172	165	138	0	0	97	0	0	1.12341	2
1232	GB17240-RA:	2094	0	447	686	498	463	102	127	0	0	120	79	155	181	0	92	0	142	114	109	93	0	246	149	143	119	0	0	122	0	0	1.19466	2
1233	GB17739-RA:	4941	0	1048	1716	1125	1052	212	293	0	0	295	197	368	491	0	219	0	360	252	223	222	0	662	339	326	281	0	0	200	0	0	1.22792	2
1234	GB17858-RA:	2295	0	308	961	417	609	63	44	0	0	188	95	188	211	0	38	0	239	122	185	55	0	433	131	101	114	0	0	87	0	0	0.786228	2
1235	GB12232-RA:	2175	0	617	503	623	432	158	168	0	0	74	142	166	183	0	169	0	100	131	74	166	0	108	137	129	153	0	0	116	0	0	0.950595	2
1236	GB16921-RA:	4131	0	911	1498	722	1000	145	116	0	0	290	178	236	206	0	154	0	352	225	252	191	0	577	462	333	233	0	0	180	0	0	0.728547	1
1237	GB10748-RA:	1221	0	141	529	206	345	31	12	0	0	109	39	90	121	0	20	0	164	73	122	21	0	215	70	60	40	0	0	33	0	0	0.504441	1
1238	GB19523-RA:	2358	0	331	855	414	758	69	42	0	0	275	99	153	165	0	41	0	277	150	223	73	0	317	149	107	110	0	0	107	0	0	0.722711	1
1239	GB17299-RA:	714	0	94	279	108	233	14	16	0	0	86	24	36	55	0	16	0	99	42	80	15	0	105	38	38	25	0	0	24	0	0	1.1253	2
1240	GB18803-RA:	1320	0	191	529	219	381	25	49	0	0	127	39	75	106	0	27	0	162	70	130	35	0	216	76	76	53	0	0	53	0	0	1.5463	2
1241	GB10973-RA:	1586	0	315	496	329	446	69	64	0	0	156	105	96	123	0	57	0	115	100	76	67	0	208	88	77	114	0	0	70	0	0	0.979437	2
1243	GB18864-RA:	4533	0	620	1588	793	1532	160	45	0	0	568	217	278	284	0	82	0	521	310	440	123	0	587	276	201	214	0	0	226	0	0	0.41489	1
1244	GB18218-RA:	1128	0	281	295	290	262	68	83	0	0	74	61	72	93	0	61	0	64	67	43	66	0	82	76	76	78	0	0	63	0	0	1.1489	2
1245	GB14283-RA:	1251	0	299	313	354	285	85	107	0	0	74	58	84	113	0	60	0	70	77	45	73	0	81	74	77	89	0	0	83	0	0	1.26464	2
1246	GB13496-RA:	2040	0	525	513	647	355	176	189	0	0	82	64	189	197	0	137	0	98	93	54	162	0	126	135	100	126	0	0	111	0	0	1.13509	2
1247	GB18512-RA:	1221	0	257	357	298	309	65	77	0	0	92	59	80	109	0	48	0	85	76	62	51	0	112	73	80	78	0	0	73	0	0	1.2276	2
1248	GB16464-RA:	1014	0	198	329	208	279	39	28	0	0	88	52	70	63	0	41	0	84	71	65	50	0	123	77	52	55	0	0	55	0	0	0.689394	1
1249	GB13730-RA:	1329	0	227	426	284	392	62	53	0	0	126	53	77	95	0	36	0	135	92	97	49	0	148	85	65	77	0	0	78	0	0	1.09259	2
1250	GB13769-RA:	1032	0	152	404	193	283	31	34	0	0	93	32	64	97	0	24	0	124	64	87	31	0	157	62	58	39	0	0	34	0	0	1.19607	2
1251	GB19766-RA:	1437	0	313	363	343	418	82	82	0	0	150	81	79	94	0	69	0	105	100	75	85	0	112	81	66	93	0	0	82	0	0	1.09757	2
1252	GB15807-RA:	1560	0	373	423	412	352	104	122	0	0	97	67	86	125	0	82	0	105	100	57	100	0	138	102	93	98	0	0	83	0	0	1.23845	2
1253	GB18937-RA:	1005	0	141	336	220	308	44	20	0	0	101	57	72	86	0	14	0	96	84	74	36	0	125	50	42	49	0	0	54	0	0	0.647969	1
1254	GB15507-RA:	819	0	122	290	139	268	17	20	0	0	97	34	42	62	0	17	0	100	60	71	23	0	105	51	43	39	0	0	37	0	0	0.965916	2
1255	GB16835-RA:	195	0	35	59	52	49	17	11	0	0	11	12	10	15	0	6	0	15	14	16	9	0	21	6	12	8	0	0	11	0	0	1.17857	2
1256	GB12850-RA:	1020	0	136	313	198	373	54	5	0	0	157	49	63	55	0	20	0	107	76	93	29	0	102	62	40	47	0	0	60	0	0	0.189394	1
1257	GB15482-RA:	906	0	226	209	262	209	55	66	0	0	42	46	62	73	0	55	0	50	79	33	63	0	43	59	54	54	0	0	71	0	0	1.00986	2
1258	GB10865-RA:	378	0	73	115	85	105	22	11	0	0	22	22	28	24	0	16	0	37	24	37	14	0	29	24	21	22	0	0	24	0	0	0.670105	1
1259	GB15613-RA:	198	0	32	66	36	64	8	5	0	0	26	6	8	13	0	7	0	24	15	13	6	0	25	14	9	10	0	0	8	0	0	0.859375	2
1260	GB19544-RA:	889	0	110	353	164	262	31	16	0	0	93	29	67	63	0	10	0	96	50	82	26	0	152	55	38	36	0	0	44	0	0	0.78847	2
1261	GB11583-RA:	1203	0	141	478	188	396	35	7	0	0	137	46	70	86	0	25	0	168	76	133	22	0	196	62	44	50	0	0	45	0	0	0.317678	1
1262	GB13328-RA:	216	0	34	72	42	68	6	10	0	0	23	4	5	12	0	3	0	27	21	12	9	0	30	17	10	12	0	0	14	0	0	1.51261	2
1264	GB11434-RA:	2382	0	348	846	435	753	68	33	0	0	288	98	178	192	0	52	0	261	156	194	69	0	294	165	112	115	0	0	106	0	0	0.519263	1
1265	GB10178-RA:	702	0	123	225	138	216	23	11	0	0	73	40	45	54	0	17	0	75	59	48	33	0	68	54	37	36	0	0	28	0	0	0.454931	1
1266	GB19032-RA:	1488	0	167	672	204	445	26	12	0	0	167	37	81	105	0	20	0	192	85	145	24	0	323	98	75	48	0	0	49	0	0	0.524128	1
1267	GB13158-RA:	7188	0	1060	3045	1274	1809	163	117	0	0	539	311	640	706	0	190	0	685	354	482	130	0	1414	442	306	434	0	0	274	0	0	0.622757	1
1268	GB17872-RA:	2355	0	288	880	402	785	58	32	0	0	285	89	136	176	0	33	0	296	176	234	53	0	335	134	113	89	0	0	115	0	0	0.650912	1
1269	GB13314-RA:	933	0	126	383	165	259	37	13	0	0	75	26	53	63	0	23	0	121	62	85	28	0	170	64	38	37	0	0	37	0	0	0.583405	1
1270	GB10590-RA:	813	0	107	292	165	249	30	10	0	0	77	39	61	66	0	18	0	92	64	71	28	0	114	40	25	36	0	0	41	0	0	0.460493	1
1271	GB10234-RA:	636	0	98	245	127	166	27	9	0	0	50	34	49	50	0	16	0	57	42	43	25	0	112	39	26	31	0	0	25	0	0	0.459907	1
1272	GB16699-RA:	582	0	101	251	132	98	30	21	0	0	23	20	61	59	0	16	0	39	20	30	27	0	118	43	33	25	0	0	16	0	0	0.916742	2
1273	GB19311-RA:	390	0	68	126	73	123	18	10	0	0	43	15	15	21	0	12	0	43	30	27	12	0	46	31	21	23	0	0	22	0	0	0.785657	2
1274	GB18110-RA:	1578	0	244	522	321	491	64	24	0	0	175	66	100	117	0	45	0	165	133	112	54	0	183	109	74	71	0	0	85	0	0	0.48353	1
1275	GB15434-RA:	1386	0	326	340	493	227	150	129	0	0	45	49	138	157	0	66	0	61	76	34	114	0	67	81	74	72	0	0	72	0	0	1.11247	2
1276	GB14542-RA:	681	0	173	136	213	159	67	58	0	0	43	32	35	45	0	45	0	34	53	18	51	0	34	38	33	44	0	0	50	0	0	1.07189	2
1277	GB10143-RA:	216	0	24	70	33	89	7	1	0	0	36	9	5	6	0	1	0	31	20	24	7	0	26	13	8	8	0	0	13	0	0	0.272727	1
1278	GB30542-RA_2:	1141	0	251	417	228	245	53	13	0	0	23	72	65	108	0	128	0	122	97	110	38	0	161	38	69	15	0	0	28	0	0	0.259191	1
1279	GB19806-RA:	1428	0	262	469	314	383	61	70	0	0	102	66	86	120	0	38	0	133	97	91	51	0	169	88	80	93	0	0	82	0	0	1.21505	2
1280	GB15191-RA:	2697	0	382	1146	509	660	92	82	0	0	222	88	191	239	0	55	0	252	144	201	80	0	548	157	154	93	0	0	98	0	0	1.1374	2
1281	GB30491-RA:	301	0	110	55	96	40	26	34	0	0	7	24	23	20	0	29	0	0	13	1	41	0	10	23	21	19	0	0	9	0	0	0.969129	2
1282	GB12384-RA:	1137	0	170	405	209	353	49	35	0	0	109	52	57	77	0	26	0	135	68	116	26	0	154	57	58	60	0	0	57	0	0	1.12004	2
1283	GB19358-RA:	945	0	100	350	157	338	34	2	0	0	108	36	47	64	0	13	0	154	74	121	19	0	115	49	34	34	0	0	40	0	0	0.120382	1
1284	GB16869-RA:	753	0	150	204	212	187	54	42	0	0	66	29	64	67	0	27	0	52	52	30	51	0	54	52	34	38	0	0	40	0	0	0.994528	2
1285	GB30150-RB:	1281	0	363	308	374	236	94	119	0	0	69	52	92	106	0	93	0	51	69	36	110	0	66	99	98	62	0	0	64	0	0	1.12284	2
1286	GB10805-RA:	1071	0	194	315	247	315	55	66	0	0	96	42	55	91	0	43	0	113	71	70	37	0	110	43	37	77	0	0	64	0	0	1.47515	2
1287	GB18534-RA:	1488	0	185	582	271	450	43	31	0	0	155	48	91	116	0	22	0	177	106	128	42	0	253	84	61	60	0	0	70	0	0	0.920076	2
1288	GB30035-RA:	1271	0	284	326	282	379	56	88	0	0	123	72	50	96	0	48	0	115	88	58	60	0	95	76	66	110	0	0	69	0	0	1.39656	2
1289	GB14136-RA:	957	0	127	397	176	257	30	24	0	0	75	30	70	78	0	18	0	113	52	86	29	0	178	54	36	44	0	0	39	0	0	1.02756	2
1290	GB11080-RA:	2181	0	347	694	436	704	87	35	0	0	247	118	155	159	0	57	0	214	159	183	65	0	214	137	110	115	0	0	125	0	0	0.504554	1
1291	GB15593-RA:	381	0	60	121	87	113	18	14	0	0	38	17	26	32	0	11	0	32	29	20	11	0	50	18	13	25	0	0	26	0	0	1.02184	2
1292	GB18858-RA:	1494	0	185	579	232	498	42	10	0	0	159	56	79	79	0	20	0	206	101	178	34	0	222	99	71	60	0	0	77	0	0	0.348089	1
1293	GB13244-RA:	756	0	173	178	267	138	78	68	0	0	31	36	63	70	0	30	0	21	58	18	68	0	50	39	44	31	0	0	50	0	0	1.11294	2
1294	GB10863-RA:	1200	0	203	363	283	351	60	28	0	0	110	62	107	105	0	43	0	108	88	86	47	0	101	70	46	67	0	0	71	0	0	0.584867	1
1295	GB12981-RA:	1800	0	281	666	359	494	63	27	0	0	140	76	135	146	0	44	0	192	134	131	63	0	254	134	85	89	0	0	86	0	0	0.481765	1
1296	GB30257-RA:	2592	0	433	851	507	801	110	53	0	0	257	126	164	169	0	85	0	282	180	238	92	0	274	169	130	126	0	0	136	0	0	0.62577	1
1297	GB11051-RA:	774	0	80	318	130	246	22	9	0	0	82	19	52	53	0	10	0	108	47	92	18	0	130	42	27	25	0	0	37	0	0	0.669808	1
1298	GB15009-RA:	729	0	96	298	112	223	19	4	0	0	71	26	40	42	0	13	0	91	49	74	16	0	128	53	38	29	0	0	35	0	0	0.271205	1
1299	GB30206-RA:	2061	0	534	501	632	394	171	160	0	0	84	89	165	195	0	138	0	98	136	58	143	0	100	147	137	116	0	0	123	0	0	0.977101	2
1300	GB19120-RA:	2718	0	575	810	676	657	166	179	0	0	200	120	174	251	0	113	0	204	157	134	126	0	261	163	170	166	0	0	133	0	0	1.25166	2
1301	GB13205-RA:	2532	0	396	934	531	671	99	87	0	0	191	115	168	225	0	55	0	239	177	184	81	0	385	139	141	119	0	0	126	0	0	1.04759	2
1302	GB15564-RA:	5886	0	898	2331	1119	1538	150	227	0	0	502	207	439	634	0	124	0	607	303	368	113	0	988	340	296	365	0	0	222	0	0	1.32966	2
1303	GB19635-RA:	3213	0	514	1047	707	945	150	137	0	0	335	139	195	261	0	72	0	303	225	230	128	0	389	166	159	155	0	0	168	0	0	1.21129	2
1304	GB11927-RA:	8184	0	1260	2806	1693	2425	312	242	0	0	826	340	567	657	0	167	0	832	572	650	297	0	987	511	419	377	0	0	427	0	0	0.928439	2
1305	GB15407-RA:	1131	0	251	319	331	230	87	97	0	0	63	47	90	122	0	54	0	62	57	48	64	0	95	53	71	62	0	0	58	0	0	1.32048	2
1306	GB17193-RA:	729	0	206	178	187	158	44	47	0	0	36	47	50	50	0	53	0	43	46	32	61	0	36	59	49	43	0	0	32	0	0	0.88944	2
1307	GB16499-RB:	825	0	135	268	156	266	34	27	0	0	104	37	46	47	0	22	0	83	49	72	33	0	99	49	39	41	0	0	42	0	0	1.05769	2
1308	GB12607-RA:	1767	0	297	615	342	513	82	59	0	0	154	85	99	129	0	50	0	192	102	150	49	0	232	103	91	107	0	0	82	0	0	1.02637	2
1309	GB16154-RA:	1146	0	138	477	193	338	23	10	0	0	105	37	90	97	0	17	0	152	70	113	29	0	192	74	42	50	0	0	44	0	0	0.430277	1
1310	GB16312-RA:	1524	0	287	500	268	469	53	28	0	0	147	88	85	93	0	66	0	171	102	118	59	0	183	105	61	101	0	0	63	0	0	0.554787	1
1311	GB15870-RA:	462	0	54	210	72	126	8	3	0	0	50	12	32	40	0	7	0	50	29	30	10	0	108	31	20	17	0	0	14	0	0	0.356481	1
1312	GB12791-RA:	6171	0	1042	2467	1290	1372	206	228	0	0	389	177	500	617	0	230	0	543	356	325	204	0	1117	407	306	302	0	0	263	0	0	1.04673	2
1313	GB14167-RA:	780	0	105	312	147	216	19	13	0	0	64	31	72	66	0	13	0	77	43	80	18	0	117	48	45	29	0	0	44	0	0	0.656948	1
1314	GB16260-RA:	1482	0	333	438	360	351	74	99	0	0	95	59	92	120	0	80	0	101	95	68	70	0	154	95	90	93	0	0	96	0	0	1.22387	2
1315	GB30435-RA:	127	0	6	38	23	60	5	1	0	0	30	1	8	10	0	1	0	22	9	17	1	0	7	3	0	4	0	0	7	0	0	0.92029	2
1316	GB14631-RA:	795	0	123	262	161	249	39	21	0	0	88	36	39	54	0	21	0	93	62	65	36	0	97	45	33	33	0	0	32	0	0	0.843054	2
1317	GB10034-RA:	1662	0	238	646	329	449	69	36	0	0	134	62	111	133	0	26	0	177	113	124	51	0	274	114	83	78	0	0	76	0	0	0.764118	2
1318	GB17484-RA:	1986	0	347	560	404	675	72	89	0	0	247	87	90	120	0	54	0	217	153	174	88	0	148	117	104	101	0	0	124	0	0	1.26084	2
1319	GB17935-RA:	963	0	269	235	223	236	49	65	0	0	77	53	57	70	0	84	0	56	52	41	53	0	56	67	66	66	0	0	50	0	0	1.04348	2
1320	GB11135-RA:	435	0	114	105	122	94	34	38	0	0	21	25	20	31	0	23	0	27	30	13	36	0	32	28	25	30	0	0	21	0	0	1.18852	2
1321	GB10461-RA:	933	0	103	366	181	283	35	8	0	0	106	28	71	79	0	14	0	115	67	80	33	0	153	53	27	29	0	0	34	0	0	0.400365	1
1322	GB16914-RA:	450	0	66	166	95	123	20	11	0	0	44	16	30	32	0	13	0	36	34	30	16	0	77	26	22	15	0	0	27	0	0	0.789474	2
1323	GB11130-RA:	933	0	187	295	197	254	33	43	0	0	72	37	78	68	0	31	0	81	43	70	32	0	80	76	55	69	0	0	64	0	0	1.08904	2
1324	GB11704-RA:	603	0	119	188	151	145	32	20	0	0	34	32	49	44	0	24	0	40	50	28	36	0	72	43	27	32	0	0	39	0	0	0.671156	1
1325	GB13029-RA:	2076	0	322	813	393	548	54	36	0	0	151	98	165	180	0	49	0	213	138	171	73	0	322	139	112	88	0	0	86	0	0	0.590584	1
1326	GB10799-RA:	2952	0	577	1002	629	744	148	86	0	0	214	140	220	220	0	118	0	251	175	198	122	0	350	233	181	156	0	0	139	0	0	0.699501	1
1327	GB30463-RA:	956	0	296	190	297	173	87	112	0	0	43	45	68	70	0	75	0	37	30	21	93	0	36	63	49	79	0	0	47	0	0	1.21795	2
1328	GB10540-RA:	744	0	107	262	142	233	23	9	0	0	88	33	57	56	0	14	0	76	53	58	27	0	96	51	32	34	0	0	36	0	0	0.4407	1
1329	GB18905-RA:	564	0	75	179	135	175	42	10	0	0	52	20	36	35	0	10	0	63	47	50	18	0	58	35	21	26	0	0	40	0	0	0.557037	1
1330	GB10995-RA:	975	0	264	295	191	225	42	43	0	0	61	62	70	53	0	57	0	68	36	45	61	0	94	102	63	83	0	0	34	0	0	0.831449	2
1331	GB16096-RA:	399	0	52	167	79	101	12	10	0	0	20	17	33	42	0	6	0	51	24	38	12	0	67	19	15	19	0	0	13	0	0	0.971276	2
1332	GB16608-RA:	600	0	74	231	90	205	14	6	0	0	72	25	35	35	0	7	0	83	35	69	16	0	90	36	23	28	0	0	25	0	0	0.540541	1
1334	GB20058-RA:	1191	0	208	367	257	359	65	35	0	0	126	62	63	80	0	38	0	107	94	74	48	0	139	73	57	65	0	0	64	0	0	0.7798	2
1335	GB12716-RA:	645	0	144	182	130	189	26	20	0	0	59	50	31	43	0	33	0	46	53	30	27	0	67	41	38	46	0	0	34	0	0	0.689103	1
1336	GB12104-RA:	1290	0	183	455	232	420	49	21	0	0	150	45	71	96	0	34	0	166	91	123	28	0	153	82	65	56	0	0	59	0	0	0.638072	1
1337	GB18408-RA:	1224	0	184	411	264	365	60	26	0	0	110	42	72	83	0	13	0	145	106	96	53	0	128	103	65	53	0	0	68	0	0	0.655138	1
1338	GB30559-RA:	4672	0	963	1782	674	1253	73	72	0	0	320	277	295	264	0	170	0	440	234	384	120	0	690	444	357	315	0	0	216	0	0	0.518262	1
1339	GB18686-RA:	633	0	83	222	112	216	22	7	0	0	81	31	46	42	0	11	0	76	37	70	20	0	75	34	25	27	0	0	28	0	0	0.476657	1
1340	GB11000-RA:	537	0	68	206	101	162	17	12	0	0	53	22	35	46	0	10	0	59	37	48	10	0	87	24	24	24	0	0	28	0	0	0.938264	2
1341	GB13941-RA:	522	0	56	221	71	174	12	1	0	0	55	15	21	24	0	6	0	79	37	69	10	0	93	34	27	13	0	0	25	0	0	0.131288	1
1342	GB11133-RA:	849	0	135	306	157	251	28	19	0	0	83	32	61	69	0	31	0	97	49	74	21	0	109	53	39	44	0	0	39	0	0	0.761076	2
1343	GB15828-RA:	3369	0	469	1184	617	1099	108	51	0	0	368	156	205	236	0	55	0	402	253	326	100	0	414	207	163	151	0	0	173	0	0	0.593763	1
1344	GB11473-RA:	2298	0	286	976	344	692	47	25	0	0	213	93	135	165	0	37	0	294	137	235	39	0	444	131	103	107	0	0	92	0	0	0.583936	1
1345	GB30551-RA:	3752	0	804	1174	960	814	201	247	0	0	221	169	314	388	0	162	0	244	198	146	191	0	413	226	203	248	0	0	180	0	0	1.20069	2
1346	GB10732-RA:	2811	0	343	1156	473	839	66	18	0	0	285	113	207	208	0	38	0	328	182	272	86	0	501	174	120	99	0	0	113	0	0	0.311873	1
1347	GB15421-RB:	1802	0	676	395	461	270	96	193	0	0	46	91	109	116	0	220	0	55	63	29	171	0	77	172	153	132	0	0	78	0	0	1.116	2
1348	GB10184-RA:	3783	0	889	1019	1062	813	294	324	0	0	233	142	241	346	0	170	0	234	203	124	218	0	296	252	248	253	0	0	204	0	0	1.29824	2
1349	GB16113-RA:	498	0	52	198	81	167	16	4	0	0	48	20	28	36	0	7	0	77	33	67	7	0	73	21	19	19	0	0	22	0	0	0.472934	1
1350	GB13557-RA:	1779	0	212	701	279	587	61	10	0	0	173	75	74	106	0	25	0	262	134	211	35	0	281	102	84	68	0	0	77	0	0	0.300771	1
1351	GB18103-RA:	1461	0	276	386	373	426	101	59	0	0	134	64	70	114	0	72	0	148	143	78	78	0	112	81	56	70	0	0	80	0	0	0.837306	2
1352	GB14892-RA:	402	0	49	122	58	173	14	5	0	0	76	15	15	16	0	6	0	62	24	54	8	0	28	23	17	18	0	0	20	0	0	0.707248	1
1353	GB18283-RA:	2037	0	256	842	269	670	34	11	0	0	249	86	110	131	0	27	0	268	114	217	37	0	361	132	102	90	0	0	67	0	0	0.32538	1
1354	GB13311-RA:	858	0	108	331	153	266	26	6	0	0	93	31	60	56	0	14	0	102	61	84	31	0	133	57	36	27	0	0	40	0	0	0.311547	1
1355	GB14640-RA:	549	0	66	252	92	139	16	12	0	0	36	16	35	44	0	8	0	67	29	55	11	0	122	30	28	19	0	0	20	0	0	1.08498	2
1356	GB12853-RC:	9051	0	2176	2392	2776	1707	824	830	0	0	400	309	628	915	0	482	0	464	494	324	503	0	597	555	702	489	0	0	534	0	0	1.24364	2
1357	GB11371-RA:	753	0	136	229	184	204	48	34	0	0	56	34	47	68	0	23	0	71	55	48	24	0	67	45	44	45	0	0	43	0	0	1.0231	2
1358	GB13408-RA:	441	0	73	140	143	85	63	26	0	0	1	28	14	61	0	0	0	51	40	42	14	0	17	19	57	2	0	0	5	0	0	1.09838	2
1359	GB12084-RA:	1851	0	296	702	272	581	42	40	0	0	205	87	76	138	0	50	0	233	114	145	36	0	299	119	93	117	0	0	56	0	0	0.919614	2
1360	GB11612-RA:	2037	0	357	680	451	549	92	117	0	0	197	81	132	184	0	56	0	182	110	131	86	0	261	103	104	111	0	0	89	0	0	1.48024	2
1361	GB19832-RA:	1866	0	367	548	473	478	112	127	0	0	156	67	111	183	0	81	0	150	123	90	73	0	182	92	104	109	0	0	105	0	0	1.36517	2
1362	GB17303-RA:	1353	0	198	470	232	453	42	12	0	0	154	73	87	72	0	21	0	148	91	141	40	0	164	92	70	67	0	0	78	0	0	0.353448	1
1363	GB13766-RA:	570	0	83	231	98	158	12	8	0	0	44	26	40	40	0	9	0	65	38	49	23	0	101	40	25	26	0	0	23	0	0	0.56061	1
1364	GB12355-RA:	1543	0	408	407	462	266	123	140	0	0	62	51	128	124	0	90	0	72	71	36	134	0	119	127	87	97	0	0	81	0	0	1.14602	2
1365	GB15629-RA:	621	0	80	242	107	192	18	4	0	0	63	32	43	39	0	8	0	69	42	56	21	0	110	36	20	31	0	0	28	0	0	0.290187	1
1366	GB15212-RA:	309	0	50	126	53	80	4	14	0	0	23	13	18	23	0	5	0	29	17	21	11	0	63	18	15	19	0	0	15	0	0	1.63245	2
1367	GB16125-RA:	3747	0	534	1445	777	991	121	191	0	0	267	125	209	373	0	72	0	419	256	285	103	0	641	145	176	183	0	0	180	0	0	1.72486	2
1368	GB12855-RA:	3387	0	602	1085	665	1035	135	65	0	0	323	189	208	220	0	101	0	345	257	243	132	0	374	247	158	211	0	0	178	0	0	0.549934	1
1369	GB12081-RA:	1710	0	376	459	382	493	88	108	0	0	158	74	76	109	0	72	0	169	110	100	93	0	127	122	86	125	0	0	92	0	0	1.28579	2
1370	GB17310-RA:	5928	0	929	2018	1185	1796	230	215	0	0	596	213	272	435	0	158	0	649	468	446	182	0	793	343	304	285	0	0	338	0	0	1.15774	2
1371	GB17713-RA:	372	0	104	95	69	104	9	17	0	0	40	20	19	12	0	32	0	27	24	20	31	0	27	35	22	19	0	0	17	0	0	0.881271	2
1372	GB10655-RA:	1155	0	226	400	218	311	38	36	0	0	90	63	68	89	0	35	0	113	76	73	46	0	145	92	73	72	0	0	45	0	0	0.843956	2
1373	GB13087-RA:	1515	0	255	497	310	453	59	29	0	0	152	87	115	121	0	33	0	133	107	107	49	0	162	106	87	86	0	0	81	0	0	0.555787	1
1374	GB13254-RA:	2637	0	367	1024	435	811	68	35	0	0	271	101	167	167	0	41	0	311	165	258	72	0	408	190	137	117	0	0	128	0	0	0.578126	1
1375	GB11490-RA:	528	0	76	191	114	147	24	22	0	0	50	16	31	47	0	9	0	62	37	38	24	0	76	29	22	21	0	0	19	0	0	1.34072	2
1376	GB10216-RA:	234	0	31	66	67	70	27	4	0	0	23	8	11	17	0	5	0	26	25	13	10	0	22	13	7	9	0	0	13	0	0	0.45065	1
1377	GB10385-RA:	11865	0	2411	3349	3205	2900	814	697	0	0	918	633	879	1140	0	441	0	779	815	465	681	0	1103	640	588	701	0	0	570	0	0	1.07023	2
1378	GB14822-RA:	1821	0	304	553	377	587	87	64	0	0	207	98	90	152	0	44	0	196	136	132	52	0	170	98	96	112	0	0	86	0	0	1.01689	2
1379	GB18069-RA:	1098	0	160	415	171	352	20	34	0	0	134	30	54	84	0	23	0	150	63	101	29	0	156	73	54	54	0	0	38	0	0	1.36447	2
1380	GB14305-RA:	147	0	26	53	29	39	11	1	0	0	12	7	10	9	0	6	0	14	7	12	3	0	20	11	9	8	0	0	6	0	0	0.19496	1
1381	GB16447-RB:	1608	0	256	561	309	482	61	65	0	0	177	49	93	109	0	42	0	176	90	137	58	0	214	100	78	78	0	0	80	0	0	1.3213	2
1382	GB30055-RA:	1169	0	186	517	128	338	8	10	0	0	82	59	49	58	0	25	0	156	61	131	21	0	235	92	76	64	0	0	41	0	0	0.491011	1
1383	GB13785-RA:	597	0	113	143	136	205	35	21	0	0	73	37	28	29	0	18	0	59	52	54	36	0	22	37	34	25	0	0	36	0	0	0.815786	2
1384	GB17712-RA:	1086	0	139	340	195	412	49	7	0	0	168	52	58	54	0	21	0	135	81	117	35	0	109	59	37	46	0	0	57	0	0	0.280465	1
1385	GB13647-RA:	1491	0	189	572	228	502	39	7	0	0	178	48	77	93	0	33	0	217	105	162	37	0	215	101	62	57	0	0	59	0	0	0.242203	1
1386	GB10943-RB:	2449	0	475	778	521	675	97	105	0	0	203	106	145	167	0	83	0	211	174	177	102	0	252	181	169	121	0	0	155	0	0	1.03907	2
1387	GB10347-RA:	879	0	288	149	318	124	110	98	0	0	13	48	51	53	0	92	0	16	59	10	108	0	35	50	47	41	0	0	47	0	0	0.940579	2
1388	GB13992-RA:	279	0	34	119	60	66	8	2	0	0	17	11	31	32	0	5	0	26	19	18	8	0	52	16	10	11	0	0	12	0	0	0.273529	1
1389	GB30331-RA:	1479	0	119	633	199	528	30	10	0	0	211	34	76	98	0	10	0	227	83	186	15	0	283	65	46	48	0	0	56	0	0	0.624551	1
1390	GB15997-RA:	999	0	108	471	128	292	13	8	0	0	86	25	60	63	0	8	0	157	47	124	28	0	216	67	37	35	0	0	24	0	0	0.578125	1
1391	GB12175-RA:	2061	0	279	820	354	608	57	31	0	0	179	92	115	145	0	29	0	236	151	191	51	0	356	127	113	86	0	0	101	0	0	0.646893	1
1392	GB11904-RA:	1206	0	285	282	314	325	72	102	0	0	101	62	45	85	0	52	0	79	95	43	74	0	84	69	73	86	0	0	83	0	0	1.37459	2
1393	GB19104-RA:	1209	0	184	372	264	389	54	52	0	0	128	45	54	85	0	18	0	141	104	91	50	0	126	69	50	66	0	0	75	0	0	1.29422	2
1394	GB15833-RA:	1830	0	312	629	358	531	58	60	0	0	177	65	118	126	0	41	0	183	122	138	68	0	218	146	109	94	0	0	106	0	0	0.983025	2
1395	GB13751-RA:	1208	0	144	451	207	406	31	9	0	0	139	51	79	87	0	14	0	153	88	122	26	0	171	70	48	56	0	0	63	0	0	0.364734	1
1396	GB19045-RA:	459	0	84	131	98	146	28	11	0	0	51	24	19	17	0	14	0	43	40	34	25	0	44	35	25	20	0	0	28	0	0	0.613338	1
1397	GB13828-RA:	570	0	69	228	105	168	17	13	0	0	58	22	32	46	0	5	0	64	43	46	18	0	106	29	26	20	0	0	24	0	0	1.02277	2
1398	GB10314-RA:	660	0	76	258	117	209	19	4	0	0	79	29	53	61	0	7	0	82	41	63	18	0	97	36	25	26	0	0	19	0	0	0.296896	1
1399	GB30465-RA:	7938	0	1490	2714	2075	1659	507	578	0	0	467	277	610	1010	0	292	0	641	380	330	283	0	1030	343	433	482	0	0	274	0	0	1.484	2
1400	GB19203-RA:	915	0	161	329	213	212	33	41	0	0	68	35	89	115	0	34	0	75	50	49	31	0	113	51	51	45	0	0	34	0	0	1.09396	2
1401	GB12139-RA:	7806	0	1431	2791	1759	1825	334	313	0	0	478	353	658	730	0	247	0	607	454	418	308	0	1124	518	401	475	0	0	387	0	0	0.970661	2
1402	GB14074-RA:	951	0	136	364	190	261	40	20	0	0	85	41	61	76	0	18	0	91	69	69	29	0	161	57	51	38	0	0	44	0	0	0.736068	1
1403	GB11427-RA:	1899	0	492	455	551	401	151	169	0	0	110	75	135	155	0	128	0	95	96	60	123	0	119	120	106	135	0	0	121	0	0	1.18385	2
1404	GB12034-RA:	1554	0	212	618	315	409	50	26	0	0	117	59	118	144	0	26	0	156	121	116	44	0	256	101	87	55	0	0	77	0	0	0.605031	1
1405	GB11828-RA:	1011	0	230	282	279	220	78	66	0	0	47	49	73	84	0	42	0	63	62	45	56	0	79	73	66	66	0	0	61	0	0	1.03983	2
1406	GB18746-RA:	879	0	226	262	242	149	66	73	0	0	31	36	60	83	0	57	0	45	43	29	56	0	89	60	68	45	0	0	37	0	0	1.17324	2
1407	GB17920-RA:	1173	0	257	350	276	290	79	87	0	0	93	47	50	92	0	51	0	97	60	73	52	0	112	72	91	63	0	0	53	0	0	1.43872	2
1408	GB14269-RA:	2007	0	385	601	442	579	107	105	0	0	186	102	113	151	0	72	0	193	117	155	86	0	189	105	106	121	0	0	98	0	0	1.23838	2
1409	GB15393-RA:	1122	0	195	424	210	293	53	22	0	0	96	53	76	86	0	41	0	103	59	81	30	0	177	79	68	56	0	0	41	0	0	0.602784	1
1410	GB16092-RA:	1106	0	287	251	265	303	63	76	0	0	90	61	44	67	0	77	0	81	82	43	63	0	67	73	59	88	0	0	71	0	0	1.1052	2
1411	GB15657-RA:	1899	0	251	735	325	588	48	24	0	0	196	68	120	135	0	37	0	249	133	181	66	0	296	122	70	78	0	0	75	0	0	0.558701	1
1412	GB10989-RA:	1848	0	295	584	383	586	85	38	0	0	182	104	115	124	0	42	0	189	145	157	63	0	191	111	89	101	0	0	111	0	0	0.621534	1
1413	GB16051-RA:	609	0	73	231	94	211	19	5	0	0	83	19	30	30	0	8	0	77	40	69	13	0	90	41	33	19	0	0	32	0	0	0.443748	1
1414	GB18402-RA:	744	0	137	239	201	167	54	29	0	0	38	27	69	60	0	25	0	56	49	48	41	0	74	56	39	32	0	0	46	0	0	0.783528	2
1415	GB11725-RA:	1497	0	309	470	326	392	65	80	0	0	124	80	89	121	0	59	0	123	92	86	75	0	172	90	86	89	0	0	65	0	0	1.18887	2
1416	GB14744-RA:	1122	0	156	425	215	326	41	13	0	0	100	47	84	88	0	24	0	123	77	101	30	0	164	71	54	48	0	0	56	0	0	0.434884	1
1417	GB18940-RA:	1464	0	369	427	416	252	101	117	0	0	53	48	112	146	0	78	0	93	86	33	111	0	121	126	100	80	0	0	58	0	0	1.11585	2
1418	GB16367-RA:	1320	0	264	375	293	388	66	52	0	0	124	59	76	92	0	59	0	126	99	75	55	0	113	94	60	90	0	0	79	0	0	0.887372	2
1419	GB12845-RA:	2577	0	438	938	490	711	74	34	0	0	201	139	194	195	0	73	0	232	188	202	82	0	348	192	164	119	0	0	139	0	0	0.408247	1
1420	GB17628-RA:	1407	0	229	543	327	308	63	64	0	0	100	41	120	148	0	37	0	105	79	79	54	0	230	86	88	50	0	0	62	0	0	1.20252	2
1421	GB10260-RA:	8073	0	1594	2649	2337	1493	521	672	0	0	357	229	764	1048	0	312	0	520	380	315	381	0	904	381	460	441	0	0	387	0	0	1.45632	2
1422	GB18994-RA:	585	0	95	183	106	201	20	6	0	0	70	28	33	37	0	18	0	74	47	52	19	0	50	43	26	32	0	0	29	0	0	0.34856	1
1423	GB16579-RA:	1254	0	174	460	260	360	53	27	0	0	121	48	84	98	0	26	0	139	96	101	56	0	187	73	50	42	0	0	52	0	0	0.748408	2
1424	GB16837-RA:	303	0	68	86	89	60	29	20	0	0	13	7	15	27	0	21	0	23	25	13	15	0	25	20	23	9	0	0	17	0	0	1.00132	2
1425	GB30280-RA:	1203	0	265	295	302	341	64	97	0	0	107	52	50	90	0	42	0	97	91	61	63	0	69	74	78	82	0	0	85	0	0	1.45809	2
1426	GB16454-RA:	1179	0	218	323	238	400	53	22	0	0	139	72	65	57	0	38	0	113	98	94	52	0	85	86	60	68	0	0	76	0	0	0.499923	1
1427	GB11895-RA:	894	0	105	400	143	246	22	11	0	0	83	29	64	79	0	7	0	115	46	76	23	0	186	58	35	40	0	0	19	0	0	0.654945	1
1428	GB12323-RA:	492	0	55	204	78	155	15	5	0	0	55	14	29	36	0	6	0	74	29	60	15	0	77	30	23	11	0	0	12	0	0	0.573427	1
1429	GB11228-RA:	408	0	70	149	82	107	10	10	0	0	33	18	32	26	0	7	0	31	30	27	21	0	60	35	26	16	0	0	25	0	0	0.710801	1
1430	GB16021-RA:	768	0	146	233	135	254	31	17	0	0	74	49	26	32	0	28	0	83	61	66	24	0	82	52	41	53	0	0	48	0	0	0.662405	1
1431	GB12979-RA:	48	0	6	15	8	19	1	1	0	0	8	2	1	2	0	0	0	6	5	2	2	0	7	3	1	3	0	0	3	0	0	1	2
1432	GB30395-RA:	5010	0	1279	1323	1470	938	415	475	0	0	258	210	367	516	0	295	0	247	213	113	316	0	394	299	314	354	0	0	223	0	0	1.26574	2
1433	GB10884-RA:	1860	0	232	720	356	552	50	30	0	0	153	56	119	151	0	25	0	233	157	170	44	0	277	121	91	72	0	0	110	0	0	0.67561	1
1435	GB30070-RA_2:	1841	0	320	540	491	490	124	84	0	0	141	66	122	149	0	58	0	145	161	104	79	0	174	112	99	84	0	0	138	0	0	0.984241	2
1436	GB14029-RA:	303	0	36	124	63	80	11	1	0	0	18	12	26	21	0	3	0	30	25	26	10	0	56	20	12	11	0	0	20	0	0	0.133598	1
1437	GB17720-RA:	1242	0	141	517	187	397	26	16	0	0	138	36	58	69	0	13	0	156	87	125	25	0	246	76	56	47	0	0	67	0	0	0.753669	2
1438	GB10770-RA:	1587	0	232	571	308	476	68	23	0	0	144	72	100	109	0	34	0	172	117	141	43	0	217	103	81	74	0	0	88	0	0	0.510818	1
1439	GB30080-RA:	1821	0	318	633	336	534	58	66	0	0	167	76	98	128	0	39	0	204	114	145	63	0	223	136	108	108	0	0	87	0	0	1.12483	2
1440	GB15037-RA:	1785	0	573	403	566	243	176	194	0	0	36	82	131	133	0	151	0	39	65	26	170	0	97	146	136	116	0	0	86	0	0	1.06775	2
1441	GB19659-RA:	333	0	47	119	58	109	12	8	0	0	41	16	18	24	0	10	0	37	20	37	7	0	44	13	19	11	0	0	15	0	0	0.977256	2
1442	GB30013-RA:	215	0	24	73	43	75	13	1	0	0	27	9	12	12	0	1	0	27	17	24	6	0	23	13	11	6	0	0	12	0	0	0.208333	1
1443	GB19409-RA:	3201	0	436	1147	530	1088	99	43	0	0	390	127	162	209	0	68	0	423	226	324	74	0	415	198	146	148	0	0	148	0	0	0.595651	1
1444	GB15528-RA:	615	0	99	194	231	91	80	54	0	0	18	10	65	99	0	18	0	31	32	9	19	0	68	17	30	32	0	0	32	0	0	1.45218	2
1445	GB10749-RA:	1506	0	270	479	310	447	64	51	0	0	140	75	75	97	0	34	0	152	120	115	69	0	156	110	95	72	0	0	80	0	0	0.917634	2
1446	GB13787-RA:	1101	0	284	270	296	251	67	105	0	0	61	60	56	82	0	57	0	66	68	51	83	0	75	61	73	71	0	0	64	0	0	1.3752	2
1447	GB13520-RA:	1110	0	223	370	208	309	43	38	0	0	86	67	54	76	0	40	0	110	73	78	43	0	137	78	68	72	0	0	46	0	0	0.909365	2
1448	GB30126-RA:	1806	0	555	414	495	342	129	152	0	0	59	108	121	133	0	168	0	88	93	62	146	0	91	127	113	128	0	0	87	0	0	0.999225	2
1449	GB19725-RA:	1320	0	164	629	193	334	21	19	0	0	118	46	102	104	0	22	0	127	51	110	24	0	337	77	63	55	0	0	43	0	0	0.792367	2
1450	GB18082-RA:	1215	0	170	438	242	365	46	53	0	0	131	33	63	117	0	27	0	152	80	86	30	0	178	56	45	68	0	0	49	0	0	1.56526	2
1451	GB12470-RA:	1065	0	167	375	221	302	46	18	0	0	87	51	82	77	0	28	0	115	75	96	49	0	132	69	46	44	0	0	49	0	0	0.519414	1
1452	GB17086-RA:	1824	0	408	588	351	477	73	68	0	0	138	91	102	129	0	73	0	168	108	100	69	0	182	176	135	131	0	0	80	0	0	0.866097	2
1453	GB15909-RA:	1650	0	346	568	349	387	68	34	0	0	86	83	137	109	0	65	0	129	110	98	83	0	196	164	105	93	0	0	89	0	0	0.464581	1
1454	GB17513-RA:	402	0	86	119	88	109	18	23	0	0	32	15	22	30	0	16	0	35	25	20	13	0	37	31	25	32	0	0	27	0	0	1.22172	2
1455	GB15958-RA:	2097	0	269	742	325	761	52	14	0	0	294	101	108	114	0	32	0	281	151	234	73	0	271	122	82	82	0	0	85	0	0	0.335808	1
1456	GB12713-RA:	585	0	102	194	93	196	16	12	0	0	70	32	32	43	0	19	0	73	33	55	13	0	56	39	33	37	0	0	21	0	0	0.740038	1
1457	GB19312-RA:	654	0	88	265	113	188	17	9	0	0	62	26	47	49	0	14	0	74	40	60	21	0	116	39	28	25	0	0	26	0	0	0.591915	1
1458	GB13583-RA:	1173	0	165	430	207	371	33	7	0	0	133	56	75	78	0	19	0	131	92	95	45	0	173	83	51	50	0	0	51	0	0	0.240404	1
1459	GB17773-RA:	2355	0	289	970	499	597	87	54	0	0	185	81	220	247	0	41	0	228	138	195	62	0	415	112	107	79	0	0	103	0	0	0.881833	2
1460	GB15475-RA:	1194	0	172	443	206	373	37	23	0	0	146	42	77	93	0	38	0	135	69	107	26	0	174	68	57	51	0	0	50	0	0	0.775062	2
1461	GB10958-RA:	696	0	110	305	113	168	13	5	0	0	45	40	54	51	0	19	0	53	41	50	19	0	157	46	40	32	0	0	30	0	0	0.279968	1
1462	GB19336-RA:	1440	0	206	470	251	513	55	27	0	0	190	73	61	78	0	29	0	180	108	151	48	0	164	76	65	64	0	0	70	0	0	0.751944	2
1463	GB17436-RA:	7764	0	1654	2573	1874	1663	366	533	0	0	431	335	591	810	0	323	0	546	384	297	347	0	1002	463	434	550	0	0	351	0	0	1.33508	2
1464	GB15478-RA:	7662	0	1258	2619	1342	2443	238	137	0	0	804	399	408	461	0	164	0	867	559	663	269	0	936	558	408	417	0	0	373	0	0	0.62177	1
1465	GB14718-RA:	1938	0	283	743	336	576	65	25	0	0	180	72	116	148	0	49	0	243	130	167	42	0	290	137	94	98	0	0	81	0	0	0.509528	1
1466	GB18241-RA:	3315	0	809	910	964	632	241	288	0	0	133	125	224	317	0	181	0	205	211	111	236	0	266	215	215	177	0	0	169	0	0	1.22419	2
1467	GB16104-RA:	1020	0	153	337	208	322	41	17	0	0	116	46	72	72	0	19	0	97	78	82	32	0	112	70	56	46	0	0	63	0	0	0.544872	1
1468	GB16559-RA:	3393	0	443	1242	636	1072	130	36	0	0	350	143	212	249	0	58	0	415	258	326	93	0	460	206	154	138	0	0	164	0	0	0.433536	1
1469	GB17895-RA:	1152	0	163	435	182	372	28	15	0	0	134	43	65	70	0	23	0	133	74	107	22	0	175	82	61	57	0	0	62	0	0	0.582485	1
1470	GB13448-RA:	2058	0	389	647	484	538	84	125	0	0	148	70	110	161	0	68	0	170	165	108	88	0	251	126	116	117	0	0	150	0	0	1.36635	2
1471	GB19268-RA:	975	0	195	279	211	290	46	46	0	0	100	46	47	64	0	40	0	84	72	51	41	0	100	63	47	67	0	0	60	0	0	1.09005	2
1472	GB15149-RA:	1239	0	168	422	237	412	47	18	0	0	133	61	82	78	0	27	0	140	90	135	34	0	147	61	53	54	0	0	78	0	0	0.560127	1
1473	GB11114-RA:	1977	0	342	755	395	485	80	60	0	0	152	82	159	177	0	66	0	173	96	143	59	0	300	134	123	94	0	0	78	0	0	0.878081	2
1474	GB17911-RA:	231	0	23	109	34	65	5	1	0	0	23	8	14	17	0	0	0	27	14	22	5	0	55	14	12	6	0	0	7	0	0	0.295396	1
1475	GB20070-RA:	1743	0	451	435	492	365	143	157	0	0	92	76	97	157	0	103	0	98	95	53	93	0	109	115	130	125	0	0	99	0	0	1.23326	2
1476	GB16442-RA:	825	0	100	331	137	257	23	5	0	0	90	31	50	55	0	12	0	105	59	84	28	0	140	51	36	24	0	0	31	0	0	0.301095	1
1477	GB11572-RA:	1539	0	223	583	270	463	52	21	0	0	158	55	92	98	0	26	0	180	105	137	50	0	226	121	84	63	0	0	70	0	0	0.536771	1
1478	GB18972-RA:	204	0	21	83	30	70	3	4	0	0	27	9	8	16	0	2	0	27	15	24	4	0	36	6	11	4	0	0	7	0	0	1.29524	2
1479	GB30585-RA_2:	531	0	93	215	99	124	12	13	0	0	32	23	37	32	0	11	0	36	37	38	22	0	98	46	43	17	0	0	33	0	0	0.749756	2
1480	GB16272-RA:	1701	0	247	597	339	518	73	32	0	0	172	67	105	112	0	42	0	192	129	142	67	0	236	106	64	74	0	0	87	0	0	0.650066	1
1481	GB19180-RA:	1743	0	266	607	323	547	52	28	0	0	169	77	125	112	0	40	0	199	118	168	57	0	206	120	77	92	0	0	102	0	0	0.56803	1
1482	GB17457-RA:	330	0	91	74	99	66	33	36	0	0	23	15	16	36	0	23	0	17	14	9	18	0	11	17	30	20	0	0	11	0	0	1.31868	2
1483	GB16849-RA:	402	0	51	158	51	142	6	3	0	0	61	12	17	24	0	9	0	54	25	43	6	0	63	27	23	13	0	0	15	0	0	0.463668	1
1484	GB16594-RA:	756	0	181	209	222	144	58	68	0	0	37	23	56	73	0	42	0	45	40	29	51	0	58	48	50	38	0	0	39	0	0	1.27938	2
1485	GB12027-RA:	879	0	109	342	142	286	22	1	0	0	97	26	53	54	0	18	0	121	66	92	24	0	131	64	36	31	0	0	42	0	0	0.0567903	1
1486	GB10390-RA:	702	0	100	234	151	217	37	9	0	0	74	31	46	46	0	14	0	75	59	57	31	0	84	46	29	26	0	0	37	0	0	0.418411	1
1487	GB19398-RA:	1143	0	139	440	216	348	40	7	0	0	112	40	91	81	0	17	0	130	78	110	29	0	173	75	45	48	0	0	66	0	0	0.266487	1
1488	GB17899-RA:	2448	0	300	854	359	935	79	18	0	0	384	104	105	125	0	41	0	345	157	284	53	0	307	137	96	110	0	0	102	0	0	0.409136	1
1489	GB12923-RA:	1467	0	257	561	220	429	30	45	0	0	142	70	73	94	0	38	0	160	72	131	39	0	231	104	97	83	0	0	57	0	0	1.16758	2
1490	GB11880-RA:	2187	0	291	844	382	670	52	21	0	0	235	80	134	174	0	38	0	246	175	162	46	0	355	152	109	98	0	0	109	0	0	0.413154	1
1491	GB17317-RA:	3606	0	463	1537	691	915	87	71	0	0	289	111	324	329	0	44	0	362	209	292	122	0	678	237	173	124	0	0	153	0	0	0.800249	2
1492	GB11384-RA:	1311	0	267	419	338	287	68	88	0	0	86	50	103	144	0	48	0	87	79	46	62	0	147	81	82	75	0	0	64	0	0	1.27837	2
1493	GB16225-RA:	1932	0	225	746	302	659	62	19	0	0	239	72	89	130	0	25	0	270	132	200	32	0	306	109	80	88	0	0	78	0	0	0.540221	1
1494	GB13441-RA:	3375	0	623	1104	707	941	130	98	0	0	297	172	217	235	0	90	0	327	262	221	197	0	384	263	176	160	0	0	145	0	0	0.750918	2
1495	GB17946-RA:	960	0	183	355	157	265	26	9	0	0	83	50	68	57	0	34	0	94	54	84	36	0	123	90	69	44	0	0	38	0	0	0.30072	1
1496	GB15470-RA:	999	0	122	389	206	282	28	30	0	0	79	24	52	101	0	10	0	121	96	65	19	0	164	58	51	42	0	0	58	0	0	1.1925	2
1497	GB18346-RA:	3525	0	746	1059	954	766	229	266	0	0	202	139	240	371	0	137	0	237	219	136	166	0	347	204	235	208	0	0	188	0	0	1.31751	2
1498	GB13498-RA:	1029	0	280	269	299	181	89	80	0	0	40	53	89	96	0	74	0	52	41	31	78	0	68	73	59	69	0	0	36	0	0	0.983278	2
1499	GB11637-RB:	3054	0	906	629	917	602	271	266	0	0	119	209	207	235	0	234	0	102	173	71	238	0	125	197	195	239	0	0	172	0	0	0.977807	2
1500	GB30217-RB:	879	0	106	384	145	244	27	12	0	0	89	25	58	69	0	16	0	94	48	73	13	0	188	53	43	34	0	0	36	0	0	0.686272	1
1501	GB13358-RA:	1284	0	362	285	358	279	92	104	0	0	61	85	88	109	0	91	0	66	74	31	90	0	62	82	69	112	0	0	67	0	0	1.0304	2
1502	GB18929-RA:	765	0	215	198	216	136	53	72	0	0	30	28	56	63	0	58	0	40	35	25	62	0	52	57	49	46	0	0	38	0	0	1.18605	2
1503	GB12177-RA:	1287	0	177	489	172	449	28	12	0	0	161	76	56	73	0	12	0	167	76	143	26	0	195	77	70	69	0	0	45	0	0	0.507292	1
1504	GB16406-RA:	600	0	71	283	111	135	20	5	0	0	40	18	55	61	0	8	0	59	31	43	12	0	138	40	30	21	0	0	18	0	0	0.380662	1
1506	GB15242-RA:	6402	0	1195	2393	1003	1811	176	110	0	0	488	303	381	392	0	207	0	745	336	515	159	0	910	575	357	472	0	0	275	0	0	0.587543	1
1507	GB12359-RA:	1935	0	322	626	364	623	66	54	0	0	225	93	103	127	0	38	0	205	141	152	71	0	209	137	108	105	0	0	100	0	0	0.891492	2
1508	GB17589-RA:	177	0	27	53	33	64	10	3	0	0	20	10	9	6	0	5	0	20	11	20	3	0	17	9	7	12	0	0	14	0	0	0.59596	1
1509	GB10411-RA:	747	0	101	284	165	197	34	18	0	0	65	22	67	61	0	9	0	66	46	60	25	0	110	52	41	26	0	0	44	0	0	0.806841	2
1510	GB11837-RA:	219	0	56	41	73	49	25	13	0	0	10	12	15	14	0	12	0	9	20	3	16	0	5	18	12	16	0	0	18	0	0	0.696429	1
1511	GB18354-RA:	6606	0	1021	2296	1214	2075	251	157	0	0	731	293	363	490	0	159	0	762	443	565	184	0	829	412	341	336	0	0	289	0	0	0.836746	2
1512	GB12928-RA:	348	0	70	103	75	100	15	17	0	0	35	13	18	27	0	17	0	35	25	21	16	0	31	23	19	18	0	0	17	0	0	1.12686	2
1513	GB10997-RA:	705	0	143	178	156	228	40	27	0	0	77	42	32	45	0	24	0	69	57	39	31	0	43	50	34	54	0	0	40	0	0	0.853281	2
1514	GB30151-RA:	1128	0	203	339	235	351	37	61	0	0	124	53	61	87	0	22	0	110	76	81	46	0	103	67	65	70	0	0	64	0	0	1.44236	2
1515	GB19014-RA:	384	0	51	149	53	131	7	5	0	0	40	13	20	24	0	12	0	61	21	46	5	0	57	21	10	24	0	0	17	0	0	0.710322	1
1516	GB14059-RA:	1131	0	153	430	233	315	36	12	0	0	98	52	92	116	0	28	0	115	93	80	30	0	172	61	51	44	0	0	50	0	0	0.380712	1
1517	GB19295-RA:	1707	0	252	633	286	536	52	20	0	0	166	78	89	103	0	35	0	204	125	152	42	0	258	119	82	93	0	0	88	0	0	0.473693	1
1518	GB16072-RA:	2673	0	375	904	546	848	128	52	0	0	283	117	179	191	0	58	0	296	187	245	75	0	319	148	109	133	0	0	152	0	0	0.678857	1
1519	GB13134-RA:	987	0	160	348	170	309	28	18	0	0	106	50	60	65	0	24	0	105	64	80	29	0	134	68	48	59	0	0	48	0	0	0.653162	1
1520	GB11355-RA:	924	0	129	339	155	301	31	6	0	0	94	41	47	60	0	24	0	119	71	89	17	0	131	58	42	46	0	0	47	0	0	0.277269	1
1521	GB17718-RA:	1560	0	228	557	233	542	40	28	0	0	226	76	80	97	0	32	0	176	85	150	32	0	217	92	83	81	0	0	64	0	0	0.822227	2
1522	GB17252-RA:	462	0	110	146	95	111	17	16	0	0	29	28	28	37	0	23	0	32	34	15	19	0	50	43	35	33	0	0	22	0	0	0.707368	1
1523	GB18893-RA:	6663	0	783	2817	1025	2038	136	74	0	0	689	234	391	511	0	93	0	850	424	627	113	0	1296	382	279	298	0	0	265	0	0	0.61435	1
1524	GB16191-RA:	879	0	308	192	221	158	57	81	0	0	22	49	46	57	0	105	0	45	37	22	64	0	39	73	62	77	0	0	42	0	0	1.046	2
1525	GB15481-RA:	1557	0	240	572	265	480	36	15	0	0	177	60	110	108	0	41	0	165	104	142	43	0	197	124	100	56	0	0	78	0	0	0.367217	1
1526	GB16636-RA:	294	0	39	112	61	82	12	5	0	0	23	12	21	22	0	5	0	33	23	26	13	0	46	17	12	9	0	0	14	0	0	0.617907	1
1527	GB11388-RA:	1173	0	179	414	205	375	35	30	0	0	143	53	70	82	0	33	0	117	70	97	26	0	171	63	56	64	0	0	62	0	0	0.958986	2
1528	GB15078-RA:	366	0	60	117	80	109	18	7	0	0	33	19	20	33	0	10	0	44	35	21	16	0	38	24	15	19	0	0	13	0	0	0.53375	1
1529	GB14345-RA:	483	0	92	143	112	136	26	12	0	0	41	28	32	37	0	18	0	42	42	32	24	0	39	34	30	20	0	0	25	0	0	0.5625	1
1530	GB10555-RA:	360	0	47	155	63	95	14	2	0	0	30	18	29	27	0	7	0	32	18	32	7	0	75	20	18	15	0	0	15	0	0	0.243161	1
1531	GB16615-RA:	825	0	150	254	159	262	39	21	0	0	89	44	38	44	0	31	0	86	61	66	33	0	89	54	41	45	0	0	43	0	0	0.726415	1
1532	GB19397-RA:	3594	0	823	1027	1026	718	267	279	0	0	208	142	293	360	0	170	0	178	187	100	209	0	335	231	221	223	0	0	190	0	0	1.1875	2
1533	GB19831-RA:	1479	0	222	521	249	487	45	25	0	0	164	64	70	88	0	31	0	192	109	139	49	0	191	102	68	74	0	0	67	0	0	0.668892	1
1534	GB11303-RA:	4932	0	718	1830	981	1403	173	98	0	0	477	188	338	406	0	108	0	506	372	349	169	0	750	324	236	205	0	0	232	0	0	0.686208	1
1535	GB17327-RA:	1098	0	170	366	219	343	44	25	0	0	135	54	75	88	0	29	0	101	75	90	34	0	125	62	64	43	0	0	53	0	0	0.737309	1
1536	GB16520-RA:	1062	0	110	466	215	271	45	9	0	0	82	27	84	103	0	15	0	113	77	81	18	0	222	59	47	30	0	0	49	0	0	0.404144	1
1537	GB17969-RA:	966	0	265	213	279	209	77	82	0	0	54	51	57	63	0	67	0	45	63	29	80	0	55	65	56	62	0	0	59	0	0	1.07137	2
1538	GB19339-RA:	606	0	126	193	109	178	27	15	0	0	66	32	23	34	0	37	0	60	44	34	28	0	82	42	27	34	0	0	20	0	0	0.661861	1
1539	GB15318-RA:	4506	0	1277	1126	1221	882	287	373	0	0	213	231	337	389	0	329	0	225	224	118	332	0	274	344	289	327	0	0	213	0	0	1.07794	2
1540	GB12306-RA:	2199	0	574	630	577	418	157	173	0	0	84	105	145	205	0	139	0	129	102	88	115	0	179	157	177	143	0	0	100	0	0	1.14864	2
1541	GB16547-RA:	2286	0	322	1019	375	570	39	21	0	0	164	102	166	185	0	15	0	230	149	163	77	0	486	184	137	93	0	0	74	0	0	0.397565	1
1542	GB15038-RA:	771	0	148	235	178	210	52	17	0	0	54	33	46	49	0	39	0	75	63	50	29	0	76	59	38	42	0	0	48	0	0	0.497533	1
1543	GB16707-RA:	477	0	121	146	115	95	24	38	0	0	22	16	28	44	0	30	0	31	25	17	20	0	47	37	40	31	0	0	26	0	0	1.30262	2
1544	GB11811-RA:	1923	0	348	622	343	610	54	80	0	0	213	107	88	138	0	52	0	191	121	150	52	0	224	109	119	125	0	0	99	0	0	1.28883	2
1545	GB19745-RA:	2235	0	472	662	581	520	134	147	0	0	130	110	143	198	0	85	0	162	157	100	130	0	233	130	124	133	0	0	118	0	0	1.19805	2
1546	GB16446-RA:	2766	0	458	1015	622	671	125	89	0	0	160	105	240	256	0	56	0	277	168	207	112	0	343	208	154	136	0	0	129	0	0	0.864144	2
1547	GB16436-RA:	1029	0	171	428	206	224	21	18	0	0	51	41	95	103	0	23	0	96	72	59	46	0	176	89	60	42	0	0	36	0	0	0.525805	1
1548	GB15866-RA:	432	0	54	160	96	122	15	15	0	0	34	16	28	45	0	5	0	50	38	30	14	0	66	18	15	20	0	0	22	0	0	1.25	2
1549	GB13513-RA:	375	0	55	129	85	106	26	7	0	0	41	12	29	30	0	14	0	38	23	27	13	0	49	22	13	15	0	0	15	0	0	0.561497	1
1550	GB30363-RA:	1875	0	289	700	344	542	68	22	0	0	170	91	126	141	0	30	0	195	128	134	49	0	278	146	100	110	0	0	86	0	0	0.414923	1
1551	GB10621-RA:	2028	0	289	726	385	628	82	54	0	0	213	72	104	144	0	35	0	246	145	181	62	0	272	128	103	89	0	0	97	0	0	0.984245	2
1552	GB16665-RA:	342	0	47	125	59	111	8	9	0	0	38	20	14	28	0	7	0	39	28	28	9	0	57	11	15	16	0	0	14	0	0	1.10999	2
1553	GB15504-RA:	1830	408	155	689	224	354	25	20	0	0	99	43	101	124	407	8	0	174	78	132	36	0	347	84	66	45	0	1	38	1	0	1.05415	2
1555	GB13732-RA:	1551	0	301	456	364	430	79	85	0	0	130	82	84	129	0	42	0	131	116	85	69	0	149	92	92	98	0	0	87	0	0	1.20327	2
1556	GB13923-RA:	2940	0	511	939	613	877	132	104	0	0	298	123	165	230	0	88	0	313	212	194	108	0	318	196	143	172	0	0	143	0	0	0.976111	2
1557	GB16269-RA:	666	0	73	261	126	206	23	12	0	0	59	18	47	48	0	9	0	87	44	76	13	0	102	34	25	26	0	0	42	0	0	0.868885	2
1558	GB15637-RA:	726	0	116	242	150	218	28	19	0	0	77	33	48	51	0	18	0	57	55	44	19	0	100	46	37	42	0	0	51	0	0	0.792759	2
1559	GB17522-RA:	3435	0	444	1465	634	892	85	57	0	0	292	132	271	293	0	39	0	341	221	257	128	0	698	216	155	122	0	0	127	0	0	0.695552	1
1560	GB17254-RA:	1843	0	411	469	498	465	124	146	0	0	140	81	116	156	0	80	0	121	112	81	95	0	127	104	104	132	0	0	123	0	0	1.31464	2
1561	GB15859-RA:	2382	0	336	960	384	702	53	29	0	0	221	99	157	178	0	47	0	279	145	211	50	0	409	161	114	125	0	0	103	0	0	0.535389	1
1562	GB18923-RA:	2536	0	423	896	491	726	105	48	0	0	260	113	172	166	0	61	0	231	166	184	98	0	345	200	148	116	0	0	122	0	0	0.586096	1
1563	GB14112-RA:	2427	106	396	668	567	690	108	93	0	0	225	110	171	177	105	61	0	179	194	137	105	0	221	132	96	134	1	1	176	0	0	1.00525	2
1564	GB13435-RA:	3099	0	417	1179	451	1052	75	32	0	0	378	122	163	201	0	74	0	430	181	343	53	0	445	189	141	149	0	0	122	0	0	0.527301	1
1565	GB30049-RA:	1618	0	177	621	259	561	46	13	0	0	207	59	79	112	0	18	0	234	121	170	40	0	251	87	56	63	0	0	61	0	0	0.458827	1
1566	GB19666-RA:	2456	0	392	921	415	728	60	95	0	0	242	87	119	184	0	67	0	296	141	218	68	0	375	143	131	126	0	0	103	0	0	1.43423	2
1567	GB17343-RA:	2136	0	355	696	403	682	73	56	0	0	238	95	125	146	0	63	0	239	149	186	73	0	222	141	110	109	0	0	110	0	0	0.836095	2
1568	GB18494-RA:	1329	0	283	402	299	345	62	76	0	0	106	69	83	107	0	52	0	108	78	74	68	0	134	86	76	87	0	0	62	0	0	1.19366	2
1569	GB14210-RA:	810	0	82	314	154	260	37	6	0	0	82	29	44	65	0	9	0	107	67	89	10	0	121	38	41	22	0	0	42	0	0	0.384859	1
1570	GB18979-RA:	1458	0	292	372	355	439	98	83	0	0	150	77	61	95	0	51	0	128	113	80	78	0	115	81	68	95	0	0	84	0	0	1.16741	2
1571	GB17161-RA:	507	0	146	139	108	114	26	22	0	0	32	37	37	40	0	47	0	26	23	23	23	0	35	40	41	35	0	0	19	0	0	0.707382	1
1572	GB10085-RA:	1344	0	197	530	183	434	26	23	0	0	134	51	43	84	0	32	0	199	91	138	23	0	216	91	71	71	0	0	50	0	0	0.857452	2
1573	GB17239-RA:	474	0	72	189	89	124	12	11	0	0	39	23	38	48	0	8	0	53	28	35	20	0	75	30	22	22	0	0	9	0	0	0.81367	2
1574	GB15886-RA:	2469	0	479	818	530	642	107	78	0	0	203	152	193	218	0	82	0	177	152	149	95	0	283	167	165	137	0	0	110	0	0	0.758585	2
1575	GB12924-RA:	2679	0	818	690	766	405	191	277	0	0	78	100	192	234	0	243	0	116	106	59	230	0	198	198	183	162	0	0	111	0	0	1.18432	2
1576	GB15426-RA:	1932	0	391	480	448	613	117	88	0	0	225	116	96	122	0	68	0	159	147	113	95	0	125	119	100	128	0	0	113	0	0	0.970588	2
1577	GB17153-RA:	252	0	29	94	51	78	5	1	0	0	22	11	22	28	0	5	0	33	23	20	6	0	33	12	5	13	0	0	12	0	0	0.170385	1
1578	GB15222-RA:	393	0	55	139	95	104	22	8	0	0	37	13	35	33	0	8	0	39	30	22	25	0	57	26	7	15	0	0	15	0	0	0.601722	1
1579	GB12344-RA:	1275	0	153	562	177	383	29	10	0	0	134	42	69	94	0	22	0	174	69	127	21	0	261	79	57	53	0	0	33	0	0	0.47081	1
1580	GB11783-RA:	3852	0	772	1205	923	952	187	223	0	0	320	159	272	368	0	144	0	285	241	179	180	0	411	246	236	212	0	0	188	0	0	1.20551	2
1581	GB10581-RA:	1644	0	208	584	296	556	54	11	0	0	207	77	122	117	0	22	0	195	109	163	48	0	205	98	61	77	0	0	77	0	0	0.293724	1
1582	GB10584-RA:	1566	0	291	507	356	412	81	91	0	0	130	57	78	139	0	56	0	153	106	101	64	0	179	87	96	75	0	0	72	0	0	1.37559	2
1584	GB15443-RA:	477	0	76	163	106	132	23	8	0	0	43	19	37	36	0	15	0	41	38	30	18	0	62	34	22	21	0	0	29	0	0	0.473684	1
1585	GB17818-RA:	999	0	269	268	298	164	61	80	0	0	31	56	102	78	0	61	0	39	55	25	121	0	92	72	35	52	0	0	38	0	0	0.996981	2
1586	GB14063-RA:	2472	0	622	650	695	505	184	210	0	0	136	107	162	230	0	142	0	149	139	80	168	0	176	163	163	149	0	0	113	0	0	1.20086	2
1587	GB17615-RA:	483	0	81	158	100	144	20	16	0	0	46	22	27	40	0	11	0	53	37	34	17	0	51	32	27	26	0	0	23	0	0	0.954074	2
1588	GB18038-RA:	3006	0	411	1117	557	921	91	77	0	0	325	121	210	259	0	50	0	339	179	263	71	0	431	163	136	154	0	0	136	0	0	1.01107	2
1589	GB17487-RA:	1011	0	133	391	182	305	29	11	0	0	107	35	71	69	0	20	0	110	71	89	31	0	165	67	44	38	0	0	53	0	0	0.459432	1
1590	GB16237-RA:	4548	0	1331	1104	1300	813	331	390	0	0	175	204	342	383	0	363	0	205	237	111	357	0	235	374	321	290	0	0	229	0	0	1.02509	2
1591	GB18299-RA:	543	0	146	125	199	73	62	65	0	0	8	23	48	67	0	37	0	16	24	8	44	0	28	21	33	32	0	0	26	0	0	1.21481	2
1592	GB18262-RA:	6999	0	1382	2365	1672	1580	350	404	0	0	442	288	511	706	0	258	0	555	407	322	321	0	904	432	394	409	0	0	295	0	0	1.22369	2
1593	GB10868-RA:	534	0	91	177	91	175	20	18	0	0	69	22	21	34	0	20	0	64	32	38	17	0	73	31	19	35	0	0	20	0	0	1.16073	2
1594	GB16535-RA:	1047	0	181	348	224	294	45	43	0	0	85	41	57	89	0	30	0	124	79	81	45	0	110	67	57	49	0	0	44	0	0	1.11042	2
1595	GB12823-RA:	1662	0	188	676	211	587	31	13	0	0	211	56	75	85	0	25	0	246	92	212	21	0	284	94	70	72	0	0	74	0	0	0.544671	1
1596	GB10063-RB:	1385	0	173	483	291	438	72	30	0	0	146	44	81	107	0	25	0	164	108	121	28	0	180	74	58	62	0	0	84	0	0	0.825338	2
1597	GB17837-RA:	2631	0	417	887	509	818	86	51	0	0	289	126	182	198	0	67	0	267	190	219	89	0	296	173	141	120	0	0	136	0	0	0.632175	1
1598	GB15598-RA:	948	0	115	342	137	354	19	7	0	0	138	44	40	48	0	12	0	126	71	112	24	0	129	52	46	33	0	0	46	0	0	0.4212	1
1599	GB14242-RA:	252	0	49	66	64	73	13	13	0	0	23	12	10	20	0	10	0	24	28	8	16	0	23	14	9	14	0	0	14	0	0	1.04464	2
1600	GB13103-RA:	567	0	82	193	109	183	25	14	0	0	62	25	33	34	0	11	0	64	37	60	18	0	66	32	29	24	0	0	32	0	0	0.888118	2
1601	GB10052-RA:	1682	0	215	597	253	617	46	10	0	0	236	82	88	87	0	25	0	226	109	193	47	0	218	98	64	79	0	0	73	0	0	0.30922	1
1602	GB15025-RA:	492	0	90	148	104	150	26	18	0	0	47	22	23	37	0	17	0	58	37	33	18	0	44	33	23	32	0	0	23	0	0	0.946154	2
1603	GB13531-RA:	4113	0	620	1582	858	1053	158	106	0	0	325	159	327	356	0	59	0	383	267	287	158	0	642	296	229	174	0	0	186	0	0	0.819569	2
1604	GB18440-RA:	1269	0	200	436	259	374	46	33	0	0	135	62	90	87	0	24	0	112	90	102	61	0	165	81	69	46	0	0	65	0	0	0.808436	2
1605	GB17868-RA:	2054	0	303	724	398	629	79	58	0	0	200	82	113	160	0	45	0	255	148	183	67	0	262	118	93	98	0	0	92	0	0	0.987877	2
1606	GB16623-RA:	501	0	54	209	81	157	9	5	0	0	58	16	36	35	0	6	0	58	31	54	12	0	92	27	22	14	0	0	25	0	0	0.572702	1
1607	GB14926-RA:	1494	0	244	534	375	341	88	84	0	0	101	52	127	157	0	36	0	117	76	94	59	0	210	72	80	69	0	0	71	0	0	1.37154	2
1608	GB12408-RA:	1482	0	375	332	483	292	168	112	0	0	72	70	108	126	0	105	0	65	95	32	103	0	85	88	74	93	0	0	85	0	0	0.916406	2
1609	GB12346-RA:	834	0	157	257	184	236	29	28	0	0	66	31	51	64	0	27	0	80	76	48	32	0	74	70	52	46	0	0	59	0	0	0.808363	2
1610	GB11354-RA:	4191	0	1116	1125	1194	756	302	416	0	0	161	188	301	478	0	280	0	209	175	103	215	0	311	232	304	317	0	0	198	0	0	1.30841	2
1611	GB13124-RA:	6183	0	1098	2121	1516	1448	299	349	0	0	461	191	509	652	0	188	0	498	359	304	266	0	794	370	320	324	0	0	298	0	0	1.29635	2
1612	GB13022-RA:	1209	0	273	334	260	342	53	69	0	0	98	61	57	80	0	54	0	112	81	75	56	0	89	89	76	87	0	0	71	0	0	1.17527	2
1613	GB12571-RA:	912	0	181	276	208	247	49	55	0	0	89	39	55	72	0	37	0	74	49	54	41	0	99	50	48	55	0	0	45	0	0	1.33234	2
1614	GB19208-RA:	751	0	117	235	154	245	31	7	0	0	89	36	52	55	0	19	0	76	64	51	24	0	74	54	33	41	0	0	44	0	0	0.291764	1
1615	GB19818-RA:	1302	0	269	434	266	333	47	38	0	0	82	63	90	91	0	52	0	117	91	78	57	0	148	116	79	81	0	0	71	0	0	0.69145	1
1616	GB12911-RA:	460	0	52	134	90	184	20	4	0	0	72	19	22	27	0	3	0	60	44	44	10	0	37	25	15	24	0	0	33	0	0	0.393162	1
1617	GB10696-RA:	3606	0	761	1090	846	909	170	209	0	0	271	156	240	309	0	146	0	284	227	185	169	0	345	250	221	225	0	0	198	0	0	1.17062	2
1618	GB10222-RA:	741	0	152	222	175	192	43	43	0	0	45	27	34	45	0	31	0	72	55	53	39	0	72	51	43	39	0	0	48	0	0	1.19786	2
1619	GB12378-RA:	2573	0	546	745	547	735	101	196	0	0	251	125	110	224	0	85	0	233	140	136	96	0	245	139	157	208	0	0	126	0	0	1.68856	2
1620	GB16380-RA:	1047	0	273	291	294	189	60	82	0	0	42	57	102	115	0	64	0	32	50	20	60	0	85	70	72	77	0	0	58	0	0	1.06967	2
1621	GB14009-RA:	4122	0	756	1352	884	1130	183	152	0	0	362	191	255	311	0	122	0	391	294	282	204	0	467	291	239	191	0	0	186	0	0	0.937513	2
1622	GB16565-RA:	774	0	174	249	143	208	19	41	0	0	58	32	41	49	0	28	0	77	42	51	34	0	75	73	55	57	0	0	41	0	0	1.27538	2
1623	GB14521-RA:	1770	0	208	802	298	462	44	41	0	0	152	44	120	144	0	17	0	193	93	155	36	0	396	106	93	62	0	0	73	0	0	1.17079	2
1624	GB12469-RA:	627	0	106	234	108	179	16	8	0	0	57	34	40	44	0	11	0	63	44	51	23	0	86	52	45	27	0	0	25	0	0	0.438155	1
1625	GB18627-RA:	1047	0	277	284	303	183	84	113	0	0	45	36	65	96	0	59	0	55	41	33	76	0	86	68	78	64	0	0	47	0	0	1.40962	2
1626	GB11284-RA:	828	0	130	295	144	259	23	9	0	0	76	43	51	60	0	18	0	99	61	71	20	0	103	60	42	50	0	0	41	0	0	0.398077	1
1627	GB16763-RA:	399	0	66	156	82	95	14	17	0	0	28	13	27	28	0	5	0	33	24	26	19	0	70	31	25	17	0	0	21	0	0	1.25333	2
1628	GB13252-RA:	1128	0	229	339	289	271	66	81	0	0	77	54	66	124	0	38	0	97	76	44	56	0	114	56	61	74	0	0	43	0	0	1.38058	2
1629	GB16216-RA:	3090	0	456	1122	561	951	105	45	0	0	295	123	176	191	0	76	0	352	235	287	84	0	431	212	162	134	0	0	181	0	0	0.543555	1
1630	GB18261-RA:	996	0	144	369	192	291	33	14	0	0	90	38	57	77	0	27	0	115	88	76	34	0	150	65	46	37	0	0	48	0	0	0.50434	1
1631	GB19503-RA:	2312	0	401	792	503	616	100	85	0	0	210	97	157	218	0	64	0	213	161	119	89	0	299	155	122	126	0	0	96	0	0	0.974304	2
1632	GB18068-RA:	1818	0	328	536	491	463	128	76	0	0	122	71	135	160	0	66	0	152	152	104	85	0	157	114	92	85	0	0	118	0	0	0.857931	2
1633	GB13337-RA:	1191	0	207	412	232	340	47	33	0	0	82	46	77	75	0	34	0	142	75	115	40	0	127	94	66	67	0	0	70	0	0	0.818403	2
1634	GB15840-RA:	1071	0	128	378	202	363	35	15	0	0	115	44	60	77	0	10	0	143	92	109	28	0	132	59	43	47	0	0	61	0	0	0.621326	1
1635	GB18941-RA:	4359	0	747	1578	827	1207	137	105	0	0	363	217	308	341	0	102	0	418	277	326	139	0	587	323	265	241	0	0	209	0	0	0.740884	1
1636	GB13463-RA:	1035	0	135	403	154	343	18	10	0	0	128	43	64	69	0	16	0	132	62	104	27	0	163	66	44	48	0	0	40	0	0	0.497835	1
1637	GB16314-RA:	894	0	173	294	180	247	36	33	0	0	71	50	52	61	0	30	0	80	59	57	37	0	115	60	47	59	0	0	46	0	0	0.947399	2
1638	GB17044-RA:	1632	0	203	675	289	465	45	11	0	0	150	82	131	124	0	19	0	170	102	154	57	0	305	91	69	58	0	0	63	0	0	0.305998	1
1639	GB18777-RA:	510	0	76	169	95	170	14	16	0	0	77	21	28	38	0	16	0	52	37	39	23	0	68	23	20	17	0	0	20	0	0	1.13019	2
1640	GB13588-RA:	582	0	69	251	105	157	15	6	0	0	52	13	48	47	0	7	0	64	36	52	15	0	108	43	30	17	0	0	28	0	0	0.481988	1
1641	GB19404-RA:	660	0	108	232	140	180	28	12	0	0	45	33	44	55	0	16	0	68	56	44	23	0	85	47	34	35	0	0	34	0	0	0.52381	1
1642	GB11936-RA:	885	0	117	335	159	274	26	14	0	0	90	38	65	70	0	14	0	99	54	92	16	0	121	51	49	38	0	0	47	0	0	0.666022	1
1643	GB20114-RA:	729	0	93	258	142	236	27	13	0	0	76	33	42	49	0	9	0	82	60	74	21	0	96	38	37	26	0	0	45	0	0	0.717628	1
1644	GB15155-RA:	3996	0	1074	946	1230	746	326	339	0	0	153	191	277	344	0	258	0	167	288	88	325	0	227	286	274	217	0	0	235	0	0	1.02545	2
1645	GB16532-RA:	10743	0	1929	3919	2774	2121	614	683	0	0	584	300	959	1304	0	366	0	794	518	503	413	0	1532	579	634	516	0	0	443	0	0	1.37122	2
1646	GB12360-RA:	1248	0	259	370	289	330	62	77	0	0	95	42	76	95	0	55	0	118	74	78	57	0	111	85	65	82	0	0	75	0	0	1.28383	2
1647	GB18405-RA:	771	0	113	337	148	173	19	18	0	0	51	31	65	79	0	14	0	70	46	44	29	0	163	50	38	32	0	0	21	0	0	0.829825	2
1648	GB17587-RA:	2568	0	468	868	589	643	120	97	0	0	184	98	196	240	0	95	0	233	176	150	101	0	299	178	139	133	0	0	128	0	0	0.903661	2
1649	GB14992-RA:	351	0	47	121	70	113	10	9	0	0	34	11	18	23	0	8	0	40	33	26	9	0	52	19	10	20	0	0	28	0	0	0.960182	2
1650	GB13686-RA:	4113	50	705	1365	840	1153	174	111	0	0	400	179	309	305	49	149	0	351	246	312	138	0	480	266	223	195	0	0	223	1	1	0.770927	2
1651	GB19538-RA:	1179	0	137	498	188	356	42	12	0	0	130	35	67	82	0	19	0	152	67	118	25	0	226	71	52	41	0	0	39	0	0	0.549309	1
1652	GB19681-RA:	669	0	117	198	144	210	38	21	0	0	55	24	19	35	0	17	0	87	66	49	27	0	58	55	34	39	0	0	44	0	0	0.833868	2
1653	GB10103-RA:	2124	0	368	701	500	555	96	115	0	0	171	81	152	233	0	61	0	207	137	119	74	0	237	111	105	128	0	0	96	0	0	1.3275	2
1654	GB17883-RA:	195	0	14	80	36	65	12	2	0	0	21	5	10	11	0	0	0	29	12	27	3	0	34	7	6	5	0	0	10	0	0	0.77381	2
1655	GB18925-RA:	204	0	28	70	26	80	6	1	0	0	33	8	7	9	0	5	0	35	12	26	7	0	20	14	7	9	0	0	4	0	0	0.28022	1
1656	GB30062-RA:	1245	0	258	384	279	324	59	65	0	0	97	54	77	92	0	53	0	104	78	86	59	0	119	86	83	63	0	0	69	0	0	1.12424	2
1657	GB10966-RA:	1071	0	155	382	215	319	42	14	0	0	107	61	82	85	0	17	0	103	77	92	40	0	141	63	55	43	0	0	48	0	0	0.449932	1
1658	GB14368-RA:	996	0	217	278	267	234	74	61	0	0	78	44	68	98	0	49	0	68	64	37	51	0	79	63	62	55	0	0	44	0	0	1.04862	2
1659	GB17125-RA:	1011	0	142	325	229	315	56	32	0	0	113	44	61	75	0	20	0	100	80	66	40	0	137	46	27	55	0	0	58	0	0	0.994895	2
1660	GB16812-RA:	619	0	66	236	96	221	20	2	0	0	96	24	38	39	0	5	0	75	36	66	11	0	95	35	27	23	0	0	26	0	0	0.195391	1
1661	GB13925-RA:	819	0	189	211	205	214	55	57	0	0	62	36	34	56	0	38	0	66	59	45	44	0	51	58	60	47	0	0	50	0	0	1.20488	2
1662	GB14829-RA:	987	0	178	373	214	222	35	28	0	0	61	33	80	77	0	28	0	80	71	53	54	0	153	89	60	36	0	0	48	0	0	0.725507	1
1663	GB15788-RA:	564	0	111	152	126	175	31	16	0	0	49	46	24	29	0	20	0	40	55	37	26	0	57	28	31	34	0	0	40	0	0	0.645217	1
1664	GB13258-RA:	1050	0	141	424	162	323	30	7	0	0	102	37	61	60	0	20	0	133	64	115	21	0	171	77	58	42	0	0	51	0	0	0.321776	1
1665	GB19115-RA:	3927	0	813	1166	895	1053	189	224	0	0	309	184	233	307	0	158	0	359	249	265	197	0	346	247	228	230	0	0	201	0	0	1.20891	2
1666	GB17027-RA:	2181	0	270	864	324	723	44	17	0	0	232	87	113	118	0	23	0	324	150	257	82	0	345	143	82	83	0	0	80	0	0	0.423834	1
1667	GB15611-RA:	957	0	157	312	170	318	33	17	0	0	96	65	44	65	0	23	0	116	76	81	31	0	113	52	38	65	0	0	41	0	0	0.609554	1
1668	GB17731-RA:	2454	0	471	989	434	560	74	47	0	0	122	111	179	199	0	86	0	238	134	176	72	0	386	227	185	128	0	0	89	0	0	0.564237	1
1669	GB10423-RA:	828	0	132	300	179	217	38	28	0	0	59	34	56	80	0	22	0	90	57	56	27	0	115	48	38	45	0	0	34	0	0	0.981209	2
1670	GB30296-RA:	923	0	123	312	115	373	15	14	0	0	138	39	36	47	0	11	0	157	50	121	14	0	84	59	34	64	0	0	39	0	0	0.913538	2
1671	GB16910-RA:	8513	0	1618	3361	1217	2317	159	128	0	0	677	409	501	474	0	216	0	891	429	697	244	0	1324	865	645	513	0	0	340	0	0	0.55338	1
1672	GB10477-RA:	873	0	139	301	165	268	30	18	0	0	92	46	60	46	0	16	0	78	57	69	37	0	126	59	36	50	0	0	52	0	0	0.685154	1
1673	GB16246-RA:	1359	0	246	463	277	373	53	52	0	0	111	64	70	109	0	40	0	133	102	79	50	0	184	90	75	81	0	0	65	0	0	1.03707	2
1674	GB11143-RA:	996	0	130	326	151	389	26	4	0	0	167	48	57	39	0	12	0	117	64	113	29	0	107	66	45	44	0	0	57	0	0	0.202955	1
1675	GB13192-RA:	2888	0	713	790	765	620	203	218	0	0	168	110	191	245	0	182	0	184	153	126	159	0	215	203	199	173	0	0	158	0	0	1.15426	2
1676	GB16041-RA:	1740	0	237	727	276	500	31	37	0	0	166	68	111	141	0	27	0	208	97	154	46	0	326	105	81	83	0	0	58	0	0	0.984223	2
1677	GB12560-RB:	2058	0	407	640	405	606	92	68	0	0	170	94	101	118	0	69	0	218	144	142	71	0	203	176	117	150	0	0	124	0	0	0.848994	2
1678	GB15910-RA:	1047	0	194	330	267	256	71	67	0	0	77	32	69	86	0	29	0	90	60	61	53	0	116	66	55	57	0	0	57	0	0	1.35428	2
1679	GB18991-RA:	315	0	39	126	55	95	9	8	0	0	32	13	23	14	0	2	0	29	15	34	11	0	61	16	13	13	0	0	21	0	0	1.17483	2
1680	GB17338-RA:	468	0	57	130	107	174	29	8	0	0	69	22	21	29	0	3	0	53	49	37	19	0	39	24	16	19	0	0	30	0	0	0.613871	1
1681	GB19754-RA:	1143	0	226	323	301	293	66	92	0	0	95	49	63	128	0	33	0	90	80	42	48	0	100	52	70	75	0	0	59	0	0	1.54582	2
1682	GB14191-RA:	708	0	104	235	141	228	26	7	0	0	82	33	51	49	0	12	0	73	57	53	26	0	80	52	31	35	0	0	40	0	0	0.337971	1
1683	GB17520-RA:	1464	0	226	496	256	486	56	21	0	0	148	77	82	78	0	33	0	181	97	150	42	0	172	95	60	91	0	0	80	0	0	0.531388	1
1684	GB13611-RA:	489	0	85	194	84	126	13	20	0	0	40	13	24	40	0	15	0	53	27	37	11	0	80	36	37	22	0	0	20	0	0	1.36975	2
1685	GB15995-RA:	213	0	24	96	31	62	4	2	0	0	18	8	10	20	0	2	0	32	15	22	3	0	41	12	12	7	0	0	4	0	0	0.572581	1
1686	GB13048-RA:	1098	0	106	464	173	355	24	5	0	0	133	24	76	78	0	15	0	149	68	121	22	0	202	62	36	33	0	0	49	0	0	0.299378	1
1687	GB14352-RA:	1836	0	416	493	508	419	145	129	0	0	112	88	125	164	0	68	0	127	109	75	107	0	122	131	118	123	0	0	92	0	0	1.12074	2
1688	GB18365-RA:	1128	0	368	255	299	206	70	102	0	0	24	58	70	90	0	123	0	58	57	33	73	0	47	84	80	92	0	0	66	0	0	1.04566	2
1689	GB10587-RA:	1632	0	259	537	347	489	67	36	0	0	158	78	90	113	0	45	0	166	154	113	80	0	211	99	70	64	0	0	87	0	0	0.653722	1
1690	GB30090-RB:	2549	0	540	758	636	615	127	188	0	0	201	103	176	241	0	111	0	177	145	120	134	0	258	138	147	148	0	0	134	0	0	1.39533	2
1691	GB15725-RA:	885	0	209	229	297	150	89	88	0	0	38	27	80	89	0	42	0	35	40	32	69	0	55	52	58	40	0	0	50	0	0	1.25465	2
1692	GB11805-RA:	1566	0	262	540	265	499	55	22	0	0	197	87	88	100	0	45	0	162	100	130	57	0	202	107	88	72	0	0	53	0	0	0.496212	1
1693	GB12445-RA:	150	0	18	52	27	53	6	2	0	0	18	6	6	11	0	4	0	22	13	14	3	0	20	6	4	7	0	0	7	0	0	0.617284	1
1694	GB17274-RA:	1533	0	337	417	615	164	219	182	0	0	27	30	165	215	0	60	0	45	49	13	119	0	124	64	83	75	0	0	62	0	0	1.3462	2
1695	GB15233-RA:	1116	0	127	435	240	314	49	32	0	0	113	51	86	109	0	8	0	93	73	70	25	0	219	36	36	58	0	0	57	0	0	1.17165	2
1696	GB16328-RA:	1632	0	230	596	237	569	30	13	0	0	209	82	90	102	0	34	0	201	104	168	28	0	225	100	80	88	0	0	77	0	0	0.389213	1
1697	GB16690-RA:	2430	0	625	677	650	478	136	183	0	0	133	92	179	218	0	145	0	113	152	59	156	0	194	205	191	133	0	0	140	0	0	1.09462	2
1698	GB15947-RA:	3360	0	819	953	834	754	159	244	0	0	213	150	256	280	0	183	0	207	175	138	211	0	292	242	198	227	0	0	184	0	0	1.20027	2
1699	GB11988-RA:	2352	0	817	613	603	319	170	199	0	0	46	108	168	153	0	247	0	74	66	54	189	0	142	263	228	153	0	0	91	0	0	0.95006	2
1700	GB16884-RA:	717	0	163	197	175	182	44	44	0	0	62	32	42	62	0	29	0	52	45	20	33	0	56	58	46	55	0	0	36	0	0	1.10598	2
1701	GB10705-RA:	1248	0	289	432	232	295	35	56	0	0	63	64	92	107	0	64	0	116	49	88	38	0	131	105	92	95	0	0	52	0	0	1.04236	2
1702	GB19636-RA:	1530	0	215	553	300	462	54	19	0	0	151	59	110	110	0	22	0	159	117	121	43	0	206	115	77	73	0	0	93	0	0	0.450698	1
1703	GB15229-RA:	2322	0	390	899	483	550	100	52	0	0	154	78	193	212	0	77	0	222	138	149	75	0	355	182	129	109	0	0	96	0	0	0.640994	1
1704	GB10354-RA:	1056	0	242	338	252	224	46	82	0	0	68	35	72	102	0	70	0	70	52	44	53	0	136	55	60	59	0	0	51	0	0	1.41991	2
1705	GB11121-RA:	1794	0	467	350	548	429	173	152	0	0	104	111	95	123	0	108	0	102	128	67	140	0	64	95	89	130	0	0	112	0	0	1.06554	2
1706	GB15619-RA:	1866	0	306	596	395	569	79	49	0	0	199	92	124	124	0	46	0	175	143	134	89	0	218	119	78	93	0	0	103	0	0	0.756466	2
1707	GB10951-RA:	2439	0	508	691	717	523	195	182	0	0	137	102	188	278	0	95	0	178	152	88	137	0	195	129	130	146	0	0	106	0	0	1.21871	2
1708	GB18415-RA:	1452	0	209	523	251	469	54	42	0	0	171	55	62	103	0	35	0	191	93	134	41	0	208	77	62	71	0	0	52	0	0	1.16251	2
1709	GB10282-RA:	756	0	98	277	145	236	25	12	0	0	81	32	51	62	0	16	0	85	57	66	20	0	110	38	31	31	0	0	38	0	0	0.638424	1
1710	GB16115-RA:	183	0	27	78	23	55	2	2	0	0	17	6	8	12	0	4	0	25	11	18	2	0	32	15	13	8	0	0	7	0	0	0.589372	1
1711	GB12778-RA:	1824	0	428	483	535	378	154	180	0	0	98	68	106	165	0	90	0	110	95	78	114	0	149	90	118	106	0	0	102	0	0	1.43384	2
1712	GB15147-RA:	1356	0	157	670	187	342	25	9	0	0	104	36	83	104	0	25	0	171	70	122	27	0	356	87	60	45	0	0	31	0	0	0.415682	1
1713	GB16853-RA:	2589	0	401	877	531	780	116	54	0	0	247	123	177	209	0	63	0	281	184	214	77	0	292	161	127	134	0	0	129	0	0	0.656579	1
1714	GB13991-RA:	69	0	9	16	19	25	5	2	0	0	8	2	4	4	0	1	0	7	8	4	2	0	3	4	1	5	0	0	8	0	0	0.807018	2
1715	GB18118-RA:	1137	0	287	299	300	251	69	84	0	0	55	71	79	99	0	59	0	70	68	43	77	0	83	73	66	85	0	0	55	0	0	1.10927	2
1716	GB13188-RA:	582	0	88	195	117	182	35	8	0	0	59	30	32	37	0	16	0	65	42	51	17	0	73	33	25	30	0	0	28	0	0	0.452214	1
1717	GB18300-RA:	1296	0	259	388	296	353	66	57	0	0	99	67	86	104	0	52	0	110	87	86	49	0	114	83	77	81	0	0	77	0	0	0.963581	2
1718	GB14900-RA:	393	0	37	155	57	144	11	3	0	0	62	7	18	24	0	4	0	56	25	39	4	0	69	23	11	18	0	0	18	0	0	0.559033	1
1719	GB10583-RA:	1503	0	364	387	365	387	81	112	0	0	92	82	77	112	0	72	0	113	95	73	72	0	103	98	93	127	0	0	100	0	0	1.26702	2
1720	GB19374-RA:	852	0	125	324	234	169	49	45	0	0	47	34	81	115	0	9	0	64	59	31	46	0	140	37	39	31	0	0	24	0	0	1.31077	2
1721	GB30409-RA:	617	0	107	196	106	208	18	21	0	0	80	25	32	37	0	24	0	71	35	57	19	0	64	37	29	35	0	0	32	0	0	1.14239	2
1722	GB14662-RA:	606	0	133	204	115	154	19	22	0	0	46	27	37	34	0	31	0	57	37	42	38	0	74	53	35	29	0	0	24	0	0	0.871657	2
1723	GB11002-RA:	3390	0	646	1253	643	848	117	92	0	0	209	164	241	250	0	106	0	307	193	247	108	0	471	284	233	199	0	0	168	0	0	0.750834	2
1724	GB15709-RA:	876	0	130	307	185	254	27	17	0	0	81	37	70	65	0	7	0	94	71	60	51	0	113	68	30	42	0	0	42	0	0	0.61921	1
1725	GB17261-RA:	6945	0	800	2930	1024	2191	127	96	0	0	731	223	396	502	0	98	0	965	405	760	123	0	1284	383	284	295	0	0	272	0	0	0.813867	2
1726	GB18805-RA:	267	0	38	73	49	107	6	10	0	0	47	8	8	14	0	3	0	33	25	22	10	0	19	17	13	12	0	0	19	0	0	1.43394	2
1727	GB10469-RA:	1677	0	365	509	409	394	92	115	0	0	97	70	103	143	0	74	0	132	99	106	79	0	153	106	120	92	0	0	95	0	0	1.29186	2
1728	GB10294-RA:	1230	0	171	416	247	396	54	24	0	0	129	49	65	95	0	29	0	160	104	114	40	0	137	69	53	49	0	0	58	0	0	0.698913	1
1729	GB13883-RA:	1455	0	339	477	290	349	46	93	0	0	98	62	77	116	0	93	0	129	74	100	68	0	169	91	101	77	0	0	60	0	0	1.37641	2
1730	GB13309-RA:	555	0	69	236	84	166	14	4	0	0	59	23	35	38	0	9	0	69	31	60	17	0	104	33	28	15	0	0	15	0	0	0.383023	1
1731	GB19348-RA:	1491	0	190	674	207	420	21	10	0	0	146	52	105	105	0	12	0	184	71	147	43	0	305	116	79	56	0	0	38	0	0	0.3791	1
1732	GB18180-RA:	1896	0	230	677	339	650	63	17	0	0	231	84	121	122	0	24	0	240	138	200	59	0	249	105	66	81	0	0	95	0	0	0.41339	1
1733	GB10924-RA:	597	0	155	165	153	124	37	43	0	0	34	28	40	54	0	38	0	37	33	18	36	0	46	46	42	39	0	0	25	0	0	1.08248	2
1734	GB12231-RA:	396	1	48	131	75	141	14	4	1	0	51	23	18	28	0	2	0	50	39	32	16	0	51	18	12	18	0	0	17	1	0	0.44	1
1735	GB16047-RA:	684	0	103	238	129	214	25	13	0	0	70	30	45	46	0	18	0	74	46	63	18	0	86	42	32	35	0	0	40	0	0	0.669226	1
1736	GB17524-RA:	1491	0	167	584	225	515	37	9	0	0	194	54	86	76	0	15	0	184	93	171	29	0	247	89	67	56	0	0	83	0	0	0.357126	1
1737	GB10448-RA:	5085	0	725	2107	878	1375	112	76	0	0	417	214	409	447	0	116	0	555	281	413	130	0	927	319	216	263	0	0	189	0	0	0.607116	1
1738	GB15740-RA:	678	0	155	198	189	136	53	42	0	0	29	37	50	69	0	32	0	38	44	21	35	0	63	44	47	41	0	0	32	0	0	0.972043	2
1739	GB17279-RA:	2511	0	550	716	691	554	188	185	0	0	161	104	181	222	0	112	0	159	137	109	150	0	235	149	141	147	0	0	130	0	0	1.2223	2
1740	GB15161-RA:	489	0	61	159	109	160	26	5	0	0	54	21	33	35	0	13	0	48	45	47	11	0	54	22	23	14	0	0	37	0	0	0.367724	1
1741	GB12222-RA:	447	0	75	163	82	127	15	7	0	0	40	18	28	40	0	14	0	49	32	28	7	0	58	36	28	26	0	0	20	0	0	0.50878	1
1742	GB16764-RA:	1638	0	312	554	347	425	60	90	0	0	142	72	108	169	0	53	0	153	89	87	60	0	200	97	93	106	0	0	58	0	0	1.36167	2
1743	GB16335-RA:	534	0	89	198	126	121	32	9	0	0	32	23	46	61	0	17	0	50	39	28	17	0	68	40	33	22	0	0	16	0	0	0.428571	1
1744	GB19530-RA:	1575	0	250	606	292	427	41	58	0	0	132	77	101	140	0	24	0	159	92	132	52	0	242	91	104	70	0	0	59	0	0	1.25137	2
1745	GB16426-RA:	9318	0	1824	3077	2434	1983	594	692	0	0	565	346	692	1147	0	368	0	735	456	375	356	0	1136	418	513	587	0	0	337	0	0	1.45239	2
1746	GB16842-RA:	426	0	86	95	93	152	22	9	0	0	54	33	21	18	0	15	0	35	41	25	23	0	23	28	16	32	0	0	30	0	0	0.47937	1
1747	GB30306-RA:	1837	0	231	748	271	587	46	23	0	0	217	65	103	121	0	33	0	237	99	196	36	0	320	110	88	74	0	0	68	0	0	0.674925	1
1748	GB13756-RA:	1740	0	278	515	470	477	121	71	0	0	137	57	121	138	0	47	0	146	157	106	74	0	167	103	81	76	0	0	137	0	0	0.945507	2
1749	GB16930-RA:	1434	0	273	398	332	431	86	76	0	0	159	68	63	92	0	44	0	126	107	88	76	0	132	85	76	77	0	0	78	0	0	1.20244	2
1750	GB19102-RA:	1899	0	453	553	451	442	88	114	0	0	106	78	130	146	0	105	0	138	119	93	97	0	157	156	128	123	0	0	120	0	0	1.05963	2
1751	GB17042-RA:	1227	0	169	458	224	376	45	13	0	0	126	57	83	72	0	16	0	140	83	126	54	0	176	83	58	41	0	0	53	0	0	0.42136	1
1752	GB16642-RA:	1092	0	236	297	327	232	88	69	0	0	56	50	94	111	0	57	0	67	76	37	69	0	89	59	47	63	0	0	59	0	0	0.976364	2
1753	GB10619-RA:	2856	0	602	918	732	604	158	182	0	0	143	106	243	220	0	94	0	178	149	157	177	0	320	220	177	154	0	0	177	0	0	1.17957	2
1754	GB10290-RA:	2082	0	353	723	353	653	53	43	0	0	236	96	127	147	0	70	0	232	130	177	64	0	254	144	109	110	0	0	89	0	0	0.718455	1
1755	GB19095-RA:	981	0	152	415	180	234	31	4	0	0	63	38	82	91	0	22	0	96	63	70	21	0	166	87	71	38	0	0	37	0	0	0.143421	1
1756	GB14152-RA:	2115	0	408	692	488	527	112	100	0	0	158	112	142	179	0	78	0	161	134	125	101	0	269	118	120	109	0	0	96	0	0	1.06226	2
1757	GB12155-RA:	3411	0	456	1469	558	928	62	24	0	0	254	131	276	277	0	53	0	394	196	331	70	0	612	248	186	147	0	0	149	0	0	0.321732	1
1758	GB17220-RA:	3999	0	678	1273	715	1333	146	118	0	0	432	222	163	225	0	102	0	489	288	398	154	0	414	235	207	215	0	0	190	0	0	0.973414	2
1759	GB14921-RA:	1458	0	419	328	418	293	108	125	0	0	71	67	103	106	0	106	0	74	82	33	123	0	68	120	83	107	0	0	81	0	0	1.04058	2
1760	GB13497-RA:	2697	0	429	1036	487	745	60	90	0	0	232	120	191	235	0	54	0	276	146	204	75	0	431	165	137	163	0	0	117	0	0	1.16182	2
1761	GB18954-RA:	405	0	74	121	117	93	34	18	0	0	23	23	34	36	0	14	0	25	31	20	25	0	45	19	17	18	0	0	22	0	0	0.841996	2
1762	GB16342-RA:	1659	0	381	442	393	443	96	110	0	0	143	88	75	126	0	80	0	127	112	67	86	0	146	102	94	121	0	0	85	0	0	1.21877	2
1763	GB19346-RA:	8088	0	1288	2771	1482	2547	256	110	0	0	840	446	540	591	0	197	0	871	576	708	244	0	936	535	424	423	0	0	390	0	0	0.46609	1
1764	GB15739-RA:	4278	0	538	1844	701	1195	74	52	0	0	365	133	298	351	0	60	0	510	277	384	89	0	815	293	221	168	0	0	187	0	0	0.589853	1
1765	GB10525-RA:	996	0	294	260	263	179	71	83	0	0	38	52	68	91	0	94	0	53	41	24	65	0	79	65	59	76	0	0	36	0	0	1.06914	2
1766	GB16031-RA:	3384	0	687	1068	700	929	148	179	0	0	294	148	182	281	0	134	0	333	191	218	117	0	342	226	211	225	0	0	154	0	0	1.25959	2
1767	GB10880-RA:	1209	0	303	304	300	302	69	81	0	0	90	59	65	81	0	75	0	81	85	56	78	0	78	88	79	71	0	0	72	0	0	1.07733	2
1768	GB11196-RA:	765	0	109	301	133	222	25	16	0	0	60	30	46	67	0	16	0	104	46	74	13	0	112	47	39	41	0	0	28	0	0	0.844313	2
1769	GB13527-RA:	1287	0	267	372	262	386	53	51	0	0	115	71	64	76	0	46	0	125	94	89	58	0	107	99	75	88	0	0	75	0	0	0.938288	2
1770	GB18938-RA:	1896	0	274	688	383	551	76	27	0	0	182	81	135	148	0	42	0	201	145	143	72	0	272	124	79	81	0	0	87	0	0	0.487812	1
1771	GB16441-RA:	960	0	123	332	192	313	32	9	0	0	107	39	68	75	0	9	0	112	83	80	30	0	110	66	42	42	0	0	55	0	0	0.365854	1
1772	GB18223-RA:	1818	0	348	558	421	491	90	75	0	0	153	95	134	141	0	56	0	143	122	118	90	0	176	122	104	98	0	0	100	0	0	0.930666	2
1773	GB10407-RA:	753	0	115	297	105	236	16	3	0	0	78	34	43	43	0	18	0	96	43	79	17	0	114	60	44	36	0	0	28	0	0	0.187081	1
1774	GB19721-RA:	894	0	137	327	157	273	32	13	0	0	94	37	54	56	0	15	0	97	58	80	24	0	118	72	58	40	0	0	45	0	0	0.540332	1
1775	GB13628-RA:	1200	0	266	344	294	296	66	92	0	0	98	61	67	116	0	54	0	83	69	49	58	0	119	59	75	79	0	0	54	0	0	1.41169	2
1776	GB18132-RA:	1551	0	269	478	316	488	71	50	0	0	163	68	86	93	0	45	0	177	109	140	72	0	139	105	76	76	0	0	80	0	0	0.91231	2
1777	GB10986-RA:	2868	0	411	1054	500	903	92	60	0	0	306	102	168	189	0	65	0	345	180	275	69	0	405	184	136	141	0	0	150	0	0	0.837372	2
1778	GB14506-RA:	3279	0	1045	905	803	526	218	235	0	0	110	124	217	185	0	299	0	159	133	79	266	0	253	387	276	204	0	0	133	0	0	0.918285	2
1779	GB13879-RA:	498	0	107	135	130	126	29	30	0	0	33	22	31	42	0	22	0	40	40	23	28	0	37	32	27	30	0	0	31	0	0	1.07405	2
1780	GB30255-RA:	1173	0	198	358	224	393	36	64	0	0	156	50	42	82	0	27	0	115	82	82	34	0	136	57	64	73	0	0	72	0	0	1.69264	2
1781	GB17375-RA:	336	0	51	122	52	111	6	2	0	0	32	20	20	19	0	7	0	40	24	39	8	0	41	22	21	15	0	0	19	0	0	0.253394	1
1782	GB16176-RA:	2241	0	413	842	392	594	59	34	0	0	168	112	164	151	0	78	0	211	135	177	79	0	324	189	143	113	0	0	103	0	0	0.470635	1
1783	GB19913-RA:	918	0	193	271	281	173	79	70	0	0	47	34	88	104	0	30	0	45	44	24	51	0	84	58	54	58	0	0	47	0	0	1.18489	2
1784	GB10374-RA:	1743	0	228	635	328	552	47	30	0	0	193	68	126	123	0	26	0	202	125	173	68	0	234	104	73	61	0	0	89	0	0	0.699214	1
1785	GB11089-RA:	4017	0	638	1383	751	1245	144	129	0	0	412	184	205	294	0	86	0	458	273	333	122	0	516	239	204	226	0	0	191	0	0	1.08151	2
1786	GB13679-RA:	3525	0	608	1320	577	1020	73	65	0	0	306	172	222	241	0	96	0	376	217	296	97	0	507	275	215	200	0	0	166	0	0	0.65312	1
1787	GB15118-RA:	93	0	10	46	11	26	1	1	0	0	9	1	4	7	0	0	0	14	5	9	1	0	21	8	6	3	0	0	2	0	0	0.845455	2
1788	GB13807-RA:	495	0	63	206	91	135	8	17	0	0	42	17	35	51	0	5	0	53	31	33	9	0	97	24	20	29	0	0	23	0	0	1.46782	2
1789	GB12885-RA:	1185	0	213	389	231	352	52	45	0	0	139	45	64	103	0	55	0	126	70	76	34	0	141	68	57	67	0	0	42	0	0	1.08378	2
1790	GB12675-RA:	657	0	86	240	122	209	19	14	0	0	71	25	43	49	0	10	0	73	46	60	14	0	93	37	31	31	0	0	40	0	0	0.876668	2
1791	GB17219-RA:	1773	0	568	399	544	262	156	169	0	0	45	89	141	138	0	155	0	59	78	23	180	0	82	155	117	116	0	0	69	0	0	0.969724	2
1792	GB11417-RA:	2487	0	693	692	599	503	121	184	0	0	121	114	153	186	0	172	0	143	141	95	166	0	187	223	209	146	0	0	125	0	0	1.10239	2
1793	GB11826-RA:	1041	0	151	366	210	314	46	33	0	0	109	31	56	77	0	25	0	119	75	91	31	0	135	62	56	39	0	0	55	0	0	1.08335	2
1794	GB18094-RA:	1317	0	366	368	340	243	81	95	0	0	50	56	92	98	0	83	0	78	72	36	102	0	101	132	96	85	0	0	59	0	0	1.00542	2
1795	GB15337-RA:	816	0	105	318	137	256	22	16	0	0	89	25	45	58	0	12	0	110	54	82	25	0	125	52	38	30	0	0	32	0	0	0.907612	2
1796	GB10945-RA:	2835	0	471	1008	488	868	63	71	0	0	296	149	155	219	0	67	0	311	199	208	94	0	396	184	146	164	0	0	112	0	0	0.875731	2
1797	GB11862-RA:	207	0	39	76	37	55	4	13	0	0	18	10	9	18	0	4	0	21	11	17	9	0	28	12	17	9	0	0	6	0	0	1.86486	2
1798	GB15354-RA:	1605	0	260	489	322	534	75	42	0	0	207	80	86	98	0	48	0	164	119	139	66	0	161	90	77	69	0	0	83	0	0	0.805184	2
1799	GB19629-RA:	1139	0	292	280	289	278	75	91	0	0	79	79	79	89	0	64	0	70	44	48	75	0	84	58	46	107	0	0	50	0	0	1.22824	2
1800	GB14914-RA:	1746	0	234	550	328	634	54	19	0	0	237	78	99	95	0	22	0	199	156	156	59	0	183	115	68	85	0	0	120	0	0	0.432223	1
1801	GB20141-RA:	639	0	106	225	123	185	27	12	0	0	52	22	44	44	0	16	0	76	40	48	17	0	76	56	29	44	0	0	35	0	0	0.588127	1
1802	GB10150-RA:	1899	0	371	532	478	518	105	107	0	0	151	93	127	166	0	66	0	163	139	118	96	0	142	105	100	109	0	0	111	0	0	1.1458	2
1803	GB30492-RA_2:	364	0	57	127	84	96	25	10	0	0	32	16	26	25	0	7	0	33	23	24	18	0	53	24	15	17	0	0	15	0	0	0.760234	2
1804	GB11216-RA:	1314	0	187	464	284	379	51	25	0	0	117	65	114	121	0	25	0	139	94	109	54	0	161	72	49	59	0	0	58	0	0	0.618551	1
1805	GB17233-RA:	555	0	75	205	109	166	16	8	0	0	53	25	37	53	0	7	0	61	48	40	13	0	76	35	30	25	0	0	27	0	0	0.543119	1
1806	GB13172-RA:	1644	0	250	619	303	472	47	62	0	0	168	62	102	126	0	37	0	177	92	133	65	0	270	89	69	79	0	0	65	0	0	1.34558	2
1807	GB13585-RA:	534	0	92	158	145	139	35	21	0	0	45	22	30	39	0	17	0	38	59	19	37	0	68	31	22	16	0	0	34	0	0	0.84063	2
1808	GB16695-RA:	1551	0	239	514	294	504	44	50	0	0	160	77	86	106	0	34	0	163	114	151	39	0	178	78	87	79	0	0	104	0	0	1.10366	2
1809	GB19713-RA:	1110	0	228	352	208	322	33	37	0	0	104	67	67	80	0	29	0	99	71	61	43	0	115	95	70	86	0	0	52	0	0	0.866017	2
1810	GB16445-RA:	351	0	49	139	58	105	6	8	0	0	36	10	21	28	0	7	0	44	23	29	9	0	57	24	17	16	0	0	15	0	0	0.988037	2
1811	GB15663-RA:	438	0	58	162	69	149	12	1	0	0	50	22	27	24	0	9	0	51	28	50	7	0	62	26	22	20	0	0	26	0	0	0.109445	1
1812	GB11806-RA:	2637	0	377	1185	388	687	42	37	0	0	187	97	171	198	0	41	0	311	138	239	56	0	545	202	157	123	0	0	92	0	0	0.66702	1
1813	GB13325-RA:	378	0	51	151	67	109	13	6	0	0	31	16	18	27	0	7	0	47	30	38	12	0	63	22	22	10	0	0	15	0	0	0.66374	1
1814	GB17222-RA:	1083	0	151	440	163	329	16	12	0	0	110	40	81	80	0	20	0	135	54	108	23	0	172	79	52	56	0	0	44	0	0	0.528014	1
1815	GB14219-RA:	2028	0	365	655	433	575	86	47	0	0	161	92	144	149	0	62	0	202	156	150	77	0	191	164	118	108	0	0	120	0	0	0.603094	1
1816	GB12769-RA:	1071	0	292	259	310	210	93	82	0	0	44	69	81	98	0	73	0	49	54	44	71	0	48	68	80	68	0	0	48	0	0	0.970194	2
1817	GB15586-RA:	1515	0	405	400	418	292	120	120	0	0	73	63	98	123	0	107	0	82	80	49	100	0	112	115	108	90	0	0	74	0	0	1.0739	2
1818	GB18845-RA:	670	0	167	160	217	126	58	56	0	0	32	29	59	67	0	35	0	33	44	12	59	0	33	47	35	38	0	0	32	0	0	1.03535	2
1819	GB14919-RA:	366	0	47	165	63	91	7	6	0	0	31	15	28	35	0	4	0	33	22	23	9	0	84	22	19	15	0	0	12	0	0	0.741641	1
1820	GB30561-RA_2:	1552	0	181	648	259	464	26	52	0	0	170	39	89	144	0	25	0	200	92	142	34	0	296	65	62	60	0	0	55	0	0	1.72154	2
1821	GB15399-RA:	462	0	49	210	84	119	12	5	0	0	30	14	38	41	0	4	0	55	29	46	11	0	96	26	20	14	0	0	20	0	0	0.561224	1
1822	GB12709-RA:	687	0	99	251	138	199	20	23	0	0	48	25	29	55	0	13	0	86	66	57	23	0	101	37	35	28	0	0	40	0	0	1.15657	2
1823	GB15414-RA:	2766	0	424	966	507	869	96	41	0	0	298	124	186	163	0	64	0	300	184	269	101	0	338	195	141	118	0	0	147	0	0	0.527548	1
1824	GB17560-RA:	939	0	266	163	261	249	75	82	0	0	50	78	33	56	0	60	0	53	71	37	62	0	23	46	54	90	0	0	68	0	0	1.10907	2
1825	GB15051-RA:	1176	0	174	377	222	403	41	20	0	0	154	55	71	70	0	19	0	128	90	119	45	0	107	80	71	39	0	0	66	0	0	0.608885	1
1826	GB12125-RA:	1203	0	169	411	225	398	43	16	0	0	147	53	67	88	0	29	0	136	99	93	32	0	159	70	49	59	0	0	62	0	0	0.506193	1
1827	GB12651-RA:	429	0	40	176	49	164	6	2	0	0	64	10	19	19	0	1	0	72	22	60	5	0	69	27	16	18	0	0	18	0	0	0.437755	1
1828	GB15585-RA:	1047	0	145	388	208	306	32	10	0	0	91	47	82	82	0	20	0	108	84	89	34	0	148	68	50	41	0	0	60	0	0	0.347149	1
1829	GB12294-RA:	1026	0	272	243	317	194	82	104	0	0	48	40	83	87	0	64	0	44	48	31	86	0	60	64	55	67	0	0	62	0	0	1.23752	2
1830	GB19762-RA:	747	0	144	278	122	203	24	14	0	0	61	41	46	55	0	31	0	75	38	64	16	0	100	58	57	40	0	0	26	0	0	0.595287	1
1831	GB15370-RA:	1192	0	151	468	192	381	28	29	0	0	138	47	62	94	0	23	0	149	73	120	23	0	201	52	55	50	0	0	47	0	0	1.19233	2
1832	GB13083-RA:	657	0	92	273	117	175	20	20	0	0	53	19	41	61	0	14	0	88	36	58	21	0	114	39	29	28	0	0	15	0	0	1.22074	2
1833	GB13990-RA:	2052	0	318	736	396	602	63	49	0	0	177	85	142	147	0	42	0	222	142	181	68	0	265	142	106	102	0	0	118	0	0	0.798456	2
1834	GB10096-RA:	1686	0	222	580	346	538	67	27	0	0	173	66	115	135	0	19	0	203	137	148	48	0	186	110	75	80	0	0	96	0	0	0.592642	1
1835	GB13126-RA:	1248	0	145	504	212	387	30	4	0	0	142	28	96	79	0	18	0	151	82	123	37	0	207	94	50	40	0	0	66	0	0	0.162394	1
1836	GB15574-RA:	792	0	93	322	146	231	23	3	0	0	72	28	61	73	0	10	0	104	59	70	23	0	126	52	31	29	0	0	27	0	0	0.174989	1
1837	GB11502-RA:	2799	0	486	878	587	848	119	54	0	0	292	167	183	201	0	72	0	254	231	191	132	0	292	193	148	134	0	0	135	0	0	0.529813	1
1838	GB11153-RA:	444	0	58	152	70	164	14	5	0	0	60	21	22	25	0	7	0	60	29	48	8	0	53	25	17	26	0	0	23	0	0	0.546798	1
1839	GB15662-RA:	756	0	129	249	178	200	41	42	0	0	67	22	54	66	0	23	0	71	41	54	31	0	86	42	37	38	0	0	40	0	0	1.38281	2
1840	GB13477-RA:	1617	0	565	366	436	250	120	156	0	0	43	88	101	100	0	167	0	56	59	20	152	0	91	154	118	128	0	0	63	0	0	1.024	2
1841	GB14872-RA:	399	0	104	97	118	80	28	44	0	0	18	16	18	42	0	20	0	27	28	11	29	0	19	24	33	22	0	0	19	0	0	1.43057	2
1842	GB13612-RA:	2260	0	478	674	626	482	187	158	0	0	130	76	137	214	0	95	0	154	144	96	103	0	214	149	168	112	0	0	122	0	0	1.19334	2
1843	GB10454-RA:	5139	0	794	1706	1110	1529	220	95	0	0	485	306	391	416	0	97	0	487	404	385	223	0	608	296	220	254	0	0	251	0	0	0.553935	1
1844	GB11333-RA:	450	0	60	200	63	127	8	7	0	0	37	16	23	27	0	10	0	51	25	45	5	0	100	27	26	19	0	0	23	0	0	0.833333	2
1845	GB12701-RA:	1878	0	272	764	349	493	62	36	0	0	157	63	149	146	0	41	0	185	102	161	52	0	324	132	106	73	0	0	88	0	0	0.712203	1
1846	GB10069-RA:	177	0	41	51	26	59	5	5	0	0	24	9	6	7	0	13	0	18	10	13	5	0	16	14	11	12	0	0	8	0	0	0.830206	2
1847	GB19052-RA:	1230	0	241	390	326	273	73	78	0	0	79	52	94	139	0	41	0	86	81	46	58	0	134	70	75	67	0	0	56	0	0	1.22114	2
1848	GB18894-RA:	912	0	109	391	172	240	30	10	0	0	65	25	69	77	0	18	0	110	63	87	25	0	170	56	42	24	0	0	40	0	0	0.486452	1
1849	GB19179-RA:	2109	0	575	516	581	437	157	186	0	0	105	108	118	170	0	137	0	123	120	72	153	0	129	144	146	139	0	0	101	0	0	1.17421	2
1850	GB30289-RA:	3641	0	421	1473	480	1267	70	21	0	0	475	119	172	206	0	65	0	534	217	434	65	0	617	216	150	141	0	0	138	0	0	0.37837	1
1851	GB11026-RA:	1482	0	196	586	193	507	25	10	0	0	193	62	77	84	0	30	0	200	81	166	32	0	241	94	68	66	0	0	52	0	0	0.391773	1
1852	GB15392-RA:	1274	0	132	488	205	449	39	17	0	0	179	42	70	79	0	16	0	171	79	153	30	0	199	56	48	38	0	0	57	0	0	0.80037	2
1853	GB10245-RA:	1556	0	213	603	206	534	27	13	0	0	192	73	74	79	0	36	0	202	92	185	33	0	248	90	79	65	0	0	67	0	0	0.461006	1
1854	GB30165-RA:	1280	0	283	338	282	377	61	73	0	0	116	77	57	89	0	58	0	107	90	74	55	0	100	75	73	97	0	0	77	0	0	1.17084	2
1855	GB14102-RA:	57	0	15	13	18	11	4	6	0	0	4	2	4	6	0	3	0	3	4	0	5	0	2	4	4	3	0	0	2	0	0	1.26667	2
1856	GB15540-RA:	1164	0	151	434	189	390	29	13	0	0	135	51	65	81	0	20	0	156	82	115	31	0	170	67	43	57	0	0	48	0	0	0.530222	1
1857	GB14527-RA:	222	0	34	78	42	68	3	7	0	0	24	9	16	17	0	1	0	29	16	20	16	0	24	16	9	8	0	0	6	0	0	1.08824	2
1858	GB19796-RA:	597	0	71	227	90	209	21	6	0	0	76	23	28	34	0	8	0	85	35	72	10	0	86	34	27	26	0	0	25	0	0	0.560563	1
1859	GB16537-RB:	2458	0	483	841	489	645	95	79	0	0	203	104	186	171	0	93	0	224	129	167	109	0	296	206	135	146	0	0	114	0	0	0.822154	2
1860	GB19084-RA:	6367	0	897	2439	949	2082	182	70	0	0	711	270	328	357	0	129	0	835	369	696	144	0	957	428	318	306	0	0	266	0	0	0.523569	1
1861	GB16319-RA:	3564	0	589	1233	624	1118	104	76	0	0	377	173	229	221	0	97	0	386	215	336	117	0	432	243	186	189	0	0	182	0	0	0.736973	1
1862	GB19412-RA:	2076	0	318	781	391	586	78	56	0	0	197	75	142	168	0	57	0	220	115	158	51	0	324	130	94	116	0	0	94	0	0	0.935	2
1863	GB16476-RA:	1245	0	201	452	234	358	33	42	0	0	126	59	84	98	0	23	0	119	75	96	49	0	180	77	68	61	0	0	54	0	0	1.11175	2
1864	GB13752-RA:	702	50	57	295	77	223	9	2	0	0	81	18	31	42	49	8	0	106	35	84	6	1	139	29	19	23	0	1	18	0	0	0.319891	1
1865	GB15316-RA:	5439	0	1413	1535	1533	958	370	475	0	0	190	206	461	550	0	339	0	301	227	168	352	0	423	393	350	372	0	0	261	0	0	1.19269	2
1866	GB15133-RA:	7152	0	1190	2973	1263	1726	204	174	0	0	444	269	518	510	0	189	0	701	367	578	237	0	1326	558	427	337	0	0	312	0	0	0.827993	2
1867	GB13222-RA:	987	0	128	352	194	313	46	7	0	0	107	40	70	64	0	20	0	115	71	96	33	0	130	61	37	38	0	0	51	0	0	0.27823	1
1868	GB18818-RA:	2181	0	280	791	415	695	79	31	0	0	238	72	151	160	0	36	0	259	154	209	50	0	280	141	100	94	0	0	126	0	0	0.58185	1
1869	GB14486-RA:	1578	0	308	509	343	418	68	65	0	0	125	66	110	127	0	72	0	141	100	107	62	0	169	105	89	85	0	0	86	0	0	0.970902	2
1870	GB15424-RA:	1197	0	295	330	292	280	70	76	0	0	67	60	74	82	0	73	0	89	72	66	76	0	95	86	72	74	0	0	64	0	0	1.05609	2
1871	GB11810-RA:	3324	0	460	1219	610	1035	121	48	0	0	344	132	215	235	0	88	0	396	226	344	91	0	447	192	160	121	0	0	163	0	0	0.56861	1
1872	GB11550-RA:	483	0	169	88	144	82	50	46	0	0	16	30	19	24	0	60	0	19	29	9	53	0	21	33	29	27	0	0	17	0	0	0.912968	2
1873	GB10910-RA:	144	0	26	42	43	33	9	6	0	0	5	4	6	8	0	4	0	11	22	3	13	0	19	11	6	3	0	0	13	0	0	0.772809	2
1874	GB11299-RC:	734	0	104	296	131	203	16	26	0	0	68	29	54	47	0	8	0	70	35	65	32	0	142	41	30	34	0	0	36	0	0	1.40076	2
1875	GB16324-RA:	1269	0	208	444	232	385	47	45	0	0	123	57	57	81	0	27	0	142	83	101	41	0	182	79	63	77	0	0	63	0	0	1.18338	2
1876	GB12722-RA:	2367	0	325	874	449	719	61	40	0	0	247	97	172	165	0	39	0	244	176	210	92	0	349	149	108	86	0	0	131	0	0	0.648826	1
1877	GB18892-RA:	765	0	115	291	129	230	23	7	0	0	72	33	42	46	0	15	0	90	57	64	25	0	120	60	38	37	0	0	35	0	0	0.360971	1
1878	GB17176-RA:	909	0	238	242	262	167	68	92	0	0	37	37	56	83	0	54	0	40	46	24	57	0	79	55	67	60	0	0	53	0	0	1.34114	2
1880	GB15501-RA:	330	0	53	115	45	117	9	4	0	0	44	16	16	15	0	8	0	44	16	36	8	0	38	25	17	20	0	0	13	0	0	0.553459	1
1881	GB15791-RA:	1656	0	486	411	444	315	90	140	0	0	76	85	121	104	0	111	0	70	93	47	166	0	109	150	110	99	0	0	84	0	0	1.07441	2
1882	GB15779-RA:	1554	0	246	533	330	445	72	64	0	0	140	55	78	135	0	45	0	176	116	112	49	0	203	82	75	77	0	0	74	0	0	1.22513	2
1883	GB11568-RA:	696	0	72	290	95	239	10	2	0	0	91	21	51	45	0	6	0	100	32	94	13	0	107	43	31	22	0	0	27	0	0	0.203509	1
1884	GB16528-RA:	1326	0	298	320	331	377	84	103	0	0	132	65	59	93	0	61	0	102	85	69	76	0	88	69	71	90	0	0	78	0	0	1.38464	2
1885	GB13096-RA:	540	0	83	206	113	138	20	24	0	0	46	16	43	55	0	15	0	55	26	36	16	0	86	28	22	30	0	0	21	0	0	1.38181	2
1886	GB19798-RA:	1212	0	171	473	207	361	38	10	0	0	123	46	75	70	0	20	0	134	84	105	41	0	202	95	61	49	0	0	58	0	0	0.342402	1
1887	GB14271-RA:	741	0	94	259	142	246	20	17	0	0	76	35	38	67	0	11	0	95	67	65	15	0	95	31	31	37	0	0	40	0	0	0.943737	2
1888	GB14117-RB:	888	0	139	364	134	251	20	4	0	0	73	35	61	51	0	21	0	97	49	76	17	0	157	79	48	53	0	0	46	0	0	0.190701	1
1889	GB17956-RA:	1260	0	210	464	272	314	50	47	0	0	99	35	94	118	0	45	0	123	81	76	47	0	186	83	60	58	0	0	57	0	0	1.03676	2
1890	GB15991-RB:	1014	0	117	397	125	375	12	13	0	0	152	42	39	52	0	11	0	142	61	120	22	0	173	51	42	42	0	0	39	0	0	0.901333	2
1891	GB17403-RA:	1479	0	396	359	454	270	121	128	0	0	60	60	121	137	0	95	0	63	84	31	109	0	77	113	98	94	0	0	87	0	0	1.053	2
1892	GB11476-RA:	663	0	92	202	152	217	41	13	0	0	80	27	40	42	0	12	0	78	58	65	37	0	55	39	29	14	0	0	32	0	0	0.616347	1
1893	GB16098-RA:	795	0	127	304	159	205	30	20	0	0	54	33	51	62	0	13	0	81	58	60	30	0	120	61	51	33	0	0	37	0	0	0.787402	2
1894	GB13446-RA:	339	0	57	124	65	93	12	12	0	0	29	18	20	31	0	6	0	34	21	17	10	0	54	21	15	26	0	0	12	0	0	1.09798	2
1895	GB15544-RA:	1184	0	181	449	193	361	31	44	0	0	134	41	50	93	0	31	0	142	68	106	25	0	184	65	73	52	0	0	44	0	0	1.49131	2
1896	GB14025-RA:	375	0	34	171	67	103	11	2	0	0	33	12	32	33	0	2	0	42	22	38	7	0	81	18	15	10	0	0	16	0	0	0.329236	1
1897	GB11405-RA:	1620	0	564	257	507	292	153	197	0	0	46	115	74	91	0	178	0	36	83	31	168	0	60	74	86	132	0	0	95	0	0	1.11608	2
1898	GB18693-RA:	1620	0	186	667	204	563	28	14	0	0	209	60	73	94	0	18	0	238	89	187	26	0	291	94	64	78	0	0	56	0	0	0.597723	1
1899	GB12253-RB:	3450	0	957	983	869	641	228	219	0	0	158	175	258	333	0	268	0	164	164	78	164	0	276	295	284	241	0	0	144	0	0	0.908514	2
1900	GB17966-RA:	303	0	63	102	45	93	9	1	0	0	40	18	16	13	0	12	0	26	19	17	14	0	39	32	20	17	0	0	9	0	0	0.106878	1
1901	GB30143-RA:	534	0	130	137	121	146	26	50	0	0	51	26	19	40	0	23	0	41	26	27	27	0	38	31	39	41	0	0	28	0	0	1.69739	2
1902	GB18380-RA:	768	0	108	278	176	206	45	21	0	0	53	29	52	62	0	11	0	81	58	54	25	0	114	47	31	41	0	0	43	0	0	0.848485	2
1903	GB17622-RA:	4569	0	1269	1273	1174	853	264	466	0	0	236	185	297	472	0	310	0	225	147	145	230	0	347	308	404	325	0	0	207	0	0	1.42915	2
1904	GB13020-RA:	528	0	111	122	147	148	38	36	0	0	45	24	28	31	0	17	0	44	45	34	43	0	22	34	27	24	0	0	35	0	0	1.16492	2
1905	GB17209-RA:	1611	0	230	612	304	465	56	21	0	0	157	55	120	130	0	33	0	177	107	133	41	0	227	121	88	68	0	0	76	0	0	0.483853	1
1906	GB17763-RA:	2331	0	558	677	591	505	163	118	0	0	114	99	164	159	0	137	0	162	146	117	138	0	196	204	155	128	0	0	130	0	0	0.83407	2
1907	GB14572-RA:	537	0	95	161	100	181	23	13	0	0	68	31	27	25	0	12	0	53	37	48	23	0	49	38	32	28	0	0	29	0	0	0.734842	1
1908	GB18743-RA:	924	0	160	311	172	281	33	41	0	0	93	45	43	76	0	23	0	106	55	71	26	0	112	51	49	62	0	0	37	0	0	1.3766	2
1909	GB15497-RA:	843	0	184	260	172	227	28	56	0	0	66	39	34	58	0	32	0	78	54	53	42	0	91	57	57	53	0	0	44	0	0	1.49166	2
1910	GB13334-RA:	1329	0	178	490	265	396	46	26	0	0	125	51	93	117	0	27	0	153	100	104	34	0	194	74	50	67	0	0	67	0	0	0.732542	1
1911	GB16557-RA:	2007	0	407	582	419	599	100	102	0	0	208	104	105	103	0	74	0	157	112	143	86	0	209	126	111	136	0	0	130	0	0	1.20044	2
1912	GB14922-RA:	975	0	146	381	179	269	32	14	0	0	88	42	79	74	0	11	0	102	54	89	36	0	138	79	61	38	0	0	37	0	0	0.522308	1
1913	GB30348-RA:	702	0	93	244	98	267	9	18	0	0	93	26	20	34	0	12	0	116	51	89	23	0	83	37	24	34	0	0	32	0	0	1.38644	2
1914	GB19953-RA:	1788	0	272	618	293	605	50	13	0	0	226	95	92	97	0	38	0	211	138	161	73	0	233	126	81	80	0	0	73	0	0	0.291658	1
1915	GB15167-RA:	954	0	170	280	162	342	37	10	0	0	136	52	42	49	0	34	0	113	73	78	35	0	78	74	47	54	0	0	41	0	0	0.346405	1
1916	GB12929-RA:	6192	0	1351	1645	1595	1601	386	400	0	0	473	308	381	538	0	245	0	485	428	263	336	0	446	397	333	437	0	0	335	0	0	1.14941	2
1917	GB11155-RA:	1926	0	253	698	361	614	75	34	0	0	218	76	106	140	0	32	0	227	146	175	53	0	271	111	93	75	0	0	93	0	0	0.716981	1
1918	GB16999-RA:	2139	0	452	573	481	633	106	131	0	0	217	109	97	165	0	95	0	187	147	128	90	0	162	117	126	141	0	0	120	0	0	1.28884	2
1919	GB12707-RA:	4167	0	710	1633	897	927	186	114	0	0	238	180	363	369	0	118	0	312	234	254	145	0	711	298	247	200	0	0	197	0	0	0.745895	2
1920	GB17072-RA:	576	0	104	199	179	94	34	48	0	0	19	17	60	85	0	12	0	26	37	9	27	0	77	27	36	29	0	0	32	0	0	1.48517	2
1921	GB13266-RA:	936	0	291	247	219	179	63	45	0	0	41	47	78	68	0	87	0	58	33	24	55	0	42	112	68	81	0	0	33	0	0	0.660924	1
1922	GB20144-RA:	1674	0	247	623	338	466	64	48	0	0	148	63	127	137	0	36	0	172	99	138	54	0	247	100	77	80	0	0	83	0	0	0.962461	2
1923	GB16373-RA:	1131	0	218	322	324	267	88	60	0	0	73	44	93	112	0	44	0	85	83	56	59	0	83	70	60	55	0	0	65	0	0	0.960754	2
1924	GB14042-RA:	1584	0	164	660	219	541	35	23	0	0	199	47	64	100	0	14	0	235	97	181	23	0	298	80	63	64	0	0	60	0	0	1.01437	2
1925	GB12214-RA:	3120	0	680	1084	601	755	110	129	0	0	205	148	211	231	0	118	0	281	151	206	138	0	361	285	231	193	0	0	121	0	0	0.984829	2
1926	GB18566-RA:	399	0	61	145	71	122	5	15	0	0	44	14	31	32	0	7	0	45	20	37	15	0	50	25	18	21	0	0	19	0	0	1.3819	2
1927	GB15951-RA:	384	0	67	128	92	97	20	11	0	0	23	18	33	37	0	14	0	35	28	25	14	0	41	24	19	20	0	0	21	0	0	0.685269	1
1928	GB14047-RA:	1434	0	253	389	372	420	101	89	0	0	133	63	74	115	0	32	0	129	108	91	61	0	113	69	73	87	0	0	95	0	0	1.35605	2
1929	GB15673-RA:	1389	0	318	373	335	363	88	100	0	0	111	68	60	117	0	69	0	118	87	65	64	0	109	81	85	100	0	0	66	0	0	1.30386	2
1930	GB18634-RA:	1893	0	257	627	334	675	60	48	0	0	255	80	92	117	0	31	0	237	134	187	54	0	224	98	73	99	0	0	103	0	0	1.05855	2
1931	GB16845-RA:	5142	0	1082	1538	1294	1228	290	281	0	0	350	238	402	462	0	198	0	356	321	236	258	0	474	365	305	321	0	0	284	0	0	1.03199	2
1932	GB16928-RA:	1485	0	198	559	273	455	58	15	0	0	150	63	93	108	0	27	0	172	107	135	37	0	222	93	71	63	0	0	70	0	0	0.412088	1
1933	GB18192-RA:	1578	0	235	568	376	399	71	47	0	0	115	58	134	162	0	40	0	142	124	96	59	0	219	90	72	64	0	0	84	0	0	0.839362	2
1934	GB10766-RA:	1719	0	327	517	388	487	94	67	0	0	148	81	105	129	0	60	0	162	122	118	69	0	150	119	100	98	0	0	96	0	0	0.90776	2
1935	GB11776-RA:	582	0	113	171	129	169	23	21	0	0	49	34	41	37	0	18	0	51	44	39	33	0	54	40	25	37	0	0	35	0	0	0.838444	2
1936	GB19274-RA:	423	0	34	222	85	82	15	5	0	0	25	10	42	48	0	5	0	33	23	27	8	0	132	14	15	6	0	0	14	0	0	0.731834	1
1937	GB14237-RA:	1497	0	254	542	287	414	47	58	0	0	150	51	98	120	0	38	0	159	84	111	66	0	203	107	81	69	0	0	54	0	0	1.19106	2
1938	GB14478-RA:	1689	0	402	448	398	441	96	118	0	0	147	85	84	137	0	99	0	126	100	69	82	0	142	99	96	125	0	0	83	0	0	1.24567	2
1939	GB11657-RA:	1404	0	432	295	436	241	139	146	0	0	41	67	76	106	0	118	0	47	75	29	105	0	59	100	113	96	0	0	86	0	0	1.0883	2
1940	GB13934-RA:	3321	0	366	1367	488	1100	72	21	0	0	391	113	173	220	0	35	0	469	222	354	69	0	596	196	129	133	0	0	127	0	0	0.39047	1
1941	GB12424-RA:	1161	0	275	376	317	193	65	115	0	0	35	40	99	137	0	52	0	68	38	41	64	0	129	68	80	79	0	0	50	0	0	1.53157	2
1942	GB15524-RA:	3960	0	507	1454	742	1257	166	39	0	0	434	168	235	279	0	67	0	471	302	356	113	0	586	232	162	165	0	0	184	0	0	0.410533	1
1943	GB13916-RA:	1593	0	296	447	310	540	72	44	0	0	195	100	61	92	0	53	0	165	133	123	66	0	132	99	89	88	0	0	80	0	0	0.763862	2
1944	GB13836-RA:	4890	0	1414	1150	1418	908	382	516	0	0	232	238	337	516	0	417	0	237	183	102	319	0	288	243	288	390	0	0	201	0	0	1.25844	2
1945	GB12171-RA:	3522	0	662	1316	607	937	86	163	0	0	300	118	186	246	0	85	0	352	172	241	108	0	532	296	245	224	0	0	167	0	0	1.42866	2
1946	GB30419-RA:	498	0	124	133	150	91	55	37	0	0	20	23	35	45	0	21	0	24	23	14	26	0	30	43	43	34	0	0	24	0	0	0.990645	2
1947	GB12213-RA:	3556	0	721	1202	732	901	130	227	0	0	256	146	192	343	0	134	0	341	183	226	101	0	418	214	251	235	0	0	158	0	0	1.52947	2
1948	GB19944-RA:	2433	0	431	862	631	509	138	119	0	0	124	97	231	275	0	67	0	190	143	121	120	0	317	148	124	120	0	0	98	0	0	1.06459	2
1949	GB14910-RA:	3231	0	383	1403	474	971	41	37	0	0	334	109	203	258	0	30	0	412	193	309	59	0	628	207	159	135	0	0	116	0	0	0.658509	1
1950	GB12124-RA:	861	0	123	301	159	278	31	17	0	0	86	33	37	50	0	19	0	118	74	83	37	0	113	54	33	34	0	0	41	0	0	0.748428	2
1951	GB11606-RA:	936	0	118	346	170	302	44	4	0	0	118	37	49	51	0	16	0	103	73	79	31	0	154	61	40	31	0	0	44	0	0	0.18664	1
1952	GB12558-RA:	2397	0	558	684	559	596	122	175	0	0	161	115	117	158	0	103	0	192	145	129	150	0	231	165	144	161	0	0	128	0	0	1.34481	2
1953	GB13168-RA:	543	0	88	191	108	156	20	10	0	0	58	19	42	43	0	19	0	55	36	32	20	0	75	40	19	30	0	0	24	0	0	0.571338	1
1954	GB19693-RA:	1908	0	317	567	380	644	89	101	0	0	242	77	59	124	0	48	0	223	131	167	65	0	185	90	100	104	0	0	102	0	0	1.59977	2
1955	GB17025-RA:	429	0	91	128	115	95	30	35	0	0	27	17	28	46	0	14	0	28	22	16	16	0	40	25	32	29	0	0	23	0	0	1.43478	2
1956	GB15307-RA:	1026	0	231	263	273	259	70	65	0	0	70	56	56	73	0	39	0	70	82	51	67	0	67	71	69	56	0	0	63	0	0	1.05751	2
1957	GB14233-RA:	708	0	143	212	182	171	48	36	0	0	34	30	46	53	0	30	0	58	52	43	32	0	68	47	39	42	0	0	49	0	0	0.979328	2
1958	GB11235-RA:	1236	0	258	341	286	351	63	81	0	0	109	64	57	104	0	41	0	113	85	67	54	0	97	72	73	90	0	0	65	0	0	1.35681	2
1959	GB12975-RA:	1383	0	275	387	302	419	68	59	0	0	127	82	67	85	0	42	0	123	108	95	62	0	114	92	82	89	0	0	87	0	0	0.982505	2
1960	GB12302-RA:	708	0	147	215	190	156	44	54	0	0	32	24	45	63	0	21	0	56	47	39	39	0	64	48	50	37	0	0	44	0	0	1.36885	2
1961	GB15295-RA:	1545	0	494	317	512	222	182	164	0	0	43	61	91	102	0	143	0	42	75	22	152	0	66	126	117	82	0	0	76	0	0	1.00179	2
1962	GB15174-RA:	897	0	252	198	288	159	67	86	0	0	25	38	67	51	0	51	0	22	68	22	96	0	48	76	61	44	0	0	74	0	0	1.06291	2
1963	GB17473-RA:	947	0	109	355	167	316	35	7	0	0	114	31	55	51	0	18	0	115	70	99	25	0	152	52	33	33	0	0	56	0	0	0.364171	1
1964	GB11161-RA:	765	0	109	292	123	241	26	5	0	0	85	33	47	47	0	15	0	97	45	81	24	0	107	56	40	30	0	0	26	0	0	0.285299	1
1965	GB13378-RA:	687	0	99	281	110	197	19	11	0	0	62	28	45	49	0	21	0	82	35	73	17	0	119	39	34	27	0	0	25	0	0	0.693939	1
1966	GB13324-RA:	1842	0	272	673	386	511	66	74	0	0	172	55	117	141	0	37	0	183	129	133	78	0	292	106	80	77	0	0	101	0	0	1.29827	2
1967	GB19056-RA:	630	0	101	239	111	179	19	8	0	0	60	29	43	57	0	19	0	69	41	42	14	0	94	45	33	35	0	0	21	0	0	0.449558	1
1968	GB15949-RA:	2049	0	246	821	400	582	66	42	0	0	197	70	160	198	0	25	0	250	132	183	71	0	330	109	80	70	0	0	65	0	0	0.874573	2
1969	GB11139-RA:	588	0	90	224	94	180	12	11	0	0	52	24	31	39	0	17	0	74	40	64	13	0	82	38	36	24	0	0	30	0	0	0.764539	2
1970	GB15518-RA:	2472	0	358	897	376	841	57	40	0	0	307	104	116	155	0	51	0	330	163	246	64	0	332	163	118	125	0	0	100	0	0	0.734577	1
1971	GB13033-RA:	1632	0	210	591	335	496	67	19	0	0	164	77	123	114	0	21	0	165	126	155	63	0	228	93	75	51	0	0	90	0	0	0.440768	1
1972	GB11494-RA:	945	0	190	284	221	250	41	55	0	0	66	48	60	84	0	30	0	81	65	59	41	0	83	57	59	60	0	0	55	0	0	1.23779	2
1973	GB17976-RA:	1071	0	261	283	298	229	71	73	0	0	70	57	88	86	0	53	0	57	66	39	96	0	80	77	58	54	0	0	45	0	0	1.00521	2
1974	GB13918-RB:	2685	0	729	568	964	424	307	269	0	0	63	74	230	155	0	149	0	85	158	71	300	0	104	237	148	132	0	0	202	0	0	1.02776	2
1975	GB12826-RA:	1233	0	251	387	255	340	67	45	0	0	121	57	60	69	0	61	0	103	83	74	60	0	156	87	68	62	0	0	59	0	0	0.866885	2
1976	GB16951-RA:	1611	0	241	542	310	518	68	19	0	0	162	83	93	104	0	39	0	196	130	155	61	0	182	100	70	71	0	0	77	0	0	0.409704	1
1977	GB17641-RA:	1629	0	308	520	350	451	87	61	0	0	131	78	96	122	0	69	0	160	106	110	59	0	187	100	76	104	0	0	82	0	0	0.92179	2
1978	GB19664-RA:	6543	0	1730	1593	1870	1350	489	545	0	0	356	349	463	611	0	425	0	289	373	173	414	0	397	411	444	447	0	0	356	0	0	1.10226	2
1979	GB13937-RA:	276	0	34	101	48	93	13	9	0	0	32	9	14	11	0	5	0	42	12	38	14	0	40	11	4	11	0	0	10	0	0	1.52206	2
1980	GB20014-RA:	852	0	128	289	172	263	30	17	0	0	92	44	55	59	0	12	0	80	69	67	36	0	108	55	45	35	0	0	47	0	0	0.657885	1
1981	GB15701-RA:	1188	0	241	333	238	376	48	54	0	0	142	63	67	84	0	43	0	111	69	76	46	0	91	81	63	89	0	0	60	0	0	1.11845	2
1982	GB18001-RA:	1587	0	310	574	297	406	45	32	0	0	115	75	117	103	0	49	0	150	103	104	83	0	213	153	94	84	0	0	66	0	0	0.55158	1
1984	GB15324-RA:	2964	0	431	1076	496	961	89	69	0	0	335	126	152	217	0	68	0	381	186	299	71	0	391	168	152	140	0	0	119	0	0	0.956684	2
1985	GB19826-RA:	2397	0	480	706	570	641	120	153	0	0	190	101	131	180	0	97	0	207	166	158	127	0	238	129	129	127	0	0	143	0	0	1.34043	2
1986	GB16414-RA:	10416	0	2679	2507	3212	2018	805	1046	0	0	478	433	641	1045	0	600	0	498	720	215	752	0	646	600	722	605	0	0	609	0	0	1.26615	2
1987	GB11418-RA:	605	0	138	157	163	147	48	35	0	0	47	35	39	55	0	35	0	38	41	24	33	0	44	33	36	34	0	0	27	0	0	0.941362	2
1988	GB30385-RA:	1389	0	267	425	243	454	53	35	0	0	151	88	66	77	0	45	0	154	89	109	52	0	139	99	65	105	0	0	61	0	0	0.749295	2
1989	GB12161-RA:	1500	0	188	498	254	560	56	11	0	0	215	61	65	66	0	27	0	194	122	169	42	0	173	89	65	54	0	0	90	0	0	0.345535	1
1990	GB13771-RA:	1737	0	247	738	356	396	59	21	0	0	106	62	173	184	0	48	0	158	103	118	43	0	319	116	87	69	0	0	70	0	0	0.414832	1
1991	GB19976-RA:	948	0	118	332	172	326	38	9	0	0	128	33	57	57	0	10	0	124	68	100	35	0	108	66	43	30	0	0	41	0	0	0.420378	1
1992	GB12624-RA:	1185	0	223	372	314	276	68	100	0	0	89	32	96	130	0	30	0	99	50	62	59	0	118	61	59	75	0	0	56	0	0	1.69233	2
1993	GB10756-RA:	786	0	106	305	137	238	23	24	0	0	81	27	44	59	0	6	0	100	46	74	25	0	122	49	39	36	0	0	30	0	0	1.29899	2
1994	GB11757-RA:	2859	0	591	944	575	749	140	89	0	0	170	126	150	173	0	129	0	319	196	218	128	0	305	247	169	165	0	0	134	0	0	0.748771	2
1995	GB14456-RA:	2700	0	536	841	588	735	112	167	0	0	228	124	139	250	0	88	0	265	170	147	108	0	286	157	151	189	0	0	118	0	0	1.43067	2
1996	GB10963-RA:	651	0	118	222	125	186	21	22	0	0	68	29	37	38	0	23	0	57	45	48	34	0	92	43	36	25	0	0	32	0	0	0.970983	2
1997	GB11174-RA:	354	0	39	138	58	119	7	1	0	0	45	11	24	31	0	9	0	47	25	39	4	0	50	18	17	9	0	0	16	0	0	0.156499	1
1998	GB10534-RA:	4758	0	713	1698	979	1368	160	109	0	0	403	215	292	381	0	91	0	495	418	345	183	0	673	298	237	202	0	0	255	0	0	0.742983	1
1999	GB16821-RA:	171	0	27	63	38	43	8	2	0	0	6	9	11	17	0	5	0	19	17	10	4	0	24	11	9	9	0	0	9	0	0	0.333333	1
2000	GB11479-RA:	672	0	85	249	116	222	21	9	0	0	80	21	46	52	0	10	0	86	40	65	8	0	86	45	30	37	0	0	35	0	0	0.613387	1
2001	GB30263-RA:	1083	0	168	333	169	413	20	39	0	0	150	56	40	63	0	14	0	151	70	124	30	0	86	59	55	69	0	0	56	0	0	1.48764	2
2002	GB19603-RA:	1104	0	199	357	214	334	48	49	0	0	110	50	42	77	0	34	0	123	75	91	38	0	122	66	69	58	0	0	51	0	0	1.27028	2
2003	GB18272-RA:	2694	0	458	891	513	832	84	49	0	0	293	130	176	200	0	88	0	287	204	208	107	0	291	191	136	127	0	0	122	0	0	0.561838	1
2004	GB15777-RA:	1206	0	187	482	213	324	28	34	0	0	81	42	84	74	0	20	0	128	67	116	38	0	200	91	69	60	0	0	73	0	0	1.02945	2
2005	GB13584-RA:	1188	0	190	293	223	482	60	25	0	0	206	72	35	43	0	39	0	132	103	108	48	0	87	54	38	65	0	0	72	0	0	0.700968	1
2006	GB13818-RA:	2166	0	379	775	388	624	79	25	0	0	205	105	129	131	0	63	0	200	155	156	64	0	301	186	144	108	0	0	114	0	0	0.368237	1
2007	GB30326-RA:	1602	0	232	628	228	514	40	20	0	0	200	51	86	83	0	43	0	213	82	161	55	0	265	118	63	71	0	0	50	0	0	0.605717	1
2008	GB18956-RA:	1497	0	206	471	298	522	69	24	0	0	190	67	81	86	0	23	0	178	124	145	56	0	147	92	64	63	0	0	87	0	0	0.585261	1
2009	GB18003-RA:	723	0	85	295	139	204	30	6	0	0	60	23	53	56	0	13	0	85	50	69	17	0	126	43	30	25	0	0	36	0	0	0.36716	1
2010	GB14544-RA:	1185	0	120	566	155	344	12	2	0	0	117	39	85	95	0	12	0	152	56	130	12	0	273	67	55	41	0	0	36	0	0	0.127419	1
2011	GB14174-RA:	1386	0	373	404	300	309	71	69	0	0	56	83	99	94	0	93	0	94	61	79	59	0	102	128	108	113	0	0	76	0	0	0.854638	2
2012	GB10258-RA:	900	0	144	328	156	272	20	16	0	0	86	46	61	64	0	14	0	105	59	77	37	0	119	67	43	50	0	0	35	0	0	0.641026	1
2013	GB11641-RA:	633	0	68	286	83	196	14	2	0	0	66	22	36	39	0	3	0	85	31	77	7	0	128	41	36	22	0	0	23	0	0	0.224309	1
2014	GB19227-RA:	1686	0	194	723	348	421	60	31	0	0	102	52	145	166	0	24	0	184	112	152	39	0	317	87	76	55	0	0	83	0	0	0.774173	2
2015	GB19627-RA:	3366	0	442	1339	554	1031	84	63	0	0	351	136	194	228	0	43	0	388	213	316	85	0	594	200	163	151	0	0	156	0	0	0.866009	2
2016	GB16410-RA:	648	0	122	172	139	215	38	28	0	0	75	40	24	41	0	21	0	71	49	49	31	0	49	32	28	42	0	0	29	0	0	1.06994	2
2017	GB11451-RA:	588	0	106	191	167	124	35	37	0	0	42	20	62	76	0	12	0	41	33	21	35	0	56	37	31	28	0	0	21	0	0	1.22901	2
2018	GB30155-RA:	1113	0	228	322	210	353	35	66	0	0	139	55	45	63	0	37	0	104	64	78	56	0	110	70	63	72	0	0	55	0	0	1.53421	2
[truncated: 8,992 more rows]

## Sheet: FigS30_rawdata_D.Mel
	ID	N	n	c	a	g	t	gg	cg	cn	nt	tt	ct	ag	ga	nn	cc	tn	at	tg	ta	gc	nc	aa	ca	ac	tc	ng	gn	gt	na	an	CpGoe	CpG3$classification
1	FBtr0078806 type=mRNA; loc=3R:complement(1182734..1183005,1183077..1183578,1183646..1183895); ID=FBtr0078806; name=Prosbeta7-RB; dbxref=FlyBase:FBtr0078806,FlyBase_Annotation_IDs:CG12000-RB,REFSEQ:NM_169049; score=11; score_text=Strongly Supported; MD5=e7e8293525fcec338beaa947c849e456; length=1024; parent=FBgn0250746; release=r5.42; species=Dmel; :	1024	0	281	252	266	225	68	76	0	0	59	60	52	71	0	74	0	54	70	40	75	0	69	77	71	55	0	0	52	0	0	1.04118	1
2	FBtr0301671 type=mRNA; loc=2R:complement(7225302..7226282); ID=FBtr0301671; name=kappaTry-RB; dbxref=REFSEQ:NM_136830,FlyBase:FBtr0301671,FlyBase_Annotation_IDs:CG12388-RB; score=11; score_text=Strongly Supported; MD5=0856f0a7ce8b356a66c50eb807daf9c9; length=981; parent=FBgn0043471; release=r5.42; species=Dmel; :	981	0	257	236	257	231	74	58	0	0	46	59	52	61	0	77	0	68	73	52	64	0	60	62	56	60	0	0	58	0	0	0.861451	1
3	FBtr0077398 type=mRNA; loc=2L:complement(4908745..4909254,4909315..4909408,4909476..4909623,4909678..4910025,4910083..4910412,4910469..4911512,4911581..4911641,4911723..4911867,4912672..4912778,4925829..4926346,4928228..4928412); ID=FBtr0077398; name=hoe1-RD; dbxref=FlyBase:FBtr0077398,FlyBase_Annotation_IDs:CG12787-RD,REFSEQ:NM_175966; score=3; score_text=Weakly Supported; MD5=35699439fc63f95cd9…	3490	0	902	896	890	802	221	196	0	0	183	204	194	238	0	214	0	236	279	125	252	0	246	287	220	215	0	0	179	0	0	0.852089	1
4	FBtr0086461 type=mRNA; loc=2R:join(15343700..15344480,15345477..15345923,15345982..15347029); ID=FBtr0086461; name=mei-W68-RA; dbxref=FlyBase:FBtr0086461,FlyBase_Annotation_IDs:CG7753-RA,REFSEQ:NM_206179; score=15; score_text=Strongly Supported; MD5=6304d51fa9ec3aa2082d73de02ddfc04; length=2276; parent=FBgn0002716; release=r5.42; species=Dmel; :	2276	0	461	664	524	627	106	126	0	0	192	117	144	160	0	109	0	187	148	164	127	0	230	109	102	123	0	0	131	0	0	1.18716	1
5	FBtr0113826 type=mRNA; loc=2RHet:join(391006..391126,391181..391474,391804..391926,391976..392685,392825..392982); ID=FBtr0113826; name=CG40191-RD; dbxref=FlyBase_Annotation_IDs:CG40191-RD,FlyBase:FBtr0113826,REFSEQ:NM_001110883; score=3; score_text=Weakly Supported; MD5=f46df3ebf11a5cceaa566c113239374b; length=1406; parent=FBgn0058191; release=r5.42; species=Dmel; :	1406	0	282	424	288	412	55	62	0	0	142	83	84	82	0	48	0	119	87	112	83	0	141	88	80	71	0	0	68	0	0	1.07334	1
6	FBtr0302020 type=mRNA; loc=X:complement(22382558..22384386,22384457..22384667,22386432..22386613,22386673..22386924,22387141..22388404,22392004..22393626,22394399..22395839,22396320..22397750,22406448..22406483); ID=FBtr0302020; name=stnB-RE; dbxref=REFSEQ:NM_001042854,FlyBase:FBtr0302020,FlyBase_Annotation_IDs:CG12473-RE; score=3; score_text=Weakly Supported; MD5=a44633549eccbc72a28d965379b99521…	8269	0	2122	2344	2032	1771	474	536	0	0	468	412	589	646	0	582	0	532	433	421	553	0	685	591	538	449	0	0	359	0	0	1.02789	1
7	FBtr0088214 type=mRNA; loc=2R:join(6593411..6595526,6595627..6602953,6603050..6604906,6607305..6608643); ID=FBtr0088214; name=stan-RA; dbxref=FlyBase_Annotation_IDs:CG11895-RA,FlyBase:FBtr0088214,REFSEQ:NM_165794,REFSEQ:NM_165794; score=7; score_text=Moderately Supported; MD5=d1a008b190edbcd0ed9ea4221244de45; length=12639; parent=FBgn0024836; release=r5.42; species=Dmel; :	12639	0	3268	3254	3144	2973	747	673	0	0	747	758	821	949	0	843	0	831	903	519	811	0	792	994	810	804	0	0	636	0	0	0.827872	1
8	FBtr0072151 type=mRNA; loc=2R:join(19852224..19853650,19853795..19854271); ID=FBtr0072151; name=Alas-RA; dbxref=FlyBase:FBtr0072151,FlyBase_Annotation_IDs:CG3017-RA,REFSEQ:NM_057933; score=15; score_text=Strongly Supported; MD5=c87fe2fa79f24ca2b49a189b924718f6; length=1904; parent=FBgn0020764; release=r5.42; species=Dmel; :	1904	0	578	419	509	398	150	144	0	0	96	129	93	116	0	161	0	86	121	48	156	0	112	143	128	133	0	0	87	0	0	0.931931	1
9	FBtr0307511 type=mRNA; loc=3L:join(6543838..6543969,6544864..6545049,6555422..6555518,6555667..6555939,6583704..6583935,6583994..6584099,6584159..6584260,6584314..6584517,6584579..6585249); ID=FBtr0307511; name=CG18769-RH; dbxref=FlyBase:FBtr0307511,FlyBase_Annotation_IDs:CG18769-RH; score=7; score_text=Moderately Supported; MD5=087f7e3b61fad62fb75310fdb2018d4d; length=2003; parent=FBgn0042185; r…	2003	0	402	631	456	514	102	89	0	0	164	92	130	148	0	79	0	150	134	112	98	0	230	141	121	104	0	0	108	0	0	0.972479	1
10	FBtr0110903 type=mRNA; loc=2L:complement(3068339..3070731,3070823..3071504,3071569..3071764,3080651..3080887,3080994..3081268,3094217..3094375,3097922..3098065,3099453..3099932,3107916..3108142); ID=FBtr0110903; name=toc-RE; dbxref=FlyBase:FBtr0110903,FlyBase_Annotation_IDs:CG9660-RE,REFSEQ:NM_001042864; score=3; score_text=Weakly Supported; MD5=1558b7d689144cf639fd5e301188a284; length=4793; pare…	4793	0	1159	1442	1196	996	258	279	0	0	246	218	374	358	0	284	0	317	285	216	365	0	489	378	261	249	0	0	215	0	0	0.964711	1
11	FBtr0299571 type=mRNA; loc=X:join(940257..940593,940669..941042); ID=FBtr0299571; name=CG42259-RA; dbxref=FlyBase:FBtr0299571,FlyBase_Annotation_IDs:CG42259-RA,REFSEQ:NM_001042791; score=15; score_text=Strongly Supported; MD5=f40104937ce59c05a02ba4a8b67967a5; length=711; parent=FBgn0259144; release=r5.42; species=Dmel; :	711	0	168	180	183	180	40	46	0	0	45	45	37	45	0	33	0	49	60	33	57	0	57	44	37	41	0	0	41	0	0	1.06382	1
12	FBtr0303707 type=mRNA; loc=X:complement(16357636..16358825,16360528..16360832,16365247..16365517,16367615..16367860,16368480..16368674,16369661..16369783,16374713..16374835,16375359..16375532,16376659..16377141,16377711..16377922,16380413..16380617,16380751..16380938,16383376..16383549,16383633..16383886,16386480..16386548,16392303..16392402,16392478..16392689,16392749..16392929,16394540..1639460…	6665	0	1602	1751	1737	1575	421	461	0	0	398	317	394	508	0	333	0	527	461	309	475	0	443	491	387	406	0	0	333	0	0	1.10418	1
13	FBtr0082487 type=mRNA; loc=3R:join(7825029..7825161,7826931..7827152,7827209..7827423,7827498..7827915,7828020..7829239); ID=FBtr0082487; name=Ect3-RA; dbxref=FlyBase:FBtr0082487,FlyBase_Annotation_IDs:CG3132-RA,REFSEQ:NM_141885; score=15; score_text=Strongly Supported; MD5=3fa11e1d74a1e2ab3064c8db7f531224; length=2208; parent=FBgn0260746; release=r5.42; species=Dmel; :	2208	0	579	506	588	535	169	133	0	0	122	144	111	136	0	150	0	141	175	90	155	0	127	152	126	148	0	0	128	0	0	0.862571	1
14	FBtr0089174 type=mRNA; loc=4:complement(137015..137254,137312..139127,139181..139405,139464..139557,140514..140838,141484..142425,142479..142582,142935..144048,144411..144518,149948..150068,150308..150323); ID=FBtr0089174; name=Ank-RA; dbxref=FlyBase:FBtr0089174,FlyBase_Annotation_IDs:CG1651-RA,REFSEQ:NM_175925,REFSEQ:NM_175925; score=11; score_text=Strongly Supported; MD5=4b8c1662e62d429c8ddc28e…	5105	0	1000	1624	1051	1430	219	187	0	0	458	261	277	300	0	184	0	457	368	368	278	0	588	368	302	235	0	0	254	0	0	0.908311	1
15	FBtr0300618 type=mRNA; loc=3R:complement(21902314..21902957,21903194..21904404,21904530..21904683,21905089..21905195,21905274..21905458,21907614..21907913,21909794..21909883,21910832..21910902,21913888..21914069,21921911..21922289,21923798..21924433); ID=FBtr0300618; name=dys-RD; dbxref=REFSEQ:NM_170258,FlyBase:FBtr0300618,FlyBase_Annotation_IDs:CG32474-RD; score=3; score_text=Weakly Supported; M…	3959	0	1042	1112	880	925	193	213	0	0	248	185	235	210	0	270	0	314	239	205	299	0	323	374	240	233	0	0	177	0	0	0.919633	1
16	FBtr0075478 type=mRNA; loc=3L:complement(16271758..16272180,16272301..16272309); ID=FBtr0075478; name=CG13050-RA; dbxref=FlyBase:FBtr0075478,FlyBase_Annotation_IDs:CG13050-RA,REFSEQ:NM_140602; score=10; score_text=Strongly Supported; MD5=da9644546d90e12f61431fbafd012989; length=432; parent=FBgn0036591; release=r5.42; species=Dmel; :	432	0	118	85	130	99	61	22	0	0	9	44	13	25	0	25	0	32	34	20	29	0	12	27	28	36	0	0	14	0	0	0.619557	1
17	FBtr0305503 type=mRNA; loc=2L:complement(21614232..21615040,21615103..21615526,21615608..21615676,21616182..21616573,21617280..21617432,21617494..21617821,21618004..21618110,21618496..21618772); ID=FBtr0305503; name=CG2201-RF; dbxref=FlyBase:FBtr0305503,FlyBase_Annotation_IDs:CG2201-RF; score=11; score_text=Strongly Supported; MD5=f009ed208cfedce6010f774384f0823c; length=2559; parent=FBgn0032955;…	2559	0	511	793	529	726	103	117	0	0	252	128	147	177	0	105	0	225	162	193	128	0	261	161	159	119	0	0	121	0	0	1.10759	1
18	FBtr0081120 type=mRNA; loc=2L:complement(18834498..18836089,18836154..18836444,18836519..18836658,18836722..18836861,18836916..18837056,18837127..18838158,18838509..18838795,18838883..18839667); ID=FBtr0081120; name=CG10600-RA; dbxref=FlyBase_Annotation_IDs:CG10600-RA,FlyBase:FBtr0081120,REFSEQ:NM_136069; score=11; score_text=Strongly Supported; MD5=be87975d5e519a1db42cc0a9ea0d2c89; length=4408; …	4408	0	1183	1356	1090	779	255	260	0	0	160	219	357	333	0	293	0	223	218	155	325	0	457	411	318	246	0	0	177	0	0	0.888799	1
19	FBtr0300785 type=mRNA; loc=3L:complement(11107269..11108518,11108584..11108680,11108817..11108912,11108990..11109174,11109241..11109461,11109528..11109625,11109770..11110269,11110405..11111165,11111515..11111566); ID=FBtr0300785; name=fd68A-RI; dbxref=REFSEQ:NM_168445,FlyBase:FBtr0300785,FlyBase_Annotation_IDs:CG11799-RI; score=3; score_text=Weakly Supported; MD5=d95631c4fd06ca8bf0246cae607ac942;…	3260	0	882	1035	687	656	131	168	0	0	150	130	216	155	0	212	0	244	172	188	269	0	319	372	256	145	0	0	132	0	0	0.903861	1
20	FBtr0075972 type=mRNA; loc=3L:complement(12495566..12496705,12496757..12497009); ID=FBtr0075972; name=CG10646-RA; dbxref=FlyBase:FBtr0075972,FlyBase_Annotation_IDs:CG10646-RA,REFSEQ:NM_140324; score=11; score_text=Strongly Supported; MD5=77ee0e63c912d8133000f256745edad0; length=1393; parent=FBgn0036292; release=r5.42; species=Dmel; :	1393	0	345	356	360	332	88	75	0	0	74	82	96	85	0	79	0	86	101	67	97	0	94	109	79	90	0	0	90	0	0	0.841184	1
21	FBtr0089355 type=mRNA; loc=2R:complement(6387703..6389564,6389863..6389967,6419544..6419624,6419686..6420399,6420623..6421016,6421081..6421473,6428850..6429184); ID=FBtr0089355; name=lola-RP; dbxref=FlyBase:FBtr0089355,FlyBase_Annotation_IDs:CG12052-RP,REFSEQ:NM_176131; score=11; score_text=Strongly Supported; MD5=14f85ce6700d583a48a5b80e56f5b0cf; length=3884; parent=FBgn0005630; release=r5.42; s…	3884	0	1005	1122	987	770	207	251	0	0	173	176	268	274	0	229	0	230	260	140	314	0	359	349	265	197	0	0	191	0	0	0.98281	1
22	FBtr0307373 type=mRNA; loc=X:join(9911694..9911765,9924300..9924363,9924440..9924625,9924764..9925278,9925345..9925530,9925596..9925861,9925922..9926392,9926453..9927409,9927471..9928632,9934725..9939310); ID=FBtr0307373; name=Cht6-RI; dbxref=FlyBase:FBtr0307373,FlyBase_Annotation_IDs:CG43374-RI; score=7; score_text=Moderately Supported; MD5=b98391356ae339ceb3b4ae9aa820d863; length=8465; parent=F…	8465	0	2311	2719	1888	1547	419	393	0	0	380	375	639	643	0	623	0	463	437	321	497	0	835	919	782	409	0	0	329	0	0	0.762461	1
23	FBtr0300965 type=mRNA; loc=2R:join(15264282..15264288,15264525..15265192,15265267..15265624,15265680..15266244,15266307..15266491,15266560..15266703,15266766..15266865,15266929..15267323,15267384..15267679); ID=FBtr0300965; name=CG10062-RB; dbxref=REFSEQ:NM_001169731,FlyBase:FBtr0300965,FlyBase_Annotation_IDs:CG10062-RB; score=15; score_text=Strongly Supported; MD5=b1d8d83b29f888d44c64892a9ae6ef1…	2718	0	695	642	642	739	168	127	0	0	200	188	127	179	0	177	0	224	220	122	167	0	138	203	153	197	0	0	127	0	0	0.77363	1
24	FBtr0309843 type=mRNA; loc=2R:join(3815434..3815532,3815591..3815800,3815864..3816318,3816381..3817427); ID=FBtr0309843; name=CG8791-RC; dbxref=FlyBase:FBtr0309843,FlyBase_Annotation_IDs:CG8791-RC; score=7; score_text=Moderately Supported; MD5=bcc28761b0fb95c6a892264c5f9bffa6; length=1811; parent=FBgn0033234; release=r5.42; species=Dmel; :	1811	0	444	394	470	503	133	84	0	0	144	130	103	95	0	104	0	122	149	93	135	0	80	126	89	116	0	0	107	0	0	0.728982	1
25	FBtr0305664 type=mRNA; loc=3R:join(6512665..6513024,6514983..6515486,6515965..6516224,6517072..6517171,6518068..6518844,6518903..6519096,6519153..6519569,6519700..6521992); ID=FBtr0305664; name=Skeletor-RC; dbxref=FlyBase:FBtr0305664,FlyBase_Annotation_IDs:CG43161-RC,FlyBase:FBtr0100118,FlyBase_Annotation_IDs:CG14681-RB; score=15; score_text=Strongly Supported; MD5=635fe80fc1b3c6fafe6c67287e607bd…	4905	0	1445	1205	1264	991	329	323	0	0	220	288	310	353	0	467	0	263	302	170	362	0	315	367	317	298	0	0	220	0	0	0.867414	1
26	FBtr0290066 type=mRNA; loc=3L:complement(17066743..17066890,17067293..17067376,17067453..17067488,17070722..17070806,17071216..17071298,17077208..17077256,17121979..17122071,17140207..17141064); ID=FBtr0290066; name=Rbp6-RD; dbxref=FlyBase:FBtr0290066,FlyBase_Annotation_IDs:CG32169-RD,REFSEQ:NM_001144489; score=3; score_text=Weakly Supported; MD5=bdeb58fd72902c8c9e40dd175aba5c07; length=1436; par…	1436	0	362	446	324	304	56	96	0	0	86	54	104	89	0	89	0	90	68	70	105	0	164	122	88	80	0	0	74	0	0	1.17536	1
27	FBtr0079614 type=mRNA; loc=2L:complement(8301345..8301879,8301936..8302332,8302524..8302698,8302758..8302983); ID=FBtr0079614; name=wol-RA; dbxref=FlyBase:FBtr0079614,FlyBase_Annotation_IDs:CG7870-RA,REFSEQ:NM_135358; score=11; score_text=Strongly Supported; MD5=6c39c3c73c3b20275bbbfcde0e789a8c; length=1333; parent=FBgn0261020; release=r5.42; species=Dmel; :	1333	0	315	327	338	353	81	70	0	0	100	100	76	88	0	62	0	80	111	54	96	0	101	83	70	87	0	0	73	0	0	0.876397	1
28	FBtr0080231 type=mRNA; loc=2L:complement(11095353..11095877,11095953..11096475,11096536..11096701,11096765..11097005,11097062..11097299,11097408..11098984,11099042..11099295,11099354..11099754,11100017..11100225,11100294..11100574,11100658..11100866); ID=FBtr0080231; name=Ge-1-RA; dbxref=FlyBase:FBtr0080231,FlyBase_Annotation_IDs:CG6181-RA,REFSEQ:NM_135642; score=11; score_text=Strongly Supported…	4624	0	1162	1313	1127	1022	212	237	0	0	250	257	359	303	0	255	0	298	319	201	395	0	396	413	260	251	0	0	217	0	0	0.836828	1
29	FBtr0082586 type=mRNA; loc=3R:join(8239550..8240008,8240074..8240478,8240593..8242304,8242370..8242851,8242940..8243114,8243170..8243697,8243763..8245703,8245762..8245897,8245952..8246148,8246222..8246384,8246448..8246973); ID=FBtr0082586; name=pps-RA; dbxref=FlyBase_Annotation_IDs:CG6525-RA,FlyBase:FBtr0301631; score=15; score_text=Strongly Supported; MD5=83fecb2fdbeff5c65a3a7b42dcd8cb6c; length…	6724	0	1839	1859	1753	1273	391	445	0	0	301	292	519	497	0	514	0	363	398	195	548	0	579	588	398	378	0	0	317	0	0	0.928163	1
30	FBtr0084803 type=mRNA; loc=3R:join(21010735..21011151,21015608..21018528); ID=FBtr0084803; name=dan-RA; dbxref=FlyBase:FBtr0084803,FlyBase_Annotation_IDs:CG11849-RA,REFSEQ:NM_143089,REFSEQ:NM_143089; score=15; score_text=Strongly Supported; MD5=4ddf23dc2e6421d89b6d8ad52963f747; length=3338; parent=FBgn0039286; release=r5.42; species=Dmel; :	3338	0	923	889	853	673	213	233	0	0	165	164	220	247	0	273	0	211	186	124	259	0	265	253	193	198	0	0	133	0	0	0.987851	1
31	FBtr0074606 type=mRNA; loc=X:complement(18640402..18640907,18640961..18641980,18642074..18642339); ID=FBtr0074606; name=CG12609-RA; dbxref=FlyBase:FBtr0074606,FlyBase_Annotation_IDs:CG12609-RA,REFSEQ:NM_133094; score=2; score_text=Weakly Supported; MD5=9f788081cb7d469c3cba36d63e038057; length=1792; parent=FBgn0030952; release=r5.42; species=Dmel; :	1792	0	426	558	404	404	87	81	0	0	124	78	125	138	0	112	0	135	110	71	111	0	194	155	104	99	0	0	67	0	0	0.843397	1
32	FBtr0080191 type=mRNA; loc=2L:complement(10768234..10768576,10768644..10768890,10768948..10769614,10769675..10769964); ID=FBtr0080191; name=CG6724-RA; dbxref=FlyBase:FBtr0080191,FlyBase_Annotation_IDs:CG6724-RA,REFSEQ:NM_135608,REFSEQ:NM_135608; score=11; score_text=Strongly Supported; MD5=4a0b617c621298426d42c74c039579f8; length=1547; parent=FBgn0032298; release=r5.42; species=Dmel; :	1547	0	384	393	434	336	118	94	0	0	73	85	100	116	0	85	0	78	122	50	100	0	107	120	108	90	0	0	100	0	0	0.872564	1
33	FBtr0112865 type=mRNA; loc=3R:complement(27677206..27677709,27677820..27677897,27678314..27678530,27683601..27683693,27690319..27690352,27690854..27691047,27691473..27691758,27691841..27692158,27699556..27699821,27707470..27707593,27771344..27771380,27784757..27784849,27795478..27795507,27801170..27801687,27805245..27805341,27810956..27811487); ID=FBtr0112865; name=heph-RM; dbxref=REFSEQ:NM_00110…	3421	0	895	954	743	829	145	202	0	0	248	207	183	196	0	220	0	208	213	162	236	0	329	266	234	205	0	0	166	0	0	1.03918	1
34	FBtr0301311 type=mRNA; loc=3R:join(6587032..6587338,6587566..6587747,6587969..6588171,6588751..6589673,6589872..6590095,6590165..6590300,6590358..6590920,6590972..6591166,6591236..6592478); ID=FBtr0301311; name=Cap-H2-RF; dbxref=REFSEQ:NM_169358,FlyBase:FBtr0301311,FlyBase_Annotation_IDs:CG14685-RF; score=7; score_text=Moderately Supported; MD5=7bf9a4401720b697ccc56c7d510c2ccc; length=3976; paren…	3976	0	875	1215	880	1006	156	191	0	0	310	215	279	326	0	210	0	308	254	236	225	0	394	259	234	205	0	0	173	0	0	0.986255	1
35	FBtr0091894 type=mRNA; loc=2L:complement(21482681..21483235); ID=FBtr0091894; name=His2B:CG33890-RA; dbxref=FlyBase:FBtr0091894,FlyBase_Annotation_IDs:CG33890-RA,REFSEQ:NM_001032159; score=3; score_text=Weakly Supported; MD5=929a3dd5f2c85c5b6bcb2244b1a140c2; length=555; parent=FBgn0053890; release=r5.42; species=Dmel; :	555	0	128	173	134	120	26	29	0	0	32	31	44	42	0	27	0	30	35	25	39	0	65	41	33	28	0	0	27	0	0	0.938375	1
36	FBtr0076745 type=mRNA; loc=3L:complement(8047433..8048539,8048976..8049273,8050980..8051146,8051561..8051811); ID=FBtr0076745; name=bip1-RA; dbxref=FlyBase:FBtr0076745,FlyBase_Annotation_IDs:CG7574-RA,REFSEQ:NM_139912,REFSEQ:NM_139912; score=11; score_text=Strongly Supported; MD5=aed8e5e143918581e42551bf74e5dd7b; length=1823; parent=FBgn0026263; release=r5.42; species=Dmel; :	1823	0	450	541	415	417	78	86	0	0	119	89	145	138	0	129	0	132	106	91	122	0	165	146	99	100	0	0	77	0	0	0.839507	1
37	FBtr0113321 type=mRNA; loc=3R:complement(6952316..6953728,6953790..6954035); ID=FBtr0113321; name=Ugt86Dd-RB; dbxref=FlyBase:FBtr0113321,FlyBase_Annotation_IDs:CG6633-RB,REFSEQ:NM_001104274; score=10; score_text=Strongly Supported; MD5=3e5bff0a8bbb74cef170fd37b6195a04; length=1659; parent=FBgn0040256; release=r5.42; species=Dmel; :	1659	0	364	446	393	456	84	71	0	0	138	104	99	126	0	80	0	142	139	86	111	0	124	109	80	93	0	0	72	0	0	0.8234	1
38	FBtr0074387 type=mRNA; loc=X:join(17043071..17043216,17043867..17044680); ID=FBtr0074387; name=CG5010-RA; dbxref=FlyBase:FBtr0074387,FlyBase_Annotation_IDs:CG5010-RA,REFSEQ:NM_132968; score=15; score_text=Strongly Supported; MD5=297bef80f31a8b19120060016b58b95f; length=960; parent=FBgn0260747; release=r5.42; species=Dmel; :	960	0	294	258	226	182	51	58	0	0	44	43	61	42	0	106	0	51	56	28	89	0	101	86	45	54	0	0	44	0	0	0.837999	1
39	FBtr0070503 type=mRNA; loc=X:complement(2588755..2589258,2589426..2589961,2590021..2590890,2590949..2591317,2591372..2591821,2591882..2592240); ID=FBtr0070503; name=CG2658-RB; dbxref=FlyBase:FBtr0070503,FlyBase_Annotation_IDs:CG2658-RB,REFSEQ:NM_206616; score=11; score_text=Strongly Supported; MD5=2fa9417d55b052183364561c117c71a1; length=3088; parent=FBgn0024992; release=r5.42; species=Dmel; :	3088	0	796	730	911	651	242	241	0	0	158	164	209	225	0	177	0	165	219	105	281	0	186	214	169	169	0	0	163	0	0	1.02627	1
40	FBtr0073644 type=mRNA; loc=X:join(12302894..12303473,12303543..12303870); ID=FBtr0073644; name=CG2574-RA; dbxref=FlyBase:FBtr0073644,FlyBase_Annotation_IDs:CG2574-RA,REFSEQ:NM_132568; score=15; score_text=Strongly Supported; MD5=fa6401ef23ae3a6873f82164d33719ee; length=908; parent=FBgn0030386; release=r5.42; species=Dmel; :	908	0	218	282	233	175	58	57	0	0	36	29	59	71	0	56	0	65	59	34	59	0	101	76	57	45	0	0	45	0	0	1.01894	1
41	FBtr0082953 type=mRNA; loc=3R:join(10337590..10337780,10337841..10338125,10338186..10338415); ID=FBtr0082953; name=mRpL11-RA; dbxref=FlyBase:FBtr0082953,FlyBase_Annotation_IDs:CG3351-RA,REFSEQ:NM_079627; score=15; score_text=Strongly Supported; MD5=364e3134d0ed18323619ed0a547dedff; length=706; parent=FBgn0038234; release=r5.42; species=Dmel; :	706	0	154	199	190	163	47	43	0	0	53	31	49	49	0	29	0	50	51	33	65	0	65	51	34	26	0	0	29	0	0	1.03753	1
42	FBtr0301004 type=mRNA; loc=3R:join(20639984..20640019,20640071..20640214,20640275..20640356,20640420..20640652); ID=FBtr0301004; name=CG34150-RB; dbxref=REFSEQ:NM_001043291,FlyBase:FBtr0301004,FlyBase_Annotation_IDs:CG34150-RB; score=15; score_text=Strongly Supported; MD5=2501896fe15ebcd0e36cba117f795f14; length=495; parent=FBgn0083986; release=r5.42; species=Dmel; :	495	0	106	150	125	114	29	35	0	0	36	20	28	36	0	17	0	35	33	19	38	0	61	34	26	25	0	0	22	0	0	1.30755	1
43	FBtr0304019 type=mRNA; loc=3L:complement(18114032..18114477,18114535..18115089); ID=FBtr0304019; name=CG42853-RA; dbxref=FlyBase:FBtr0304019,FlyBase_Annotation_IDs:CG42853-RA,REFSEQ:NM_001202199; score=11; score_text=Strongly Supported; MD5=7b560cab804c3ce8a7843fbf44295a15; length=1001; parent=FBgn0262100; release=r5.42; species=Dmel; :	1001	0	187	330	196	288	46	29	0	0	89	65	55	64	0	35	0	87	66	75	40	0	134	57	54	58	0	0	46	0	0	0.792017	1
44	FBtr0079471 type=mRNA; loc=2L:join(7605600..7605844,7605948..7606334,7606394..7606463,7606523..7606719,7606780..7607703); ID=FBtr0079471; name=Cyp4d21-RA; dbxref=FlyBase:FBtr0079471,FlyBase_Annotation_IDs:CG6730-RA,REFSEQ:NM_135285; score=15; score_text=Strongly Supported; MD5=bdc95f71825c654d0e2a3ec19a458c94; length=1823; parent=FBgn0031925; release=r5.42; species=Dmel; :	1823	0	373	546	400	504	95	72	0	0	157	106	104	134	0	87	0	154	129	122	85	0	182	108	105	96	0	0	86	0	0	0.879732	1
45	FBtr0082547 type=mRNA; loc=3R:complement(7988611..7989277,7989344..7991395,7991843..7991908); ID=FBtr0082547; name=Cpn-RA; dbxref=FlyBase:FBtr0082547,FlyBase_Annotation_IDs:CG4795-RA,REFSEQ:NM_169454; score=3; score_text=Weakly Supported; MD5=066931895d5cbafc4456c44e2d263647; length=2785; parent=FBgn0261714; release=r5.42; species=Dmel; :	2785	0	865	666	616	638	82	128	0	0	157	202	189	145	0	291	0	113	217	93	223	0	183	244	180	171	0	0	166	0	0	0.669019	1
46	FBtr0074149 type=mRNA; loc=X:complement(15881194..15882022,15882101..15882577,15882650..15883142,15883471..15883509,15883887..15883983,15885116..15885415,15885855..15886023); ID=FBtr0074149; name=eIF5-RF; dbxref=FlyBase:FBtr0074149,FlyBase_Annotation_IDs:CG9177-RF,REFSEQ:NM_206755; score=11; score_text=Strongly Supported; MD5=6e7e6430886516bcdfae62844fbe9a62; length=2404; parent=FBgn0030719; rele…	2404	0	506	769	565	564	130	125	0	0	172	105	161	191	0	103	0	182	149	120	139	0	284	173	142	122	0	0	105	0	0	1.0511	1
47	FBtr0088736 type=mRNA; loc=2R:complement(4439364..4439758); ID=FBtr0088736; name=CG12780-RA; dbxref=FlyBase:FBtr0088736,FlyBase_Annotation_IDs:CG12780-RA,REFSEQ:NM_136544,REFSEQ:NM_136544; score=11; score_text=Strongly Supported; MD5=bc19da25ca5aaf111362444161d99657; length=395; parent=FBgn0033301; release=r5.42; species=Dmel; :	395	0	73	118	100	104	32	21	0	0	37	17	23	35	0	15	0	32	24	26	14	0	36	20	27	17	0	0	18	0	0	1.1363	1
48	FBtr0110861 type=mRNA; loc=2R:join(20919903..20920202,20924116..20924235,20924372..20925053,20925225..20925493,20926574..20927516); ID=FBtr0110861; name=Nplp1-RB; dbxref=FlyBase:FBtr0110861,FlyBase_Annotation_IDs:CG3441-RB,REFSEQ:NM_001043105,REFSEQ:NM_001043105; score=15; score_text=Strongly Supported; MD5=9b85fcfc3d7a25057f3f9893e59c5d3c; length=2314; parent=FBgn0035092; release=r5.42; species=…	2314	0	612	611	572	519	124	169	0	0	121	136	136	135	0	157	0	144	143	137	195	0	188	150	142	118	0	0	118	0	0	1.11713	1
49	FBtr0078205 type=mRNA; loc=3L:join(20502787..20502875,20503130..20503879,20505037..20505485,20505621..20506175,20506238..20507212); ID=FBtr0078205; name=CG32425-RA; dbxref=FlyBase:FBtr0078205,FlyBase_Annotation_IDs:CG32425-RA,REFSEQ:NM_168860; score=15; score_text=Strongly Supported; MD5=803ab5074650323074a93228ec0038ff; length=2818; parent=FBgn0052425; release=r5.42; species=Dmel; :	2818	0	764	728	735	591	177	175	0	0	142	158	211	191	0	203	0	164	172	105	240	0	204	228	148	172	0	0	127	0	0	0.87821	1
50	FBtr0071224 type=mRNA; loc=X:complement(8586076..8586779,8587290..8587587); ID=FBtr0071224; name=CG11294-RA; dbxref=FlyBase:FBtr0071224,FlyBase_Annotation_IDs:CG11294-RA,REFSEQ:NM_132272,REFSEQ:NM_132272; score=10; score_text=Strongly Supported; MD5=214a2d600c86c3b1fdd67569ad17bbcc; length=1002; parent=FBgn0030058; release=r5.42; species=Dmel; :	1002	0	290	263	285	164	87	75	0	0	31	54	81	79	0	70	0	53	42	34	93	0	60	90	69	57	0	0	26	0	0	0.909256	1
51	FBtr0072703 type=mRNA; loc=3L:complement(1523412..1523856,1523914..1523969,1524027..1524139,1524195..1524357,1524425..1524585,1524641..1524808,1524868..1524965,1525022..1525228,1525285..1525392,1526334..1526398,1526660..1526752,1527190..1527381,1527439..1527613,1527674..1528076,1529106..1529228,1531391..1531522,1531580..1531988,1532051..1532222,1532283..1532887,1532945..1533433,1533494..1533801,1…	4863	0	1327	1230	1284	1022	295	322	0	0	238	279	327	386	0	353	0	280	340	159	378	0	311	373	311	285	0	0	225	0	0	0.919018	1
52	FBtr0083912 type=mRNA; loc=3R:join(16418881..16419766,16432003..16433395,16433717..16433800,16433872..16434275,16434354..16434483,16434618..16434883,16434948..16435122,16435662..16436022,16436109..16436232,16436295..16438262); ID=FBtr0083912; name=bon-RA; dbxref=FlyBase:FBtr0083912,FlyBase_Annotation_IDs:CG5206-RA,REFSEQ:NM_079985,REFSEQ:NM_079985; score=7; score_text=Moderately Supported; MD5=65…	5791	0	1489	1602	1428	1272	318	373	0	0	332	275	378	379	0	384	0	381	358	268	447	0	498	457	345	313	0	0	284	0	0	1.01587	1
53	FBtr0306551 type=mRNA; loc=2L:join(22736958..22737140,22741702..22741824,22741946..22741987,22742038..22742105,22742161..22742364,22742425..22743042); ID=FBtr0306551; name=CG17715-RI; dbxref=FlyBase:FBtr0306551,FlyBase_Annotation_IDs:CG17715-RI; score=3; score_text=Weakly Supported; MD5=b917b85935d2987fe4659b0d5f4bec27; length=1238; parent=FBgn0041004; release=r5.42; species=Dmel; :	1238	0	207	377	235	419	56	42	0	0	181	53	53	61	0	33	0	122	84	91	55	0	145	79	57	62	0	0	63	0	0	1.06889	1
54	FBtr0078082 type=mRNA; loc=2L:complement(541237..542379,542430..542572); ID=FBtr0078082; name=lwr-RB; dbxref=FlyBase:FBtr0078082,FlyBase_Annotation_IDs:CG3018-RB,REFSEQ:NM_164385; score=11; score_text=Strongly Supported; MD5=838d4eb61268fd88515d84a894461c25; length=1286; parent=FBgn0010602; release=r5.42; species=Dmel; :	1286	0	350	340	304	292	71	81	0	0	97	71	82	77	0	101	0	72	69	65	104	0	101	97	85	60	0	0	52	0	0	0.979004	1
55	FBtr0079344 type=mRNA; loc=2L:join(6896832..6896862,6897094..6898086,6901242..6901474,6902247..6902603,6902808..6903003,6903259..6903360,6903425..6903620,6903681..6903869,6903931..6904073,6904133..6904458,6904520..6904675,6904744..6904905,6904965..6906658); ID=FBtr0079344; name=neuroligin-RA; dbxref=FlyBase:FBtr0079344,FlyBase_Annotation_IDs:CG13772-RA,REFSEQ:NM_078772; score=15; score_text=Stron…	4778	0	1235	1256	1214	1073	288	295	0	0	270	268	302	336	0	300	0	316	328	201	371	0	348	371	290	274	0	0	219	0	0	0.940118	1
56	FBtr0077784 type=mRNA; loc=2L:complement(2489754..2490119); ID=FBtr0077784; name=CG15393-RA; dbxref=FlyBase:FBtr0077784,FlyBase_Annotation_IDs:CG15393-RA,REFSEQ:NM_134841; score=3; score_text=Weakly Supported; MD5=75498718bd4238997a646530d8bf9c82; length=366; parent=FBgn0031429; release=r5.42; species=Dmel; :	366	0	103	86	117	60	39	22	0	0	10	22	28	22	0	23	0	19	28	12	46	0	15	36	24	10	0	0	9	0	0	0.66816	1
57	FBtr0113377 type=mRNA; loc=2R:complement(20852797..20853311,20853369..20853564,20853629..20854383,20854574..20854680); ID=FBtr0113377; name=CG30424-RD; dbxref=FlyBase:FBtr0113377,FlyBase_Annotation_IDs:CG30424-RD,REFSEQ:NM_001103985; score=3; score_text=Weakly Supported; MD5=7ddf6ea3cbd02044b1b1681be826003a; length=1573; parent=FBgn0050424; release=r5.42; species=Dmel; :	1573	0	323	455	387	408	96	86	0	0	132	86	96	122	0	65	0	108	109	86	87	0	160	86	90	81	0	0	82	0	0	1.08222	1
58	FBtr0077875 type=mRNA; loc=2L:join(1555130..1555211,1556540..1556915,1600616..1600825,1600962..1601912,1602322..1602657,1602944..1603629,1604198..1604336,1604761..1604885,1605096..1605485,1606390..1606507,1606604..1608404); ID=FBtr0077875; name=haf-RA; dbxref=FlyBase:FBtr0077875,FlyBase_Annotation_IDs:CG14351-RA,REFSEQ:NM_134763; score=15; score_text=Strongly Supported; MD5=a3022b70381c3bb2e8be85…	5214	0	1470	1376	1382	986	354	338	0	0	227	281	399	332	0	360	0	262	291	177	480	0	376	490	339	291	0	0	216	0	0	0.867486	1
59	FBtr0076998 type=mRNA; loc=3L:join(6167348..6167545,6167598..6168754,6168820..6169535,6169601..6170156,6170222..6170396,6170457..6170842,6170903..6171018,6171076..6171307,6171365..6171525,6171582..6171877); ID=FBtr0076998; name=CG7376-RA; dbxref=FlyBase:FBtr0076998,FlyBase_Annotation_IDs:CG7376-RA,REFSEQ:NM_139777; score=15; score_text=Strongly Supported; MD5=481171b55a741b0d370bd7836318dbbc; len…	3993	0	917	1142	953	981	198	195	0	0	281	230	269	296	0	208	0	269	291	186	258	0	376	284	227	223	0	0	201	0	0	0.890988	1
60	FBtr0305648 type=mRNA; loc=3L:join(11555768..11555837,11555961..11556200,11556403..11557412); ID=FBtr0305648; name=CG7394-RC; dbxref=FlyBase:FBtr0305648,FlyBase_Annotation_IDs:CG7394-RC; score=15; score_text=Strongly Supported; MD5=a1972193fc9228dd25a50898dc0245d1; length=1320; parent=FBgn0036173; release=r5.42; species=Dmel; :	1320	0	261	420	268	371	48	51	0	0	128	56	88	88	0	65	0	123	80	98	68	0	145	89	64	64	0	0	64	0	0	0.962429	1
61	FBtr0078645 type=mRNA; loc=3R:1672942..1673899; ID=FBtr0078645; name=CG14676-RA; dbxref=FlyBase:FBtr0078645,FlyBase_Annotation_IDs:CG14676-RA,REFSEQ:NM_141343,REFSEQ:NM_141343; score=15; score_text=Strongly Supported; MD5=7d973a8aef3b2938f1bce87216225147; length=958; parent=FBgn0037388; release=r5.42; species=Dmel; :	958	0	258	283	221	196	52	64	0	0	41	55	63	68	0	57	0	64	42	55	64	0	78	82	78	58	0	0	36	0	0	1.07531	1
62	FBtr0083447 type=mRNA; loc=3R:complement(13220921..13224502,13224741..13225323,13227866..13228233); ID=FBtr0083447; name=Sur-8-RA; dbxref=FlyBase:FBtr0083447,FlyBase_Annotation_IDs:CG5407-RA,REFSEQ:NM_169758,REFSEQ:NM_169758; score=11; score_text=Strongly Supported; MD5=80a7e4fd83108c5bf2de8a7084136d95; length=4533; parent=FBgn0038504; release=r5.42; species=Dmel; :	4533	0	1010	1426	981	1116	209	221	0	0	341	245	269	269	0	206	0	328	282	277	301	0	542	337	287	216	0	0	202	0	0	1.01108	1
63	FBtr0079263 type=mRNA; loc=2L:complement(6492972..6493854,6493973..6494527); ID=FBtr0079263; name=CG9547-RA; dbxref=FlyBase:FBtr0079263,FlyBase_Annotation_IDs:CG9547-RA,REFSEQ:NM_135196; score=11; score_text=Strongly Supported; MD5=d86d7c138e10e07ed2ec85458d45bf9c; length=1438; parent=FBgn0031824; release=r5.42; species=Dmel; :	1438	0	368	356	409	305	100	102	0	0	61	80	92	107	0	88	0	91	115	48	129	0	102	98	70	81	0	0	73	0	0	0.974514	1
64	FBtr0299719 type=mRNA; loc=3R:complement(16677430..16678293,16678418..16678793,16678847..16679026,16679081..16679229,16679287..16679588); ID=FBtr0299719; name=Ir93a-RB; dbxref=FlyBase:FBtr0299719,FlyBase_Annotation_IDs:CG42315-RB,FlyBase:FBtr0083990,FlyBase_Annotation_IDs:CG17274-RB,REFSEQ:NM_169934; score=10; score_text=Strongly Supported; MD5=c8ef9b7d6bf21b1786e97f354629ae9e; length=1871; paren…	1871	0	459	475	479	458	127	104	0	0	134	102	117	120	0	109	0	127	131	86	137	0	125	144	105	107	0	0	95	0	0	0.885032	1
65	FBtr0307894 type=mRNA; loc=2L:join(20311219..20312414,20322010..20322080,20334081..20334198,20334621..20334730,20336287..20336404,20336470..20336549,20339245..20339375,20339582..20339939); ID=FBtr0307894; name=spir-RH; dbxref=FlyBase:FBtr0307894,FlyBase_Annotation_IDs:CG10076-RH; score=15; score_text=Strongly Supported; MD5=80f92938f3aaf8fe7f5df867a1414f72; length=2182; parent=FBgn0003475; releas…	2182	0	619	633	515	415	99	152	0	0	112	92	146	158	0	178	0	121	118	65	168	0	213	197	153	119	0	0	90	0	0	1.0404	1
66	FBtr0100230 type=mRNA; loc=2R:join(6771054..6771540,6771609..6772441); ID=FBtr0100230; name=CG18003-RB; dbxref=FlyBase_Annotation_IDs:CG18003-RB,FlyBase:FBtr0100230,REFSEQ:NM_001032230,REFSEQ:NM_001032230; score=15; score_text=Strongly Supported; MD5=6a366a6b800b706a53f6f1c57a35d7cc; length=1320; parent=FBgn0061356; release=r5.42; species=Dmel; :	1320	0	304	330	370	316	108	69	0	0	76	73	86	93	0	77	0	92	106	61	94	0	91	85	61	72	0	0	75	0	0	0.809744	1
67	FBtr0306735 type=mRNA; loc=3R:join(19646314..19647468,19655679..19655755,19655900..19656051,19671073..19671184,19672733..19672866,19672934..19673018,19673075..19673275,19673402..19673422,19673508..19673832,19673893..19674107,19674169..19674440,19674501..19674631,19674688..19674851,19674910..19676543); ID=FBtr0306735; name=CG34355-RE; dbxref=FlyBase:FBtr0306735,FlyBase_Annotation_IDs:CG34355-RE; s…	4678	0	1037	1413	1038	1190	241	236	0	0	346	223	245	312	0	247	0	389	316	304	253	0	465	331	314	223	0	0	232	0	0	1.02564	1
68	FBtr0308889 type=mRNA; loc=3R:join(4573528..4573713,4577783..4578120,4578236..4578840,4578903..4579180,4579243..4581638); ID=FBtr0308889; name=CG8223-RB; dbxref=FlyBase:FBtr0308889,FlyBase_Annotation_IDs:CG8223-RB; score=15; score_text=Strongly Supported; MD5=835a2bc2b4ef5940b0968277822a7964; length=3803; parent=FBgn0037624; release=r5.42; species=Dmel; :	3803	0	948	914	1096	845	260	232	0	0	203	237	283	282	0	227	0	193	321	133	342	0	247	252	191	187	0	0	212	0	0	0.849172	1
69	FBtr0085725 type=mRNA; loc=3R:complement(26530481..26531711,26531777..26531815); ID=FBtr0085725; name=CG31010-RA; dbxref=FlyBase:FBtr0085725,FlyBase_Annotation_IDs:CG31010-RA,REFSEQ:NM_170519; score=11; score_text=Strongly Supported; MD5=0ff8362c9b554d54d6cc90613d97ae50; length=1270; parent=FBgn0051010; release=r5.42; species=Dmel; :	1270	0	261	367	305	337	62	58	0	0	107	66	83	106	0	62	0	98	102	55	71	0	131	75	54	73	0	0	66	0	0	0.925319	1
70	FBtr0089138 type=mRNA; loc=4:complement(299303..300865,300951..301163,302350..302518,302574..302654,303062..303364,322868..322949,323012..323152,325642..325804,326322..326439); ID=FBtr0089138; name=Syt7-RE; dbxref=FlyBase_Annotation_IDs:CG2381-RE,FlyBase:FBtr0089138,REFSEQ:NM_166751; score=3; score_text=Weakly Supported; MD5=edc6a873d267ab74a3d1c0a71081ec93; length=2833; parent=FBgn0039900; relea…	2833	0	403	1064	466	900	100	68	0	0	345	109	142	164	0	72	0	318	155	285	74	0	461	154	142	115	0	0	128	0	0	1.0258	1
71	FBtr0110833 type=mRNA; loc=2R:complement(11150309..11152262,11152324..11152481,11152728..11152865,11153136..11153342,11153450..11153834,11154197..11154475,11154735..11154967,11155347..11155470,11155588..11155709,11155790..11155889,11157803..11157948,11158136..11158326,11158516..11158673,11158895..11159044,11160057..11160113,11162044..11162196,11162261..11162472,11162546..11162735,11162799..111629…	7007	0	1787	1798	1845	1577	467	479	0	0	386	377	434	495	0	415	0	455	465	311	524	0	476	516	432	415	0	0	359	0	0	1.018	1
72	FBtr0111064 type=mRNA; loc=2R:complement(3207059..3208269,3209088..3209154,3210065..3210223,3210281..3210461,3210527..3210837,3211324..3211473,3212087..3212242,3214122..3214289,3216794..3216960,3217018..3217194,3217248..3217356,3217422..3218105,3218164..3218319,3218481..3219707,3219766..3219885,3228833..3229123,3235354..3235515,3235636..3236480,3246947..3247070,3249223..3249372,3251683..3251853,3…	7711	0	2144	2086	1895	1586	415	488	0	0	356	390	514	602	0	661	0	458	478	317	496	0	561	605	553	434	0	0	382	0	0	0.926182	1
73	FBtr0073684 type=mRNA; loc=X:join(12553395..12553469,12554838..12554900,12571770..12572089,12572367..12573736); ID=FBtr0073684; name=Tis11-RB; dbxref=FlyBase_Annotation_IDs:CG4070-RB,FlyBase:FBtr0073684,REFSEQ:NM_167333; score=7; score_text=Moderately Supported; MD5=f43fb8803e81b60cff877f0a0b1fc561; length=1828; parent=FBgn0011837; release=r5.42; species=Dmel; :	1828	0	536	524	448	320	100	121	0	0	59	75	131	108	0	134	0	111	96	60	166	0	150	206	131	105	0	0	74	0	0	0.921125	1
74	FBtr0091833 type=mRNA; loc=2L:21478201..21478769; ID=FBtr0091833; name=His2A:CG33829-RA; dbxref=FlyBase:FBtr0091833,FlyBase_Annotation_IDs:CG33829-RA,REFSEQ:NM_001032155; score=15; score_text=Strongly Supported; MD5=c97d41839c7e4c6032e691cda7582ed7; length=569; parent=FBgn0053829; release=r5.42; species=Dmel; :	569	0	121	177	136	135	30	29	0	0	37	31	37	30	0	27	0	30	39	31	38	0	82	34	28	28	0	0	37	0	0	1.00273	1
75	FBtr0300527 type=mRNA; loc=2R:join(5333551..5334016,5336591..5337189,5337251..5337779,5354377..5354468,5357352..5357419,5357534..5357669,5358781..5358852,5358926..5359070,5359206..5359261,5359324..5360670,5360740..5361705,5361767..5362365,5362429..5362542,5362600..5362709,5362814..5362930,5363606..5363673,5363731..5364503,5364568..5364642,5364879..5364992,5365048..5365595); ID=FBtr0300527; name=C…	6994	0	1913	2013	1687	1381	341	367	0	0	348	362	547	422	0	433	0	383	431	241	636	0	600	750	483	361	0	0	288	0	0	0.795356	1
76	FBtr0301877 type=mRNA; loc=3R:complement(4606669..4608106,4608164..4609894,4610162..4610314,4611452..4611730,4612244..4612345,4612420..4612647,4616231..4616389,4618164..4618269); ID=FBtr0301877; name=Pif1A-RB; dbxref=REFSEQ:NM_001031986,FlyBase:FBtr0301877,FlyBase_Annotation_IDs:CG42599-RB,FlyBase:FBtr0091715,FlyBase_Annotation_IDs:CG33719-RB; score=3; score_text=Weakly Supported; MD5=ad475d9a571…	4196	0	1053	1218	1152	773	290	210	0	0	162	230	400	382	0	260	0	222	251	120	321	0	363	353	233	239	0	0	159	0	0	0.726397	1
77	FBtr0085830 type=mRNA; loc=3R:join(27551503..27551594,27552854..27553156,27553344..27553976,27554114..27554201,27555354..27558490); ID=FBtr0085830; name=ttk-RD; dbxref=FlyBase:FBtr0085830,FlyBase_Annotation_IDs:CG1856-RD,REFSEQ:NM_170567,REFSEQ:NM_170567; score=15; score_text=Strongly Supported; MD5=51fa6b1b91b7885582fcec48e85e1ac4; length=4253; parent=FBgn0003870; release=r5.42; species=Dmel; :	4253	0	1076	1304	902	971	183	240	0	0	276	226	260	254	0	258	0	284	219	240	280	0	459	351	301	236	0	0	185	0	0	1.05169	1
78	FBtr0071676 type=mRNA; loc=2R:complement(17577720..17577979,17578143..17578505,17578577..17578643); ID=FBtr0071676; name=Tim10-RA; dbxref=FlyBase:FBtr0071676,FlyBase_Annotation_IDs:CG9878-RA,REFSEQ:NM_137762,REFSEQ:NM_137762; score=11; score_text=Strongly Supported; MD5=01a562dfbe5ed06d728918038ebe84d8; length=690; parent=FBgn0027360; release=r5.42; species=Dmel; :	690	0	165	190	184	151	35	44	0	0	39	23	50	53	0	38	0	48	54	30	55	0	48	59	44	28	0	0	41	0	0	1	1
79	FBtr0300213 type=mRNA; loc=2L:9656600..9657347; ID=FBtr0300213; name=CG33299-RB; dbxref=FlyBase:FBtr0300213,FlyBase_Annotation_IDs:CG33299-RB,REFSEQ:NM_205949,REFSEQ:NM_205949; score=6; score_text=Moderately Supported; MD5=6ad062e6f8f311f773913db9b9cbf194; length=748; parent=FBgn0053299; release=r5.42; species=Dmel; :	748	0	180	203	198	167	46	47	0	0	38	26	57	54	0	56	0	53	48	40	47	0	57	51	36	41	0	0	50	0	0	0.98642	1
80	FBtr0075347 type=mRNA; loc=3L:complement(16721596..16722876,16722937..16723757,16723812..16723910); ID=FBtr0075347; name=Dbp73D-RA; dbxref=FlyBase:FBtr0075347,FlyBase_Annotation_IDs:CG9680-RA,REFSEQ:NM_057485; score=11; score_text=Strongly Supported; MD5=4638da4164de2c050d970fba45f0b6d5; length=2201; parent=FBgn0004556; release=r5.42; species=Dmel; :	2201	0	494	690	546	471	131	91	0	0	123	113	173	171	0	116	0	132	150	83	140	0	262	174	123	115	0	0	103	0	0	0.742578	1
81	FBtr0303653 type=mRNA; loc=3L:complement(21487119..21488580,21488699..21488968,21489521..21489841,21489920..21490007,21490243..21490283); ID=FBtr0303653; name=Hr78-RE; dbxref=FlyBase:FBtr0303653,FlyBase_Annotation_IDs:CG7199-RE,REFSEQ:NM_001202222; score=11; score_text=Strongly Supported; MD5=7722d8c23652a7a03de335a3958f88e6; length=2182; parent=FBgn0015239; release=r5.42; species=Dmel; :	2182	0	532	555	607	488	159	127	0	0	135	117	168	155	0	108	0	135	152	87	192	0	134	179	118	114	0	0	101	0	0	0.85814	1
82	FBtr0306569 type=mRNA; loc=2R:join(11445371..11445439,11445513..11445675,11449320..11449941); ID=FBtr0306569; name=CG12963-RG; dbxref=FlyBase:FBtr0306569,FlyBase_Annotation_IDs:CG12963-RG; score=6; score_text=Moderately Supported; MD5=6c5520216b556ed646ac45f1a9c63af7; length=854; parent=FBgn0034031; release=r5.42; species=Dmel; :	854	0	228	218	204	204	46	49	0	0	49	44	50	59	0	65	0	68	59	37	55	0	51	70	49	59	0	0	43	0	0	0.899682	1
83	FBtr0302489 type=mRNA; loc=3R:complement(4579760..4580132,4580209..4581934,4593056..4593516,4593797..4593922); ID=FBtr0302489; name=CG11768-RB; dbxref=FlyBase:FBtr0302489,FlyBase_Annotation_IDs:CG11768-RB,REFSEQ:NM_001202265; score=11; score_text=Strongly Supported; MD5=a2eb9b6216ac66c35dda62f972841ed8; length=2686; parent=FBgn0037625; release=r5.42; species=Dmel; :	2686	0	748	753	641	544	140	163	0	0	129	143	180	132	0	174	0	134	158	104	231	0	249	267	190	153	0	0	138	0	0	0.913133	1
84	FBtr0082838 type=mRNA; loc=3R:complement(9543176..9543770,9543834..9543898); ID=FBtr0082838; name=CG9602-RA; dbxref=FlyBase:FBtr0082838,FlyBase_Annotation_IDs:CG9602-RA,REFSEQ:NM_142052,REFSEQ:NM_142052; score=11; score_text=Strongly Supported; MD5=a7ed9220dd2804f8bd90df70325e437a; length=660; parent=FBgn0038175; release=r5.42; species=Dmel; :	660	0	185	172	175	128	44	48	0	0	19	34	46	55	0	53	0	42	36	22	42	0	45	50	39	51	0	0	33	0	0	0.978533	1
85	FBtr0088828 type=mRNA; loc=2R:complement(3941331..3942347,3942410..3942538,3943237..3943566,3943667..3946056); ID=FBtr0088828; name=CG12769-RA; dbxref=FlyBase:FBtr0088828,FlyBase_Annotation_IDs:CG12769-RA,REFSEQ:NM_136503; score=11; score_text=Strongly Supported; MD5=f1b1641f8df24fd4c9728fa2a44f6e3c; length=3866; parent=FBgn0033252; release=r5.42; species=Dmel; :	3866	0	1046	1012	962	846	230	228	0	0	222	199	248	240	0	273	0	240	256	158	307	0	267	346	256	210	0	0	185	0	0	0.875971	1
86	FBtr0309219 type=mRNA; loc=X:complement(9950109..9951762,9953724..9953873,9954481..9954610,9954700..9955179,9955245..9955381,9964175..9964333,9964530..9964899); ID=FBtr0309219; name=CG15312-RD; dbxref=FlyBase:FBtr0309219,FlyBase_Annotation_IDs:CG15312-RD; score=11; score_text=Strongly Supported; MD5=9a11fb299e2d276e0fcb118ec5f00a5c; length=3080; parent=FBgn0030174; release=r5.42; species=Dmel; :	3080	0	687	994	676	723	135	159	0	0	190	128	210	209	0	155	0	255	172	206	182	0	333	245	196	154	0	0	150	0	0	1.05449	1
87	FBtr0309881 type=mRNA; loc=X:complement(2676939..2677458,2677800..2678179,2678303..2678520,2678581..2678720,2679033..2679162,2682527..2682645,2683271..2683411,2684092..2684190,2684278..2684600); ID=FBtr0309881; name=CG32795-RD; dbxref=FlyBase:FBtr0309881,FlyBase_Annotation_IDs:CG32795-RD; score=11; score_text=Strongly Supported; MD5=70b39f506d2acbf6fb63f42be01a0f98; length=2070; parent=FBgn004038…	2070	0	491	582	456	541	95	119	0	0	185	120	108	135	0	108	0	139	134	101	129	0	202	144	133	120	0	0	97	0	0	1.1002	1
88	FBtr0273434 type=mRNA; loc=3R:complement(1098669..1099804,1099871..1100040,1100457..1100616,1100688..1100809,1118362..1118563,1118720..1118882,1118941..1119092,1119784..1119956,1120028..1120577,1121363..1121517,1121579..1121685,1121869..1122357,1123924..1124211,1125192..1125295,1138711..1139219,1139660..1140027,1148710..1148847,1149387..1149566); ID=FBtr0273434; name=l(3)82Fd-RU; dbxref=FlyBase:F…	5166	0	1434	1408	1319	1005	290	376	0	0	234	278	372	400	0	374	0	274	281	199	410	0	403	405	359	291	0	0	219	0	0	1.02695	1
89	FBtr0080124 type=mRNA; loc=2L:complement(10699408..10700031,10700090..10700227,10700296..10700651,10700717..10700894,10701160..10701458); ID=FBtr0080124; name=Lip1-RA; dbxref=FlyBase:FBtr0080124,FlyBase_Annotation_IDs:CG7279-RA,REFSEQ:NM_078816,REFSEQ:NM_078816; score=11; score_text=Strongly Supported; MD5=3293b67d30ebb66ac38b396cc0a31e8e; length=1595; parent=FBgn0023496; release=r5.42; species=D…	1595	0	400	394	434	367	117	100	0	0	89	95	105	124	0	99	0	96	112	66	106	0	97	106	96	99	0	0	87	0	0	0.918779	1
90	FBtr0300215 type=mRNA; loc=2R:complement(13862622..13864035,13864935..13865048,13865122..13865298,13866293..13866401,13866944..13867045,13877006..13877508,13894539..13895370); ID=FBtr0300215; name=dpr13-RB; dbxref=REFSEQ:NM_001038867,FlyBase:FBtr0300215,FlyBase_Annotation_IDs:CG33996-RB; score=11; score_text=Strongly Supported; MD5=9cafa5fe448e92b46c5eec7c2172f2a2; length=3251; parent=FBgn0034286…	3251	0	736	1076	711	728	144	176	0	0	186	130	203	180	0	146	0	250	188	198	225	0	414	284	208	156	0	0	162	0	0	1.09341	1
91	FBtr0078774 type=mRNA; loc=3R:join(1045390..1045855,1045921..1046192,1046258..1046407,1046471..1047047,1047114..1047270); ID=FBtr0078774; name=CG1116-RB; dbxref=FlyBase:FBtr0078774,FlyBase_Annotation_IDs:CG1116-RB,REFSEQ:NM_169028,REFSEQ:NM_169028; score=7; score_text=Moderately Supported; MD5=bedb432814d564a4197b9aa40039d420; length=1622; parent=FBgn0037297; release=r5.42; species=Dmel; :	1622	0	464	414	397	347	82	123	0	0	97	95	99	109	0	133	0	79	93	60	130	0	133	112	103	97	0	0	76	0	0	1.08305	1
92	FBtr0299801 type=mRNA; loc=2R:complement(3331329..3331790,3331854..3333022,3333087..3333266); ID=FBtr0299801; name=kappaB-Ras-RB; dbxref=FlyBase:FBtr0299801,FlyBase_Annotation_IDs:CG1669-RB,REFSEQ:NM_001144141; score=11; score_text=Strongly Supported; MD5=f488bbd7f84d44ba96173ee1d5e26350; length=1811; parent=FBgn0040513; release=r5.42; species=Dmel; :	1811	0	470	446	474	421	112	114	0	0	119	115	125	129	0	120	0	102	123	77	147	0	118	121	101	102	0	0	85	0	0	0.926717	1
93	FBtr0084208 type=mRNA; loc=3R:join(18182397..18182574,18183253..18183393,18184094..18184213,18184285..18184350,18185247..18185482,18185559..18186440); ID=FBtr0084208; name=sar1-RD; dbxref=FlyBase:FBtr0084208,FlyBase_Annotation_IDs:CG7073-RD,REFSEQ:NM_170002; score=15; score_text=Strongly Supported; MD5=0496cf6e8ba4c93fd4be363ba9b3a3e8; length=1623; parent=FBgn0038947; release=r5.42; species=Dmel;…	1623	0	377	528	342	376	80	78	0	0	115	84	88	90	0	79	0	114	96	94	110	0	208	136	117	71	0	0	62	0	0	0.981851	1
94	FBtr0077012 type=mRNA; loc=3L:complement(6227417..6227801,6227862..6228218,6228291..6228672,6228728..6229288,6229342..6230183,6230241..6231125,6231409..6231580,6231636..6231881,6232373..6232689); ID=FBtr0077012; name=CG10226-RA; dbxref=FlyBase:FBtr0077012,FlyBase_Annotation_IDs:CG10226-RA,REFSEQ:NM_139783; score=11; score_text=Strongly Supported; MD5=d9d64e7c511337a2a05081542333206a; length=4147;…	4147	0	939	1121	1042	1045	273	184	0	0	273	240	271	323	0	229	0	330	314	183	244	0	328	286	192	274	0	0	202	0	0	0.779863	1
95	FBtr0073267 type=mRNA; loc=3L:complement(4123553..4124852,4124919..4125079,4125136..4125500,4125578..4125808,4125881..4126702,4126762..4126931,4126989..4127162,4131121..4131236,4131750..4131889,4131956..4132212,4134454..4134550); ID=FBtr0073267; name=ens-RC; dbxref=FlyBase_Annotation_IDs:CG14998-RC,FlyBase:FBtr0073267,REFSEQ:NM_139604; score=3; score_text=Weakly Supported; MD5=af84cdd97efb1e36e56…	3833	0	932	1160	1018	723	239	248	0	0	169	167	333	333	0	237	0	233	198	182	292	0	365	280	229	173	0	0	154	0	0	1.00191	1
96	FBtr0301742 type=mRNA; loc=2L:complement(14744897..14745080,14745168..14745210); ID=FBtr0301742; name=CG42587-RA; dbxref=REFSEQ:NM_001169510,FlyBase:FBtr0301742,FlyBase_Annotation_IDs:CG42587-RA; score=3; score_text=Weakly Supported; MD5=0797cb916247fe65e37ef9f61c3ea765; length=227; parent=FBgn0260955; release=r5.42; species=Dmel; :	227	0	69	50	49	59	9	13	0	0	22	16	9	10	0	25	0	11	18	11	20	0	13	15	17	7	0	0	10	0	0	0.872819	1
97	FBtr0072547 type=mRNA; loc=3L:357981..358486; ID=FBtr0072547; name=Roc1b-RA; dbxref=FlyBase:FBtr0072547,FlyBase_Annotation_IDs:CG16988-RA,REFSEQ:NM_144356,REFSEQ:NM_144356; score=15; score_text=Strongly Supported; MD5=1d0f6b2ab4586582bead0653424aac92; length=506; parent=FBgn0040291; release=r5.42; species=Dmel; :	506	0	106	138	154	108	44	28	0	0	24	21	34	43	0	24	0	30	48	20	34	0	42	32	32	16	0	0	33	0	0	0.867925	1
98	FBtr0082894 type=mRNA; loc=3R:join(9988431..9989090,9989148..9989347); ID=FBtr0082894; name=CG3199-RA; dbxref=FlyBase:FBtr0082894,FlyBase_Annotation_IDs:CG3199-RA,REFSEQ:NM_142085; score=15; score_text=Strongly Supported; MD5=abe7dfb565a9cbbf684f31387a52b739; length=860; parent=FBgn0038210; release=r5.42; species=Dmel; :	860	0	188	256	221	195	53	30	0	0	56	41	80	69	0	58	0	47	58	37	48	0	92	58	37	44	0	0	51	0	0	0.620969	1
99	FBtr0308756 type=mRNA; loc=2L:join(18251407..18251598,18251653..18251909); ID=FBtr0308756; name=CG43406-RA; dbxref=FlyBase:FBtr0308756,FlyBase_Annotation_IDs:CG43406-RA; score=10; score_text=Strongly Supported; MD5=a1a0a65529d0b4c9ce1c4663d8ebafb7; length=449; parent=FBgn0263325; release=r5.42; species=Dmel; :	449	0	84	149	100	116	25	19	0	0	42	23	29	34	0	14	0	33	27	24	23	0	62	28	25	22	0	0	18	0	0	1.0156	1
100	FBtr0112479 type=mRNA; loc=3R:complement(14547726..14547992,14548050..14548244); ID=FBtr0112479; name=CG34283-RA; dbxref=FlyBase:FBtr0112479,FlyBase_Annotation_IDs:CG34283-RA,REFSEQ:NM_001104361; score=11; score_text=Strongly Supported; MD5=cc9f1d0d394c1dd7d7b64f99986fe334; length=462; parent=FBgn0085312; release=r5.42; species=Dmel; :	462	0	107	125	119	111	20	31	0	0	28	19	31	39	0	25	0	37	37	20	32	0	33	32	24	26	0	0	27	0	0	1.12479	1
101	FBtr0082966 type=mRNA; loc=3R:join(10483179..10483277,10483366..10483544,10483982..10484129,10484202..10484950); ID=FBtr0082966; name=CG3505-RA; dbxref=FlyBase:FBtr0082966,FlyBase_Annotation_IDs:CG3505-RA,REFSEQ:NM_142123; score=15; score_text=Strongly Supported; MD5=d257eab5296d8952cabbef98bdeae73c; length=1175; parent=FBgn0038250; release=r5.42; species=Dmel; :	1175	0	322	262	325	266	79	79	0	0	52	72	67	76	0	88	0	66	99	38	94	0	65	83	64	76	0	0	76	0	0	0.887004	1
102	FBtr0084469 type=mRNA; loc=3R:complement(19557225..19557703,19557765..19558295,19558349..19558462,19558518..19558632,19558974..19559184); ID=FBtr0084469; name=Rpn9-RB; dbxref=FlyBase:FBtr0084469,FlyBase_Annotation_IDs:CG10230-RB,REFSEQ:NM_170088; score=11; score_text=Strongly Supported; MD5=ae2592c1d87d2670ebaf043e38960a38; length=1450; parent=FBgn0028691; release=r5.42; species=Dmel; :	1450	0	373	370	372	335	89	82	0	0	76	100	83	112	0	91	0	94	117	46	106	0	112	100	81	95	0	0	65	0	0	0.8569	1
103	FBtr0088390 type=mRNA; loc=2R:join(5866746..5867058,5867130..5868284); ID=FBtr0088390; name=eve-RA; dbxref=FlyBase:FBtr0088390,FlyBase_Annotation_IDs:CG2328-RA,REFSEQ:NM_078946; score=14; score_text=Strongly Supported; MD5=e5c46004356edfe8f1ceca9850a52fa5; length=1468; parent=FBgn0000606; release=r5.42; species=Dmel; :	1468	0	548	303	361	256	72	128	0	0	33	92	76	77	0	212	0	71	85	44	153	0	66	116	89	94	0	0	59	0	0	0.949835	1
104	FBtr0112569 type=mRNA; loc=X:complement(20642289..20643800,20644179..20644357,20644418..20644584,20646525..20646589,20647121..20647275,20663382..20663571,20663632..20663765,20676854..20677010,20697015..20697483); ID=FBtr0112569; name=shakB-RD; dbxref=FlyBase:FBtr0112569,FlyBase_Annotation_IDs:CG34358-RD,FlyBase:FBtr0077287,FlyBase_Annotation_IDs:CG12678-RA,REFSEQ:NM_134566; score=11; score_text=S…	3028	0	658	1010	642	718	154	167	0	0	222	106	187	189	0	144	0	254	134	211	163	0	369	241	199	151	0	0	136	0	0	1.19705	1
105	FBtr0114517 type=mRNA; loc=3L:join(20425739..20425807,20425867..20426106,20426172..20426410,20426478..20426687,20426741..20426961,20427034..20427132,20427187..20427345,20427648..20427812,20427881..20428256); ID=FBtr0114517; name=Psn-RC; dbxref=FlyBase:FBtr0114517,FlyBase_Annotation_IDs:CG18803-RC,REFSEQ:NM_001144516; score=7; score_text=Moderately Supported; MD5=ace2c107dad21bbafd10c47cfbc26b4d; …	1778	0	476	408	443	451	118	94	0	0	123	141	99	95	0	107	0	100	132	73	143	0	105	134	104	122	0	0	87	0	0	0.792591	1
106	FBtr0074206 type=mRNA; loc=X:join(15957774..15957851,15957914..15958142,15959435..15959732,15960400..15960840,15961657..15961832,15962748..15962961,15963024..15963348,15963406..15963530,15963597..15964337); ID=FBtr0074206; name=dpr18-RA; dbxref=FlyBase:FBtr0074206,FlyBase_Annotation_IDs:CG14948-RA,REFSEQ:NM_132874; score=15; score_text=Strongly Supported; MD5=15a57d55a23362e269bc355deeb8e618; len…	2627	0	591	811	531	694	110	113	0	0	232	125	153	168	0	141	0	204	155	155	120	0	277	211	177	152	0	0	133	0	0	0.945925	1
107	FBtr0081177 type=mRNA; loc=2L:complement(19049843..19051034,19051097..19051606); ID=FBtr0081177; name=l(2)37Bb-RA; dbxref=FlyBase:FBtr0081177,FlyBase_Annotation_IDs:CG10655-RA,REFSEQ:NM_080530; score=11; score_text=Strongly Supported; MD5=c380fb1441644d9c3275d16440680e97; length=1702; parent=FBgn0002021; release=r5.42; species=Dmel; :	1702	0	426	449	437	390	111	117	0	0	106	86	100	118	0	106	0	114	109	76	124	0	138	117	97	99	0	0	83	0	0	1.06968	1
108	FBtr0082707 type=mRNA; loc=3R:join(8870481..8870850,8871307..8873112); ID=FBtr0082707; name=Hsc70-2-RA; dbxref=FlyBase:FBtr0082707,FlyBase_Annotation_IDs:CG7756-RA,REFSEQ:NM_079615,REFSEQ:NM_079615; score=15; score_text=Strongly Supported; MD5=4814f456740224ed75ef231bb3218eb4; length=2176; parent=FBgn0001217; release=r5.42; species=Dmel; :	2176	0	546	569	617	444	179	143	0	0	118	102	155	188	0	129	0	136	139	50	162	0	159	172	118	137	0	0	88	0	0	0.923671	1
109	FBtr0301003 type=mRNA; loc=3L:join(16028778..16029391,16029452..16029801,16029877..16030327); ID=FBtr0301003; name=CG5895-RB; dbxref=REFSEQ:NM_001169981,FlyBase:FBtr0301003,FlyBase_Annotation_IDs:CG5895-RB; score=15; score_text=Strongly Supported; MD5=3f587c17cc81ea6be7b8dcff1ff937e9; length=1415; parent=FBgn0036560; release=r5.42; species=Dmel; :	1415	0	336	375	345	359	93	68	0	0	98	85	85	85	0	78	0	117	99	81	107	0	103	105	70	81	0	0	59	0	0	0.830055	1
110	FBtr0073062 type=mRNA; loc=3L:3316809..3317144; ID=FBtr0073062; name=dro5-RA; dbxref=FlyBase:FBtr0073062,FlyBase_Annotation_IDs:CG10812-RA,REFSEQ:NM_139546,REFSEQ:NM_139546; score=15; score_text=Strongly Supported; MD5=b9e404297d90fd11907832130f533909; length=336; parent=FBgn0035434; release=r5.42; species=Dmel; :	336	0	82	88	85	81	21	16	0	0	14	26	19	24	0	20	0	23	29	17	22	0	28	19	18	21	0	0	18	0	0	0.771306	1
111	FBtr0088760 type=mRNA; loc=2R:complement(4326898..4327204,4327260..4327442,4327497..4327737,4327855..4328016,4328076..4328202,4328260..4328329,4328887..4329166,4329220..4329329,4330092..4330284); ID=FBtr0088760; name=Cyp4ad1-RA; dbxref=FlyBase:FBtr0088760,FlyBase_Annotation_IDs:CG2110-RA,REFSEQ:NM_136536; score=11; score_text=Strongly Supported; MD5=2041b313676c5043c22c91de81e3567b; length=1673; …	1673	0	453	401	419	400	100	100	0	0	110	106	101	120	0	126	0	109	118	63	125	0	97	121	93	109	0	0	74	0	0	0.881422	1
112	FBtr0071744 type=mRNA; loc=2R:complement(17685577..17686671); ID=FBtr0071744; name=CG18735-RA; dbxref=FlyBase:FBtr0071744,FlyBase_Annotation_IDs:CG18735-RA,REFSEQ:NM_144388; score=10; score_text=Strongly Supported; MD5=f8254b63bf5b7933187e59069de789f5; length=1095; parent=FBgn0042098; release=r5.42; species=Dmel; :	1095	0	280	260	308	247	85	57	0	0	55	63	77	85	0	80	0	72	89	34	81	0	60	80	50	69	0	0	57	0	0	0.723736	1
113	FBtr0088789 type=mRNA; loc=2R:join(4055452..4055631,4055695..4056578,4056634..4056696,4056750..4056945,4057009..4057596); ID=FBtr0088789; name=CG2183-RA; dbxref=FlyBase:FBtr0088789,FlyBase_Annotation_IDs:CG2183-RA,REFSEQ:NM_136518; score=15; score_text=Strongly Supported; MD5=fc49b7e9ed3d3ae810e44ceaa4e67af7; length=1911; parent=FBgn0033273; release=r5.42; species=Dmel; :	1911	0	447	543	413	508	98	90	0	0	151	126	99	120	0	98	0	151	126	106	116	0	184	133	108	125	0	0	79	0	0	0.931635	1
114	FBtr0086971 type=mRNA; loc=2R:join(12914746..12914833,12916178..12916526,12918630..12919422,12919760..12919852,12919914..12919971,12922142..12922281,12922340..12922513,12922851..12923912,12924322..12924406,12924476..12925295,12925351..12925534,12925601..12925712,12925778..12925927,12925984..12926034,12926100..12926409,12926468..12926605,12927893..12928329,12928401..12928992,12929060..12929237,129…	8424	0	2200	2375	2081	1768	438	512	0	0	437	435	605	646	0	547	0	518	526	315	618	0	707	706	545	490	0	0	378	0	0	0.942093	1
115	FBtr0075605 type=mRNA; loc=3L:complement(15496700..15497257,15497319..15497994); ID=FBtr0075605; name=CG7857-RA; dbxref=FlyBase:FBtr0075605,FlyBase_Annotation_IDs:CG7857-RA,REFSEQ:NM_140512; score=11; score_text=Strongly Supported; MD5=e380d7a24aff0d70cd1429a20028ee98; length=1234; parent=FBgn0026738; release=r5.42; species=Dmel; :	1234	0	280	385	304	265	79	54	0	0	69	54	94	88	0	63	0	92	77	61	86	0	127	109	72	58	0	0	50	0	0	0.782848	1
116	FBtr0089385 type=mRNA; loc=X:join(9672779..9672842,9672901..9672946,9673085..9673275,9674274..9674334,9674544..9674925,9675192..9675951); ID=FBtr0089385; name=CG1354-RD; dbxref=FlyBase:FBtr0089385,FlyBase_Annotation_IDs:CG1354-RD,REFSEQ:NM_167202,REFSEQ:NM_167202; score=15; score_text=Strongly Supported; MD5=8b42d8a32cd66f4eeded2d103e0b91b0; length=1504; parent=FBgn0030151; release=r5.42; species…	1504	0	407	367	405	325	99	108	0	0	94	90	101	133	0	108	0	82	97	36	114	0	98	100	86	98	0	0	59	0	0	0.985422	1
117	FBtr0070182 type=mRNA; loc=X:complement(922324..923397,923450..924614); ID=FBtr0070182; name=CDC45L-RA; dbxref=FlyBase:FBtr0070182,FlyBase_Annotation_IDs:CG3658-RA,REFSEQ:NM_130524,REFSEQ:NM_130524; score=11; score_text=Strongly Supported; MD5=cdd6b382eba57897eb935d46196f6888; length=2239; parent=FBgn0026143; release=r5.42; species=Dmel; :	2239	0	563	517	623	536	144	143	0	0	153	148	159	164	0	117	0	115	177	84	196	0	114	155	129	121	0	0	119	0	0	0.912838	1
118	FBtr0074037 type=mRNA; loc=X:join(15371975..15374569,15374667..15374754,15374983..15375050); ID=FBtr0074037; name=CG6324-RA; dbxref=FlyBase:FBtr0074037,FlyBase_Annotation_IDs:CG6324-RA,REFSEQ:NM_132805; score=2; score_text=Weakly Supported; MD5=adaa9393eacdee7625b3c11fd2f673be; length=2751; parent=FBgn0030647; release=r5.42; species=Dmel; :	2751	0	656	918	653	524	168	114	0	0	96	76	176	230	0	197	0	268	195	80	170	0	338	269	136	153	0	0	84	0	0	0.732114	1
119	FBtr0071063 type=mRNA; loc=X:complement(7295731..7297207); ID=FBtr0071063; name=CG15035-RA; dbxref=FlyBase:FBtr0071063,FlyBase_Annotation_IDs:CG15035-RA,REFSEQ:NM_132168,REFSEQ:NM_132168; score=11; score_text=Strongly Supported; MD5=d562779791eb0e55909f2fc2e8e61d9d; length=1477; parent=FBgn0029949; release=r5.42; species=Dmel; :	1477	0	319	425	334	399	86	76	0	0	126	64	73	93	0	74	0	132	99	85	78	0	142	105	78	88	0	0	77	0	0	1.05355	1
120	FBtr0078362 type=mRNA; loc=3L:join(21516330..21516705,21517822..21518816,21519084..21520036,21520284..21521263); ID=FBtr0078362; name=CG7611-RB; dbxref=FlyBase:FBtr0078362,FlyBase_Annotation_IDs:CG7611-RB,REFSEQ:NM_168913,REFSEQ:NM_168913; score=7; score_text=Moderately Supported; MD5=e775974924b853d0f9ba92c86f6835a4; length=3304; parent=FBgn0037094; release=r5.42; species=Dmel; :	3304	0	873	815	864	752	199	219	0	0	187	197	227	217	0	193	0	197	218	141	277	0	193	264	198	205	0	0	171	0	0	0.959304	1
121	FBtr0083504 type=mRNA; loc=3R:complement(13362649..13363016,13363078..13365028,13365084..13365698); ID=FBtr0083504; name=l(3)07882-RA; dbxref=FlyBase:FBtr0083504,FlyBase_Annotation_IDs:CG5824-RA,REFSEQ:NM_143783; score=11; score_text=Strongly Supported; MD5=4320af53aaef794da4c65e388e2d1f44; length=2934; parent=FBgn0010926; release=r5.42; species=Dmel; :	2934	0	693	861	770	610	179	163	0	0	165	159	249	275	0	159	0	167	179	106	197	0	268	212	176	160	0	0	119	0	0	0.896239	1
122	FBtr0070985 type=mRNA; loc=X:complement(6614508..6616725,6617413..6618133,6618242..6618415,6624389..6624566); ID=FBtr0070985; name=CG3168-RA; dbxref=FlyBase:FBtr0070985,FlyBase_Annotation_IDs:CG3168-RA,REFSEQ:NM_132117,REFSEQ:NM_132117; score=11; score_text=Strongly Supported; MD5=ac4a42231f5a6fbffcbbbebd1a50aa65; length=3291; parent=FBgn0029896; release=r5.42; species=Dmel; :	3291	0	858	883	753	797	185	203	0	0	216	178	172	175	0	215	0	251	192	178	241	0	269	261	191	211	0	0	152	0	0	1.03405	1
123	FBtr0080557 type=mRNA; loc=2L:complement(13944752..13946050,13947089..13947127,13947398..13947472); ID=FBtr0080557; name=CG16884-RA; dbxref=FlyBase:FBtr0080557,FlyBase_Annotation_IDs:CG16884-RA,REFSEQ:NM_135846,REFSEQ:NM_135846; score=11; score_text=Strongly Supported; MD5=6df85fe9e05d7eeed2704413752e9422; length=1413; parent=FBgn0028544; release=r5.42; species=Dmel; :	1413	0	426	341	344	302	73	86	0	0	57	79	84	76	0	162	0	77	101	60	106	0	105	99	75	83	0	0	89	0	0	0.829225	1
124	FBtr0301374 type=mRNA; loc=2R:complement(18604826..18605315,18605378..18605557,18605629..18607121,18607186..18609280,18609384..18609532,18611442..18611662,18612036..18613047,18617320..18617738,18617815..18618248,18618320..18618517,18618649..18618996,18619171..18619426,18619487..18620223,18620505..18620810,18621051..18621701,18624110..18624550); ID=FBtr0301374; name=jbug-RF; dbxref=REFSEQ:NM_16654…	9430	0	2674	2191	2680	1885	723	697	0	0	374	476	616	656	0	738	0	473	644	270	739	0	501	763	601	596	0	0	562	0	0	0.917167	1
125	FBtr0082531 type=mRNA; loc=3R:complement(7606851..7607661,7607724..7608092,7608154..7608354,7608408..7608621,7608677..7609080,7609140..7609292,7609348..7610186,7610257..7611135,7611205..7612150,7612345..7612736); ID=FBtr0082531; name=CG17360-RA; dbxref=FlyBase:FBtr0082531,FlyBase_Annotation_IDs:CG17360-RA,REFSEQ:NM_141858; score=11; score_text=Strongly Supported; MD5=4d638fbec42708f0d4121e66f14c5…	5208	0	1233	1538	1180	1257	255	248	0	0	353	304	339	343	0	272	0	367	338	286	349	0	500	409	332	279	0	0	233	0	0	0.887723	1
126	FBtr0091710 type=mRNA; loc=3L:join(5773145..5773233,5773484..5773632,5773690..5773874,5773937..5774822,5775097..5775408,5775771..5775949,5776017..5777785); ID=FBtr0091710; name=PGRP-LD-RB; dbxref=FlyBase:FBtr0091710,FlyBase_Annotation_IDs:CG33717-RB,REFSEQ:NM_001031941; score=15; score_text=Strongly Supported; MD5=ed077be7a7bd6bb1c06b41f0802151f1; length=3569; parent=FBgn0260458; release=r5.42; s…	3569	0	938	805	932	894	224	220	0	0	230	242	211	218	0	229	0	217	277	139	286	0	201	247	176	247	0	0	204	0	0	0.898153	1
127	FBtr0305204 type=mRNA; loc=3L:join(2895120..2895284,2897244..2897429,2923556..2923923,2924075..2925476,2940781..2941624,2942566..2942655,2947877..2948013,2948479..2948892,2951994..2952107,2954685..2955846,2955912..2956105,2956166..2956436,2957331..2959579); ID=FBtr0305204; name=Shab-RG; dbxref=FlyBase:FBtr0305204,FlyBase_Annotation_IDs:CG43128-RG,FlyBase:FBtr0304038,FlyBase_Annotation_IDs:CG1066-…	7596	0	2050	2083	1914	1549	492	471	0	0	362	372	529	485	0	538	0	468	422	350	590	0	579	668	507	415	0	0	347	0	0	0.911822	1
128	FBtr0290323 type=mRNA; loc=2L:complement(82456..84277,87020..87382); ID=FBtr0290323; name=net-RB; dbxref=FlyBase:FBtr0290323,FlyBase_Annotation_IDs:CG11450-RB,REFSEQ:NM_080081; score=11; score_text=Strongly Supported; MD5=7ba904a2936ea5f98be1d86806abe743; length=2185; parent=FBgn0002931; release=r5.42; species=Dmel; :	2185	0	481	714	391	599	56	105	0	0	204	106	123	117	0	113	0	179	107	169	108	0	270	157	142	118	0	0	110	0	0	1.21989	1
129	FBtr0072340 type=mRNA; loc=2R:complement(20486611..20487020,20487140..20487302); ID=FBtr0072340; name=CG4692-RA; dbxref=FlyBase:FBtr0072340,FlyBase_Annotation_IDs:CG4692-RA,REFSEQ:NM_166678,REFSEQ:NM_166678; score=11; score_text=Strongly Supported; MD5=4cd618ce308c060d8e52ec31d6a621ab; length=573; parent=FBgn0035032; release=r5.42; species=Dmel; :	573	0	162	143	144	124	33	38	0	0	29	39	36	29	0	43	0	29	37	29	54	0	42	42	36	29	0	0	27	0	0	0.933385	1
130	FBtr0308820 type=mRNA; loc=3R:join(480881..480992,481240..482377,482625..482931,483303..483707); ID=FBtr0308820; name=CG12001-RB; dbxref=FlyBase:FBtr0308820,FlyBase_Annotation_IDs:CG12001-RB; score=7; score_text=Moderately Supported; MD5=de522d50e81cabac021b4b5e1d518f32; length=1962; parent=FBgn0037265; release=r5.42; species=Dmel; :	1962	0	473	523	518	448	144	106	0	0	119	105	143	137	0	123	0	139	125	102	152	0	145	138	96	102	0	0	85	0	0	0.848817	1
131	FBtr0081426 type=mRNA; loc=2L:join(20852581..20852818,20856144..20856356,20856418..20857113); ID=FBtr0081426; name=CG9335-RA; dbxref=FlyBase:FBtr0081426,FlyBase_Annotation_IDs:CG9335-RA,REFSEQ:NM_136223; score=15; score_text=Strongly Supported; MD5=0297b44a28cec03682f66a79dd975787; length=1147; parent=FBgn0032895; release=r5.42; species=Dmel; :	1147	0	306	336	246	259	51	55	0	0	73	65	77	71	0	81	0	82	63	54	84	0	105	105	72	69	0	0	39	0	0	0.838049	1
132	FBtr0084216 type=mRNA; loc=3R:join(18201667..18202926,18202983..18203632,18203691..18203876,18203939..18204502,18204566..18205087,18205156..18205326,18205388..18205681); ID=FBtr0084216; name=CG18596-RA; dbxref=FlyBase:FBtr0084216,FlyBase_Annotation_IDs:CG18596-RA,REFSEQ:NM_142774; score=15; score_text=Strongly Supported; MD5=55258b428da478cb2bdd6e9dc7bbe5f5; length=3647; parent=FBgn0038953; relea…	3647	0	806	1028	829	984	159	158	0	0	309	225	209	242	0	169	0	264	303	179	243	0	353	254	202	192	0	0	185	0	0	0.862389	1
133	FBtr0301878 type=mRNA; loc=3R:complement(4606669..4608106,4608164..4609894,4610162..4610314,4611452..4611730,4612244..4612345,4612420..4612647,4618826..4619089,4622427..4622658,4623046..4623768,4625184..4625666); ID=FBtr0301878; name=Pif1A-RC; dbxref=REFSEQ:NM_001170085,FlyBase:FBtr0301878,FlyBase_Annotation_IDs:CG42599-RC; score=11; score_text=Strongly Supported; MD5=c3eaff275cb305e0e6e152c11256…	5633	0	1382	1721	1503	1027	361	283	0	0	218	298	526	530	0	341	0	301	333	181	402	0	550	460	344	294	0	0	210	0	0	0.767466	1
134	FBtr0100505 type=mRNA; loc=3L:complement(4594516..4595255,4595317..4595624,4595692..4595945,4596064..4596280,4598154..4599005,4625210..4625393,4625937..4626196); ID=FBtr0100505; name=Src64B-RD; dbxref=FlyBase_Annotation_IDs:CG7524-RD,FlyBase:FBtr0100505,REFSEQ:NM_001014561,REFSEQ:NM_001014561; score=11; score_text=Strongly Supported; MD5=5824aa6d5598c9c799b059dd3cd8e526; length=2815; parent=FBgn0…	2815	0	712	761	700	642	171	188	0	0	168	154	168	180	0	148	0	191	173	139	220	0	220	222	182	161	0	0	129	0	0	1.06184	1
135	FBtr0110966 type=mRNA; loc=2R:complement(14017808..14018411,14018475..14018550,14018641..14018694,14018787..14019239,14019299..14020446,14020509..14020617,14021376..14021600,14021912..14022136); ID=FBtr0110966; name=Hsf-RD; dbxref=FlyBase:FBtr0110966,FlyBase_Annotation_IDs:CG5748-RD,REFSEQ:NM_001043090,REFSEQ:NM_001043090; score=3; score_text=Weakly Supported; MD5=1b91e624b56245f97b0b610310b13472…	2894	0	669	846	715	664	145	169	0	0	192	137	211	220	0	133	0	200	190	137	214	0	258	230	177	145	0	0	135	0	0	1.02248	1
136	FBtr0073755 type=mRNA; loc=X:join(13180063..13180912,13180989..13181774); ID=FBtr0073755; name=CG15743-RA; dbxref=FlyBase:FBtr0073755,FlyBase_Annotation_IDs:CG15743-RA,REFSEQ:NM_132641; score=15; score_text=Strongly Supported; MD5=d3a24623864a5554d1551f4f381e8029; length=1636; parent=FBgn0030465; release=r5.42; species=Dmel; :	1636	0	442	401	444	349	119	110	0	0	90	74	102	103	0	119	0	101	112	57	138	0	103	138	95	90	0	0	84	0	0	0.917003	1
137	FBtr0301920 type=mRNA; loc=X:complement(13487610..13488083,13488863..13488941,13489037..13489117,13489183..13489275,13489353..13489571,13490409..13490781,13491414..13491437,13493449..13493493,13494103..13494150,13496451..13496536); ID=FBtr0301920; name=up-RI; dbxref=REFSEQ:NM_001169271,FlyBase:FBtr0301920,FlyBase_Annotation_IDs:CG7107-RI; score=11; score_text=Strongly Supported; MD5=11a7e140c1fa4…	1522	0	335	493	455	239	118	85	0	0	65	62	190	191	0	85	0	62	62	36	96	0	163	102	78	76	0	0	50	0	0	0.848745	1
138	FBtr0076320 type=mRNA; loc=3L:join(9763383..9763603,9764755..9765019,9772546..9772693,9772752..9773007,9773223..9773352,9773636..9773797,9773866..9774108,9774178..9774318,9775709..9775903,9775974..9777727,9777797..9777991,9778052..9778280,9778342..9778490); ID=FBtr0076320; name=CG8177-RB; dbxref=FlyBase:FBtr0076320,FlyBase_Annotation_IDs:CG8177-RB,REFSEQ:NM_168370; score=15; score_text=Strongly S…	4088	0	1053	1009	1033	993	226	232	0	0	246	249	237	317	0	288	0	285	338	139	277	0	268	284	218	270	0	0	213	0	0	0.871907	1
139	FBtr0079061 type=mRNA; loc=2L:join(5207308..5207501,5207658..5207796,5207858..5207965,5208023..5208650,5208721..5208993,5209056..5209345); ID=FBtr0079061; name=Cyp28d2-RA; dbxref=FlyBase:FBtr0079061,FlyBase_Annotation_IDs:CG6081-RA,REFSEQ:NM_135067,REFSEQ:NM_135067; score=15; score_text=Strongly Supported; MD5=7fa4bb1d4dcedfe69cc5aa561e8adc6d; length=1632; parent=FBgn0031688; release=r5.42; speci…	1632	0	355	474	383	420	86	78	0	0	127	90	97	123	0	81	0	118	122	87	89	0	158	105	101	84	0	0	85	0	0	0.936241	1
140	FBtr0307897 type=mRNA; loc=X:join(12518325..12518464,12521249..12521397,12521454..12521645,12521710..12522478); ID=FBtr0307897; name=CG15728-RB; dbxref=FlyBase:FBtr0307897,FlyBase_Annotation_IDs:CG15728-RB; score=14; score_text=Strongly Supported; MD5=5d2b060de104dc5f74f30d5e31f9a767; length=1250; parent=FBgn0030409; release=r5.42; species=Dmel; :	1250	0	269	344	296	341	70	52	0	0	92	74	67	85	0	61	0	114	107	73	80	0	104	82	59	68	0	0	61	0	0	0.816337	1
141	FBtr0113180 type=mRNA; loc=3L:join(19514367..19514491,19516337..19516477,19519123..19520374); ID=FBtr0113180; name=Cpr76Bc-RC; dbxref=FlyBase:FBtr0113180,FlyBase_Annotation_IDs:CG9295-RC,REFSEQ:NM_001104174; score=15; score_text=Strongly Supported; MD5=6bd3e7374941888766adc5800b6d59c8; length=1518; parent=FBgn0036880; release=r5.42; species=Dmel; :	1518	0	431	400	381	306	101	85	0	0	79	72	120	111	0	133	0	85	75	60	99	0	87	141	107	92	0	0	70	0	0	0.785757	1
142	FBtr0085663 type=mRNA; loc=3R:join(26396879..26397151,26397531..26397683,26397745..26398257,26398321..26398572,26398647..26398794,26402901..26403280,26403839..26404627); ID=FBtr0085663; name=tmod-RB; dbxref=FlyBase:FBtr0085663,FlyBase_Annotation_IDs:CG1539-RB,FlyBase:FBtr0007038,REFSEQ:NM_057684,REFSEQ:NM_057684,REFSEQ:NM_057684; score=15; score_text=Strongly Supported; MD5=baa146c8298d69877bacb3…	2508	0	654	756	519	579	94	115	0	0	158	125	152	161	0	179	0	184	158	124	152	0	237	234	183	139	0	0	112	0	0	0.849729	1
143	FBtr0112356 type=mRNA; loc=2L:join(14713777..14713840,14713932..14714355); ID=FBtr0112356; name=CG34165-RA; dbxref=FlyBase:FBtr0112356,FlyBase_Annotation_IDs:CG34165-RA,REFSEQ:NM_001103691,REFSEQ:NM_001103691; score=15; score_text=Strongly Supported; MD5=112d7640be8a1fbf5d2f1b3d2c2b2c85; length=488; parent=FBgn0085194; release=r5.42; species=Dmel; :	488	0	103	151	118	116	32	19	0	0	42	21	46	28	0	14	0	31	20	26	36	0	49	48	25	28	0	0	22	0	0	0.762876	1
144	FBtr0071979 type=mRNA; loc=2R:complement(18977626..18978223,18978404..18978630,18981234..18981785); ID=FBtr0071979; name=CG9876-RA; dbxref=FlyBase:FBtr0071979,FlyBase_Annotation_IDs:CG9876-RA,REFSEQ:NM_137912; score=10; score_text=Strongly Supported; MD5=d852daeaa6d21baefda64248bd2592d9; length=1377; parent=FBgn0034821; release=r5.42; species=Dmel; :	1377	0	356	378	331	312	89	89	0	0	89	67	74	88	0	90	0	104	79	73	103	0	107	110	93	70	0	0	51	0	0	1.04003	1
145	FBtr0299623 type=mRNA; loc=X:complement(19030259..19030638,19037506..19037801,19038038..19038529,19038597..19038624,19040001..19040175,19044844..19045992,19047061..19049034,19052153..19052234); ID=FBtr0299623; name=RhoGAP18B-RC; dbxref=FlyBase:FBtr0299623,FlyBase_Annotation_IDs:CG42274-RC,REFSEQ:NM_133124; score=3; score_text=Weakly Supported; MD5=b6542fb89a7f0d1a0f59fa864c200e6a; length=4576; pa…	4576	0	1270	1207	1248	851	265	363	0	0	213	214	363	368	0	300	0	233	257	130	424	0	315	393	296	250	0	0	191	0	0	1.04803	1
146	FBtr0111247 type=mRNA; loc=2L:join(22736958..22737579,22741702..22741824,22741946..22741987,22742038..22742105,22742161..22742364,22742425..22744315); ID=FBtr0111247; name=CG17715-RD; dbxref=FlyBase_Annotation_IDs:CG17715-RD,FlyBase:FBtr0111247,REFSEQ:NM_001042945; score=3; score_text=Weakly Supported; MD5=6db52fd5b041b53fe11ee72b6bad45f3; length=2950; parent=FBgn0041004; release=r5.42; species=D…	2950	0	492	915	569	974	126	96	0	0	387	142	140	166	0	83	0	294	207	244	126	0	333	171	147	136	0	0	151	0	0	1.01162	1
147	FBtr0304121 type=mRNA; loc=3L:complement(366524..368941,369003..369150,369310..369416,369480..369673,370607..370728,370906..371215,371440..371507,373660..373895,376419..377316); ID=FBtr0304121; name=trh-RB; dbxref=FlyBase:FBtr0304121,FlyBase_Annotation_IDs:CG42865-RB,FlyBase:FBtr0110875,FlyBase_Annotation_IDs:CG6883-RB,REFSEQ:NM_001043110; score=11; score_text=Strongly Supported; MD5=e425249209a9…	4501	0	1286	1195	1126	894	281	294	0	0	192	237	310	283	0	393	0	257	241	211	354	0	339	362	289	249	0	0	208	0	0	0.913854	1
148	FBtr0081991 type=mRNA; loc=3R:complement(4895479..4897159,4897229..4897397,4897474..4898751,4905467..4905683,4906280..4906744,5039482..5039568,5039699..5039987,5043709..5043827,5043921..5044047,5044244..5044485,5057796..5058578,5059251..5060386,5063339..5063417); ID=FBtr0081991; name=pum-RD; dbxref=FlyBase:FBtr0081991,FlyBase_Annotation_IDs:CG9755-RD,REFSEQ:NM_169259,REFSEQ:NM_169259; score=3; sc…	6672	0	1799	1873	1695	1305	416	410	0	0	310	265	450	327	0	453	0	429	419	252	651	0	623	670	371	324	0	0	301	0	0	0.897096	1
149	FBtr0081139 type=mRNA; loc=2L:19010916..19011532; ID=FBtr0081139; name=robl37BC-RA; dbxref=FlyBase:FBtr0081139,FlyBase_Annotation_IDs:CG15171-RA,REFSEQ:NM_136087,REFSEQ:NM_136087; score=14; score_text=Strongly Supported; MD5=8b5868f2433bab276598e842c2ca689c; length=617; parent=FBgn0028569; release=r5.42; species=Dmel; :	617	0	171	149	182	115	49	46	0	0	18	32	41	53	0	47	0	36	46	16	52	0	34	46	38	34	0	0	28	0	0	0.911959	1
150	FBtr0082930 type=mRNA; loc=3R:join(10141765..10141925,10142033..10142102,10142199..10142589,10142661..10146216); ID=FBtr0082930; name=pr-set7-RB; dbxref=FlyBase:FBtr0082930,FlyBase_Annotation_IDs:CG3307-RB,REFSEQ:NM_169577; score=7; score_text=Moderately Supported; MD5=330401d09afc733fd18c527d03aed650; length=4178; parent=FBgn0011474; release=r5.42; species=Dmel; :	4178	0	989	1297	926	966	201	200	0	0	298	210	284	299	0	248	0	297	241	217	265	0	450	330	266	210	0	0	161	0	0	0.912412	1
151	FBtr0113813 type=mRNA; loc=3LHet:join(1568489..1568619,1571199..1572556); ID=FBtr0113813; name=CG40160-RA; dbxref=REFSEQ:NM_001015212,REFSEQ:NM_001015212,FlyBase_Annotation_IDs:CG40160-RA,FlyBase:FBtr0113813; score=11; score_text=Strongly Supported; MD5=c6ac8fafcf9bee89c7fd4cacb2095539; length=1489; parent=FBgn0058160; release=r5.42; species=Dmel; :	1489	0	285	448	322	434	76	59	0	0	137	72	83	95	0	55	0	142	104	118	67	0	136	99	87	75	0	0	83	0	0	0.957295	1
152	FBtr0077183 type=mRNA; loc=X:join(21088923..21089184,21089252..21089862); ID=FBtr0077183; name=CG32523-RA; dbxref=REFSEQ:NM_167738,FlyBase:FBtr0077183,FlyBase_Annotation_IDs:CG32523-RA,REFSEQ:NM_167738; score=15; score_text=Strongly Supported; MD5=ab8c604972adcf37db781359cdaf2629; length=873; parent=FBgn0052523; release=r5.42; species=Dmel; :	873	0	216	207	242	208	73	48	0	0	43	55	51	59	0	57	0	59	70	42	59	0	49	56	48	52	0	0	51	0	0	0.801653	1
153	FBtr0080509 type=mRNA; loc=2L:join(13550141..13550420,13551142..13551666,13558800..13558832,13609791..13609987,13610056..13610578,13630706..13631184,13633394..13633540,13634019..13634179,13634239..13634473,13634544..13635590,13635649..13636213,13636384..13636843,13637288..13638238); ID=FBtr0080509; name=kuz-RA; dbxref=FlyBase_Annotation_IDs:CG7147-RA,FlyBase:FBtr0080509,REFSEQ:NM_057839; score=7;…	5603	0	1361	1755	1329	1158	286	360	0	0	290	195	354	335	0	286	0	389	328	261	424	0	640	519	372	279	0	0	284	0	0	1.11517	1
154	FBtr0078997 type=mRNA; loc=2L:join(4977266..4977685,4977748..4978567); ID=FBtr0078997; name=CG3792-RA; dbxref=FlyBase:FBtr0078997,FlyBase_Annotation_IDs:CG3792-RA,REFSEQ:NM_135045; score=15; score_text=Strongly Supported; MD5=80690646829f364a17963feebdd463bd; length=1240; parent=FBgn0031662; release=r5.42; species=Dmel; :	1240	0	310	319	292	319	73	61	0	0	88	81	73	69	0	71	0	82	85	61	83	0	92	97	72	84	0	0	67	0	0	0.835616	1
155	FBtr0305286 type=mRNA; loc=X:7422390..7422781; ID=FBtr0305286; name=CG43138-RA; dbxref=FlyBase:FBtr0305286,FlyBase_Annotation_IDs:CG43138-RA; score=6; score_text=Moderately Supported; MD5=60693fed80132268ddb0040f61eeec10; length=392; parent=FBgn0262612; release=r5.42; species=Dmel; :	392	0	79	126	95	92	25	21	0	0	26	14	27	33	0	15	0	32	22	20	18	0	44	29	23	23	0	0	19	0	0	1.09687	1
156	FBtr0301284 type=mRNA; loc=3R:complement(14251679..14252888,14256554..14256686,14258286..14258540,14259957..14260784,14261092..14261292,14261365..14261512,14288989..14289003,14340774..14341065,14370835..14371308); ID=FBtr0301284; name=fru-RN; dbxref=REFSEQ:NM_001170177,FlyBase:FBtr0301284,FlyBase_Annotation_IDs:CG14307-RN; score=11; score_text=Strongly Supported; MD5=832c80df96c8538e569cd1ce0b054…	3556	0	1055	879	973	649	225	299	0	0	133	166	250	208	0	238	0	200	199	118	389	0	201	352	228	199	0	0	150	0	0	1.03578	1
157	FBtr0300638 type=mRNA; loc=3R:complement(7853792..7856446,7856510..7856675,7856731..7857090,7857147..7857291,7857360..7857479); ID=FBtr0300638; name=CG42505-RA; dbxref=REFSEQ:NM_001170122,FlyBase:FBtr0300638,FlyBase_Annotation_IDs:CG42505-RA; score=11; score_text=Strongly Supported; MD5=1403839f62409d8096252fcb7ec663c8; length=3446; parent=FBgn0260231; release=r5.42; species=Dmel; :	3446	0	826	995	789	836	183	177	0	0	253	169	215	250	0	243	0	254	213	156	196	0	352	237	174	213	0	0	160	0	0	0.935904	1
158	FBtr0112764 type=mRNA; loc=2R:12559557..12560330; ID=FBtr0112764; name=CG34458-RA; dbxref=FlyBase:FBtr0087110,FlyBase:FBtr0112764,FlyBase_Annotation_IDs:CG34458-RA,FlyBase_Annotation_IDs:CG5197-RA,REFSEQ:NM_001103870; score=14; score_text=Strongly Supported; MD5=4ec1356b9f9081c93db50949ea4144b0; length=774; parent=FBgn0085487; release=r5.42; species=Dmel; :	774	0	208	175	209	182	56	42	0	0	39	42	38	51	0	61	0	55	73	18	56	0	42	63	39	52	0	0	46	0	0	0.747792	1
159	FBtr0078052 type=mRNA; loc=2L:322101..323091; ID=FBtr0078052; name=CG33127-RA; dbxref=FlyBase:FBtr0078052,FlyBase_Annotation_IDs:CG33127-RA,REFSEQ:NM_175942,REFSEQ:NM_175942; score=15; score_text=Strongly Supported; MD5=56782481440a4eb0bdd6297ac97de442; length=991; parent=FBgn0053127; release=r5.42; species=Dmel; :	991	0	284	228	255	224	62	68	0	0	45	74	53	67	0	75	0	56	72	45	76	0	48	67	71	62	0	0	49	0	0	0.930516	1
160	FBtr0075866 type=mRNA; loc=3L:complement(13373459..13374285,13374349..13374443); ID=FBtr0075866; name=CG14107-RA; dbxref=FlyBase:FBtr0075866,FlyBase_Annotation_IDs:CG14107-RA,REFSEQ:NM_140380,REFSEQ:NM_140380; score=10; score_text=Strongly Supported; MD5=577198fff13e2b2c6d437e08e8164c54; length=922; parent=FBgn0036351; release=r5.42; species=Dmel; :	922	0	225	268	246	183	57	49	0	0	40	47	77	98	0	63	0	54	63	28	50	0	77	65	60	52	0	0	41	0	0	0.816224	1
161	FBtr0079697 type=mRNA; loc=2L:complement(8512169..8512739,8512846..8514592,8514660..8514864); ID=FBtr0079697; name=CG13097-RA; dbxref=FlyBase:FBtr0079697,FlyBase_Annotation_IDs:CG13097-RA,REFSEQ:NM_135393; score=11; score_text=Strongly Supported; MD5=ec4e99496f2d2bde366f6aed37eddbea; length=2523; parent=FBgn0032051; release=r5.42; species=Dmel; :	2523	0	585	781	682	475	142	153	0	0	117	109	225	247	0	128	0	153	162	73	198	0	266	195	136	123	0	0	95	0	0	0.967539	1
162	FBtr0309506 type=mRNA; loc=3L:complement(9379927..9381483,9381542..9382218,9383102..9383222,9383381..9383525,9383667..9383898,9391607..9392350); ID=FBtr0309506; name=CG4080-RB; dbxref=FlyBase:FBtr0309506,FlyBase_Annotation_IDs:CG4080-RB; score=11; score_text=Strongly Supported; MD5=0de29a613a7e017a53cb41d95a6820d8; length=3476; parent=FBgn0035983; release=r5.42; species=Dmel; :	3476	0	904	997	807	768	158	201	0	0	170	178	237	202	0	225	0	257	211	189	284	0	306	300	197	197	0	0	163	0	0	0.95771	1
163	FBtr0084588 type=mRNA; loc=3R:complement(19929101..19931465); ID=FBtr0084588; name=Syx1A-RA; dbxref=FlyBase:FBtr0084588,FlyBase_Annotation_IDs:CG31136-RA,REFSEQ:NM_079751,REFSEQ:NM_079751; score=11; score_text=Strongly Supported; MD5=9aba4c9fb82abf1eefa56a20afb17ac8; length=2365; parent=FBgn0013343; release=r5.42; species=Dmel; :	2365	0	565	804	558	438	95	150	0	0	99	92	180	198	0	121	0	144	133	91	162	0	314	201	166	115	0	0	103	0	0	1.12523	1
164	FBtr0082041 type=mRNA; loc=3R:complement(5283369..5283847,5283925..5284255,5284317..5284494,5285993..5286362); ID=FBtr0082041; name=CG9363-RB; dbxref=FlyBase:FBtr0082041,FlyBase_Annotation_IDs:CG9363-RB,REFSEQ:NM_169286; score=11; score_text=Strongly Supported; MD5=e2751fbdfc18e096d214e7795e004570; length=1358; parent=FBgn0037697; release=r5.42; species=Dmel; :	1358	0	340	384	332	302	77	90	0	0	72	68	77	95	0	82	0	104	88	57	102	0	131	100	72	84	0	0	58	0	0	1.08274	1
165	FBtr0082742 type=mRNA; loc=3R:join(9128375..9128456,9128520..9128902,9129848..9130218,9135868..9136830,9136896..9137039,9137126..9137617,9137675..9138507); ID=FBtr0082742; name=CG32473-RA; dbxref=FlyBase:FBtr0082742,FlyBase_Annotation_IDs:CG32473-RA,REFSEQ:NM_169503,REFSEQ:NM_169503; score=15; score_text=Strongly Supported; MD5=7f1f17563b65b0b7a61e7eee47603ee0; length=3268; parent=FBgn0052473; re…	3268	0	886	837	839	706	208	177	0	0	148	192	206	232	0	261	0	192	248	131	224	0	217	256	222	179	0	0	174	0	0	0.778143	1
166	FBtr0076500 type=mRNA; loc=3L:complement(9344580..9344950,9345018..9345427,9345505..9345643,9345702..9345927,9345982..9346328,9346613..9346618,9346838..9346929,9346988..9347174,9351715..9352031); ID=FBtr0076500; name=UGP-RC; dbxref=FlyBase_Annotation_IDs:CG4347-RC,FlyBase:FBtr0076500,REFSEQ:NM_168325,REFSEQ:NM_168325; score=11; score_text=Strongly Supported; MD5=665f09a5e5ca4bc9d7a5fef2e4b6a761; …	2095	0	472	557	515	551	107	108	0	0	154	119	126	147	0	104	0	141	174	85	124	0	184	140	106	138	0	0	137	0	0	0.930805	1
167	FBtr0085760 type=mRNA; loc=3R:join(27080864..27081691,27081760..27082388); ID=FBtr0085760; name=spn-F-RA; dbxref=FlyBase:FBtr0085760,FlyBase_Annotation_IDs:CG12114-RA,REFSEQ:NM_143601; score=15; score_text=Strongly Supported; MD5=22c1aabbc4c8af1869fbac1115f356df; length=1457; parent=FBgn0086362; release=r5.42; species=Dmel; :	1457	0	364	449	371	273	82	66	0	0	49	81	125	123	0	92	0	91	97	54	114	0	147	125	86	72	0	0	52	0	0	0.712079	1
168	FBtr0076321 type=mRNA; loc=3L:join(9763383..9763603,9764755..9765019,9772546..9772693,9772752..9773007,9773223..9773352,9773636..9773797,9773866..9774108,9774178..9774318,9774803..9775003,9775709..9775903,9775974..9777727,9777797..9777991,9778052..9778280,9778342..9779365); ID=FBtr0076321; name=CG8177-RA; dbxref=FlyBase:FBtr0076321,FlyBase_Annotation_IDs:CG8177-RA,REFSEQ:NM_140100; score=15; scor…	5164	0	1292	1386	1239	1247	264	276	0	0	327	299	301	377	0	336	0	364	398	208	341	0	419	381	301	314	0	0	257	0	0	0.890352	1
169	FBtr0089377 type=mRNA; loc=2L:join(22020035..22020090,22020688..22023143,22023366..22024313); ID=FBtr0089377; name=tio-RA; dbxref=FlyBase:FBtr0089377,FlyBase_Annotation_IDs:CG12630-RA,REFSEQ:NM_079994; score=7; score_text=Moderately Supported; MD5=a765f9f4b18d4752f9db12cbd3f8b8f7; length=3460; parent=FBgn0028979; release=r5.42; species=Dmel; :	3460	0	982	903	873	702	197	178	0	0	149	229	285	239	0	293	0	170	213	114	283	0	267	282	181	225	0	0	154	0	0	0.718407	1
170	FBtr0306384 type=mRNA; loc=2R:complement(19495115..19495574,19495655..19496204,19496454..19496626); ID=FBtr0306384; name=CG4019-RE; dbxref=FlyBase:FBtr0306384,FlyBase_Annotation_IDs:CG4019-RE; score=11; score_text=Strongly Supported; MD5=ec26e5a0e0fc9f38ee780d0c1cd795b5; length=1183; parent=FBgn0034885; release=r5.42; species=Dmel; :	1183	0	351	266	305	261	79	81	0	0	58	84	62	60	0	100	0	59	83	32	106	0	89	85	56	88	0	0	60	0	0	0.895082	1
171	FBtr0301767 type=mRNA; loc=2L:join(7685668..7685972,7686027..7686325,7686388..7687923,7687974..7688097,7688165..7689459); ID=FBtr0301767; name=Myo28B1-RE; dbxref=REFSEQ:NM_001169431,FlyBase:FBtr0301767,FlyBase_Annotation_IDs:CG6976-RE; score=15; score_text=Strongly Supported; MD5=171fa91d88d9bbf5411753886ef112cc; length=3559; parent=FBgn0040299; release=r5.42; species=Dmel; :	3559	0	873	943	863	880	207	150	0	0	241	243	247	259	0	217	0	247	259	166	248	0	255	262	194	214	0	0	149	0	0	0.708589	1
172	FBtr0079416 type=mRNA; loc=2L:complement(7194908..7195640,7195703..7196052,7196112..7196235,7196313..7196695,7196751..7196857,7203939..7204259); ID=FBtr0079416; name=CG4502-RB; dbxref=FlyBase:FBtr0079416,FlyBase_Annotation_IDs:CG4502-RB,REFSEQ:NM_164741; score=3; score_text=Weakly Supported; MD5=00c87f93cb3174a4b553077c65bf8c18; length=2018; parent=FBgn0031896; release=r5.42; species=Dmel; :	2018	0	476	650	445	447	88	124	0	0	117	84	121	122	0	104	0	148	112	111	137	0	253	163	128	107	0	0	98	0	0	1.18134	1
173	FBtr0080289 type=mRNA; loc=2L:join(11996811..11997703,11997768..11997960); ID=FBtr0080289; name=Ada1-1-RA; dbxref=FlyBase:FBtr0080289,FlyBase_Annotation_IDs:CG31865-RA,REFSEQ:NM_164984; score=15; score_text=Strongly Supported; MD5=5ee4c2f0f91d508bf660d5e6183c1cc2; length=1086; parent=FBgn0051865; release=r5.42; species=Dmel; :	1086	0	295	285	262	244	59	81	0	0	66	68	58	74	0	67	0	63	63	49	82	0	83	79	80	66	0	0	47	0	0	1.13813	1
174	FBtr0083548 type=mRNA; loc=3R:complement(13870936..13874292,13878224..13878706); ID=FBtr0083548; name=htl-RB; dbxref=FlyBase:FBtr0083548,FlyBase_Annotation_IDs:CG7223-RB,REFSEQ:NM_079670; score=11; score_text=Strongly Supported; MD5=10cadca43c9c8ad072b98f13cad41165; length=3840; parent=FBgn0010389; release=r5.42; species=Dmel; :	3840	0	855	1103	924	958	219	179	0	0	260	186	230	295	0	192	0	321	296	168	219	0	341	298	210	234	0	0	191	0	0	0.870054	1
175	FBtr0085460 type=mRNA; loc=3R:join(25551552..25551653,25552583..25552852,25553124..25553307,25553378..25553771,25553827..25554844,25555021..25555274,25555337..25556055,25556118..25556283,25556613..25558388); ID=FBtr0085460; name=Kul-RA; dbxref=FlyBase:FBtr0085460,FlyBase_Annotation_IDs:CG1964-RA,REFSEQ:NM_143459,REFSEQ:NM_143459; score=7; score_text=Moderately Supported; MD5=40c3216b9fb93fd625535…	4883	0	1393	1306	1307	877	310	314	0	0	168	275	378	354	0	360	0	215	305	131	424	0	377	444	335	273	0	0	219	0	0	0.84215	1
176	FBtr0299858 type=mRNA; loc=X:join(12124061..12124403,12167968..12168273,12170545..12170651,12179534..12180739,12180893..12181087,12182999..12183208,12185693..12185878,12189223..12189369,12189510..12189717,12206825..12206944,12210797..12210964,12211246..12211438,12212076..12213460,12215948..12216492,12221324..12226198); ID=FBtr0299858; name=Ten-a-RD; dbxref=FlyBase:FBtr0299858,FlyBase_Annotation_I…	10194	0	2758	2465	2877	2094	807	747	0	0	385	503	564	734	0	710	0	697	759	395	828	0	539	797	665	555	0	0	508	0	0	0.95969	1
177	FBtr0075885 type=mRNA; loc=3L:join(13035014..13035114,13035210..13035468,13035542..13035639,13036266..13036437,13036674..13037012); ID=FBtr0075885; name=RpS4-RB; dbxref=FlyBase:FBtr0075885,FlyBase_Annotation_IDs:CG11276-RB,REFSEQ:NM_079329; score=15; score_text=Strongly Supported; MD5=010219c28b6fc4fcc2512f5408f4ffda; length=969; parent=FBgn0011284; release=r5.42; species=Dmel; :	969	0	282	223	256	208	63	70	0	0	54	51	61	62	0	83	0	45	62	28	73	0	55	78	62	63	0	0	58	0	0	0.939578	1
178	FBtr0100441 type=mRNA; loc=3R:join(22553264..22553436,22555489..22555772); ID=FBtr0100441; name=CG14246-RA; dbxref=FlyBase_Annotation_IDs:CG14246-RA,FlyBase:FBtr0100441,REFSEQ:NM_144003,REFSEQ:NM_144003; score=6; score_text=Moderately Supported; MD5=d223af74baa3765a83c18dd78749ba49; length=457; parent=FBgn0040608; release=r5.42; species=Dmel; :	457	0	119	123	144	71	45	41	0	0	20	13	35	36	0	33	0	21	23	12	47	0	43	32	23	16	0	0	16	0	0	1.09343	1
179	FBtr0078172 type=mRNA; loc=3L:join(20335734..20335750,20335806..20336160,20336228..20336531,20336599..20336952,20337010..20337419); ID=FBtr0078172; name=Spn77Bc-RA; dbxref=FlyBase:FBtr0078172,FlyBase_Annotation_IDs:CG6289-RA,REFSEQ:NM_140950,REFSEQ:NM_140950; score=15; score_text=Strongly Supported; MD5=5834322b8e48a91be96d1a71c4f97047; length=1440; parent=FBgn0036970; release=r5.42; species=Dmel…	1440	0	301	429	344	366	88	68	0	0	91	87	96	106	0	62	0	107	92	96	70	0	143	84	83	86	0	0	80	0	0	0.945685	1
180	FBtr0091719 type=mRNA; loc=3R:4069870..4071416; ID=FBtr0091719; name=CG33722-RB; dbxref=FlyBase:FBtr0091719,FlyBase_Annotation_IDs:CG33722-RB,REFSEQ:NM_001031982; score=15; score_text=Strongly Supported; MD5=d88b7b698826a4c4006668185692d65c; length=1547; parent=FBgn0064126; release=r5.42; species=Dmel; :	1547	0	397	403	414	333	100	90	0	0	88	89	117	118	0	105	0	78	107	53	118	0	119	113	89	84	0	0	78	0	0	0.847114	1
181	FBtr0085304 type=mRNA; loc=3R:join(24431859..24432076,24432133..24433432,24433492..24434096); ID=FBtr0085304; name=CG9986-RA; dbxref=FlyBase:FBtr0085304,FlyBase_Annotation_IDs:CG9986-RA,REFSEQ:NM_143366; score=15; score_text=Strongly Supported; MD5=ddeb02b8290a145857db0bd4323e9654; length=2123; parent=FBgn0039589; release=r5.42; species=Dmel; :	2123	0	511	599	481	532	100	94	0	0	139	119	139	147	0	116	0	164	148	109	124	0	161	182	134	136	0	0	110	0	0	0.811917	1
182	FBtr0113089 type=mRNA; loc=2R:complement(12639008..12641042,12641104..12641205,12641271..12641407,12641468..12641657,12641748..12641774,12643392..12643503,12643563..12643955,12644061..12644250,12644306..12644668,12644738..12645034,12645102..12645192,12645253..12645430,12645498..12645907,12646757..12646947,12647015..12647181,12647240..12648022,12648103..12648219,12648911..12648952,12649173..126493…	7423	0	1720	2115	1817	1771	425	371	0	0	477	399	498	553	0	403	0	530	523	374	475	0	641	547	446	396	0	0	364	0	0	0.881191	1
183	FBtr0304601 type=mRNA; loc=3L:join(9596845..9597078,9597151..9597191,9597512..9597802,9598031..9598158,9598427..9598531,9598849..9599037,9599116..9599246,9599493..9599603,9600205..9600299,9600363..9600459,9600521..9600613,9600760..9600915,9600980..9602936,9604304..9604408,9604481..9604662,9604718..9604894,9604950..9605272,9605343..9606904); ID=FBtr0304601; name=CG3280-RC; dbxref=FlyBase:FBtr03046…	5977	0	1680	1626	1502	1169	397	340	0	0	276	328	397	445	0	451	0	332	368	196	427	0	424	561	472	329	0	0	233	0	0	0.805347	1
184	FBtr0087290 type=mRNA; loc=2R:join(11822373..11822428,11822486..11823443); ID=FBtr0087290; name=CG8297-RA; dbxref=FlyBase:FBtr0087290,FlyBase_Annotation_IDs:CG8297-RA,REFSEQ:NM_137221,REFSEQ:NM_137221; score=15; score_text=Strongly Supported; MD5=8c7411baabeb01ca1649fe0a6817cced; length=1014; parent=FBgn0034050; release=r5.42; species=Dmel; :	1014	0	259	247	248	260	57	55	0	0	74	63	58	61	0	68	0	77	78	51	85	0	62	73	50	56	0	0	45	0	0	0.868259	1
185	FBtr0072234 type=mRNA; loc=2R:complement(19734693..19736322,19738094..19738390,19738457..19738619); ID=FBtr0072234; name=ytr-RA; dbxref=FlyBase:FBtr0072234,FlyBase_Annotation_IDs:CG18426-RA,REFSEQ:NM_137995; score=11; score_text=Strongly Supported; MD5=40e5d51ace889382931e358d76d69f6b; length=2090; parent=FBgn0021895; release=r5.42; species=Dmel; :	2090	0	554	591	469	476	103	147	0	0	174	70	136	131	0	148	0	152	83	104	155	0	167	189	136	114	0	0	80	0	0	1.18245	1
186	FBtr0309968 type=mRNA; loc=X:join(1718195..1718305,1737725..1738120,1744653..1746966); ID=FBtr0309968; name=CG42666-RI; dbxref=FlyBase:FBtr0309968,FlyBase_Annotation_IDs:CG42666-RI; score=7; score_text=Moderately Supported; MD5=4566218e46c15984afbe7eb40a15ca84; length=2821; parent=FBgn0261548; release=r5.42; species=Dmel; :	2821	0	761	772	737	551	199	181	0	0	132	133	200	179	0	178	0	157	156	108	230	0	216	269	199	154	0	0	129	0	0	0.910394	1
187	FBtr0080369 type=mRNA; loc=2L:join(12434432..12435423,12437813..12437998,12438072..12438841,12438902..12438988,12439054..12439230,12439296..12439464,12439521..12440605); ID=FBtr0080369; name=Elf-RA; dbxref=FlyBase:FBtr0080369,FlyBase_Annotation_IDs:CG6382-RA,REFSEQ:NM_057911; score=15; score_text=Strongly Supported; MD5=2ead3902550353f33c92f6016b0343ee; length=3466; parent=FBgn0020443; release=r5…	3466	0	830	1020	866	750	203	213	0	0	225	138	240	246	0	195	0	217	210	139	247	0	350	284	212	176	0	0	170	0	0	1.0271	1
188	FBtr0071083 type=mRNA; loc=X:complement(7402684..7402826,7402913..7405691,7405752..7405961,7406026..7406244,7406318..7406579,7406673..7406935); ID=FBtr0071083; name=CG32719-RA; dbxref=FlyBase:FBtr0071083,FlyBase_Annotation_IDs:CG32719-RA,REFSEQ:NM_167128; score=3; score_text=Weakly Supported; MD5=34c128586f0864de98db2c309becfb97; length=3876; parent=FBgn0052719; release=r5.42; species=Dmel; :	3876	0	782	1278	777	1039	161	163	0	0	343	170	249	293	0	186	0	361	203	271	158	0	451	263	217	221	0	0	165	0	0	1.03979	1
189	FBtr0074136 type=mRNA; loc=X:join(15886739..15886957,15887505..15887806,15887998..15888316,15888380..15888638,15888718..15890040); ID=FBtr0074136; name=exd-RC; dbxref=FlyBase:FBtr0074136,FlyBase_Annotation_IDs:CG8933-RC,REFSEQ:NM_167479; score=7; score_text=Moderately Supported; MD5=da474a15f5b6e45d2551ddbdb08d625f; length=2422; parent=FBgn0000611; release=r5.42; species=Dmel; :	2422	0	524	753	513	632	111	113	0	0	205	104	136	141	0	113	0	212	153	164	150	0	253	194	151	110	0	0	111	0	0	1.01813	1
190	FBtr0075013 type=mRNA; loc=3L:complement(19302555..19302784,19302841..19302995,19303052..19303896,19306256..19306314,19311884..19312050,19330442..19330699); ID=FBtr0075013; name=pip-RL; dbxref=FlyBase:FBtr0075013,FlyBase_Annotation_IDs:CG9614-RL,REFSEQ:NM_176358; score=3; score_text=Weakly Supported; MD5=71667603925b7024e9a9abb1f2b39e10; length=1714; parent=FBgn0003089; release=r5.42; species=Dme…	1714	0	445	490	416	363	92	112	0	0	76	93	101	143	0	97	0	130	111	58	116	0	145	143	114	118	0	0	64	0	0	1.03699	1
191	FBtr0075999 type=mRNA; loc=3L:join(12139675..12140060,12141892..12142008,12144311..12144507,12145277..12145418,12145480..12146658,12146723..12146848,12147051..12147254,12147314..12148243,12148303..12148482,12148546..12148890,12148955..12149092,12149151..12150106); ID=FBtr0075999; name=Nrx-IV-RB; dbxref=FlyBase:FBtr0075999,FlyBase_Annotation_IDs:CG6827-RB,REFSEQ:NM_168491; score=15; score_text=Str…	4900	0	1093	1335	1147	1325	273	246	0	0	399	292	251	339	0	219	0	380	377	243	282	0	417	336	287	305	0	0	253	0	0	0.961496	1
192	FBtr0074286 type=mRNA; loc=X:complement(16519142..16520280,16520603..16520827,16520894..16520999,16521068..16521261,16521334..16521527,16521629..16521903,16521967..16524595,16526478..16526734,16526801..16526946,16530255..16530394,16530461..16531452); ID=FBtr0074286; name=rok-RA; dbxref=FlyBase:FBtr0074286,FlyBase_Annotation_IDs:CG9774-RA,REFSEQ:NM_080535; score=11; score_text=Strongly Supported; …	6297	0	1670	1726	1687	1214	352	454	0	0	260	333	481	470	0	356	0	341	399	227	585	0	502	527	402	327	0	0	280	0	0	1.01475	1
193	FBtr0075204 type=mRNA; loc=3L:complement(17553258..17555858,17557706..17557960,17558457..17558825,17567893..17569726); ID=FBtr0075204; name=Eip74EF-RB; dbxref=FlyBase_Annotation_IDs:CG32180-RB,FlyBase:FBtr0075204,REFSEQ:NM_168741; score=11; score_text=Strongly Supported; MD5=19e3680a4e1fa5cec7b072781e8844ab; length=5059; parent=FBgn0000567; release=r5.42; species=Dmel; :	5059	0	1342	1403	1243	1071	258	331	0	0	263	254	365	286	0	304	0	310	289	262	455	0	402	452	326	257	0	0	244	0	0	1.00385	1
194	FBtr0086583 type=mRNA; loc=2R:join(15029141..15029275,15029712..15029859,15039410..15039532,15046239..15046560,15046625..15046857,15047300..15047540,15047682..15048407,15048479..15048637,15048699..15048920,15048981..15049098,15049165..15050124); ID=FBtr0086583; name=ena-RA; dbxref=FlyBase_Annotation_IDs:CG15112-RA,FlyBase:FBtr0086583,REFSEQ:NM_166329; score=7; score_text=Moderately Supported; MD5…	3387	0	937	1007	827	616	203	197	0	0	129	151	239	218	0	244	0	212	188	127	282	0	317	344	239	172	0	0	124	0	0	0.861066	1
195	FBtr0086733 type=mRNA; loc=2R:join(14013810..14014802,14015370..14015715); ID=FBtr0086733; name=Spn6-RA; dbxref=FlyBase:FBtr0086733,FlyBase_Annotation_IDs:CG10913-RA,REFSEQ:NM_080214,REFSEQ:NM_080214; score=15; score_text=Strongly Supported; MD5=b0eaa3e38374c4078d2acfa1360022c5; length=1339; parent=FBgn0028983; release=r5.42; species=Dmel; :	1339	0	366	306	364	303	95	78	0	0	94	84	97	87	0	101	0	60	93	34	117	0	82	103	67	81	0	0	65	0	0	0.783958	1
196	FBtr0080526 type=mRNA; loc=2L:complement(13385848..13386036,13386099..13386257,13386530..13386690,13386757..13387113,13387177..13387299); ID=FBtr0080526; name=CG9293-RB; dbxref=FlyBase:FBtr0080526,FlyBase_Annotation_IDs:CG9293-RB,REFSEQ:NM_165042,REFSEQ:NM_165042; score=11; score_text=Strongly Supported; MD5=28e18cc029658936ea72db00cf6affd1; length=989; parent=FBgn0032516; release=r5.42; species=…	989	0	228	316	253	192	60	54	0	0	48	43	85	89	0	53	0	65	54	46	68	0	103	77	63	44	0	0	36	0	0	0.925837	1
197	FBtr0076353 type=mRNA; loc=3L:join(9967719..9968944,9996684..9997201,10026283..10026524,10029746..10029956,10030444..10030571,10033956..10034408); ID=FBtr0076353; name=dpr6-RA; dbxref=FlyBase:FBtr0076353,FlyBase_Annotation_IDs:CG14162-RA,REFSEQ:NM_144182; score=15; score_text=Strongly Supported; MD5=5b32ac396d80f19bf7cff192fd577f6a; length=2778; parent=FBgn0040823; release=r5.42; species=Dmel; :	2778	0	734	827	648	569	147	153	0	0	134	147	164	159	0	201	0	163	184	117	217	0	318	233	181	134	0	0	125	0	0	0.893619	1
198	FBtr0088559 type=mRNA; loc=2R:join(4956606..4957131,4961576..4961955,4962345..4962593,4963378..4963450,4963875..4965059); ID=FBtr0088559; name=ana-RA; dbxref=FlyBase:FBtr0088559,FlyBase_Annotation_IDs:CG8084-RA,FlyBase:FBtr0002473,FlyBase:FBtr0002474,REFSEQ:NM_057690; score=7; score_text=Moderately Supported; MD5=8a4f519877cb24d3cd4a8015b33c8ad6; length=2413; parent=FBgn0011746; release=r5.42; sp…	2413	0	678	700	514	521	90	131	0	0	153	115	172	153	0	197	0	157	121	94	175	0	217	235	154	152	0	0	96	0	0	0.90706	1
199	FBtr0084504 type=mRNA; loc=3R:join(19821393..19821688,19821754..19822001,19822834..19822930,19822989..19823266); ID=FBtr0084504; name=CG33108-RA; dbxref=FlyBase:FBtr0084504,FlyBase_Annotation_IDs:CG33108-RA,REFSEQ:NM_176551; score=15; score_text=Strongly Supported; MD5=b76eb291d28c28cb835ebd28a0194bfe; length=919; parent=FBgn0053108; release=r5.42; species=Dmel; :	919	0	225	240	216	238	54	34	0	0	60	61	48	44	0	64	0	59	79	54	59	0	76	66	57	45	0	0	58	0	0	0.642922	1
200	FBtr0088094 type=mRNA; loc=2R:complement(7467022..7467488,7467554..7467675,7467740..7468903,7469133..7469650,7470121..7470140); ID=FBtr0088094; name=tou-RB; dbxref=FlyBase:FBtr0088094,FlyBase_Annotation_IDs:CG10897-RB,REFSEQ:NM_165844,REFSEQ:NM_165844; score=11; score_text=Strongly Supported; MD5=9ca42b3a5a1d7d3f59f6b711f749f229; length=2291; parent=FBgn0033636; release=r5.42; species=Dmel; :	2291	0	665	640	585	401	139	145	0	0	78	106	166	146	0	181	0	130	135	70	214	0	191	233	153	117	0	0	86	0	0	0.853917	1
201	FBtr0088780 type=mRNA; loc=2R:join(3979203..3979670,3982584..3983023,3983101..3983452,3983519..3983748,3983809..3983935,3984040..3984141,3984197..3984450); ID=FBtr0088780; name=CG8713-RA; dbxref=FlyBase:FBtr0088780,FlyBase_Annotation_IDs:CG8713-RA,REFSEQ:NM_136505; score=15; score_text=Strongly Supported; MD5=ef942ac2cb69b9626c66d633f77e910a; length=1973; parent=FBgn0033257; release=r5.42; specie…	1973	0	497	511	542	423	141	148	0	0	91	103	139	140	0	103	0	131	114	94	163	0	134	142	107	124	0	0	98	0	0	1.08401	1
202	FBtr0081845 type=mRNA; loc=3R:join(4183057..4183178,4184193..4184312,4184371..4184676,4184731..4184872,4184929..4185187,4185252..4185686); ID=FBtr0081845; name=stck-RB; dbxref=FlyBase:FBtr0081845,FlyBase_Annotation_IDs:CG7954-RB,REFSEQ:NM_169220; score=15; score_text=Strongly Supported; MD5=c70dc22b52a8df113839efc444bc08e2; length=1384; parent=FBgn0020249; release=r5.42; species=Dmel; :	1384	0	349	353	360	322	70	93	0	0	85	76	78	93	0	81	0	68	119	45	104	0	115	99	92	72	0	0	93	0	0	1.02445	1
203	FBtr0082108 type=mRNA; loc=3R:complement(5400206..5401291,5401358..5401534,5401599..5402429,5402490..5402870,5402930..5403031,5403370..5403506); ID=FBtr0082108; name=Kap-alpha3-RC; dbxref=FlyBase:FBtr0082108,FlyBase_Annotation_IDs:CG9423-RC,REFSEQ:NM_176437; score=3; score_text=Weakly Supported; MD5=df6bcd5ea27971869bce3965f8159eff; length=2714; parent=FBgn0027338; release=r5.42; species=Dmel; :	2714	0	648	790	615	661	132	135	0	0	201	133	169	181	0	142	0	198	178	115	173	0	256	238	167	166	0	0	129	0	0	0.919377	1
204	FBtr0085462 type=mRNA; loc=3R:complement(25541976..25542532); ID=FBtr0085462; name=Obp99b-RA; dbxref=FlyBase:FBtr0085462,FlyBase_Annotation_IDs:CG7592-RA,REFSEQ:NM_143456; score=11; score_text=Strongly Supported; MD5=41da125e22db6fc778e515cfcf1c5354; length=557; parent=FBgn0039685; release=r5.42; species=Dmel; :	557	0	160	140	147	110	34	34	0	0	18	32	42	43	0	42	0	28	37	16	39	0	30	51	40	39	0	0	31	0	0	0.805187	1
205	FBtr0083722 type=mRNA; loc=3R:complement(14804023..14804290,14804366..14804531); ID=FBtr0083722; name=CG12269-RA; dbxref=FlyBase:FBtr0083722,FlyBase_Annotation_IDs:CG12269-RA,REFSEQ:NM_142508; score=10; score_text=Strongly Supported; MD5=e1390b92fd95d6a28281f65c37472a64; length=434; parent=FBgn0038665; release=r5.42; species=Dmel; :	434	0	94	124	111	105	25	26	0	0	32	18	35	36	0	11	0	32	25	17	27	0	31	39	26	30	0	0	23	0	0	1.08146	1
206	FBtr0086304 type=mRNA; loc=2R:complement(16163475..16163909,16163972..16164155,16164214..16164666,16164724..16164843,16164902..16166501); ID=FBtr0086304; name=CG9143-RA; dbxref=FlyBase:FBtr0086304,FlyBase_Annotation_IDs:CG9143-RA,REFSEQ:NM_137623; score=11; score_text=Strongly Supported; MD5=c7836f2ca6476b6de08d53deb5827b6e; length=2792; parent=FBgn0034496; release=r5.42; species=Dmel; :	2792	0	687	787	780	538	182	173	0	0	140	128	243	247	0	164	0	153	182	78	235	0	240	222	150	138	0	0	116	0	0	0.901385	1
207	FBtr0304970 type=mRNA; loc=3L:join(15643991..15644054,15644146..15644426); ID=FBtr0304970; name=CG43084-RA; dbxref=FlyBase:FBtr0304970,FlyBase_Annotation_IDs:CG43084-RA; score=10; score_text=Strongly Supported; MD5=ba3797ffc73dace5319fc46eae14368f; length=345; parent=FBgn0262530; release=r5.42; species=Dmel; :	345	0	66	124	66	89	13	11	0	0	28	21	22	25	0	17	0	28	20	26	16	0	55	17	18	15	0	0	12	0	0	0.871212	1
208	FBtr0304661 type=mRNA; loc=3L:complement(12199338..12201037,12206193..12206397,12206454..12206575,12206819..12206973,12207040..12207151,12208718..12208902,12209519..12209679,12213078..12214382,12257721..12258010,12259755..12259889); ID=FBtr0304661; name=app-RO; dbxref=FlyBase:FBtr0304661,FlyBase_Annotation_IDs:CG42318-RO; score=11; score_text=Strongly Supported; MD5=1d4229e9162b1a371aa483b6cdfc17…	4370	0	1016	1291	1060	1003	253	242	0	0	255	200	270	280	0	221	0	315	294	227	294	0	431	353	275	226	0	0	233	0	0	0.981968	1
209	FBtr0082991 type=mRNA; loc=3R:join(10622029..10622605,10622674..10622932,10622993..10623407,10623477..10624196); ID=FBtr0082991; name=CG14855-RA; dbxref=FlyBase:FBtr0082991,FlyBase_Annotation_IDs:CG14855-RA,REFSEQ:NM_142133; score=14; score_text=Strongly Supported; MD5=79c182b15dfd822ad97f7da832e177ad; length=1971; parent=FBgn0038260; release=r5.42; species=Dmel; :	1971	0	468	446	523	534	146	113	0	0	152	142	108	119	0	97	0	134	156	88	152	0	122	116	82	137	0	0	106	0	0	0.90995	1
210	FBtr0080548 type=mRNA; loc=2L:join(13894224..13894375,13895029..13895170,13895255..13895389,13895457..13896740,13896805..13896922,13896986..13897361,13897426..13898715); ID=FBtr0080548; name=cenG1A-RC; dbxref=FlyBase:FBtr0080548,FlyBase_Annotation_IDs:CG31811-RC,REFSEQ:NM_165068; score=15; score_text=Strongly Supported; MD5=ce0e554ac69988058e6d7311f4794040; length=3497; parent=FBgn0028509; releas…	3497	0	852	980	860	805	196	209	0	0	219	182	226	219	0	188	0	235	229	174	276	0	313	273	205	183	0	0	169	0	0	0.997479	1
211	FBtr0100185 type=mRNA; loc=3L:complement(4367649..4369737,4369826..4370084,4370598..4371904,4379421..4379596,4379931..4380387); ID=FBtr0100185; name=DopEcR-RB; dbxref=FlyBase_Annotation_IDs:CG18314-RB,FlyBase:FBtr0100185,REFSEQ:NM_001014560; score=11; score_text=Strongly Supported; MD5=d8dd21381b98702280a386eac9d0567c; length=4288; parent=FBgn0035538; release=r5.42; species=Dmel; :	4288	0	971	1412	850	1055	150	189	0	0	330	187	264	249	0	209	0	333	247	277	245	0	499	386	316	201	0	0	205	0	0	0.981925	1
212	FBtr0077308 type=mRNA; loc=X:join(20310368..20311041,20311230..20311953,20312021..20312317,20312429..20313872,20313928..20314205,20314416..20314504); ID=FBtr0077308; name=CG1695-RB; dbxref=FlyBase:FBtr0077308,FlyBase_Annotation_IDs:CG1695-RB,REFSEQ:NM_167705; score=7; score_text=Moderately Supported; MD5=e17f45fc25ab42ea4ea53d60ea5c6ac6; length=3506; parent=FBgn0031116; release=r5.42; species=Dme…	3506	0	1025	791	1066	624	289	267	0	0	94	242	272	309	0	254	0	144	238	66	323	0	154	262	221	226	0	0	144	0	0	0.856726	1
213	FBtr0301614 type=mRNA; loc=2R:complement(14007129..14007468,14007529..14007905,14007972..14008169,14008233..14010367,14012199..14012432,14013060..14013337); ID=FBtr0301614; name=stau-RC; dbxref=REFSEQ:NM_001169714,FlyBase:FBtr0301614,FlyBase_Annotation_IDs:CG5753-RC; score=11; score_text=Strongly Supported; MD5=c6018644b58f6f3a259a4fa933b8233e; length=3562; parent=FBgn0003520; release=r5.42; spec…	3562	0	1008	1008	907	639	202	216	0	0	153	149	282	214	0	258	0	191	206	104	345	0	306	384	229	176	0	0	146	0	0	0.84155	1
214	FBtr0308344 type=mRNA; loc=2R:join(20791640..20791701,20791804..20792423,20792493..20792712,20792770..20792904,20792960..20793695,20793751..20793965,20794022..20794192,20794248..20794441,20794503..20794605,20794668..20794796,20796002..20796244,20796299..20798433,20798487..20798814,20798876..20798976,20799522..20799696,20799776..20800072,20800350..20800504,20801199..20801332,20801396..20802065,208…	10469	0	2626	2820	2444	2579	545	603	0	0	738	654	653	695	0	589	0	679	643	519	696	0	826	779	662	679	0	0	508	0	0	0.983618	1
215	FBtr0310095 type=mRNA; loc=2R:complement(6033402..6033666,6033734..6033948,6034213..6034328,6034396..6034499,6034564..6034917,6034990..6035086,6035151..6035193,6035425..6035509,6035587..6035657,6036853..6036945,6038361..6038557,6040409..6040596,6040812..6040922,6040981..6041106,6041313..6041488,6041547..6041764,6041954..6042139,6042227..6042376); ID=FBtr0310095; name=KCNQ-RI; dbxref=FlyBase:FBtr0…	2795	0	740	714	724	617	184	183	0	0	146	144	176	181	0	188	0	192	180	125	224	0	184	224	162	166	0	0	135	0	0	0.954691	1
216	FBtr0073475 type=mRNA; loc=X:complement(11024269..11025333,11026584..11027396,11027473..11027719,11028913..11030128,11030900..11031056); ID=FBtr0073475; name=Klp10A-RA; dbxref=FlyBase:FBtr0073475,FlyBase_Annotation_IDs:CG1453-RA,REFSEQ:NM_132459; score=11; score_text=Strongly Supported; MD5=9d32ed36e96346dc9e686ae3a708dcd5; length=3498; parent=FBgn0030268; release=r5.42; species=Dmel; :	3498	0	906	943	914	735	217	264	0	0	180	157	222	249	0	192	0	228	211	142	278	0	259	293	233	202	0	0	170	0	0	1.11519	1
217	FBtr0112714 type=mRNA; loc=3L:join(5684527..5684883,5688522..5692124,5697025..5697170,5698062..5698341,5699542..5699673,5709197..5709379,5710638..5710838,5713977..5714204,5715482..5715668,5719580..5719694,5721591..5721742,5724540..5724736,5727566..5727709,5728826..5729020,5729086..5729194,5731084..5731263,5731326..5731463,5731516..5731673,5731739..5732116,5732206..5732434,5732544..5732826,5735214…	7939	0	2273	1943	2285	1438	598	587	0	0	221	433	539	573	0	578	0	402	561	156	732	0	538	675	463	500	0	0	382	0	0	0.89726	1
218	FBtr0082390 type=mRNA; loc=3R:join(7257460..7258662,7258717..7259265); ID=FBtr0082390; name=CG5276-RA; dbxref=FlyBase:FBtr0082390,FlyBase_Annotation_IDs:CG5276-RA,REFSEQ:NM_141817,REFSEQ:NM_141817; score=15; score_text=Strongly Supported; MD5=07b8b12f98a6a15b75f281fab8019daf; length=1752; parent=FBgn0037900; release=r5.42; species=Dmel; :	1752	0	474	431	448	399	110	120	0	0	102	108	99	117	0	118	0	102	119	75	133	0	111	128	119	103	0	0	87	0	0	0.990054	1
219	FBtr0301781 type=mRNA; loc=2RHet:complement(1265404..1265686,1292104..1293174,1293236..1293393,1324446..1324540,1335107..1335332,1335782..1336014); ID=FBtr0301781; name=CG40263-RH; dbxref=REFSEQ:NM_001110895,FlyBase:FBtr0301781,FlyBase_Annotation_IDs:CG40263-RH; score=3; score_text=Weakly Supported; MD5=93fb45c93ce2d749b1a29cb897cc3c80; length=2066; parent=FBgn0058263; release=r5.42; species=Dmel…	2066	0	324	619	397	726	95	57	0	0	274	93	89	101	0	54	0	229	156	194	71	0	203	120	98	101	0	0	130	0	0	0.915524	1
220	FBtr0100456 type=mRNA; loc=2L:join(11519819..11520358,11520457..11521444); ID=FBtr0100456; name=CG14929-RA; dbxref=FlyBase_Annotation_IDs:CG14929-RA,FlyBase:FBtr0100456,REFSEQ:NM_135663,REFSEQ:NM_135663; score=15; score_text=Strongly Supported; MD5=bdf79847bbac51e30b87bc9b295014a1; length=1528; parent=FBgn0032365; release=r5.42; species=Dmel; :	1528	0	353	414	365	396	99	67	0	0	118	95	95	101	0	84	0	108	103	71	90	0	136	106	75	104	0	0	75	0	0	0.794567	1
221	FBtr0300664 type=mRNA; loc=2R:join(14054782..14055027,14055163..14055226,14055278..14055643,14055713..14055885); ID=FBtr0300664; name=MED9-RC; dbxref=REFSEQ:NM_176220,FlyBase:FBtr0300664,FlyBase_Annotation_IDs:CG42517-RC; score=15; score_text=Strongly Supported; MD5=2ba7b15e2cb243589d635d96a6bb9330; length=849; parent=FBgn0260401; release=r5.42; species=Dmel; :	849	0	205	259	212	173	43	54	0	0	51	43	67	74	0	45	0	52	48	34	67	0	88	63	52	40	0	0	27	0	0	1.0549	1
222	FBtr0076897 type=mRNA; loc=3L:join(6951446..6951736,6951805..6951926,6951989..6952183,6952240..6952686); ID=FBtr0076897; name=Surf1-RA; dbxref=FlyBase:FBtr0076897,FlyBase_Annotation_IDs:CG9943-RA,REFSEQ:NM_080019,REFSEQ:NM_080019; score=15; score_text=Strongly Supported; MD5=edfc8465d919b236c7ae483ff16fbe7d; length=1055; parent=FBgn0029117; release=r5.42; species=Dmel; :	1055	0	277	283	276	219	75	69	0	0	50	60	66	70	0	70	0	58	66	42	80	0	93	78	66	60	0	0	51	0	0	0.952166	1
223	FBtr0081330 type=mRNA; loc=2L:join(20061477..20062012,20062148..20062305,20062545..20062653,20062734..20063171,20063378..20063612,20063672..20064378); ID=FBtr0081330; name=lok-RC; dbxref=FlyBase:FBtr0081330,FlyBase_Annotation_IDs:CG10895-RC,REFSEQ:NM_165318; score=7; score_text=Moderately Supported; MD5=1224c21e65ca84c1689683534f4b2249; length=2183; parent=FBgn0019686; release=r5.42; species=Dmel…	2183	0	515	569	544	555	121	143	0	0	188	119	134	167	0	116	0	138	146	98	146	0	168	136	129	123	0	0	110	0	0	1.11425	1
224	FBtr0076612 type=mRNA; loc=3L:join(8404953..8405108,8405162..8405327,8405398..8405909,8407318..8407382,8407445..8408175,8408235..8408557,8408627..8408760,8408816..8409011); ID=FBtr0076612; name=exo70-RA; dbxref=FlyBase:FBtr0076612,FlyBase_Annotation_IDs:CG7127-RA,REFSEQ:NM_139965; score=15; score_text=Strongly Supported; MD5=1b8490e9532e64f6aa1c8b5679f5760b; length=2283; parent=FBgn0035892; relea…	2283	0	541	661	553	528	129	116	0	0	144	128	160	167	0	113	0	160	148	106	161	0	203	184	137	130	0	0	96	0	0	0.8852	1
225	FBtr0088170 type=mRNA; loc=2R:complement(7193016..7193316,7193377..7193603,7193664..7194025,7194085..7194296,7194370..7194464,7194766..7195070); ID=FBtr0088170; name=Fpps-RA; dbxref=FlyBase:FBtr0088170,FlyBase_Annotation_IDs:CG12389-RA,REFSEQ:NM_058032,REFSEQ:NM_058032; score=11; score_text=Strongly Supported; MD5=d3d031c267382ce7ae6eefabbf91694c; length=1502; parent=FBgn0025373; release=r5.42; s…	1502	0	395	424	336	347	71	79	0	0	94	96	82	99	0	97	0	93	104	61	102	0	140	123	109	87	0	0	64	0	0	0.894048	1
226	FBtr0074119 type=mRNA; loc=X:join(15786922..15787183,15788726..15788799,15788868..15789624,15789695..15789811,15789879..15790107,15790180..15790337,15790399..15790505,15791135..15791328,15792988..15793107,15795577..15795780,15795856..15795949,15796011..15796150,15796223..15796365,15797823..15799262); ID=FBtr0074119; name=shi-RC; dbxref=FlyBase:FBtr0074119,FlyBase_Annotation_IDs:CG18102-RC,REFSEQ:…	4039	0	879	1197	898	1065	194	203	0	0	309	194	223	272	0	195	0	366	278	245	236	0	393	287	215	232	0	0	196	0	0	1.03873	1
227	FBtr0085759 type=mRNA; loc=3R:join(27078624..27078725,27078781..27079020,27079077..27079408); ID=FBtr0085759; name=mRpL32-RA; dbxref=FlyBase:FBtr0085759,FlyBase_Annotation_IDs:CG12220-RA,REFSEQ:NM_079867; score=15; score_text=Strongly Supported; MD5=1ec0ea2aeea6b8813357eac6b2efdfe4; length=674; parent=FBgn0039835; release=r5.42; species=Dmel; :	674	0	160	192	162	160	32	27	0	0	46	42	58	60	0	44	0	41	45	22	38	0	62	47	31	47	0	0	31	0	0	0.702083	1
228	FBtr0080677 type=mRNA; loc=2L:complement(14975747..14976358,14976492..14977083,14977215..14977646,14983950..14984084,14984196..14984253,14993899..14994035,14997516..14997556); ID=FBtr0080677; name=mol-RB; dbxref=FlyBase:FBtr0080677,FlyBase_Annotation_IDs:CG4482-RB,REFSEQ:NM_165094; score=3; score_text=Weakly Supported; MD5=2e1ad9c2672be2d132ba3bafeb60b4a8; length=2007; parent=FBgn0086711; release…	2007	0	472	559	453	523	109	101	0	0	160	105	97	113	0	105	0	169	146	107	142	0	177	161	116	109	0	0	89	0	0	0.948044	1
229	FBtr0299761 type=mRNA; loc=2R:complement(9302483..9303120,9303380..9303462,9306492..9306590,9306652..9306905,9306969..9307775,9307841..9309212,9309344..9309541,9309604..9309764,9309825..9310008,9310107..9310230,9326112..9326328,9326433..9326550); ID=FBtr0299761; name=CG42321-RM; dbxref=FlyBase:FBtr0299761,FlyBase_Annotation_IDs:CG42321-RM,REFSEQ:NM_001144182,REFSEQ:NM_001144182; score=3; score_te…	4255	0	1044	1076	1054	1081	248	275	0	0	285	274	216	300	0	218	0	305	315	205	290	0	294	277	261	275	0	0	216	0	0	1.06339	1
230	FBtr0086239 type=mRNA; loc=2R:join(16661234..16661288,16661363..16662618); ID=FBtr0086239; name=CG13443-RA; dbxref=FlyBase:FBtr0086239,FlyBase_Annotation_IDs:CG13443-RA,REFSEQ:NM_137669; score=6; score_text=Moderately Supported; MD5=d2fc06be14a932b6fd31eb768e52cbc4; length=1311; parent=FBgn0034548; release=r5.42; species=Dmel; :	1311	0	342	393	349	227	74	76	0	0	41	55	108	117	0	101	0	72	91	37	99	0	128	110	84	58	0	0	59	0	0	0.834766	1
231	FBtr0073527 type=mRNA; loc=X:join(11573028..11573322,11574877..11575147,11575751..11578287,11581495..11581668,11583234..11583576,11586832..11587210,11587580..11588774); ID=FBtr0073527; name=bif-RC; dbxref=FlyBase:FBtr0073527,FlyBase_Annotation_IDs:CG1822-RC,REFSEQ:NM_078573; score=15; score_text=Strongly Supported; MD5=ae4c219f497310f07a5b867b3985c0a7; length=5194; parent=FBgn0014133; release=r5.…	5194	0	1361	1512	1353	968	315	379	0	0	223	200	367	391	0	335	0	330	292	202	432	0	471	447	343	251	0	0	215	0	0	1.06902	1
232	FBtr0082721 type=mRNA; loc=3R:complement(8822590..8823404); ID=FBtr0082721; name=CG17327-RA; dbxref=FlyBase:FBtr0082721,FlyBase_Annotation_IDs:CG17327-RA,REFSEQ:NM_169488; score=11; score_text=Strongly Supported; MD5=23c18e18638d47731ad213016b4c8294; length=815; parent=FBgn0038107; release=r5.42; species=Dmel; :	815	0	197	218	235	165	56	51	0	0	36	39	68	63	0	50	0	38	60	29	65	0	70	56	42	40	0	0	51	0	0	0.897829	1
233	FBtr0303750 type=mRNA; loc=3L:complement(6723262..6726167,6726229..6730386,6730453..6730577,6730635..6731198,6731804..6733021,6733767..6733973,6734057..6734739,6734802..6734890,6735015..6735149,6736126..6736249); ID=FBtr0303750; name=dikar-RD; dbxref=FlyBase:FBtr0303750,FlyBase_Annotation_IDs:CG42799-RD,REFSEQ:NM_001202125; score=11; score_text=Strongly Supported; MD5=7d7fb34fbe07eb4358f32a7cc8bc…	10209	0	2890	3111	2492	1716	526	610	0	0	382	476	915	655	0	668	0	514	441	317	966	0	1002	1136	680	576	0	0	344	0	0	0.864703	1
234	FBtr0300175 type=mRNA; loc=3L:join(3036393..3036661,3036729..3036901,3037784..3037961,3038123..3038567,3038729..3038905,3038964..3039257,3039326..3039515,3039579..3039818,3039927..3040469); ID=FBtr0300175; name=CG2162-RB; dbxref=REFSEQ:NM_001169861,FlyBase:FBtr0300175,FlyBase_Annotation_IDs:CG2162-RB; score=15; score_text=Strongly Supported; MD5=94e49172fbf4df87edaa7479c916ff7d; length=2509; pare…	2509	0	663	750	634	462	132	167	0	0	125	108	208	176	0	140	0	129	127	93	226	0	233	247	180	117	0	0	100	0	0	0.996814	1
235	FBtr0113226 type=mRNA; loc=3R:join(8520868..8521128,8521845..8522021,8522787..8523103); ID=FBtr0113226; name=CG14394-RB; dbxref=FlyBase:FBtr0113226,FlyBase_Annotation_IDs:CG14394-RB,REFSEQ:NM_001104290; score=15; score_text=Strongly Supported; MD5=24676bbc167df2f94560db5775494422; length=755; parent=FBgn0038079; release=r5.42; species=Dmel; :	755	0	172	227	164	192	33	27	0	0	57	38	38	49	0	40	0	59	66	25	45	0	86	67	43	44	0	0	37	0	0	0.722667	1
236	FBtr0305555 type=mRNA; loc=2L:complement(13184942..13186264,13186333..13186964,13187033..13187325,13187573..13189618,13189692..13189756,13191904..13191949); ID=FBtr0305555; name=CG16974-RB; dbxref=FlyBase:FBtr0305555,FlyBase_Annotation_IDs:CG16974-RB; score=11; score_text=Strongly Supported; MD5=549094a845f098894fd9866964551fc2; length=4405; parent=FBgn0032479; release=r5.42; species=Dmel; :	4405	0	1120	1205	1107	973	217	241	0	0	211	279	328	319	0	252	0	284	320	202	372	0	337	347	256	240	0	0	199	0	0	0.856244	1
237	FBtr0081087 type=mRNA; loc=2L:complement(18449514..18450175,18450239..18451960,18452017..18453325,18453392..18453917,18454347..18454587); ID=FBtr0081087; name=bsf-RA; dbxref=FlyBase:FBtr0081087,FlyBase_Annotation_IDs:CG10302-RA,REFSEQ:NM_078872; score=3; score_text=Weakly Supported; MD5=48b282f694a9b7606fbe0cf399656ec3; length=4460; parent=FBgn0032679; release=r5.42; species=Dmel; :	4460	0	1123	1200	1176	961	287	237	0	0	258	276	333	365	0	290	0	240	319	121	337	0	393	320	233	263	0	0	187	0	0	0.80038	1
238	FBtr0086558 type=mRNA; loc=2R:complement(15194952..15196020,15196078..15196318,15196898..15197088,15197168..15197203,15197321..15197818,15197980..15198197); ID=FBtr0086558; name=endoB-RA; dbxref=FlyBase:FBtr0086558,FlyBase_Annotation_IDs:CG9834-RA,REFSEQ:NM_137566,REFSEQ:NM_137566; score=11; score_text=Strongly Supported; MD5=18a55672c6a4e92a6e17de55a1480d5d; length=2253; parent=FBgn0034433; rele…	2253	0	487	725	513	528	120	110	0	0	144	104	151	144	0	88	0	190	132	146	159	0	250	184	134	106	0	0	90	0	0	0.991991	1
239	FBtr0072187 type=mRNA; loc=2R:complement(19934668..19934844,19935028..19935382,19935449..19935519,19935589..19935783,19935858..19935973,19936162..19936229,19936292..19936412); ID=FBtr0072187; name=gammaSnap-RA; dbxref=FlyBase:FBtr0072187,FlyBase_Annotation_IDs:CG3988-RA,FlyBase:FBtr0007039,REFSEQ:NM_058121; score=11; score_text=Strongly Supported; MD5=904a483a69d879661a42859b19c4cfbc; length=1103…	1103	0	236	336	262	269	57	53	0	0	70	64	76	82	0	48	0	85	76	63	73	0	119	71	56	59	0	0	50	0	0	0.945449	1
240	FBtr0078137 type=mRNA; loc=2L:complement(281970..282505,282654..283281); ID=FBtr0078137; name=CG11601-RA; dbxref=FlyBase:FBtr0078137,FlyBase_Annotation_IDs:CG11601-RA,REFSEQ:NM_134669; score=11; score_text=Strongly Supported; MD5=fb782137c5f357d9396eae24c030f0fa; length=1164; parent=FBgn0031244; release=r5.42; species=Dmel; :	1164	0	285	258	280	341	76	61	0	0	110	93	51	53	0	65	0	71	91	62	84	0	77	66	58	78	0	0	67	0	0	0.889774	1
241	FBtr0072718 type=mRNA; loc=3L:complement(1343983..1344529,1344626..1345161,1345498..1345864,1345943..1346205,1346277..1346450,1350372..1350665); ID=FBtr0072718; name=Ptp61F-RA; dbxref=FlyBase:FBtr0072718,FlyBase_Annotation_IDs:CG9181-RA,FlyBase:FBtr0002389,FlyBase:FBtr0002390,REFSEQ:NM_057339; score=11; score_text=Strongly Supported; MD5=a5f441212a23ae9fd44970f1d0e44802; length=2181; parent=FBgn0…	2181	0	597	591	585	408	125	173	0	0	81	106	153	184	0	148	0	129	133	79	183	0	158	170	151	115	0	0	92	0	0	1.08037	1
242	FBtr0073734 type=mRNA; loc=X:complement(13129958..13130599); ID=FBtr0073734; name=CG32639-RA; dbxref=FlyBase:FBtr0073734,FlyBase_Annotation_IDs:CG32639-RA,REFSEQ:NM_167355,REFSEQ:NM_167355; score=11; score_text=Strongly Supported; MD5=8a1e3e964bc49cda8431d036a3c54df5; length=642; parent=FBgn0052639; release=r5.42; species=Dmel; :	642	0	134	174	159	175	39	30	0	0	57	31	41	46	0	29	0	54	49	29	41	0	54	44	25	39	0	0	33	0	0	0.903971	1
243	FBtr0079673 type=mRNA; loc=2L:8442447..8445660; ID=FBtr0079673; name=CG31897-RA; dbxref=FlyBase:FBtr0079673,FlyBase_Annotation_IDs:CG31897-RA,REFSEQ:NM_164821; score=15; score_text=Strongly Supported; MD5=d6853e50ab97d748790c16e6e4d13be8; length=3214; parent=FBgn0051897; release=r5.42; species=Dmel; :	3214	0	577	1260	652	725	143	117	0	0	227	116	232	269	0	108	0	278	160	185	136	0	570	236	180	153	0	0	103	0	0	0.999559	1
244	FBtr0082819 type=mRNA; loc=3R:join(9519775..9519877,9519932..9520140,9520196..9520356,9520505..9521484); ID=FBtr0082819; name=CG14367-RA; dbxref=FlyBase:FBtr0082819,FlyBase_Annotation_IDs:CG14367-RA,REFSEQ:NM_142048; score=15; score_text=Strongly Supported; MD5=41f17b8dd59c83aece2d895c48baff8c; length=1453; parent=FBgn0038170; release=r5.42; species=Dmel; :	1453	0	355	369	397	332	97	75	0	0	79	76	110	109	0	90	0	96	115	53	110	0	93	113	70	85	0	0	81	0	0	0.773229	1
245	FBtr0088024 type=mRNA; loc=2R:complement(7913119..7913536,7913597..7914077,7914228..7914490,7914547..7914656,7914728..7915212); ID=FBtr0088024; name=CG8889-RA; dbxref=FlyBase:FBtr0088024,FlyBase_Annotation_IDs:CG8889-RA,REFSEQ:NM_138562; score=11; score_text=Strongly Supported; MD5=044334eec276e418bc14a64c4e81b0f3; length=1757; parent=FBgn0259985; release=r5.42; species=Dmel; :	1757	0	401	492	399	465	80	101	0	0	142	91	99	112	0	88	0	148	119	105	123	0	153	121	92	98	0	0	84	0	0	1.10911	1
246	FBtr0071348 type=mRNA; loc=X:complement(9042127..9042658,9042728..9043092); ID=FBtr0071348; name=fh-RA; dbxref=FlyBase:FBtr0071348,FlyBase_Annotation_IDs:CG8971-RA,REFSEQ:NM_078539; score=11; score_text=Strongly Supported; MD5=c9edbb421ef5a9df65f669761a4c0376; length=897; parent=FBgn0030092; release=r5.42; species=Dmel; :	897	0	217	225	227	228	52	55	0	0	68	50	49	54	0	47	0	56	71	44	67	0	62	65	57	45	0	0	54	0	0	1.00154	1
247	FBtr0310039 type=mRNA; loc=3R:join(18580395..18580466,18592333..18592448,18612728..18614239,18614301..18614490,18615248..18617722,18617980..18618321,18618380..18619752); ID=FBtr0310039; name=CG7029-RH; dbxref=FlyBase:FBtr0310039,FlyBase_Annotation_IDs:CG7029-RH; score=15; score_text=Strongly Supported; MD5=c5e7fb810c59bc51ba03e00011258771; length=6080; parent=FBgn0039026; release=r5.42; species=D…	6080	0	1654	1664	1490	1272	342	354	0	0	314	326	441	367	0	380	0	380	353	253	529	0	449	594	394	351	0	0	252	0	0	0.873343	1
248	FBtr0305705 type=mRNA; loc=2R:join(13390211..13390465,13393141..13393516,13393666..13393815,13394949..13396150); ID=FBtr0305705; name=CG43164-RE; dbxref=FlyBase:FBtr0305705,FlyBase_Annotation_IDs:CG43164-RE; score=7; score_text=Moderately Supported; MD5=46c45cf0667d70211c6de9e3a1fcdecf; length=1983; parent=FBgn0262720; release=r5.42; species=Dmel; :	1983	0	594	494	512	383	111	141	0	0	71	126	127	170	0	180	0	121	133	57	166	0	119	147	127	121	0	0	65	0	0	0.91936	1
249	FBtr0074291 type=mRNA; loc=X:complement(16483035..16483585,16483660..16486827,16486977..16487116,16487193..16487307,16487385..16487462); ID=FBtr0074291; name=Cap-RB; dbxref=FlyBase:FBtr0074291,FlyBase_Annotation_IDs:CG9802-RB,REFSEQ:NM_167525; score=3; score_text=Weakly Supported; MD5=b8bf623bdefdaa1d154a0abca0854a47; length=4052; parent=FBgn0015615; release=r5.42; species=Dmel; :	4052	0	958	1225	1086	783	234	275	0	0	190	200	362	384	0	185	0	227	215	147	302	0	396	297	240	231	0	0	166	0	0	1.07104	1
250	FBtr0085088 type=mRNA; loc=3R:complement(22736497..22737264,22737326..22738040,22738096..22738165,22738227..22738341,22738419..22738608); ID=FBtr0085088; name=Ets97D-RA; dbxref=FlyBase:FBtr0085088,FlyBase_Annotation_IDs:CG6338-RA,REFSEQ:NM_079799,REFSEQ:NM_079799; score=11; score_text=Strongly Supported; MD5=f1e2efce945abe9373b34244fcf25e0f; length=1858; parent=FBgn0004510; release=r5.42; species…	1858	0	444	533	473	408	111	123	0	0	102	89	127	142	0	92	0	136	112	95	138	0	155	140	115	99	0	0	81	0	0	1.08819	1
251	FBtr0070656 type=mRNA; loc=X:complement(4208263..4208760,4208850..4209826,4209893..4210719,4210782..4210936,4210997..4211593,4211666..4211827,4211886..4212183,4212743..4212834); ID=FBtr0070656; name=mei-9-RA; dbxref=FlyBase:FBtr0070656,FlyBase_Annotation_IDs:CG3697-RA,REFSEQ:NM_080329,REFSEQ:NM_080329; score=11; score_text=Strongly Supported; MD5=7ecbeaf2c5fc6c01bad75b63bf99100b; length=3606; par…	3606	0	885	961	949	811	220	215	0	0	228	175	248	265	0	208	0	248	266	134	304	0	274	287	191	182	0	0	160	0	0	0.923113	1
252	FBtr0076526 type=mRNA; loc=3L:join(9067745..9067929,9068164..9068722,9068772..9068966,9069120..9069365,9069419..9069895,9069958..9070060,9077586..9078019,9078158..9078400,9078465..9078929,9078988..9080367,9080424..9080888,9080949..9083048,9083119..9083510,9083568..9083723,9083785..9084565,9084633..9084725,9084837..9084920,9084982..9085231); ID=FBtr0076526; name=Tequila-RA; dbxref=FlyBase:FBtr0076…	8608	0	2228	2315	1955	2110	499	350	0	0	538	514	509	537	0	649	0	599	597	416	460	0	646	715	561	558	0	0	459	0	0	0.691685	1
253	FBtr0085009 type=mRNA; loc=3R:join(22267049..22267458,22273262..22274716); ID=FBtr0085009; name=tx-RA; dbxref=FlyBase:FBtr0085009,FlyBase_Annotation_IDs:CG5441-RA,REFSEQ:NM_079792; score=15; score_text=Strongly Supported; MD5=bfa64a8e5652cd4a6144b0fad536f6db; length=1865; parent=FBgn0263118; release=r5.42; species=Dmel; :	1865	0	466	561	436	402	92	98	0	0	108	98	139	145	0	124	0	117	107	76	121	0	194	146	111	110	0	0	78	0	0	0.899565	1
254	FBtr0299698 type=mRNA; loc=2R:complement(20302931..20303196,20303418..20303483,20303705..20303788,20304645..20304860,20304954..20305382,20306144..20306397,20306508..20306799,20307827..20308352,20308864..20309020,20309391..20309602,20310432..20310527,20310707..20310894,20310965..20311197,20311257..20311312,20313208..20313524,20315433..20315910); ID=FBtr0299698; name=prom-RB; dbxref=FlyBase:FBtr029…	3870	0	1094	944	1049	783	260	304	0	0	184	211	240	280	0	270	0	211	245	114	333	0	241	309	251	240	0	0	176	0	0	1.02516	1
255	FBtr0079831 type=mRNA; loc=2L:join(9542878..9542958,9543029..9543478); ID=FBtr0079831; name=Cpr30B-RA; dbxref=FlyBase:FBtr0079831,FlyBase_Annotation_IDs:CG3818-RA,REFSEQ:NM_135451,REFSEQ:NM_135451; score=15; score_text=Strongly Supported; MD5=ce588ac6af5acadbc64d55a7cbdde22b; length=531; parent=FBgn0032125; release=r5.42; species=Dmel; :	531	0	152	134	140	105	33	37	0	0	23	23	37	38	0	50	0	27	33	19	38	0	35	42	34	30	0	0	31	0	0	0.923261	1
256	FBtr0079973 type=mRNA; loc=2L:complement(9995561..9996572); ID=FBtr0079973; name=CG31875-RA; dbxref=FlyBase:FBtr0079973,FlyBase_Annotation_IDs:CG31875-RA,REFSEQ:NM_164884; score=11; score_text=Strongly Supported; MD5=5fefc82105a7abb2acf56a8a381852cc; length=1012; parent=FBgn0051875; release=r5.42; species=Dmel; :	1012	0	217	304	209	282	45	46	0	0	93	54	53	68	0	44	0	92	65	66	53	0	96	73	63	57	0	0	43	0	0	1.02644	1
257	FBtr0304818 type=mRNA; loc=2R:join(14751497..14751599,14751648..14751793,14751848..14751929,14751989..14752038); ID=FBtr0304818; name=CG43070-RA; dbxref=FlyBase:FBtr0304818,FlyBase_Annotation_IDs:CG43070-RA; score=2; score_text=Weakly Supported; MD5=a798a345715cfec3f3fe00c24b8cfaa3; length=381; parent=FBgn0262480; release=r5.42; species=Dmel; :	381	0	71	96	78	136	12	12	0	0	47	25	20	22	0	10	0	34	34	26	13	0	23	24	19	29	0	0	30	0	0	0.825569	1
258	FBtr0089842 type=mRNA; loc=2R:join(14165031..14165186,14165256..14165360,14165435..14165658); ID=FBtr0089842; name=pen-2-RA; dbxref=FlyBase:FBtr0089842,FlyBase_Annotation_IDs:CG33198-RA,REFSEQ:NM_176221; score=15; score_text=Strongly Supported; MD5=d3d4c6a901004ebff9bd8484c31f0fc3; length=485; parent=FBgn0053198; release=r5.42; species=Dmel; :	485	0	105	157	92	131	25	14	0	0	43	30	27	26	0	23	0	44	26	39	28	0	54	38	31	23	0	0	13	0	0	0.702899	1
259	FBtr0081914 type=mRNA; loc=3R:join(4557819..4557871,4557938..4558028,4558092..4558205,4558266..4558437,4558488..4559143,4559204..4559370,4559430..4559712,4559770..4560080,4560142..4560473,4560532..4560840,4560897..4561165,4561231..4561557); ID=FBtr0081914; name=CG8202-RA; dbxref=FlyBase:FBtr0081914,FlyBase_Annotation_IDs:CG8202-RA,REFSEQ:NM_141569; score=15; score_text=Strongly Supported; MD5=b20…	3084	0	730	807	745	802	148	155	0	0	217	212	199	198	0	144	0	212	242	163	238	0	228	218	168	180	0	0	161	0	0	0.878956	1
260	FBtr0083484 type=mRNA; loc=3R:complement(13509462..13509817,13509877..13510409,13510467..13510633); ID=FBtr0083484; name=CG31251-RA; dbxref=FlyBase:FBtr0083484,FlyBase_Annotation_IDs:CG31251-RA,REFSEQ:NM_169772,REFSEQ:NM_169772; score=11; score_text=Strongly Supported; MD5=2c37df7c0030c1065a75a5a534161168; length=1056; parent=FBgn0051251; release=r5.42; species=Dmel; :	1056	0	234	340	259	223	62	53	0	0	60	49	87	93	0	59	0	79	57	50	69	0	123	73	51	55	0	0	35	0	0	0.923473	1
261	FBtr0084800 type=mRNA; loc=3R:complement(20764725..20767503,20767589..20767858,20767925..20768119,20768183..20768248,20768541..20768932,20768998..20769243,20769312..20769617); ID=FBtr0084800; name=ssh-RB; dbxref=FlyBase:FBtr0084800,FlyBase_Annotation_IDs:CG6238-RB,REFSEQ:NM_170184,REFSEQ:NM_170184; score=11; score_text=Strongly Supported; MD5=a546267a22c50330b1e2892e1ebfabb6; length=4254; parent=…	4254	0	1200	1137	1102	815	243	300	0	0	177	228	310	282	0	298	0	207	248	152	374	0	329	374	291	237	0	0	203	0	0	0.965064	1
262	FBtr0070901 type=mRNA; loc=X:join(6214522..6215031,6215853..6216002,6217722..6220023,6220086..6221631,6221697..6221763,6221830..6221886); ID=FBtr0070901; name=CG15894-RA; dbxref=FlyBase:FBtr0070901,FlyBase_Annotation_IDs:CG15894-RA,REFSEQ:NM_132086; score=7; score_text=Moderately Supported; MD5=fb81fee5a52d04e43fcdeb52627cf61a; length=4632; parent=FBgn0029864; release=r5.42; species=Dmel; :	4632	0	1428	1102	1367	735	374	355	0	0	129	208	402	329	0	424	0	174	236	100	440	0	231	441	294	270	0	0	224	0	0	0.842365	1
263	FBtr0079762 type=mRNA; loc=2L:join(8994463..8994784,8994925..8995026,8995089..8995275,8995330..8995546); ID=FBtr0079762; name=CG17906-RA; dbxref=FlyBase:FBtr0079762,FlyBase_Annotation_IDs:CG17906-RA,REFSEQ:NM_135422; score=14; score_text=Strongly Supported; MD5=fd7a2eb1effbd7654e13f6d30232cb8d; length=828; parent=FBgn0032086; release=r5.42; species=Dmel; :	828	0	200	175	196	257	58	36	0	0	83	73	28	44	0	40	0	62	74	39	55	0	40	51	44	61	0	0	39	0	0	0.760408	1
264	FBtr0302771 type=mRNA; loc=2R:join(18812613..18813135,18814622..18814694,18814773..18814970,18815039..18815152,18817322..18817596,18817716..18817842,18817909..18818803,18819038..18819567); ID=FBtr0302771; name=CG42678-RJ; dbxref=FlyBase:FBtr0302771,FlyBase_Annotation_IDs:CG42678-RJ,REFSEQ:NM_001202060; score=7; score_text=Moderately Supported; MD5=679d984b99c873cf1eac343e31c38008; length=2735; pa…	2735	0	653	775	679	628	146	137	0	0	164	145	208	207	0	162	0	188	188	122	195	0	236	209	143	153	0	0	131	0	0	0.845074	1
265	FBtr0075824 type=mRNA; loc=3L:complement(13449308..13450055,13450110..13450227,13450287..13450338); ID=FBtr0075824; name=CG10116-RA; dbxref=FlyBase:FBtr0075824,FlyBase_Annotation_IDs:CG10116-RA,REFSEQ:NM_140395,REFSEQ:NM_140395; score=11; score_text=Strongly Supported; MD5=4ff14b250f65ea97d9009af5b81e4734; length=918; parent=FBgn0036367; release=r5.42; species=Dmel; :	918	0	244	221	257	196	70	50	0	0	46	61	70	68	0	62	0	44	67	25	74	0	57	70	50	58	0	0	45	0	0	0.731964	1
266	FBtr0086721 type=mRNA; loc=2R:complement(14344467..14345103,14348071..14348149,14348417..14348733,14348800..14349042,14349102..14350185,14350243..14350338,14352356..14352538,14354484..14354598,14354883..14355012,14355080..14355527,14357007..14357464,14357569..14358481,14362092..14362257,14362794..14362938,14362999..14363174,14363617..14363924,14363989..14364528,14384252..14384410,14385261..143854…	6433	0	1701	1656	1717	1359	416	447	0	0	291	387	398	482	0	360	0	392	456	219	531	0	449	506	417	393	0	0	288	0	0	0.98457	1
267	FBtr0302770 type=mRNA; loc=2R:join(18813299..18814694,18814773..18814970,18815039..18815152,18817322..18817596,18817716..18817842,18817912..18818803,18819038..18819567); ID=FBtr0302770; name=CG42678-RI; dbxref=FlyBase:FBtr0302770,FlyBase_Annotation_IDs:CG42678-RI,REFSEQ:NM_001202059; score=7; score_text=Moderately Supported; MD5=c164f3979d4fd54ab833968775511764; length=3532; parent=FBgn0261564; r…	3532	0	914	899	859	860	173	202	0	0	215	230	237	242	0	230	0	232	247	166	262	0	239	252	191	231	0	0	182	0	0	0.908725	1
268	FBtr0079057 type=mRNA; loc=2L:complement(4948202..4948771,4948898..4949751); ID=FBtr0079057; name=jet-RA; dbxref=FlyBase:FBtr0079057,FlyBase_Annotation_IDs:CG8873-RA,REFSEQ:NM_135036; score=11; score_text=Strongly Supported; MD5=c9c4b513d4252d8bb0ea24da6c9b4889; length=1424; parent=FBgn0031652; release=r5.42; species=Dmel; :	1424	0	414	305	361	344	86	90	0	0	87	115	65	70	0	95	0	71	120	46	135	0	75	114	93	91	0	0	70	0	0	0.857521	1
269	FBtr0072006 type=mRNA; loc=2R:join(19245183..19245357,19245416..19245701,19245763..19245975); ID=FBtr0072006; name=CG9875-RA; dbxref=FlyBase:FBtr0072006,FlyBase_Annotation_IDs:CG9875-RA,REFSEQ:NM_137940,REFSEQ:NM_137940; score=15; score_text=Strongly Supported; MD5=8b4f3425100e9ab18bb208d23f79cdba; length=674; parent=FBgn0034850; release=r5.42; species=Dmel; :	674	0	178	183	155	158	38	32	0	0	50	42	46	46	0	45	0	38	39	22	43	0	56	58	43	47	0	0	28	0	0	0.781733	1
270	FBtr0299523 type=mRNA; loc=X:join(21893432..21894257,21895317..21895749,21895869..21896111,21897315..21897813,21897878..21898149,21898204..21898384,21898500..21898697,21899063..21900083,21900143..21900455,21904472..21904705,21905205..21905769); ID=FBtr0299523; name=l(1)G0196-RH; dbxref=FlyBase:FBtr0299523,FlyBase_Annotation_IDs:CG14616-RH,REFSEQ:NM_176779; score=15; score_text=Strongly Supported;…	4785	0	1172	1297	1223	1093	283	310	0	0	294	242	331	371	0	276	0	314	299	197	326	0	385	343	267	303	0	0	243	0	0	1.03488	1
271	FBtr0070211 type=mRNA; loc=X:join(1240584..1240712,1241302..1242176); ID=FBtr0070211; name=Tsp2A-RA; dbxref=FlyBase:FBtr0070211,FlyBase_Annotation_IDs:CG11415-RA,REFSEQ:NM_080298,REFSEQ:NM_080298; score=15; score_text=Strongly Supported; MD5=cb9a0298221d592add86e4bd2043c5aa; length=1004; parent=FBgn0024361; release=r5.42; species=Dmel; :	1004	0	283	219	275	227	66	75	0	0	54	73	59	63	0	64	0	50	74	32	95	0	53	71	57	67	0	0	50	0	0	0.967555	1
272	FBtr0076590 type=mRNA; loc=3L:complement(8791944..8792062,8792146..8792667,8792871..8793134,8793189..8793341,8793425..8793572); ID=FBtr0076590; name=CG13310-RA; dbxref=FlyBase:FBtr0076590,FlyBase_Annotation_IDs:CG13310-RA,REFSEQ:NM_140000; score=3; score_text=Weakly Supported; MD5=f775b2da707151d49ee7aee33d010d1c; length=1206; parent=FBgn0035928; release=r5.42; species=Dmel; :	1206	0	316	271	321	298	89	74	0	0	80	69	59	65	0	70	0	75	99	36	92	0	66	103	71	83	0	0	74	0	0	0.879806	1
273	FBtr0113253 type=mRNA; loc=3R:join(16164989..16165018,16165071..16165224,16165859..16166178,16167740..16167872,16167948..16168413,16168477..16168849,16169163..16169294,16169424..16169624); ID=FBtr0113253; name=Ir92a-RB; dbxref=FlyBase:FBtr0113253,FlyBase_Annotation_IDs:CG15685-RB,REFSEQ:NM_001104375; score=7; score_text=Moderately Supported; MD5=c55f87d6d66ac0597ea4df536282ddda; length=1809; pare…	1809	0	446	441	456	466	126	96	0	0	140	110	95	123	0	115	0	135	139	80	126	0	112	125	98	107	0	0	81	0	0	0.853906	1
274	FBtr0078939 type=mRNA; loc=3R:complement(267672..268777,269624..269779,269834..269970,270044..270149,270228..270284,271054..271137,272147..272254,272462..272544,273423..273676,278914..279036); ID=FBtr0078939; name=CG31522-RB; dbxref=FlyBase:FBtr0078939,FlyBase_Annotation_IDs:CG31522-RB,REFSEQ:NM_169001; score=11; score_text=Strongly Supported; MD5=56a9cfe9905063afb5d0b1c94dc1a571; length=2214; pa…	2214	0	566	656	486	506	117	103	0	0	135	118	136	115	0	133	0	156	130	121	157	0	207	212	157	119	0	0	97	0	0	0.829015	1
275	FBtr0077966 type=mRNA; loc=2L:join(1173011..1173319,1173380..1173829,1173884..1174130,1174197..1174266,1174497..1174570,1174910..1174987,1175047..1175173,1175287..1175523,1175579..1176043,1176101..1176881,1176942..1177191,1177256..1177496); ID=FBtr0077966; name=CG4887-RA; dbxref=FlyBase:FBtr0077966,FlyBase_Annotation_IDs:CG4887-RA,REFSEQ:NM_134738; score=15; score_text=Strongly Supported; MD5=ba1…	3329	0	833	953	916	627	240	221	0	0	134	164	280	292	0	174	0	191	175	133	247	0	254	274	228	184	0	0	137	0	0	0.964197	1
276	FBtr0083529 type=mRNA; loc=3R:complement(13622098..13622594,13622656..13623608,13623690..13624049); ID=FBtr0083529; name=CG7379-RA; dbxref=FlyBase:FBtr0083529,FlyBase_Annotation_IDs:CG7379-RA,REFSEQ:NM_142399; score=11; score_text=Strongly Supported; MD5=9851e117bd98af4c572b11ccc80fceb9; length=1810; parent=FBgn0038546; release=r5.42; species=Dmel; :	1810	0	480	471	498	361	128	130	0	0	73	97	131	125	0	119	0	97	109	77	151	0	135	133	108	102	0	0	94	0	0	0.984354	1
277	FBtr0112744 type=mRNA; loc=2L:complement(8525663..8528618); ID=FBtr0112744; name=CG34441-RA; dbxref=FlyBase:FBtr0112744,FlyBase_Annotation_IDs:CG34441-RA,REFSEQ:NM_001103654; score=11; score_text=Strongly Supported; MD5=726398fe2cad2bbbb6882cd2ef94aae4; length=2956; parent=FBgn0085470; release=r5.42; species=Dmel; :	2956	0	766	887	608	695	116	150	0	0	169	160	175	147	0	187	0	228	167	179	207	0	291	269	193	179	0	0	138	0	0	0.952058	1
278	FBtr0075756 type=mRNA; loc=3L:join(13922489..13922641,13922751..13922815,13922880..13924298,13924846..13927756); ID=FBtr0075756; name=Gl-RA; dbxref=FlyBase:FBtr0075756,FlyBase_Annotation_IDs:CG9206-RA,REFSEQ:NM_079337; score=15; score_text=Strongly Supported; MD5=1aa88ad0d741aa6ac52451c71402ec52; length=4548; parent=FBgn0001108; release=r5.42; species=Dmel; :	4548	0	1167	1257	1215	909	266	266	0	0	206	273	381	361	0	259	0	240	302	150	398	0	377	368	259	251	0	0	190	0	0	0.853208	1
279	FBtr0112692 type=mRNA; loc=2R:complement(12835802..12837595,12837657..12837985,12838046..12838179,12838247..12839318); ID=FBtr0112692; name=mute-RD; dbxref=FlyBase:FBtr0112692,FlyBase_Annotation_IDs:CG34415-RD,FlyBase:FBtr0087069,FlyBase_Annotation_IDs:CG33456-RA,REFSEQ:NM_206141; score=11; score_text=Strongly Supported; MD5=0daafe7aeb64e14b32eed973e4bd576b; length=3329; parent=FBgn0085444; relea…	3329	0	783	998	728	820	148	153	0	0	245	182	215	218	0	191	0	258	212	179	227	0	343	257	182	183	0	0	135	0	0	0.893536	1
280	FBtr0083909 type=mRNA; loc=3R:join(16402730..16403308,16403368..16403853); ID=FBtr0083909; name=CG5412-RA; dbxref=FlyBase:FBtr0083909,FlyBase_Annotation_IDs:CG5412-RA,REFSEQ:NM_142638; score=15; score_text=Strongly Supported; MD5=dc3615b6f8378bb555e6d0c031ad0af1; length=1065; parent=FBgn0038806; release=r5.42; species=Dmel; :	1065	0	267	263	306	229	84	69	0	0	72	55	89	73	0	64	0	53	64	40	99	0	71	79	50	53	0	0	49	0	0	0.899427	1
281	FBtr0300871 type=mRNA; loc=2L:complement(9903379..9903941,9904004..9904216,9904282..9904758,9904827..9905083,9905875..9905971,9906033..9906443,9907051..9907544,9907608..9907783,9908308..9908649); ID=FBtr0300871; name=CG13124-RJ; dbxref=REFSEQ:NM_001169457,FlyBase:FBtr0300871,FlyBase_Annotation_IDs:CG13124-RJ; score=3; score_text=Weakly Supported; MD5=512e6669af95ad506cd06039e0c27148; length=3030;…	3030	0	746	909	666	709	147	165	0	0	186	161	178	190	0	160	0	232	175	173	198	0	286	260	213	175	0	0	130	0	0	1.00627	1
282	FBtr0301207 type=mRNA; loc=2R:join(16206712..16206842,16207300..16207527,16209183..16211729,16211798..16211916,16212003..16212222); ID=FBtr0301207; name=CG8920-RD; dbxref=REFSEQ:NM_001169742,FlyBase:FBtr0301207,FlyBase_Annotation_IDs:CG8920-RD; score=15; score_text=Strongly Supported; MD5=e696c75272e92621213506194c58b69c; length=3245; parent=FBgn0027529; release=r5.42; species=Dmel; :	3245	0	806	906	802	731	180	197	0	0	167	167	209	225	0	175	0	229	216	145	230	0	270	266	198	203	0	0	167	0	0	0.988944	1
283	FBtr0076087 type=mRNA; loc=3L:complement(11767750..11769003,11769064..11769213,11769276..11769367,11769430..11769626,11773778..11773978,11774036..11774428,11774491..11774927,11774984..11775229,11775324..11775963,11776028..11776598,11776660..11777293,11777355..11777443,11777502..11778215,11780158..11780210,11780279..11781345,11782641..11782720,11783022..11783108); ID=FBtr0076087; name=Pi3K68D-RC; …	6905	0	1699	1839	1680	1687	378	367	0	0	460	412	409	459	0	407	0	459	526	328	487	0	540	512	431	373	0	0	356	0	0	0.887824	1
284	FBtr0301385 type=mRNA; loc=3L:complement(10186506..10188095,10188543..10188809,10188919..10189071,10189308..10189543,10194758..10194933); ID=FBtr0301385; name=ect-RD; dbxref=REFSEQ:NM_168401,FlyBase:FBtr0301385,FlyBase_Annotation_IDs:CG6611-RD; score=11; score_text=Strongly Supported; MD5=90143ba2bb3b34e0f7c00ec36c8219b8; length=2422; parent=FBgn0000451; release=r5.42; species=Dmel; :	2422	0	566	779	523	554	78	137	0	0	165	126	147	214	0	124	0	188	161	97	156	0	288	179	156	130	0	0	75	0	0	1.12093	1
285	FBtr0078912 type=mRNA; loc=3R:join(185604..186009,189000..189230,189284..189518,189939..190228,190288..191263,191424..192577); ID=FBtr0078912; name=CG1090-RB; dbxref=FlyBase:FBtr0078912,FlyBase_Annotation_IDs:CG1090-RB,REFSEQ:NM_141202; score=7; score_text=Moderately Supported; MD5=8f617e4ba25ed39a646685d3e6930087; length=3292; parent=FBgn0037238; release=r5.42; species=Dmel; :	3292	0	795	899	760	838	187	179	0	0	231	205	182	202	0	193	0	220	212	188	189	0	290	218	207	206	0	0	182	0	0	0.975286	1
286	FBtr0071713 type=mRNA; loc=2R:join(17608262..17608832,17609363..17611564); ID=FBtr0071713; name=LBR-RC; dbxref=FlyBase:FBtr0071713,FlyBase_Annotation_IDs:CG17952-RC,REFSEQ:NM_166484; score=15; score_text=Strongly Supported; MD5=4b246f283f0f839a65548bf1a65a549a; length=2773; parent=FBgn0034657; release=r5.42; species=Dmel; :	2773	0	794	662	649	668	143	173	0	0	174	188	152	141	0	217	0	160	181	145	219	0	160	216	189	168	0	0	146	0	0	0.930959	1
287	FBtr0308810 type=mRNA; loc=2R:join(434181..434559,447866..448294,450350..450586,451939..452491); ID=FBtr0308810; name=Stlk-RC; dbxref=FlyBase:FBtr0308810,FlyBase_Annotation_IDs:CG40293-RC; score=15; score_text=Strongly Supported; MD5=24ee5669b675d3904b982d9bbf1d1209; length=1598; parent=FBgn0046692; release=r5.42; species=Dmel; :	1598	0	254	552	280	512	56	37	0	0	190	86	82	79	0	36	0	150	105	137	59	0	240	95	79	80	0	0	86	0	0	0.831355	1
288	FBtr0091683 type=mRNA; loc=2L:join(11278151..11278322,11278394..11278485,11278575..11278673,11278755..11279847); ID=FBtr0091683; name=CG33695-RF; dbxref=FlyBase:FBtr0091683,FlyBase_Annotation_IDs:CG33695-RF,REFSEQ:NM_001032081; score=15; score_text=Strongly Supported; MD5=898d7e44b7dde7aa3de0e57c2793f3e9; length=1456; parent=FBgn0052831; release=r5.42; species=Dmel; :	1456	0	412	356	417	271	95	114	0	0	54	63	122	103	0	107	0	70	86	46	134	0	78	128	86	85	0	0	84	0	0	0.966124	1
289	FBtr0089608 type=mRNA; loc=3R:complement(25540790..25540912,25540966..25541099); ID=FBtr0089608; name=Dup99B-RA; dbxref=FlyBase:FBtr0089608,FlyBase_Annotation_IDs:CG33495-RA,REFSEQ:NM_206582; score=11; score_text=Strongly Supported; MD5=1b036fe004a7ea859e20c90bd859c00e; length=257; parent=FBgn0250832; release=r5.42; species=Dmel; :	257	0	58	72	61	66	18	10	0	0	14	16	15	16	0	18	0	21	17	17	12	0	25	14	11	17	0	0	15	0	0	0.726399	1
290	FBtr0079715 type=mRNA; loc=2L:complement(8393489..8394280); ID=FBtr0079715; name=lectin-29Ca-RA; dbxref=FlyBase:FBtr0079715,FlyBase_Annotation_IDs:CG17799-RA,REFSEQ:NM_144383,REFSEQ:NM_144383; score=11; score_text=Strongly Supported; MD5=e61f68858084d50aab4328cf6f833859; length=792; parent=FBgn0040098; release=r5.42; species=Dmel; :	792	0	156	273	161	202	37	27	0	0	64	38	40	53	0	36	0	72	57	48	42	0	116	55	45	33	0	0	28	0	0	0.851409	1
291	FBtr0070272 type=mRNA; loc=X:join(1580659..1581350,1582514..1582607,1582682..1582802,1582935..1583156,1583213..1584220); ID=FBtr0070272; name=b6-RA; dbxref=FlyBase:FBtr0070272,FlyBase_Annotation_IDs:CG3100-RA,REFSEQ:NM_058017,REFSEQ:NM_058017; score=15; score_text=Strongly Supported; MD5=d248854e4514b7b17f7d0c2eff289d38; length=2137; parent=FBgn0024897; release=r5.42; species=Dmel; :	2137	0	624	496	589	428	156	161	0	0	103	112	141	141	0	173	0	107	131	59	187	0	118	178	130	134	0	0	105	0	0	0.936118	1
292	FBtr0086294 type=mRNA; loc=2R:join(16392672..16392736,16392788..16393265); ID=FBtr0086294; name=Obp57a-RA; dbxref=FlyBase:FBtr0086294,FlyBase_Annotation_IDs:CG30141-RA,REFSEQ:NM_166395; score=15; score_text=Strongly Supported; MD5=24e43177559e4d1e097041db72574bed; length=543; parent=FBgn0043535; release=r5.42; species=Dmel; :	543	0	106	185	110	142	18	18	0	0	42	24	36	44	0	22	0	50	38	31	22	0	68	42	30	31	0	0	26	0	0	0.83825	1
293	FBtr0074176 type=mRNA; loc=X:complement(15741454..15742037,15742919..15743049,15743169..15743273); ID=FBtr0074176; name=sun-RA; dbxref=FlyBase:FBtr0074176,FlyBase_Annotation_IDs:CG9032-RA,REFSEQ:NM_079943,REFSEQ:NM_079943; score=11; score_text=Strongly Supported; MD5=a6f0554b3f24cb7760e86bbbf8baceec; length=820; parent=FBgn0014391; release=r5.42; species=Dmel; :	820	0	144	262	149	265	24	36	0	0	101	34	39	54	0	31	0	100	50	79	41	0	86	42	37	35	0	0	30	0	0	1.37584	1
294	FBtr0082069 type=mRNA; loc=3R:join(5385487..5385753,5385997..5386335,5386645..5387255); ID=FBtr0082069; name=MBD-like-RA; dbxref=FlyBase:FBtr0082069,FlyBase_Annotation_IDs:CG8208-RA,REFSEQ:NM_169293; score=15; score_text=Strongly Supported; MD5=0abf558a71502022dbd8f0536c0461c9; length=1217; parent=FBgn0027950; release=r5.42; species=Dmel; :	1217	0	371	325	311	210	69	86	0	0	41	62	86	74	0	98	0	65	69	35	126	0	92	124	82	65	0	0	42	0	0	0.907099	1
295	FBtr0075497 type=mRNA; loc=3L:complement(16080727..16082808,16082864..16083487); ID=FBtr0075497; name=CG5235-RA; dbxref=FlyBase:FBtr0075497,FlyBase_Annotation_IDs:CG5235-RA,REFSEQ:NM_140576,REFSEQ:NM_140576; score=11; score_text=Strongly Supported; MD5=ef2a449d53ce3eedca509370ea722544; length=2706; parent=FBgn0036565; release=r5.42; species=Dmel; :	2706	0	552	839	554	761	127	128	0	0	255	128	126	172	0	111	0	230	173	182	107	0	300	185	183	150	0	0	148	0	0	1.13263	1
296	FBtr0072671 type=mRNA; loc=3L:join(1313696..1314090,1314158..1314320,1314473..1314709,1314886..1315612,1315679..1315940,1316001..1316324,1316385..1316675,1316735..1317333,1317391..1317616,1317672..1317785,1317849..1318328); ID=FBtr0072671; name=CG9153-RA; dbxref=FlyBase:FBtr0072671,FlyBase_Annotation_IDs:CG9153-RA,REFSEQ:NM_167868; score=7; score_text=Moderately Supported; MD5=c6365d221081827601c…	3818	0	964	959	969	926	261	192	0	0	258	254	237	249	0	210	0	241	279	142	287	0	261	307	220	247	0	0	172	0	0	0.784759	1
297	FBtr0081908 type=mRNA; loc=3R:join(4547093..4547283,4547348..4548773); ID=FBtr0081908; name=CG8136-RA; dbxref=FlyBase:FBtr0081908,FlyBase_Annotation_IDs:CG8136-RA,REFSEQ:NM_141563,REFSEQ:NM_141563; score=15; score_text=Strongly Supported; MD5=61a9faca940dfcfe7b56dc116ff3093f; length=1617; parent=FBgn0037616; release=r5.42; species=Dmel; :	1617	0	455	433	428	301	105	112	0	0	71	82	126	103	0	114	0	70	85	45	142	0	139	146	98	100	0	0	78	0	0	0.929978	1
298	FBtr0074756 type=mRNA; loc=X:complement(19570090..19572214,19572297..19573363,19575865..19577549); ID=FBtr0074756; name=dome-RA; dbxref=FlyBase:FBtr0074756,FlyBase_Annotation_IDs:CG14226-RA,REFSEQ:NM_078688; score=11; score_text=Strongly Supported; MD5=53c73309be75a566645f0c405e64ad1f; length=4877; parent=FBgn0043903; release=r5.42; species=Dmel; :	4877	0	1473	1152	1340	912	315	413	0	0	174	287	328	338	0	360	0	235	284	163	471	0	238	413	351	290	0	0	216	0	0	1.02046	1
299	FBtr0290042 type=mRNA; loc=2L:complement(20832858..20833455,20833617..20834144,20834205..20834584,20834656..20834883,20834948..20835404,20835471..20835607); ID=FBtr0290042; name=Oseg5-RB; dbxref=FlyBase:FBtr0290042,FlyBase_Annotation_IDs:CG9333-RB,REFSEQ:NM_136220; score=3; score_text=Weakly Supported; MD5=d213354d34064871318592f14be6ea01; length=2328; parent=FBgn0032891; release=r5.42; species=D…	2328	0	589	584	646	509	178	129	0	0	113	134	168	174	0	156	0	150	171	93	182	0	146	170	119	132	0	0	112	0	0	0.789269	1
300	FBtr0070489 type=mRNA; loc=X:2703914..2704879; ID=FBtr0070489; name=CG12498-RA; dbxref=FlyBase:FBtr0070489,FlyBase_Annotation_IDs:CG12498-RA,REFSEQ:NM_130674,REFSEQ:NM_130674; score=14; score_text=Strongly Supported; MD5=c4419d54424c40c9fb0c877d66c976b1; length=966; parent=FBgn0040356; release=r5.42; species=Dmel; :	966	0	245	256	246	219	57	68	0	0	59	54	56	77	0	63	0	62	65	36	69	0	83	60	55	58	0	0	43	0	0	1.0899	1
301	FBtr0307530 type=mRNA; loc=2R:join(1590180..1590317,1590372..1590452,1590556..1591721,1591791..1591887,1591940..1592944); ID=FBtr0307530; name=vlc-RG; dbxref=FlyBase:FBtr0307530,FlyBase_Annotation_IDs:CG8390-RG; score=7; score_text=Moderately Supported; MD5=1a8b512f3be2f5ffebe489dc54bfd2b3; length=2487; parent=FBgn0259978; release=r5.42; species=Dmel; :	2487	0	581	742	522	642	118	105	0	0	201	153	157	147	0	136	0	171	141	150	140	0	258	187	156	149	0	0	117	0	0	0.86103	1
302	FBtr0072287 type=mRNA; loc=2R:complement(19979600..19979785,19979865..19980061,19980128..19980221,19980282..19980467,19980532..19980738,19980800..19981228,19981300..19981576,19981638..19984541,19984595..19984866,19984930..19985148,19986021..19986157); ID=FBtr0072287; name=gek-RA; dbxref=FlyBase:FBtr0072287,FlyBase_Annotation_IDs:CG4012-RA,REFSEQ:NM_079113; score=11; score_text=Strongly Supported;…	5108	0	1234	1442	1295	1137	326	291	0	0	293	291	354	431	0	256	0	332	324	187	317	0	427	396	328	333	0	0	221	0	0	0.930163	1
303	FBtr0077336 type=mRNA; loc=X:join(20115727..20116008,20117979..20118194,20118266..20118460,20118623..20119273); ID=FBtr0077336; name=Peritrophin-A-RB; dbxref=FlyBase:FBtr0077336,FlyBase_Annotation_IDs:CG17058-RB,REFSEQ:NM_167694; score=7; score_text=Moderately Supported; MD5=d84abdb6b4b69ed6581bac2a2ec80f75; length=1344; parent=FBgn0022770; release=r5.42; species=Dmel; :	1344	0	381	291	323	349	72	85	0	0	108	94	57	63	0	109	0	68	109	62	109	0	72	93	93	70	0	0	79	0	0	0.928305	1
304	FBtr0085804 type=mRNA; loc=3R:complement(27420509..27421185,27421243..27421323,27421770..27421967); ID=FBtr0085804; name=RpL6-RA; dbxref=FlyBase:FBtr0085804,FlyBase_Annotation_IDs:CG11522-RA,REFSEQ:NM_170554; score=3; score_text=Weakly Supported; MD5=be730fed0fec213f88e08275fa956de7; length=956; parent=FBgn0039857; release=r5.42; species=Dmel; :	956	0	293	238	243	182	56	68	0	0	48	60	68	59	0	98	0	26	51	26	80	0	85	67	58	57	0	0	48	0	0	0.913047	1
305	FBtr0070002 type=mRNA; loc=X:19945327..19946555; ID=FBtr0070002; name=CG9570-RA; dbxref=FlyBase:FBtr0070002,FlyBase_Annotation_IDs:CG9570-RA,REFSEQ:NM_134524; score=15; score_text=Strongly Supported; MD5=e39a51fe9074159fb744a9eb172f15bf; length=1229; parent=FBgn0031085; release=r5.42; species=Dmel; :	1229	0	335	322	315	257	82	63	0	0	54	83	73	85	0	94	0	71	97	37	99	0	105	95	72	69	0	0	49	0	0	0.733731	1
306	FBtr0089149 type=mRNA; loc=4:complement(204851..205240,205296..205421,206453..206542,206604..207466,208623..208795,208856..208995,209051..209149,209204..209874,210624..210687,211935..212012,213970..214115); ID=FBtr0089149; name=CG2316-RG; dbxref=FlyBase:FBtr0089149,FlyBase_Annotation_IDs:CG2316-RG,REFSEQ:NM_166740; score=3; score_text=Weakly Supported; MD5=08b18255bec3eb9b0abdee8f4841cc4a; length…	2840	0	511	908	557	864	123	98	0	0	305	150	154	157	0	94	0	260	182	249	128	0	333	169	161	128	0	0	148	0	0	0.977841	1
307	FBtr0114629 type=mRNA; loc=2R:complement(12896897..12897678,12897768..12898040,12898392..12898481,12898659..12899053,12899119..12899321,12899457..12900213,12900790..12900986,12901051..12901232,12901294..12901501,12902454..12902707,12903168..12903391); ID=FBtr0114629; name=CG15609-RH; dbxref=FlyBase:FBtr0114629,FlyBase_Annotation_IDs:CG15609-RH,REFSEQ:NM_001144212; score=3; score_text=Weakly Suppo…	3565	0	906	998	938	723	203	228	0	0	152	177	261	278	0	231	0	217	245	138	280	0	312	270	208	187	0	0	177	0	0	0.956452	1
308	FBtr0301701 type=mRNA; loc=3L:complement(21129547..21130320,21130458..21130603,21130666..21130894,21130954..21131357,21131431..21131611,21131753..21131848,21131904..21132670,21132767..21132921,21133050..21133189,21133252..21133347,21133410..21133962,21134191..21134331,21135464..21135600,21137284..21137445,21137748..21137837,21137908..21138041,21138820..21139021,21139092..21139273,21139407..211395…	6413	0	1646	1625	1700	1442	447	413	0	0	354	343	373	448	0	400	0	415	467	228	475	0	458	490	379	392	0	0	330	0	0	0.946526	1
309	FBtr0112989 type=mRNA; loc=X:join(16191116..16191272,16191694..16191817,16191882..16192873,16193053..16193243,16193309..16193504,16193573..16193758,16193828..16193992,16194064..16194190,16194259..16194364,16194431..16194741,16194804..16194908,16194972..16195557,16195634..16195784,16195846..16195950,16196243..16196445,16196940..16197341); ID=FBtr0112989; name=CG3632-RF; dbxref=REFSEQ:NM_001103527,…	4107	0	1040	1087	984	996	216	244	0	0	261	228	229	281	0	262	0	289	295	167	269	0	334	305	235	273	0	0	218	0	0	0.979233	1
310	FBtr0086273 type=mRNA; loc=2R:join(16151477..16151512,16151581..16151615,16151752..16151937,16151998..16152353); ID=FBtr0086273; name=RpS18-RB; dbxref=FlyBase:FBtr0086273,FlyBase_Annotation_IDs:CG8900-RB,REFSEQ:NM_166383,REFSEQ:NM_166383; score=15; score_text=Strongly Supported; MD5=9b790211498c6872450450df2731dfd6; length=613; parent=FBgn0010411; release=r5.42; species=Dmel; :	613	0	171	157	159	126	37	45	0	0	27	31	40	43	0	44	0	29	37	15	40	0	48	50	40	47	0	0	39	0	0	1.01456	1
311	FBtr0076771 type=mRNA; loc=3L:complement(7889209..7889952,7890012..7890161,7890222..7890332,7890398..7891339,7891403..7891753,7891823..7891954,7894715..7894964,7895059..7895165,7895240..7895375,7900222..7900438,7904522..7905051); ID=FBtr0076771; name=pbl-RA; dbxref=FlyBase:FBtr0076771,FlyBase_Annotation_IDs:CG8114-RA,REFSEQ:NM_168241; score=11; score_text=Strongly Supported; MD5=43788b1bb1c65862c…	3670	0	835	990	919	926	186	246	0	0	280	180	206	277	0	162	0	261	280	161	251	0	306	246	217	205	0	0	205	0	0	1.17652	1
312	FBtr0079423 type=mRNA; loc=2L:complement(7069578..7070311,7070421..7070946,7074254..7074356,7083186..7083728,7084482..7084634); ID=FBtr0079423; name=Pvf2-RA; dbxref=FlyBase:FBtr0079423,FlyBase_Annotation_IDs:CG13780-RA,REFSEQ:NM_078775; score=11; score_text=Strongly Supported; MD5=2f11ec930455cc6aecd3671d139d3c3e; length=2059; parent=FBgn0031888; release=r5.42; species=Dmel; :	2059	0	443	650	474	492	103	125	0	0	136	90	124	158	0	96	0	160	122	107	107	0	253	132	113	126	0	0	106	0	0	1.2257	1
313	FBtr0076114 type=mRNA; loc=3L:join(11714020..11714291,11714417..11714564,11715105..11715518,11715572..11715632,11715689..11716425); ID=FBtr0076114; name=Bmcp-RA; dbxref=FlyBase:FBtr0076114,FlyBase_Annotation_IDs:CG7314-RA,REFSEQ:NM_168472; score=15; score_text=Strongly Supported; MD5=f5e82c36524f043bec7cd50c3dcd093f; length=1632; parent=FBgn0036199; release=r5.42; species=Dmel; :	1632	0	371	432	408	421	98	96	0	0	136	86	102	96	0	80	0	104	112	86	119	0	141	109	85	86	0	0	95	0	0	1.03504	1
314	FBtr0306240 type=mRNA; loc=3L:complement(9624934..9625273,9625333..9625699,9625758..9626003,9626065..9627024,9627504..9627533,9627787..9628413,9628781..9629287,9629355..9630933,9635107..9635442,9635508..9635613,9635686..9635857,9635923..9636057,9636128..9636226,9636308..9636441,9636528..9636647,9653742..9653905,9656043..9656197,9656266..9656376,9656463..9656617,9656721..9656890,9656962..9657111,9…	11408	0	3019	2779	2962	2648	663	705	0	0	626	698	718	774	0	698	0	725	876	402	927	0	685	918	651	743	0	0	598	0	0	0.899395	1
315	FBtr0072563 type=mRNA; loc=3L:complement(582824..584409,584479..584956,585017..585465,588963..589272); ID=FBtr0072563; name=CG17181-RA; dbxref=REFSEQ:NM_138196,FlyBase_Annotation_IDs:CG17181-RA,FlyBase:FBtr0072563,REFSEQ:NM_138196; score=11; score_text=Strongly Supported; MD5=6df31877fc78142b2881346546c3d525; length=2823; parent=FBgn0035144; release=r5.42; species=Dmel; :	2823	0	813	753	645	612	139	183	0	0	157	158	195	194	0	214	0	188	127	126	203	0	176	257	194	202	0	0	109	0	0	0.985171	1
316	FBtr0070968 type=mRNA; loc=X:join(6699418..6699508,6699711..6700251,6700651..6700837,6700914..6701470,6701529..6701681,6702845..6703028,6703097..6703170,6703518..6703690,6703760..6704671,6704735..6705080,6705150..6705285,6705350..6705450,6705513..6707863); ID=FBtr0070968; name=pod1-RE; dbxref=FlyBase:FBtr0070968,FlyBase_Annotation_IDs:CG4532-RE,REFSEQ:NM_167094; score=15; score_text=Strongly Supp…	5806	0	1482	1650	1347	1327	307	324	0	0	354	279	372	408	0	386	0	437	343	281	375	0	468	493	373	348	0	0	257	0	0	0.942337	1
317	FBtr0091675 type=mRNA; loc=X:join(6762541..6762813,6763294..6765024,6766749..6766954,6771947..6772516,6772579..6774552); ID=FBtr0091675; name=CG33692-RB; dbxref=FlyBase:FBtr0091675,FlyBase_Annotation_IDs:CG33692-RB,REFSEQ:NM_001031885; score=15; score_text=Strongly Supported; MD5=338a9a7f60d932d7c3ca7a91ab6be8ee; length=4754; parent=FBgn0064121; release=r5.42; species=Dmel; :	4754	0	1375	1319	1203	857	282	339	0	0	185	216	323	244	0	315	0	284	259	167	506	0	403	505	308	246	0	0	171	0	0	0.974295	1
318	FBtr0087916 type=mRNA; loc=2R:join(8274472..8274600,8274887..8275022,8275418..8275444,8275805..8275955,8276023..8276038,8276428..8276591,8276759..8277562); ID=FBtr0087916; name=Cpr49Ac-RC; dbxref=FlyBase:FBtr0087916,FlyBase_Annotation_IDs:CG8502-RC,REFSEQ:NM_165892,REFSEQ:NM_165892; score=15; score_text=Strongly Supported; MD5=5286481d9a8642be2c9a3e0314954ee8; length=1427; parent=FBgn0033725; rel…	1427	0	404	417	317	289	72	81	0	0	60	65	93	103	0	126	0	108	71	66	87	0	116	132	100	91	0	0	55	0	0	0.902544	1
319	FBtr0074008 type=mRNA; loc=X:join(15227343..15228096,15229023..15229301,15229383..15229513,15229579..15229762,15230323..15230594,15230648..15232055,15232105..15232737,15232870..15232957,15233660..15234393); ID=FBtr0074008; name=HDAC6-RA; dbxref=FlyBase:FBtr0074008,FlyBase_Annotation_IDs:CG6170-RA,REFSEQ:NM_132789,REFSEQ:NM_132789; score=15; score_text=Strongly Supported; MD5=e44c5262b5b5610b85f47…	4483	0	1309	979	1275	920	319	368	0	0	186	285	236	292	0	317	0	248	352	118	463	0	231	338	264	264	0	0	201	0	0	0.988477	1
[truncated: 23,978 more rows]

## Sheet: FigS30_rawdata_S.Mar
	ID	N	n	c	a	g	t	gg	cg	cn	nt	tt	ct	ag	ga	nn	cc	tn	at	tg	ta	gc	nc	aa	ca	ac	tc	ng	gn	gt	na	an	CpGoe	CpG3$classification
1	Smar_temp_006128:	9212	0	1591	3050	1582	2989	260	359	0	0	1126	419	430	517	0	267	0	964	533	828	325	0	1159	497	545	502	0	0	480	0	0	1.31393	2
2	Smar_temp_000465:	3006	0	623	1020	619	744	138	159	0	0	285	89	142	229	0	170	0	238	180	148	120	0	437	205	202	131	0	0	132	0	0	1.23939	2
[truncated: 13,164 more rows]

## Sheet: FigS30_rawdata_T.urt
	ID	N	n	c	a	g	t	gg	cg	cn	nt	tt	ct	ag	ga	nn	cc	tn	at	tg	ta	gc	nc	aa	ca	ac	tc	ng	gn	gt	na	an	CpGoe	CpG3$classification
[truncated: 18,133 more rows]
